# Supplementary material for: Molecular evolution of PCSK family: Analysis of natural selection rate and gene loss
Source: PLoS One. 2021 Oct 28;16(10):e0259085. doi: 10.1371/journal.pone.0259085 (PMC8553125; doi:10.1371/journal.pone.0259085)
Supplement: S1 File — (NWK) [file pone.0259085.s007.nwk]

(((((Balaenoptera acutorostrata scammoni:0.02491805,Neophocaena asiaeorientalis asiaeorientalis:0.01352659):0.01425463,Delphinapterus leucas:0.00604471):0.00203587,(Orcinus orca:0.00634878,Lagenorhynchus obliquidens:0.00664930):0.00377514):0.05851916,Camelus dromedarius:0.07226898):0.02553253,(Galeopterus variegatus:0.08148262,Propithecus coquereli:0.09933271):0.02592753);
