# Supplementary material for: Molecular evolution of PCSK family: Analysis of natural selection rate and gene loss
Source: PLoS One. 2021 Oct 28;16(10):e0259085. doi: 10.1371/journal.pone.0259085 (PMC8553125; doi:10.1371/journal.pone.0259085)
Supplement: S26 File — (FAS) [file pone.0259085.s032.fas]

>galili
---------------------ATGAAGCAAATAGGTTGGACTCTGCAGTGCACTGCTTTCGCCCTCTTTTGCGCCTGGTTTGCACCGAACAGCGTAAAAGCCAAGAGGCAGTTTGTCAATGAATGGGCGGCGGAGATCCCCGGGGGTCCAGAAGCAGCCTCTGCCATCGCCGAGGAGCTGGGCTATGACCTTTTGGGCCAGATTGGATCACTTGAAAATCACTACTTATTCAAACACAAAAACCATCCCCGAAGGTCTCGAAGAAGTGCTCTTCATATCACTAAGAGATTGTCTGATGATGATCGTGTGATATGGGCCGAACAGCAGTATGAAAAGGAGAGAAGGAAACGTTCAGTTCTAAGAGACTCAGCATTAAACCTCTTCAATGATCCAATGTGGAATCAGCAGTGGTACTTGCAAGACACCAGAATGACAGCAGCCCTGCCCAAGCTGGATCTTCATGTGATACCTGTTTGGCAAAAGGGTATTACAGGCAAAGGAGTTGTTATTACCGTACTGGATGATGGACTGGAGTGGAATCACACAGACATTTATGCCAACTATGACCCAGAGGCTAGCTATGATTTCAACGATAATGATCATGATCCATTTCCCCGCTATGATCCCACAAATGAAAACAAACATGGGACTAGATGTGCGGGAGAAATTGCCATGCAAGCAAACAATCACAAGTGCGGGGTTGGAGTTGCCTACAATTCCAAGGTTGGAGGCATAAGAATGCTAGATGGCATTGTGACTGATGCTATTGAGGCCAGTTCAATTGGGTTCAATCCTGGCCATGTGGATATTTACAGTGCAAGCTGGGGCCCTAATGATGATGGGAAAACTGTGGAGGGGCCCGGTAGACTAGCCCAGAAGGCTTTTGAATATGGCGTCAAACAGGGGAGACAAGGGAAAGGTTCCATCTTTGTCTGGGCTTCCGGGAATGGGGGTCGTCAGGGAGATAACTGTGACTGTGATGGCTACACAGACAGCATTTACACCATCTCCATCAGCAGCGCCTCCCAACAAGGTCTGTCGCCCTGGTATGCAGAGAAGTGTTCCTCCACACTGGCCACCTCCTACAGCAGCGGGGATTACACAGACCAGCGAATCACAAGTGCTGACCTGCACAACGACTGTACAGAGACCCACACAGGCACCTCGGCCTCTGCACCTCTAGCTGCTGGCATCTTCGCTCTGGCCTTGGAAGCAAACCCAAATCTCACATGGCGAGATATGCAGCACTTGGTGGTCTGGACCTCTGAGTATGACCCATTGGCCAGTAACCCTGGGTGGAAGAAGAATGGAGCAGGCTTGATGGTGAACAGTCGATTTGGATTTGGCTTGCTAAATGCTAAAGCTCTGGTGGATTTAGCTGACCCTGGAACCTGGAGCAGTGTACCCGAGAAGAGAGAATGTGTTGTAAAAGACAATGACTTTGAGCCC------------------------------------AGAGCCCTGAAAGCTAATGGAGAAGTTATCATTGAAATTCCAACAAGAGCTTGTGAAGGACAAGAAAATGCTATCAAGTCCCTGGAGCATGTGCAATTTGAAGCAACCATTGAATATTCCCGTAGAGGAGACCTTCACGTCACACTCACTTCAGCTGCTGGAACCAGCACCGTACTGTTGGCTGAAAGGGAGCGAGATACATCCCCTAATGGCTTTAAGAACTGGGACTTCATGTCTGTTCACACATGGGGAGAGAATCCTATTGGCACCTGGACTTTGAGAATCACAGACATGTCTGGAAGAATACAAAATGAAGGGAGGATCGTGAACTGGAAACTGATTTTGCATGGGACCTCTTCTCAGCCAGAGCATATGAAGCAGCCTCGTGTGTACACGTCCTACAACACTGTCCAGAATGACAGGAGAGGAGTGGAAAAGATGGTGGATGTTGTGGAGGAGCAACCCACACAGAAG---CTGAACGACAATCTACTGGTGTCCAAA---------AGCCCCAGCAGCAGCGGT---------------------------------------ATGGGGAGCAGAAGAGATGAGCTGGCAGGAGGGGCACCTTCAGAGGCCATGCTGCGACTCCTGCAAAGTGCTTTTAGCAAAAACTCACCTCCAAAGCAATCACCAAAGAAGTCTCCAAGTGCAAAGCTCAACATCCCTTATGAAAATTTCTATGAAGCACTGGAAAAACTGAACAAACCCTCCCAACTTAAGGACTCTGAAGACAATCTGTATAGCGACTATGTTGATGTTTTCTATAACACAAAACCTTATAAACACAGAGATGACCGGCTGCTCCAAGCTCTAGTGGACATTCTGAATGAGGAAAATTAA---
>norvegic
---------------------ATGAAGCAAAGAGGTTGGACTCTGCAGTGTACTGCTTTCACCCTCTTTTGCGTTTGGTGTGCACTGAACAGTGTAAAAGCGAAGAGGCAGTTTGTCAATGAATGGGCGGCGGAGATACATGGAGGGCCAGAAGCTGCTTCTGCCATTGCCGAAGAGCTGGGCTATGACCTCTTGGGTCAGATTGGATCACTTGAAAATCACTATTTATTCAAACACAAAAATCATCCTCGAAGATCCCGAAGAAGTGCTCTTCATATCACTAAGAGGTTATCTGATGATGATCGTGTGATATGGGCGGAACAACAATATGAAAAAGAGAGAAGAAAACGTTCAGTTCCAAGAGACTCAGCATTGAATCTCTTCAATGATCCAATGTGGAATCAGCAGTGGTACTTGCAAGACACCAGAATGACTGCATCTCTGCCCAAGCTGGACTTGCATGTAATACCTGTTTGGCAAAAGGGTATTACTGGCAAAGGAGTTGTTATTACTGTACTGGACGATGGCTTGGAGTGGAATCACACAGATATTTATGCCAATTATGACCCAGAGGCTAGCTATGATTTTAATGATAATGATCATGATCCATTTCCCCGATATGATCCCACAAATGAAAACAAACATGGAACAAGATGTGCAGGAGAAATTGCCATGCAAGCAAATAATCACAAATGTGGAGTTGGAGTTGCATATAATTCCAAAGTTGGAGGCATAAGAATGCTGGATGGCATTGTAACTGATGCCATTGAGGCTAGTTCAATTGGATTCAACCCTGGCCATGTGGATATTTACAGTGCAAGCTGGGGCCCTAATGATGATGGAAAAACTGTGGAGGGGCCTGGCAGACTAGCCCAGAAGGCATTTGAATACGGTGTCAAACAGGGGAGACAAGGAAAAGGCTCCATTTTTGTCTGGGCTTCAGGGAATGGGGGTCGTCAAGGAGATAACTGTGACTGTGATGGCTACACAGACAGCATTTACACCATCTCTATCAGCAGTGCCTCCCAGCAGGGCCTGTCACCCTGGTATGCAGAGAAGTGTTCCTCCACACTGGCCACCTCCTACAGCAGTGGTGATTACACAGACCAACGAATAACTAGTGCGGACCTGCACAATGACTGCACAGAGACCCACACAGGCACCTCAGCTTCTGCACCTCTGGCTGCTGGCATCTTTGCTCTAGCCTTGGAAGCAAACCCAAATCTCACCTGGCGAGATATGCAGCATCTGGTTGTCTGGACCTCTGAGTATGACCCATTGGCCAATAACCCAGGTTGGAAAAAGAATGGAGCGGGCTTGATGGTGAACAGCCGATTTGGATTTGGCTTGCTAAATGCCAAAGCTCTGGTGGATTTGGCTGATCCTAGAACTTGGAGAAACGTGCCTGAGAAGAAAGAATGTATCATAAAAGACAACAACTTTGAGCCT------------------------------------AGAGCCCTGAAAGCTAATGGAGAAGTGATTGTTGAAATCCCTACAAGAGCTTGTGAAGGACAAGAAAATGCTATCAATTCCCTGGAACATGTGCAATTTGAAGCAACAATCGAATATTCTCGTAGAGGAGACCTTCATGTCACACTTACCTCTGCTGCTGGAACCAGCACCGTACTGTTGGCTGAAAGGGAAAGGGATACATCCCCCAATGGCTTTAAGAATTGGGACTTCATGTCTGTTCATACATGGGGAGAGAATCCTGTAGGCACCTGGACATTGAAAGTTACAGACATGTCTGGAAGAATGCAAAATGAAGGAAGGATTGTGAACTGGAAGTTGATTTTGCATGGCACATCTTCTCAGCCAGAACACATGAAGCAGCCTCGTGTATACACGTCCTACAATACTGTCCAGAATGACAGGAGAGGAGTGGAAAAGATGGTGAATGTTGTGGAGGAGAAGCCCACACAAAACAGCCTGAATGGCAATCTCCTGGTACCCAAA---------AACTCCAGCAGCAGCAGT---------------------------------------GTGGAAGACAGAAGAGATGAGCAGGTACAAGGAGCTCCTTCAAAGGCCATGCTACGGCTCCTACAAAGTGCTTTCAGCAAGAACACACCTTCAAAGCAATCATCAAAG---ATTCCAAGTGCTAAGCTCAGTGTCCCTTATGAGGGTCTCTATGAAGCCCTGGAAAAGCTCAACAAGCCCTCCCAGCTTGAAGACTCTGAAGACAGTCTGTATAGCGACTATGTTGATGTTTTCTATAACACAAAACCTTATAAGCATAGAGATGACAGGCTGCTGCAAGCACTCATGGACATTCTGAATGAGAAGAATTAA---
>surdast
---------------------ATGGAGCAAAGAGGTTGGACTCTGCAGTGTACTGCTTTCGCCTTCTTTTGCGTTTGGTGTGCACTGAACAGTGTAAAAGCGAAGAGGCAGTTTGTCAATGAATGGGCGGCGGAGATCCCTGGAGGGCCAGAAGCTGCCTCTGCCATCGCCGAAGAACTGGGCTATGACCTCTTGGGTCAGATTGGATCACTTGAAAATCACTATTTATTCAAACACAAAAATCATCCTCGAAGGTCCCGAAGGAGTGCTCTTCATATCACTAAGAGGTTATCTGATGATGATCGTGTGATATGGGCTGAACAACAGTACGGAAAAGAGAGAAGTAAACGTTCAGTTCAAAGAGACTCAGCATTGAATCTCTTCAATGATCCAATGTGGAATCAGCAGTGGTACTTGCAAGATACCAGAATGACTGCAGTTCTTCCCAAGCTGGACCTTCATGTAATACCTGTTTGGCAAAAGGGTATTACTGGCAAAGGAGTTGTTATTACTGTACTGGACGATGGCTTGGAGTGGAATCACACAGACATTTATACCAATTATGATCCAGAGGCTAGCTATGATTTTAATGATAATGATCATGATCCATTTCCCCGATATGATCCCACAAATGAAAACAAACACGGTACAAGATGTGCAGGAGAAATTGCCATGCAAGCAAATAATCACAAGTGTGGGGTTGGAGTTGCATACAATTCCAAAGTTGGAGGCATAAGAATGCTGGATGGCATTGTAACTGATGCCATTGAGGCTAGTTCAATTGGATTCAACCCTGGCCATGTGGATATTTACAGTGCAAGCTGGGGCCCTAATGATGATGGGAAAACTGTGGAGGGGCCTGGCAGACTAGCCCAGAAGGCGTTTGAATATGGTGTCAAACAGGGGAGACAAGGGAAAGGCTCCATCTTTGTCTGGGCTTCAGGGAATGGGGGTCGTCAGGGAGATAATTGTGACTGTGATGGCTACACAGACAGCATTTATACCATCTCTATCAGCAGTGCCTCCCAGCAAGGCCTGTCACCCTGGTATGCAGAGAAGTGTTCCTCCACGCTGGCCACCTCCTACAGCAGTGGTGATTACGAAGACCAGCGAATAACAAGTGCCGACCTGCACAATGACTGCACAGAGACCCACACAGGTACCTCAGCTTCTGCACCCCTGGCTGCTGGCATCTTCGCTCTGGCCTTGGAAGCAAACCCAGATCTTACCTGGCGAGATATGCAGCATCTAGTTGTCTGGACCTCTGAGTATGATCCATTGGCCAATAACCCAGGTTGGAAAAAGAATGGGGCAGGCTTGATGGTGAACAGCCGATTTGGATTTGGCTTGTTAAATGCCAAAGCTCTGGTGGATTTGGCTGATCCTAGGTCCTGGAGGAATGTGCCTGAGAAGAAAGAATGTGTTGTAAAAGACAGTAACTTTGAGCCT------------------------------------AGAGCCCTGAAAGCTAATGGAGAAGTGATTGTTGAAATCCCAACAAGAGCTTGTGAAGGACAAGAAAATGCTATCAAGTCCCTGGAACATGTACAATTTGAAGCAACAATCGAATATTCTCGTAGAGGAGACCTTCATGTCACACTCACTTCTGCTGCTGGAACCAGCACCATACTATTGGCTGAAAGGGAAAAGGATACATCCCCCAATGGTTTTAAGAATTGGGACTTCATGTCTGTTCATACATGGGGAGAGAATCCTGTAGGCACCTGGACACTGAAAATTACAGACATGTCTGGAAGAATGCAAAATGAAGGAAGGATTGTGAACTGGAAGTTGATTTTGCATGGGACATCTTCTCATCCAGAGCACATGAAACAGCCTCGTGTGTACACATCCTACAATACTGTCCAGAATGACAGGAGAGGAGTGGAAAAGATGGTAAATGTTGTGGAGGAGCACCCCACACAAAAGAGCCCAAATGGCAATCTCCTGGTACCCAAT---------AGCTCCAGCAACAGCAGT---------------------------------------GTGGAGGGCAGAAGGGATGAGCAGATGCAAGGAACTCCTTCGAAGGCCATGCTACTGCTCTTACAAAGTGCTTTCAGCAAGAACGTACTTTCAAAGCAATCACCAAAGAAGTCTCCAAGTGCAAAGCTCAGAATCCCTTATGAGAGTTTCTATGAAGCCCTGGAAAAGCTCAACAAACCCTCCCAGCTTGAAGACTCTGAAGACAGTCTGTACAGTGACTATGTTGATGTTTTCTATAACACAAAACCTTATAAGCATAGAGATGACAGGCTGCTGCAAGCTCTTGTGGACATTCTCAATAAGGAGAATTAA---
>musculus
---------------------ATGGAGCAAAGAGGTTGGACTCTGCAGTGTACTGCTTTCGCCTTCTTTTGCGTTTGGTGTGCACTAAACAGTGTAAAAGCAAAGAGGCAGTTTGTTAATGAATGGGCGGCGGAGATCCCCGGAGGGCAAGAAGCTGCCTCTGCCATCGCCGAAGAACTGGGGTATGACCTTTTGGGTCAGATTGGATCACTTGAAAATCACTATTTATTCAAACACAAAAGCCATCCTCGGAGGTCCCGAAGAAGCGCTCTTCATATCACTAAGAGGTTATCTGATGATGATCGTGTGACGTGGGCTGAACAACAGTATGAAAAAGAGAGAAGTAAACGTTCAGTTCAAAAAGACTCAGCATTGGATCTCTTCAATGATCCAATGTGGAATCAGCAGTGGTACTTGCAAGATACCAGAATGACTGCAGCTCTGCCCAAGCTGGACCTTCATGTAATACCTGTTTGGGAAAAGGGTATTACTGGCAAAGGAGTTGTTATTACTGTACTGGATGATGGCTTGGAGTGGAATCACACAGACATTTATGCCAATTATGATCCAGAGGCTAGCTATGATTTTAACGATAATGATCATGATCCATTTCCCCGATATGATCTCACAAATGAAAACAAACATGGAACAAGATGTGCAGGTGAAATTGCCATGCAAGCAAATAATCACAAGTGTGGGGTTGGAGTTGCATATAATTCCAAAGTTGGAGGCATAAGAATGCTGGATGGCATTGTAACTGATGCCATTGAGGCTAGTTCAATTGGATTCAACCCTGGCCATGTGGATATTTACAGTGCAAGCTGGGGCCCTAATGATGATGGAAAAACTGTGGAGGGGCCTGGCAGACTAGCCCAGAAGGCATTTGAATATGGTGTCAAACAGGGGAGACAAGGGAAAGGCTCCATCTTTGTCTGGGCTTCAGGGAATGGGGGTCGTCAGGGAGATAACTGTGACTGTGATGGCTACACAGACAGCATTTACACCATCTCTATCAGCAGTGCCTCCCAGCAAGGCCTGTCACCTTGGTATGCAGAGAAGTGTTCTTCCACATTGGCTACCTCCTACAGCAGTGGTGATTACACAGACCAGCGAATAACAAGCGCTGACCTGCACAATGACTGCACAGAGACCCACACAGGCACCTCGGCTTCAGCACCCCTGGCTGCTGGTATCTTTGCTCTGGCCTTGGAGGCAAACCCAAATCTTACCTGGAGAGATATGCAGCATCTGGTTGTCTGGACCTCTGAGTACGACCCATTGGCCAGTAACCCAGGTTGGAAAAAGAATGGGGCAGGCTTGATGGTGAACAGCCGATTTGGATTTGGCTTGCTAAATGCCAAAGCTCTGGTGGATTTGGCTGATCCTAGGACCTGGAGAAATGTGCCTGAGAAGAAAGAATGTGTTGTAAAAGACAATAACTTTGAGCCT------------------------------------AGAGCCCTGAAAGCTAATGGAGAAGTAATTGTTGAAATCCCAACAAGAGCTTGTGAAGGACAAGAAAATGCTATCAAGTCTCTGGAACATGTGCAATTTGAAGCAACAATTGAATATTCTCGTAGAGGAGACCTTCATGTCACACTCACTTCTGCTGTTGGAACCAGCACTGTACTGTTGGCTGAAAGGGAAAGAGATACATCCCCCAATGGCTTTAAGAATTGGGACTTCATGTCTGTTCATACATGGGGAGAGAATCCTGTAGGCACCTGGACATTGAAAATTACAGACATGTCTGGAAGAATGCAAAATGAAGGAAGGATTGTGAACTGGAAGTTGATTTTGCATGGGACATCTTCTCAACCAGAGCACATGAAGCAGCCTCGTGTGTACACATCCTACAATACAGTCCAGAATGACAGGAGAGGAGTGGAAAAGATGGTGAATGTTGTGGAGAAGCGGCCCACACAAAAGAGCCTGAATGGCAATCTCCTGGTACCCAAA---------AACTCCAGCAGCAGCAAT---------------------------------------GTGGAGGGTAGAAGGGATGAGCAGGTACAAGGAACTCCTTCAAAGGCCATGCTGCGACTCCTACAAAGTGCTTTTAGCAAGAATGCACTTTCAAAACAATCACCAAAGAAGTCTCCAAGTGCAAAGCTCAGCATCCCTTATGAAAGTTTCTATGAAGCCTTGGAAAAGCTCAACAAGCCCTCCAAGCTTGAAGGCTCTGAAGACAGTCTGTACAGTGACTATGTTGATGTATTCTATAACACAAAACCTTATAAGCATAGAGATGACAGGCTGCTGCAAGCTCTCATGGACATCCTAAATGAGGAGAATTAA---
>pahari
---------------------ATGGAGCAAAGAGGCTGGACTCTGCAGTGTACTGCTTTCGCCTTCTTTTGCGTTTGGTGCGCACTAAACAGTGTAAAAGCGAAGAGGCAGTTTGTCAATGAATGGGCGGCGGAGATTCCCGGAGGGCCAGAAGCTGCCTCTGCCATCGCCGAAGAACTGGGGTATGATCTTTTGGGTCAGATTGGATCACTTGAAAATCACTATTTATTCAAACACAAAAATCATCCTCGAAGGTCCCGAAGAAGTGCTCTTCATATCACTAAGAGGTTATCTGATGATGAACGTGTGATGTGGGCTGAACAACAGTATGAAAAAGAGAGAAGTAAACGTTCAGTTCAAAAAGACTCAGCATTGGATCTCTTCAATGATCCAATGTGGAATCAGCAGTGGTACTTGCAAGATACTAGAATGACTGCAGCTCTGCCCAAGCTGGACCTTCACGTAATACCTGTTTGGCAAAAGGGTATTACTGGCAAAGGAGTTGTTATTACTGTGCTGGATGATGGCTTGGAGTGGAATCACACAGACATTTATGCCAATTATGATCCAGAGGCTAGCTATGATTTTAACGATAATGATCATGATCCATTTCCCAGATATGATCTCACAAATGAAAACAAACATGGAACAAGATGCGCAGGCGAAATTGCCATGCAAGCAAATAATCACAAGTGTGGGGTTGGAGTTGCATATAATTCCAAAGTTGGAGGCATAAGAATGCTGGATGGTATTGTAACTGATGCCATTGAGGCTAGTTCGATTGGATTCAACCCTGGCCATGTGGATATTTACAGTGCAAGCTGGGGCCCTAATGATGATGGAAAAACTGTGGAGGGTCCTGGCAGACTAGCCCAGAAAGCATTTGAATATGGTGTCAAACAGGGGAGACAAGGAAAAGGCTCCATCTTTGTCTGGGCTTCAGGGAATGGGGGTCGTCAGGGAGATAATTGTGACTGTGATGGCTACACAGACAGCATTTATACCATCTCTATCAGCAGTGCCTCCCAGCAAGGCCTGTCACCCTGGTATGCAGAGAAGTGTTCTTCCACATTGGCTACCTCCTACAGCAGTGGTGATTACACGGATCAGCGAATAACAAGCGCTGACCTGCACAATGACTGCACAGAGACCCACACAGGCACCTCAGCTTCAGCACCCCTGGCTGCTGGTATCTTTGCTCTGGCCTTGGAGGCAAACCCAAATCTTACCTGGCGAGATATGCAGCATCTGGTTGTCTGGACCTCTGAGTACGACCCATTGGCCAATAACCCAGGTTGGAAAAAGAATGGGGCAGGCTTGATGGTGAACAGCCGATTTGGATTTGGCTTGCTAAATGCCAAAGCTCTGGTGGATTTGGCTGATCCTAGGACCTGGAGAAACGTGCCTGAGAAGAAAGAATGTGTTGTAAAAGACAATAACTTTGAGCCT------------------------------------AAAGCCCTGAAAGCTAATGGAGAAGTGATTGTTGAAATCCCAACAAGAGCTTGTGAAGGACAAGAAAATGCTATCAAGTCACTGGAACATGTGCAATTTGAAGCAACAATTGAATATTCTCGTAGAGGAGACCTTCATGTCACACTCACTTCTGCTGTTGGAACCAGCACTGTACTGTTGGCTGAAAGGGAAAGGGATACATCCCCCAATGGCTTTAAGAATTGGGACTTCATGTCTGTTCATACATGGGGAGAGAATCCTGTAGGCACCTGGACATTGAAAATTACAGACATGTCTGGAAGAATGCAAAATGAAGGAAGGATTGTGAACTGGAAGTTGATTTTGCATGGGACATCTTCTCAGCCAGAGCACATGAAGCAGCCTCGTGTATACACGTCCTACAATACAGTCCAGAATGACAGGAGAGGAGTAGAAAAGATGGTGAATGTTGTGGAGGAGTGGCCCACACAAAAAAGCCTGAATGGAAATATCCTGATACCCAAA---------AACTCCAGCAGCAGCAAT---------------------------------------GTGGAGGGCAGAAGGGATGAGCAGTTACAAGGAACTCCTTCGAAGGCCATGCTACGACTCCTACAAAGTGCTTTTAGCAAGAATGCACTTTCAAAACAATCACCAAAGAAGTCTCCAAGTGCAAAGTTCAGCATCCCTTATGAAAGTTTCTATGAAGCCTTGGAAAAGCTCAACAAGCCCTCCAAGCTTGAAGGCTCTGAAGACAGTCTGTACAGTGACTATGTTGATGTATTCTATAACACAAAACCTTATAAGCATAGAGATGACAGGCTGCTACAAGCTCTCATGGACGTTCTAAATGAGGAGAATTAA---
>ochrogast
---------------------ATGGAGCAAAGAGGTTGGTCTCTGCAGCGTACTGCTTTCGCTCTCTTTTGCGCTTGGTGTGCACTGAACAATGTAAAAGCCAAGAGGCAGTTTGTCAATGAATGGGCGGCGGAGATCCCCGGAGGGCCGGAGGCTGCCTCTGCCATCGCCGAGGAGCTGGGCTATGACCTCTTGGGTCAGATTGGATCACTTGAAAATCACTACTTATTCAAACACAAAAATCATCCCCGAAGGTCTCGAAGAAGTGCTCTTCATATCACGAAGAGGTTGTCTGATGATGATCGTGTGATATGGGCTGAACAACAGTATCAAAAAGAGAGAAGCAAGCGCTCAGTTAAAAAAGACTCAGCATTCAATCTCTTCAATGATCCAATGTGGAATCAGCAATGGTACCTGCAAGACACCAGAATGACTGCAGCTCTGCCCAAACTGGATCTCCACGTGATACCCGTTTGGCAAAAGGGCATTACAGGCAAAGGAGTTGTTATTACTGTACTGGATGATGGCTTGGAGTGGAATCACACAGACATATATGCCAATTATGATCCAGAGGCTAGTTATGATTTTAACGATAATGATCATGATCCATTTCCCCGATACGATCTCACAAATGAAAACAAACATGGAACTAGATGTGCAGGAGAAATTGCCATGCAAGCAAACAATCACAAGTGTGGTGTTGGAGTTGCATACAATTCCAAAGTTGGAGGCATAAGAATGCTGGATGGCATTGTAACTGATGCAATTGAGGCCAGTTCAATTGGATTCAACCCTGGCCATGTGGATATTTACAGTGCAAGCTGGGGCCCTAATGATGATGGGAAAACTGTGGAGGGGCCTGGGAGACTAGCTCAGAAGGCATTTGAGTACGGCGTCAAACAGGGGAGACAAGGGAAGGGCTCCATCTTTGTTTGGGCCTCTGGGAATGGGGGTCGTCAGGGAGATAATTGTGACTGTGATGGCTACACAGACAGCATTTACACCATCTCTATCAGCAGCGCCTCCCAACAAGGCCTGTCACCCTGGTATGCAGAGAAATGCTCCTCCACACTGGCCACCTCCTACAGCAGCGGTGATTACACAGACCAGCGAATAACAAGCGCAGACCTGCATGATGAGTGCACAGAGACCCACACAGGCACCTCAGCCTCTGCACCTCTGGCTGCTGGCATCTTCGCGCTGGCCTTGGAAGCAAACCCAAATCTCACCTGGAGAGATATGCAGCATTTGGTTGTCTGGACCTCTGAGTATGACCCATTGGCCAATAACCCAGGTTGGAAAAAGAATGGTGCAGGCTTGATGGTGAACAGTCGGTTTGGATTTGGTTTGCTAAATGCCAAAGCTTTGGTGGATCTGGCTGATCCTAGGACCTGGAGAAGTGTGCCTGAGAAGAAAGAATGTGTTGTAAAAGACGATGCCTTTGAGCCT------------------------------------AGAGCCCTGAAAGCTAATGGAGAAGTGATTGTTGAAATCCCAACAAGAGCTTGTGAAGGACAAGAAAATGTTATCAAGTCCCTGGAACATGTACAGTTTGAAGCAACAATAGAATATTCTCGTAGAGGAGACCTTCATGTCACACTCACTTCTGCTGCAGGAACCAGCACCGTACTGTTGGCTGAAAGGGAGCGGGATACATCCCCCAATGGCTTTAAAAATTGGGACTTCATGTCTGTTCACACATGGGGAGAGAATCCTGTAGGCATCTGGACATTGAAAATTACAGACATGTCTGGAAGAATGCAAAATGAAGGAAGGATTGTGAATTGGAAGTTGATTTTGCACGGGACCTCCTCTCAACCAGAGCACATGAAACAGCCCCGTGTGTATACGTCCTACAATACTGTCCAGAATGACAGGAGAGGAGTGGAGAAGATGGTGAATGTGGTAGAGGAGCGGCCTACACAAAAGAGCCTGAATGACAATCTCCCGGTGCCTCAA---------AGCTCCAGCAGCAGCAGT---------------------------------------GTGGAGGGCAGAAGAGATGAGCTAGCACAAGGGACTCCTTCAGAGGCCATACTACGGCTCCTACAAAGTGCTTTCAGCAAAATCCCACCTTCAAAGCAATCACCAAAGACGTCTCCAGGTGCAAAGCTCAGCATCCCCTATGCGAATTTCTATGAAGCACTAGAAAAGCTAAACAAACCCTCCCGGCTTGAAGACTCTGAGGACAATCTGTATAGTGACTATGTTGATGTTTTCTATAATACCAAACCCTATAAGCACAGAGATGATAGGCTGCTTCAAGCTCTTGTAGACATTCTGAATGAGGAAAATTCTTAA
>bairdii
---------------------ATGGAGCAAAGAGGATGGTCTTTGCAGTGTACTGCTTTCGCCCTCTTTTGCGCTTGGTGTGCTCTTAACAGTGTAAAAGCCAAGAGGCAATTTGTCAATGAATGGGCAGCGGAGATCCCCGGAGGGCCGGAGGCTGCCTCTGCCATCGCCGAGGAGCTGGGCTATGACCTCTTGGGTCAGATTGGATCACTTGAAAATCACTACTTATTCAAACACAAAAACCATCCTCGAAGGTCTCGAAGAAGTGCTCTTCATATCACTAAGAGGTTATCTGATGATGATCGTGTGATATGGGCTGAACAACAGTATCAAAAAGAGAGAAGCAAACGTTCAGTTAAAAAAGACTCAGCATTGAACCTCTTCAATGATCCAATGTGGAATCAGCAGTGGTACTTGCAAGATACCAGGATGACTGCAGCTCTGCCCAAGTTGGATCTTCATGTGATACCAGTTTGGCAAAAGGGCATTACAGGCAAAGGAGTTGTTATTACTGTGCTGGATGATGGCTTGGAGTGGAACCACACAGACATATCTGCCAATTACGATCCAGAGGCTAGCTATGATTTTAATGATAATGATCATGATCCATTCCCCCGATATGATCCCACAAATGAAAACAAACATGGAACTAGATGTGCAGGAGAAATTGCCATGCAAGCAAATAATCACAAGTGTGGGGTTGGAGTGGCATACAATTCCAAAGTTGGAGGCATAAGAATGCTAGACGGCATTGTAACTGATGCAATTGAGGCCAGTTCAATTGGATTCAACCCTGGCCATGTGGATATTTACAGTGCAAGCTGGGGCCCTAATGATGATGGGAAAACTGTGGAGGGGCCTGGAAGACTAGCCCAAAAGGCATTTGAATATGGTGTCAAACAGGGGAGACAAGGGAAAGGCTCCATCTTTGTTTGGGCTTCCGGGAATGGGGGTCGTCAGGGAGATAACTGTGACTGTGATGGCTACACGGACAGCATTTACACCATCTCCATCAGCAGTGCTTCGCAGCAAGGCCTGTCACCCTGGTATGCAGAGAAGTGTTCCTCCACACTGGCCACCTCCTACAGCAGCGGGGATTACACAGACCAGCGAATAACAAGCGCCGACCTGCATAATGACTGCACAGAGACCCACACAGGCACCTCAGCCTCTGCACCTCTGGCTGCTGGCATCTTCGCTCTGGCCTTGGAAGCAAACCCAAATCTCACCTGGCGGGATATGCAGCATCTGGTTGTCTGGACCTCTGAGTACGATCCATTGGCCAATAACCCAGGTTGGAAAAAGAATGGTGCTGGCTTGATGGTAAACAGTCGGTTTGGATTTGGTTTGCTAAATGCCAAAGCTCTGGTGGATCTGGCTGATCCTAGGACCTGGAGAAGTGTGCCGGAGAAGAAAGAATGTGTTGTAAAAGACAATAACTTTGAGCCT------------------------------------AGAGCCCTGAAAGCTAATGGAGAAGTAATTGTTGAAATACCAACAAGAGCTTGTGAAGGACAAGAAAACGCTATCAAGTCCCTGGAACACGTGCAATTTGAAGCAACAATCGAATATTCTCGTAGAGGAGACCTTCATGTCACACTCACTTCTGCTGCTGGAACCAGCACCGTACTGTTGGCTGAAAGGGAACGGGATACATCCCCCAATGGCTTTAAGAATTGGGACTTCATGTCTGTTCACACATGGGGAGAGAATCCTGTAGGCACCTGGACACTGAAAATTACAGACATGTCTGGAAGAATGCAAAATGAAGGAAGGATTGTAAACTGGAAGTTGATTTTGCATGGGACCTCTTCTCAGCCAGAGCACATGAAGCAGCCCCGTGTGTATACATCCTACAACACTGTCCAGAATGACAGGAGAGGAGTGGAGAAGATGGGGAATGTTGTGGAGGAGCAACCCACACAAAAGAGCCTGAATGACAATCTCCTGGTGCCTCAA---------AGCTCCAGCAGTAGCAAT---------------------------------------GTGGAGGGCAGAAGGGACGAGCTGGCACAAGGGGCTCCTTCAGAGGCAGTGCTGCGGCTCCTACAAAGTGCTTTTAGCAAAAACCTACCTTCAAAGCAATCACCAAAGAAGTCTGCAGGTGCAAAGCTCAGCATTCCTTATGAGAGTTTCTACGAAGCCCTGGAGAAGCTAAACAAACCCTCCCAGCTGGAAGACGCTGAGGACAATCTGTACAGCGACTATGTTGATGTTTTCTATAACACAAAACCTTACAAACATAGAGATGATAGGCTGCTGCAAGCTCTAGTGGACATTCTGAATGAGGAAAATTAA---
>parryii
---------------------ATGGAGCGAAGAGCCTGGACTCTGCAGTGCGCTGTTTTCGCCCTCTTGTGCKCTTGGTGTGCTTTAAATAGTGCAAAAGCGAAAAGGCAATTTGTCAATGAATGGGCGGCGGAGATCCCCGGGGGCCCAGAGGCAGCCTCGGCCATCGCAGAGGAGCTGGGCTATGACCTTTTGGGTCAGATTGGATCACTTGAAAATCACTACTTATTCAAGCATAAAAACCATCCCCGAAGGTCTCGAAGAAGTGCCCTTCATATCACTAAGAGATTATCTGATGATGATCGGGTGATATGGGCTGAACAACAGTATGAAAAAGAAAGAATTAAACGTTCAGCTTTAAGAGATTCAGCACTAAATCTCTTCAATGACCCGATGTGGAATCAGCAGTGGTATTTGCAAGATACCAGGATGACTGCAGCTCTGCCCAAGCTGGATCTTCATGTGATACCTGTTTGGCAAAAAGGCATTACAGGCAAAGGAGTTGTTATCACTGTACTGGATGATGGCTTGGAGTGGAATCACACCGACATTTATGCCAATTATGATCCAGAGGCTAGCTATGATTTTAATGATAATGATCATGATCCATTTCCCCGATATGATCCCACAAATGAAAACAAACATGGGACCAGATGCGCAGGAGAAATTGCCATGCAAGCAAATAATTACAAGTGCGGGGTTGGAGTTGCATACAATTCCAAAGTCGGAGGCATAAGAATGCTGGATGGYATTGTGACTGATGCTATTGAGGCCAGTTCAATTGGATTCAACCCTGGACATGTGGATATTTACAGTGCAAGCTGGGGCCCTAATGATGATGGGAAAACCGTGGAGGGTCCTGGCAGATTAGCCCAGAAGGCTTTTGAATATGGTGTCAAGCAGGGGAGACAAGGGAAGGGCTCCATCTTCGTCTGGGCTTCTGGGAATGGGGGGCGTCAGGGAGATAACTGTGACTGTGATGGCTACACGGACAGCATCTACACCATCTCCATCAGCAGTGCTTCACAGCAAGGCCTATCGCCCTGGTACGCTGAGAAGTGCTCCTCCACRCTGGCTACCTCCTACAGCAGCGGGGATTACACTGACCAGCGAATCACAAGTGCTGACCTGCATAACGACTGCACTGAGACCCACACGGGCACCTCTGCCTCTGCACCTCTGGCTGCTGGCATTTTCGCTCTGGCCTTGGAAGCAAACCCAAATCTCACCTGGAGAGATATGCAGCACTTGGTTGTCTGGACCTCTGAATATGACCCATTGGCCAATAACCCTGGATGGAAAAAGAATGGAGCAGGCTTGATGGTGAAYAGTCGATTTGGATTTGGTTTGCTAAATGCCAAAGCTCTGGTGGATTTAGCKGATCCTGGGACCTGGAGCAGTGTGCCTGAGAAGAAGGAATGTGTTGTAAAAGACAATGACTTTGAGCCC------------------------------------AGAGCCCTGCAAGCTAATGGAGAAGTTATCATTGAAATTCCAACAAGAGCTTGTGAAGGACAAGAAAATGCTATCAAGTCCCTGGAGCACGTGCAATTTGAAGCAACAATTGAATATTCCCGTAGAGGAGACCTTCATGTCACACTAACTTCTGCTGCTGGAACTAGCACAGTATTGTTGGCTGAAAGAGAGCGGGACACATCGCCTAATGGCTTTAAGAATTGGGACTTCATGTCTGTCCATACATGGGGAGAGAATCCTGTAGGCACCTGGACTTTGAGAATTACAGATATGTCTGGAAGAATGCAAAATGAAGGGAGAATTGTGAACTGGAAGCTGATCTTGCATGGGACCTCTACTCAGCCAAACCACATGAAACAGCCTCGTGTGTATACATCCTACAACACCGTCCAAAATGACAGAAGAGGGGTGGAGAAGATGGTGGACGTGGAGGAGGAGCAACCCACAAAAAAGAACCTAAATGAGAACCCCYCGGTGTCCAAG---------AGCCCCAGCAGCAGCAGT---------------------------------------GTGGGGGTAAGAAGAGATGAACTGGCAGAGGGGGGGCCTTCTGAGGCCATGCTGCGACTCTTACAAAGTGCTTTTAGCAAAAACCTACCTTCAGAGCAATCACCAAAGAAGTCTCCAAGTGCAAAACTTAACATTCCTTATGAAAATTTCTATGAGGCCTTGGAAAAGTTGAATAAACCTTCCCGACTTAAAGACTCTGAGGACAGTTTGTATAATGACTATGTTGATGTTTTCTACAACACAAAACCTTATAAGCACAGAGACGACAGGCTGCTGCAAGCTCTGGTGGACATTCTGAATGAGGAAAATTAA---
>flaviven
---------------------ATGGAGCGAAGAGCCTGGACTCTGCAGTGCACTGTTTTCGCCCTCTTGTGCGCTTGGTGTGCTTTAAATAGTGCAAAAGCGAAGAGGCAATTTGTCAATGAATGGGCGGCGGAGATCCCTGGGGGCCCAGAGGCAGCCTTGGCCATCGCAGAGGAGCTGGGCTATGACCTTTTGGGTCAGATTGGATCACTTGAAAATCACTACTTATTCAAGCATAAAAACCATCCCCGAAGGTCTCGAAGAAGTGCCCTTCATATCACTAAGAGATTATCTGATGATGATCGGGTGATATGGGCTGAACAACAGTATGAAAAAGAAAGAATTAAACGTTCAGCTTTAAGAGATTCAGCACTAAATCTCTTCAATGACCCGATGTGGAATCAGCAGTGGTATTTGCAAGATACCAGGATGACTGCAGCTCTGCCCAAGCTGGATCTTCATGTGATACCTGTTTGGCAAAAAGGCATTACAGGCAAAGGAGTTGTTATCACTGTACTGGATGATGGCTTGGAGTGGAATCACACAGACATTTATGCCAATTATGATCCAGAGGCTAGCTATGATTTTAATGATAATGATCATGATCCATTTCCCCGATATGATCCCACAAATGAAAACAAACATGGGACCAGATGCGCAGGAGAAATTGCCATGCAAGCAAATAATTACAAGTGCGGGGTTGGAGTTGCATACAATTCCAAAGTCGGAGGCATAAGAATGCTGGATGGCATTGTGACTGATGCTATTGAGGCCAGTTCAATTGGATTCAACCCTGGACATGTGGATATTTACAGTGCAAGCTGGGGCCCTAATGATGATGGGAAAACCGTGGAGGGTCCTGGCAGATTAGCCCAGAAGGCTTTTGAATATGGTGTCAAGCAGGGGAGACAAGGGAAGGGCTCCATCTTCGTCTGGGCTTCTGGGAATGGGGGGCGTCAGGGAGATAACTGTGACTGTGATGGATACACGGACAGCATCTACACCATCTCCATCAGCAGTGCTTCCCAGCAAGGCCTATCGCCCTGGTACGCTGAGAAGTGCTCCTCCACACTGGCCACCTCCTACAGCAGCGGGGATTACACTGACCAGCGAATCACAAGTGCTGACCTGCATAACGACTGTACTGAGACCCACACGGGCACCTCTGCCTCTGCACCTCTGGCTGCTGGCATCTTCGCTCTGGCCTTGGAAGCAAACCCAAATCTCACCTGGAGAGATATGCAGCACTTGGTTGTCTGGACCTCTGAATATGACCCACTGGCCAATAACCCTGGATGGAAAAAGAATGGAGCAGGCTTGATGGTGAATAGTCGATTTGGATTTGGTTTGCTAAATGCCAAAGCTCTGGTGGATTTAGCTGATCCTGGGACCTGGAGCAGTGTGCCTGAGAAGAAGGAATGTGTTGTAAAAGACAATGACTTTGAGCCC------------------------------------AGAGCCCTGCAAGCTAATGGAGAAGTTATCATTGAAATTCCAACAAAAGCTTGTGAAGGACAAGAAAATGCTATCAAGTCCCTGGAGCACGTGCAATTTGAAGCAACAATTGAATATTCCCGTAGAGGAGACCTGCATGTCACACTAACTTCTGCTGCTGGAACTAGCACAGTATTGTTGGCTGAAAGAGAGCGGGACACATCGCCTAATGGCTTTAAGAATTGGGACTTCATGTCTGTCCATACATGGGGAGAGAATCCTGTAGGCACCTGGACTTTGAGAATTACAGACATGTCTGGAAGAATGCAAAATGAAGGGAGAATTGTGAACTGGAAGCTGATCTTGCATGGGACCTCTTCTCAGCCAAACCACATGAAACAGCCTCGTGTATATACATCCTACAACACTGTCCAGAATGACAGAAGAGGGGTGGAGAAGATGGTGGATGTGGAGGAGGAGCAACCCACAAAAAAGAACCTAAATGAGAACCCCCCGGTGTCCAAG---------AGCCCCAGCAGCAGCAGT---------------------------------------GTGGGGGTAAGAAGAGATGAACTGGCAGAGGGGGGGCCTTCTGAGGCCATGCTGCGACTCCTACAAAGTGCTTTTAGCAAAAACCTACCTTCAGAGCAATCACCAAAGAAGTCTCCAAGTGCAAAACTCAACATTCCTTATGAAAATTTCTATGAGGCCTTGGAAAAGTTGAATAAACCTTCCCGACTTAAAGACTCTGAGGACAGTTTGTATAATGACTATGTTGATGTTTTCTACAACACAAAACCTTATAAGCACAGAGACGACAGGCTGCTGCAAGCTCTGGTGGACATTCTGAATGAGGAAAATTAA---
>porcellus
ATGAGTGAGTGTGCGAGAGCCATGGAGAGGAGAGCCTGGAGTCTGCAGTGCACTGCTTTTGCTCTCTTTTGCGCTTGGTGTGCACTGAACAGTGTAAAAGCCAAGAGGCAGTTTGTCAATGAATGGGCGGCGGAGGTGCCGGGGGGCCTGGAAGCTGCTTCAGCCATCGCGGAGGAGCTGGGCTATGACCTTTTGGGTCAGATTGGATCACTTGAAAATTACTATTTATTTAAACATAAAAACCATCCCAGAAGGTCTCGGAGAAGTGCCCCACATATCACTAAGAGATTATCTGACGATGATCGTGTCACATGGGCTGAACAACAGTATGAGAAAGAGAGAAGCAAACGCTCAGTTCTACGAGACTCAGCACTAAATCTCTTCAATGATCCAATGTGGAATCAGCAGTGGTACTTGCAAGATACCAGGATGACTGCAATTTTGCCCAAGCTGGATCTTCATGTGATACCTGTTTGGCAAAAGGGCATTACAGGCAAAGGAGTTGTTCTCACTGTACTGGATGACGGTTTGGAGTGGAATCACACAGACATTTATGCCAATTATGATCCAGAGGCTAGCTATGACTTTAATGATAATGATCATGATCCGTTTCCCCGATATGATCCCACAAATGAGAACAAACATGGGACCAGATGCGCAGGAGAAATTGCCATGCAAGCAAATAATCGCAAATGTGGGGTTGGCGTGGCATACAATTCCAAAGTCGGAGGCATAAGGATGTTGGATGGCATAGTGACGGATGCTATTGAGGCCAGTTCCATTGGATTCAACCCTGGACACGTGGATATTTACAGTGCAAGCTGGGGCCCTAATGATGATGGGAAAACTGTGGAGGGGCCTGGCAGACTAGCCCAGAAGGCTTTTGAATATGGTGTCAAACAGGGAAGACAAGGAAAGGGCTCCATCTTCGTCTGGGCTTCTGGGAATGGGGGACGTCAGGGCGATAACTGTGACTGTGATGGCTACACGGACAGCATCTACACCATCTCCATCAGCAGTGCTTCCCAGCAAGGCCTGTCGCCCTGGTATGCTGAGAAGTGCTCCTCCACCCTGGCCACCTCTTACAGCAGCGGGGATTACACCGACCAGCGAATCACAAGTGCAGACCTGCACAATGACTGCACGGAGACCCACACGGGCACTTCGGCGTCTGCACCCCTGGCTGCTGGCATCTTCGCTCTGGCCCTGGAAGCAAACCCAAACCTCACATGGAGAGACATGCAGCACTTGGTTGTCTGGACCTCAGAGTATGACCCACTGGCCAATAACCCTGGATGGAAAAAAAATGGAGCAGGCTTGATGGTGAATAGCCGATTTGGATTTGGCTTGCTAAATGCCAAAGCTCTCGTGGACTTAGCTGATCCTAGGACCTGGACCAGTGTACCGGAGAAGAAAGAATGCGTGGTAAAAGACAATGACTTCGAGCCC------------------------------------AGAGCCCTGAAAGCTAATGGAGAAGTTATCATTGAAATTCCAACAAGAGCTTGTGAAGGACAAGAAAACTCTATCAAGTCCCTGGAGCATGTGCAATTTGAAGCAACAATTGAGTATTCCCGTAGAGGGGACCTTCATGTCACACTCACTTCTGCTGCTGGAACCAACACTGTACTGTTGGCTGAAAGGGAACGGGACACATCTCCTAATGGCTTTAAGAATTGGGACTTTATGTCTGTTCACACGTGGGGAGAGAATCCTGTAGGCACCTGGACTTTGAGAATTGCAGATATGTCTGGAAGAGTGCAAAACGAAGGGAGAATTGTGAACTGGAAGCTGATTTTGCATGGGACCTCCTCTCAGCCAGAGCACATGAAACAGCCTCGCGTGTACACGTCCTACAACACCGTACAGAATGACAGAAGAGGGGTGGAGAAGATGGCGGATGCAAGCGAGGAGCAGCCTACAGAGCAGAACCTGAATGAGAACCCCCTGATTTCTAAA---------AGCCCCAGCAGCAGCAGC---------------------------------AGCAGTGTGGGGGACAGACGGGAAGAGCAGGCAGAGGAGGCCCCTTCCGAGGCTATGCTGCGACTCCTACAAAGTGCTTTCAGCAAAAACTCACTTCCAAAGCAATCACCAAAGAAGACTCCAAGTGCAAAGCTCAACATTCCTTATGAAAATTTCTATAAAGCCCTGGAAAAGCTGAACAAACCTTCTCAGCTGAAAGACTCAGAGGACACTCTGTATCACGACTATGTGGATGTTTTCTATAACACAAAACCTTACAAGCACAGAGATGACAGGCTGCTGCAAGCTCTGGTGGACATTCTGAATGAAGAAAACTAA---
>lanigera
---------------------ATGGAGCGGAGAGCCTGGGGTCTGCAGTGTATTGCTTTCGCTCTCTTTTGCGCTTGGTGTGCGCTGAACAGTGTAAAAGCCAAGAGGCAGTTTGTCAATGAATGGGCGGCCGAGGTCCCCGGGGGCCCGGAAGCAGCCTTGGCCATAGCGGAGGAGCTGGGCTACGACCTTTTGGGTCAGATTGGATCACTTGAAAATTACTATTTATTTAAACATAAAAACCATCCCCGAAGGTCTCGGAGAAGTGCCCCTCATATCACTAAGAGATTATCTGATGATGATCGTGTGATATGGGCTGAACAGCAGTATGAAAAAAAGAGAAGCAAACGCTCAGTTCTACGAGACTCAGCCCTAAATCTCTTCAATGATCCAATGTGGAATCAGCAGTGGTACTTGCAAGATACCAGGATGACTGCAGTTTTGCCTAAGCTGGATCTTCATGTGATACCTGTTTGGCAAAAGGGCATTACAGGCAAAGGAGTTGTTCTCACCGTACTGGACGATGGTTTGGAGTGGAATCACACAGATATTTATGCCAATTATGATCCAGAGGCTAGCTATGATTTTAATGACAATGATCATGATCCGTTTCCCCGGTATGATCCCACAAATGAGAACAAACATGGGACCAGATGTGCAGGAGAAATTGCCATGCAAGCAAATAATCTCAAGTGCGGGGTCGGAGTGGCATACAATTCCAAAGTTGGAGGCATAAGGATGCTAGATGGCATAGTGACAGACGCTATTGAGGCCAGTTCCATTGGATTCAACCCCGGACATGTGGATATTTACAGTGCAAGTTGGGGCCCTAATGATGACGGGAAGACTGTAGAGGGGCCCGGCAGATTAGCCCAGAAGGCTTTTGAATATGGTGTCAAACAGGGAAGACAAGGAAAGGGTTCTATCTTCGTCTGGGCTTCTGGGAATGGGGGGCGTCAGGGAGATAACTGTGACTGTGATGGCTACACGGATAGCATCTACACCATCTCCATCAGCAGTGCTTCCCAGCAAGGCCTGTCACCCTGGTACGCTGAGAAGTGCTCCTCCACACTGGCCACCTCTTACAGCAGCGGGGATTATACCGACCAGAGAATCACCAGTGCAGACCTGCACAACGACTGCACGGAGACCCACACGGGCACCTCGGCGTCTGCACCCCTGGCTGCTGGCATCTTTGCTCTGGCCCTGGAAGCAAACCCAAACCTCACTTGGAGAGACATGCAACACTTGGTTGTCTGGACCTCTGAGTATGACCCACTGGCCAATAACCCTGGGTGGAAAAAGAATGGAGCGGGCTTGATGGTGAATAGCCGATTTGGATTTGGCTTGCTAAATGCCAAAGCTCTGGTGGATTTAGCTGATCCCAGGACCTGGAGCAGTGTACCGGAGAAGAAAGAATGTGTGGTCAAAGACAATGACTTTGAGCCC------------------------------------AGAGCCCTGAAAGCTAATGGAGAAGTTATCATCGAAATTCCAACAAGAGCTTGTGAAGGACAAGAAAACTCTATCAAGTCTCTGGAGCATGTGCAATTTGAAGCAACAATTGAGTATTCCCGTAGAGGGGACCTTCATGTCACACTCACTTCTGCTGCTGGAACCAACACTGTACTGTTGGCAGAAAGAGAACGGGACACATCCCCTAACGGCTTTAAGAATTGGGATTTCATGTCTGTTCACACGTGGGGAGAGAATCCTGTAGGTACCTGGACTTTGAGAATTACAGATATGTCTGGGAGAGTGCAAAATGAAGGGAGAATTGTGAACTGGAAGCTGATTTTGCATGGGACCTCCTCTCAGCCAGAGCACATGAAACAGCCTCGTGTGTACACGTCCTACAACACCGTTCAGAACGACAGAAGAGGGGTGGAGAAGATGGTGGATGCAGGAGAGGAGATGCCTACACAACAGAACCTGAACGAGAACCCCCTGGTATCCAAA---------AGCCCCAGCAGCAGTGGG------------------------------------------GGGGAGAGATGGGAAGAGCAGGCAGAGGGGGGCCCTTCCGAGGCCATGCTGCGACTCTTGCAAAGTGCTTTCAGCAAGACCCCACTTCCAAAGCAATCACCAAAGAAGTCTCCAAGTTCGAAGCTCAACATCCCGTATGAAAATTTCTATAAAGCCCTGGAAAAGCTAAACAAACCTTCCCATCTTGAAGACTCTGAGGATACTCTCTATCACGACTATGTGGATGTTTTCTACAACACAAAACCTTATAAGCACAGAGATGACCGGCTGCTGCAAGCTCTGGTGGACATTCTGAATGAGGAGAATTAA---
>degus
---------------------ATGGAGCGGAGAGCCTGGAGTCTGCAGTGCGCTGCTTTTGCTCTCTTTTGCGCTTGGTGTGCACTGAACAGTGTAAAAGCCAAGAGGCAGTTTGTCAATGAATGGGCGGCCGAGGTCCCCGGGGGCCCGGAAGCAGCCTCGGCCATCGCGGAGGAGCTGGGCTACGACCTCTTGGGTCAGATTGGATCACTTGAAAATTACTATTTATTTAAACATAAAAACCACCCCCGAAGGTCTCGGAGAAGTGCCCCTCACATAACTAAAAGATTGTCTGATGATGATCGTGTAATATGGGCTGAACAACAGTATGAAAAAAAGAGAAGCAAACGCTCAGTTCTACGAGACTCAGCACTAAATCTCTTCAATGATCCCATGTGGAATCAGCAGTGGTACTTGCAAGATACCAGGATGACTGCAGTTTTGCCTAAGTTGGATCTTCATGTGATACCTGTTTGGCAAAAGGGCATTACAGGCAAAGGAGTTGTTCTCACCGTACTGGATGATGGTTTGGAGTGGAACCACACAGACATTTACGCCAATTATGACCCCGAGGCCAGCTATGATTTCAACGACAATGATCATGATCCGTTTCCACGATACGATCCCACGAATGAAAACAAACATGGGACCAGATGTGCAGGAGAAATTGCCATGCAGGCAAATAATCACAAGTGTGGGGTTGGAGTGGCATACAATTCCAAAGTTGGAGGCATCAGGATGTTAGATGGCATAGTGACCGATGCTATTGAGGCCAGTTCCATTGGATTCAACCCTGGACATGTGGACATTTACAGTGCAAGCTGGGGCCCTAATGATGATGGGAAGACCGTGGAGGGGCCTGGCAGACTAGCCCAGAAGGCTTTTGAATATGGTGTCAAACAGGGAAGACAAGGAAAGGGCTCTATCTTTGTCTGGGCCTCTGGGAATGGGGGACGCCAGGGAGATAACTGTGACTGCGATGGCTACACGGACAGCATCTACACCATCTCCATCAGCAGTGCCTCCCAGCAAGGCCTGTCGCCCTGGTACGCCGAGAAGTGCTCCTCCACACTGGCCGCCTCTTACAGCAGCGGGGATTATACCGACCAGCGAATCACAAGCGCAGACCTGCACAATGACTGCACAGAGACCCACACAGGCACCTCGGCCTCTGCACCCCTGGCTGCTGGCATCTTCGCTCTGGCACTGGAAGCAAACCCAAATCTTACTTGGAGAGACATGCAGCACTTGGTTGTCTGGACCTCTGAGTATGACCCACTGGCCAATAACCCCGGATGGAAAAAGAACGGAGCAGGCTTGATGGTGAATAGTCGCTTTGGATTTGGCTTGCTAAATGCCAAAGCTCTGGTGGATTTAGCTGATCCCAGGACCTGGAGCAGTGTACCGGAGAAGAAAGAATGTGTGGTAAAAGACAATGACTTTGAGCCC------------------------------------CGGGCTCTGAAAGCTAATGGAGAGGTTATCATTGAAATTCCAACAAAAGCTTGTGAAGGACAAGAAAACTCTATCAAGTCCCTGGAGCATGTGCAGTTTGAAGCAACCATTGAGTATTCTCGTAGAGGGGACCTTCATGTCACGCTCACTTCTGCTGCTGGAACCAACACTGTACTGTTAGCAGAAAGGGAGCGGGACACATCCCCTAATGGCTTTAAGAATTGGGACTTCATGTCTGTTCACACCTGGGGAGAGAATCCTGTTGGCACCTGGACTTTGAGAATTGCAGATATGTCTGGAAGAGTGAAAAATGAAGGGCGAATCGTGAACTGGAAGCTGATTTTGCACGGGACCTCCTCTCAGCCAGAGCACATGAAACAGCCTCGTGTGTACACCTCCTACAACACCGTGCAGAATGACAGAAGAGGGGTAGAGAAGATGGCGGATGCAGCAGAGGAGCAGCCTACACAGCAGGACCTGAATGAGACCATCCTGGTATCTAAC---------AGTCCTAGCAGCAGCAGCAGCAGCAGCAGCAGCAGCAGCAGCAGCAGCAGCAGCAGTGTGGGGGACAGATGGGAAGAGCAGACAGAGGGGACCCCTTCCGAGGCCATGCTGCGACTCCTGCAAAGTGCTTTCAGCAAAAGCTCACTTCCAAAGCAGTCACCAAAGAAGTCTCCAAGTGCGAAGCTCAACATCCCTTATGAAAATTTCTACAAAGCCCTGGAAAAGCTGAACAAACCTTCCCAGCTTAAAGAATCTGAGGACACTCTCTATCACGACTATGTGGATGTTTTCTATAACACAAAACCATATAAGCACAGAGACGACCGGCTGCTGCAAGCTCTGGTGAACATTCTGAAAGAGGAAAATTAA---
>glaber
---------------------ATGGAGCGGAGAGCCTGGAGTCTGCAGGGTGCTGCTTTCGCTCTCTTTTGCTCTTGGTGTGCGCTGAACAGTGTAAAAGCGAAGAGGCAGTTTGTCAATGAATGGGCGGCGGAGGTCCCCGGGGGCCCGGAAGCAGCCTCGGCCATAGCCGAGGAGCTGGGCTATGACCTTTTGGGTCAGATTGGATCACTTGAAAATTACTATTTATTTAAACACAAAAACCATCCCCAAAGGTCTCGGAGAAGTGCCTCTCATATCACTAAGAGATTATCTGATGATGATCGTGTGATATGGGCTGAACAACAGTATGAAAAAAAGAGAAGCAAACGCTCAGCTCTAAGAGACTCAGCACTAAATCTCTTCAATGATCCAATGTGGAATCAGCAGTGGTACTTGCAAGATACCAGGATGACTGCAGCCTTGCCCAAGCTGGATCTCCATGTGATACCTGTTTGGGAAAAAGGCATCACAGGCAAAGGAGTTGTTCTCACCATATTGGATGATGGCTTGGAGTGGAATCACACAGACATTTATGCCAATTATGATCCAGAGGCTAGCTATGATTTTAATGACAATGATCATGATCCGTTTCCCCGATATGATCCCACAAATGAGAACAAACATGGGACCAGATGTGCAGGAGAAATTGCCATGCAAGCAAATAATCGCAAGTGTGGGGTTGGAGTGGCATACAATTCCAAAGTCGGAGGCATAAGGATGTTAGATGGCATAGTGACAGATGCTATCGAGGCCAGTTCCATTGGATTCAACCCTGGACATGTTGACATTTACAGTGCAAGTTGGGGCCCTAACGATGATGGGAAGACTGTGGAGGGGCCTGGCAGACTAGCTCAGAAGGCTTTTGAATATGGTGTCAAACAGGGGAGACAAGGAAAGGGCTCCATCTTTGTCTGGGCTTCTGGAAATGGGGGGCGTCAGGGAGATAACTGTGACTGCGATGGCTACACGGACAGCATCTACACCATCTCCATCAGCAGTGCCTCCCAGCAAGGCCTGTCACCTTGGTATGCCGAGAAGTGCTCCTCCACACTGGCCACCTCTTACAGCAGCGGGGATTACACTGACCAGCGAATCACAAGCGCAGATCTGCACAACGACTGCACTGAGACCCACACGGGGACCTCAGCGTCTGCACCCCTGGCTGCTGGCATCTTCGCTCTGGCCCTGGAAGCAAACCCAAACCTCACGTGGAGAGACATGCAGCACTTGGTTGTCTGGACCTCTGAGTATGACCCACTGGCCAATAATCCTGGATGGAAAAAGAATGGAGCAGGCTTGATGGTGAATAGTCGATTTGGATTTGGCTTGCTAAATGCCAAAGCTCTGGTGGATTTAGCTGATCCTCGGAGCTGGAGCAGTGTACCCGAGAAGAAACAATGTGTTGTAAAAGACAATGACTTTGAGCCC------------------------------------AGAGCCCTGAAAGCTAATGGAGAAGTTATCATTGAAATTCCAACAAGGGCTTGTGAAGGACAAGAAAACTCCATTAAGTCCCTGGAACATGTGCAATTTGAAGCAACAATTGAGTATTCCCGTAGAGGAGACCTTCATGTCACACTCACTTCTGCTGCTGGAACCAACACTGTACTGTTGGCTGAAAGGGAGCGTGACACATCCCCTAATGGCTTTAAGAATTGGGATTTCATGTCTGTTCATACTTGGGGAGAGAACCCTGTAGGCACCTGGACTTTGAGAATTACGGATATGTCTGGAAGAGTACAAAATGAAGGGAGAATTGTGAACTGGAAGCTGATTTTGCATGGAACCTCTTCTCAGCCAGAGCACATGAAACAGCCTCGTGTGTACACGTCCTACAACACCGTTCAGAATGACAGAAGAGGGGTGGAGAAGATGGCGGATGCAGGAGAGGAGCAGCCCACACAACAGAACCTGAATGAGGACCCCCTGGTATCTAAA---------AGCGCCAGCAGCAGCAGC---------------------------------AGCAGTGTGGGAGACAGATGGGATGAACAGGCAGAGGGGGCCCCTTCCCAGGCCATGCTGCGGCTCCTACAAAGTGCTTTCAGCAAAAACTCAACTCCAAAGCAATCACCAAAGAAGTCTCCAAGTGCAAAGCTCAACATCCCATATGAAAATTTCTATAAAGCCCTGGAAAAGCTGAACAAACCTTTCCAGCTTAAAGACTCTGAGGACAGTCTCTATAACGACTATGTGGATGTTTTCTATAACACAAAACCTTATAAACACAGAGATGACCGGCTGCTGCAAGCTCTGGTGGACATTCTGAATGAGGAAAATTAA---
>africana
---------------------ATGGAGCTGAGACCCTGGACTCTGCAGGGTACTGCTTTAGCCCTCTTTTGCGCTTGGTGTGCACTGAACAGCGTGGAAGCGAAGCGGCAGTTTGTCAATGAATGGGCGGCGGAAATCTCCGGGGGACCGGAGGCAGCCTCTGCCATCGCAGAGGAGCTGGGCTATGACCTTTTGGGTCAGATTGGATCTCTTGAAAATCACTACTTATTTAAACATAAAAACCACCCTCGAAGGTCTCGAAGGAGTGCCTTTCACATCACTAAGAGATTATCTGATGATGAGAGAGTGATATGGGCTGAGCAACAGTATGAAAAAGAGAGAAGTAAACGTACAGCTCTAAAAGATTCAGCATTAAATCTCTTCAATGATCCGATGTGGAACCAGCAGTGGTACCTGCAAGATACTAGGATGACAGCAGCTCTGCCCAAGCTGGACCTCCATGTGATACCCGTGTGGCAAAAAGGTATCACAGGCAAAGGAGTTGTTATCACTGTACTGGATGATGGCTTGGAGTGGAATCACACGGACATCTATGCCAATTATGATCCAGAGGCTAGCTATGATTTTAATGATAATGACCATGATCCATTTCCCCGATATGATCCCACAAATGAGAACAAACACGGGACCAGATGTGCAGGAGAAATTGCCATGCAAGCAAATAATAACAAGTGTGGGGTCGGAGTTGCATACAATTCCAAAGTTGGAGGCATAAGAATGCTAGATGGCATTGTGACCGACGCTATTGAGGCCAGTTCAATAGGATTCAACCCCGGACATGTGGATATTTACAGTGCAAGCTGGGGCCCAAATGATGATGGCAAAACTGTGGAGGGGCCTGGCAGACTAGCCCAGAAGGCTTTTGAATATGGTGTCAAACAGGGGAGACAAGGCAAGGGCTCCATCTTCGTCTGGGCTTCGGGGAACGGGGGGCGTCAGGGAGACAACTGTGATTGTGACGGGTACACGGACAGCATCTACACCATCTCCATCAGCAGTGCCTCCCAGCAAGGCCTCTCGCCCTGGTATGCAGAGAAGTGCTCCTCGACGCTGGCTACCTCTTACAGCAGTGGGGATTACACCGACCAGCGAATTACCAGCGCCGACCTGCACAATGACTGCACAGAGACCCACACAGGCACCTCGGCCTCCGCACCCCTGGCTGCTGGCATCTTCGCTCTGGCCCTGGAAGCAAACCCAAATCTCACCTGGAGAGATATGCAGCATTTGGTTGTCTGGACCTCTGAGTATGACCCGCTGGCCAATAATCCTGGATGGAAAAAGAACGGTGCAGGCTTGATGGTGAATAGTCGATTTGGATTTGGATTGCTAAATGCCAAAGCACTGGTAGATTTAGCTGATCCCAGGACCTGGAGCAGCGTGTCTGAGAAGAAAGAGTGTGTTGTAAAGGACAATGACTTTGAGCCC------------------------------------AGAGCCCTGAAAGCTAATGGAGAAGTTATCATTGAAATTCCAACAAGAGCTTGTGAAGGACAAGAAAATGCTATCAAATCCCTGGAGCATGTGCAATTTGAAGCAACAATTGAATATTCTCGAAGAGGTGACCTTCACGTCACACTCACTTCTGCTGCTGGAACCAGCACTGTACTGTTGGCTGAAAGAGAGCGGGATACATCTCCTAATGGCTTTAAGAATTGGGACTTCATGTCTGTTCACACATGGGGAGAGAATCCTGTAGGCACCTGGACTTTGCGAATTACAGATATGTCTGGAAGAATACAGAATGAAGGAAGAATTGTGAACTGGAAGCTGATTTTGCATGGGACCTCCTCTCAGCCAGAGCACATGAAACAGCCTCGCGTGTACACATCCTACAACACTGTTCAGAATGACAGGAGAGGAGTGGAGAAGATGGTGGATGCGGGGGAGGAGCAGCCCACACCAGAGAACCTGAAGGAGAAGCCCCTGGTGGCAAAA---------AGCCCCAGCAGCAGCAGT---------------------------------------GTGGGGAACAGAAGGGATGAGGTGGCGGAGGGAGCCCCTTCCGAGGCCATGCTGCGGCTTCTACAAAGTGCTTTCAGCAAAAACTTGCCCCCAAAGCAATCACCAAAGAAGTCTCCAAGTGCAAAGGTCAACATCCCTTATGAAAATTTCTACGAAGCCCTGGAAAAGCTGAACAAACCTTCCCAGCTTAGAGACCCTGAGGATAGCGTGTATAACGACTACGTCGACGTTTTCTATAACACAAAACCTTACAAGCACAGGGATGACCGGCTGCTGCAAGCTCTAGTGGACATTCTGAATGAAGAAAATTAA---
>asiatica
---------------------ATGGAGCTGAGACTCTGGGCTCTGCGGAGTGCTGCTTTCGTCCTATTTTGCGCTTATTGTGTAGTGAACAATGTAGGAGCAAAGAAGCAGTTTGTCAATGAATGGGCAGCTGAGATCTCCGGGGGACCAGAGGCAGCTTCCGCCATCGCTGAGGAGCTGGGTTATGACCTTTTGGGTCAGATTGGATCTCTTGAAAATCATTACTTATTCAAACATAAAAATCATCCTCGAAGATCTAGAAGGAGTGCTCTCCATATCACTAAGAGATTATCTGACGATGATCGAGTGATTTGGGCTGAGCAACAGTATGAAAAAGAGAGAAGTAAACGTACAGCTGTAAGAGATTCAGCATTAAATCTCTTCAATGACCCGATGTGGAATCAGCAGTGGTATTTGCAAGATACCAGGATGACTGCAGTTCTGCCCAAACTAGACCTCCATGTGATACCAGTGTGGCAAAAAGGCATCACGGGCAAAGGAGTTGTAATCACTGTACTGGATGATGGCTTGGAGTGGAATCACACGGATATCTATGCCAATTATGATCCAGAAGCTAGCTATGATTTTAATGATAATGACCATGATCCATTTCCCCGATATGATCCCACAAATGAGAACAAACACGGGACCAGATGTGCAGGAGAAATTGCCATGCAAGCAAATAATCACAAGTGTGGGGTCGGAATTGCATATAATTCCAAAGTTGGAGGCATAAGAATGCTGGATGGCATTGTAACTGATGCTATTGAGGCCAGTTCAATAGGATTCAACCCCGGACATGTGGATATTTACAGTGCAAGCTGGGGCCCTAATGATGACGGAAAAACTGTGGAGGGGCCTGGAAGACTAGCTCAGAAGGCTTTTGAATATGGTGTCAAACAGGGGAGACAAGGCAAAGGTTCCATCTTCGTCTGGGCTTCAGGGAACGGGGGTCGTCAGGGAGACAACTGTGACTGTGATGGCTACACGGACAGCATCTACACCATCTCCATCAGCAGTGCTTCCCAGCAAGGCCTCTCCCCCTGGTATGCCGAGAAGTGCTCCTCGACTCTGGCCACCTCTTACAGCAGCGGGGATTACACAGACCAGCGAATTACAAGTGCTGACCTGCACAATGACTGCACAGAGACACACACGGGCACCTCGGCCTCCGCACCCCTGGCTGCTGGCATCTTTGCTCTAGCTCTGGAAGCAAACCCAAATCTCACTTGGCGAGATATGCAGCACTTGGTTGTCTGGACCTCTGAGTATGACCCACTGGCCAATAACCCTGGATGGAAAAAGAATGGCGCAGGCTTGATGGTGAATAGTCGGTTTGGATTCGGGTTGCTAAATGCCAAAGCACTGGTAGATTTAGCTGATCCCAAGACCTGGAGCAGTGTACCTGAGAAGAAAGAGTGTGTTGTAAAGGACAATGAATTTGAGCCT------------------------------------AGAGCCCTGAAAGCTAATGGAGAAGTTATCATTGAAATTCCAACAAGAGCTTGTGAAGGACAAGAAAATGCTATCAAGTCCCTGGAACATGTGCAATTTGAAGCAACAATCGAATATTCTCGAAGAGGAGATCTTCATGTCACACTAACTTCTGCTGCTGGAACCAGCACTGTACTGTTGGCGGAAAGAGAGCGGGATACATCTCCTAATGGCTTTAAGAATTGGGATTTCATGTCTGTTCATACATGGGGAGAGAATCCTGTAGGCACCTGGACTTTACAAATTACAGACATGTCTGGAAGAATACAAAATGAAGGAAGAATTGTGAACTGGAAGCTGATTTTGCATGGGACCTCCTCTCAGCCAGAACATATGAAACAGCCTCGTGTGTACACATCCTACAACACCGTACAGAATGACAGAAGAGGGGTGGAGAAGATGGTTGATTCAGGGGAGGAACAGCCCACACCAGAGAACCTGAAGGAGAAGTCATTGGTGGTAAAA---------AGTTCTAGCAGCAGCAGT---------------------------------------GTGGGGGACAAACAGGAGGAGATGGCAAAGGGAGCCCCTTCCGAGGCTATGCTGCGGCTTCTACAGAGCGCTTTCAGCAAAAGCCCATCCCCAAAGCAATTGCCAAAGAAGTCTCCAAATGTAAAGCTTACCATCCCTTACAAAAATTTCTATGAAGCCCTGGAAAAGCTGAACAAACCTTCCCAGCTTAGAGACTCTGAGGACAGTCTGTACAATGACTACGTCGACGTGTTCTATAACACAAAATCTTACAAGCACAGAGATGACCGGCTGCTCCAAGCTCTAGTGGACATCCTGAATGAGGAAAATTGA---
>aegyptia
---------------------ATGGGGCGAAGAGCATGGACTCTGCAATGTACTGCTTTCGCTCTTTTTTGCGCTTGGTGTGCATTGAACAGTGTAAAAGCG---AGGCAGTTTGTGAACGAATGGGCAGCGGAGATCCCCGGGGGACCAGAGGCGGCTTTGGCCATAGCCGAAGAGCTGGGCTATGACCTTTTGGGTCAGATTGGATCTCTTGAAAATCATTACTTATTCAAACATAAAAACCATCCCCGAAGGTCTCGAAGGAGTGCCCTTCATATCACTAAGAGATTGTCTGATGATGATCGTGTGATATGGGCTGAACAACAGTATGAAAAAGACAGAAGTAAACGTTCAGTTCTAAAAGACTCAGCACTAAATCTCTTCAACGATCCAATGTGGAATCAGCAGTGGTACTTGCAAGATACCAGGATGACCTCATCTCTGCCCAAGCTGGATCTCCATGTGATACCTGTTTGGCAAAAAGGCATCACAGGCAAAGGAGTTGTTATTACTGTACTGGATGATGGCTTGGAGTGGAATCACACGGACATCCATGCCAATTATGATCCAGAGGCTAGCTATGATTTTAACAACAATGACCATGATCCATTTCCCCGATATGATCCCACAAATGAAAACAAACATGGGACCAGATGTGCAGGAGAAATTGCCATGCAAGCAAATAATCTCAAGTGTGGGGTAGGAGTGGCATACAATTCCAAAGTTGGAGGCATAAGAATGCTAGATGGCATCGTGACTGATGCTATTGAAGCAAGTTCAATTGGATTCAATCCCGGACATGTGGATATTTACAGTGCGAGCTGGGGCCCTAATGATGATGGGAAAACTGTGGAGGGGCCTGGCCGACTAGCCCAGAAGGCTTTTGAATATGGTGTTAAACAGGGGAGGCAAGGAAAGGGTTCCATCTTCGTCTGGGCGTCCGGGAACGGGGGGCGTCAGGGAGATAACTGTGACTGCGATGGGTACACGGACAGCATCTACACCATCTCCATCAGCAGTGCCTCGCAGCAGGGCCTGTCCCCCTGGTATGCTGAGAAGTGCTCCTCCACTCTGGCCACCTCATACAGCAGTGGGGATTACATGGACCAGCGAATCACGAGCGCCGACCTGCACAATGCCTGCACAGAGACCCACACGGGCACCTCGGCCTCGGCACCCCTGGCTGCCGGCATCTTCGCTCTGGCTCTGGAAGCAAATCCAAATCTCACCTGGCGAGATATGCAGCACTTGGTTGTATGGACCTCTGAATATGACCCACTGGCCAATAACCCTGGATGGAAAAAGAATGGAGCAGGCTTGATGGTAAATAGTCGATTTGGATTCGGGTTGCTAAATGCCAAAGCTCTAGTGGATTTAGCTGACCCTAGAACCTGGAAAAGTGTGCCTGAGAAGAAAGTGTGTGTTGTAAAGGACAATGACTTTCAGCCC------------------------------------AGAGCCCTGAGAGCTAATGAAGAAGTTGTCATTGAAATTCCAACAAGAGCTTGCGAAGGACAAGAAAATGCTATCGTGTCCCTGGAACACGTACAGTTTGAAGTAACAATTGAGTATTCCCGAAGAGGAGATCTGCATGTCACTCTCACTTCTGCTGCTGGAACCAACACCATTCTGTTGGCTGAAAGAGAGCGGGATACATCTCCTAATGGCTTTAAAAATTGGGACTTCATGTCTGTTCACACGTGGGGAGAAAATCCAGTAGGTACCTGGACTTTGCAAATTACAGACATGTCTGGAAGAATGCAAAATGAAGGAAGAATTGTGAACTGGAAACTGATTTTGCATGGGACCTCTTCTCAGCCAGAGCACATGAAACAGCCACGTGTGTACACGTCTTACAACACCGTGCAGAATGACAGAAGAGGGGTGGAGAAGATG---------------GATCAGCCCGCAGAAGAGAATCTGAATGAGAAAACCCTGACTACAGAA---------AACCGCAATGGCAGCAGT---------------------------------------ATGGAAAACCAAAGGGAAGAGCCGGTGGAGGGAGCTTCATCTGAGGCCATGCTGCGACTCCTACAAAGTGCTTTCAGCAAAAACTCACCCCCAAAGCAATCACCAAAGAAGACGCCAAGTACAAAGCTCAACATCCCTTAT------TTCTACGAAGCCCTGGAAAGGCTGAACAAACCTTCCCAGCTCAAAGAGGCTGAGGACAGTCTGTATAGCGACTATGTAGATGGTTTCTATAACACAAAACCTTATAAACACAGAGACGACCGGCTGCTGCAAGCTCTGGTGGACATTCTGAGGGAGGAAAATTAA---
>vampyrus
---------------------ATGGGGCGAAGAGCCTGGACTCTGCAGTGTACTGCTTTCGCTCTCTTTTGCGCTTGGTGTGCATTGAACAGTGTAAAAGCGAAGAGGCAGTTTGTGAACGAATGGGCAGCGGAGATCCCCGGGGGACCAGAGGCTGCTTTGGCCATAGCTGAAGAGCTGGGCTATGACCTTTTGGGTCAGATTGGATCTCTTGAAAATCACTACTTATTCAAGCATAAAAACCATCCCCGAAGGTCTCGAAGGAGTGCCCTTCATATCACTAAGAGATTGTCTGATGATGATCGTGTGATATGGGCTGAACAGCAGTATGAAAAAGACAGAAGTAAACGTTCACTTCCTAGAGACTCAGCACTAAATCTCTTCAACGATCCAATGTGGAATCAGCAGTGGTACTTGCAAGATACTAGGATGACTGCTTCTCTGCCCAAACTGGATCTCCATGTGATACCTGTTTGGCAAAAAGGCATCACAGGCAAAGGAGTTGTTATCACTGTACTGGATGATGGCTTGGAGTGGAATCACACAGACATCCATGCCAATTATGATCCAGAGGCTAGCTATGATTTTAACAATAATGACCATGATCCATTTCCCCGATATGATCCCACAAATGAAAACAAACATGGGACCAGATGTGCAGGAGAAATTGCCATGCAAGCAAATAATCTCAAGTGTGGGGTAGGAGTGGCATACAATTCCAAAGTTGGAGGCATAAGAATGCTAGATGGCATCGTGACCGATGCTATTGAAGCAAGTTCAATTGGATTCAATCCCGGACATGTGGATATTTACAGTGCGAGCTGGGGCCCTAATGATGATGGAAAAACTGTGGAGGGGCCTGGCCGACTAGCCCAGAAGGCTTTTGAATATGGTGTTAAACAGGGGAGGCAAGGAAAGGGTTCCATCTTCGTCTGGGCTTCCGGGAATGGGGGGCGTCAGGGAGATAACTGTGACTGCGATGGGTACACGGACAGCATCTACACCATCTCCATCAGCAGTGCCTCGCAGCAGGGCCTGTCCCCCTGGTATGCTGAGAAGTGCTCCTCCACTCTGGCCACCTCATACAGCAGTGGGGATTACATGGACCAGCGAATCACGAGCGCTGACCTGCACAATGACTGCACAGAGACCCACACGGGCACCTCGGCCTCAGCACCCCTGGCTGCTGGCATCTTTGCTCTGGCCCTGGAAGCAAATCCAAATCTCACCTGGCGAGATATGCAGCACTTGGTTGTATGGACCTCTGAATATGACCCACTGGCCAATAACCCTGGATGGAAAAAGAATGGAGCAGGTTTGATGGTAAATAGTCGATTTGGATTTGGGTTGCTGAATGCCAAAGCTCTAGTGGATTTAGCTGATCCTAGAACCTGGAACAGTGTGCCTGAGAAGAAAGTCTGTGTTGTAAAGGACAATGACTTTCAGCCC------------------------------------AGAGCGCTGAGAGCTAATGAAGAAGTTATCATTGAAATTCCAACAAGAGCTTGTGAAGGACAAGAAAATGCTATCGTGTCGCTGGAACACGTACAGTTCGAAGGAACAATTGAATATTCCCGAAGAGGAGATCTTCATGTCACTCTCACTTCTGCTGCTGGAACCAACACCATTCTGTTGGCTGAAAGAGAACGAGATACATCTCCTAATGGCTTTAAAAATTGGGACTTCATGTCTGTTCACACGTGGGGAGAAAATCCAATAGGCACCTGGACTTTGCAAATTACAGACATGTCTGGAAGGATACAAAATGAAGGAAGAATTGTGAACTGGAAACTGATTTTGCATGGGACCTCTTCTCAGCCAGAACACATGAAACAGCCACGTGTGTACACGTCTTACAACACCGTGCAGAATGACAGAAGAGGGGTAGAGAAGATGGTGGGTTTGGCGGTGGATCAGCCCACAGAAGAGAGTCTGAATGAGAAAGCCCTGACTACAGAA---------AACCTCAGTGGCAGCAGT---------------------------------------GTGGAAAACAAAAGGGATAAGCTGGTGGAGGGAGCTTCATCTGAGGCCATGCTGCAACTCCTAGAAAGTGCTTTCAGCAAAAACTCACCCCCAAAGCAATCACCAAAGAAGACCCCAAGTACAAAGCTCAACATCCCTTAT------TTCTATGAAGCCCTGGAAAGGCTGAACAAACCTTCCCAGCTTAAAGAGGCTGAGGACAGTCTGTATAACAACTATCTCGATGGTTTCTATAACACAAAACCTTACAAGCACAGAGACGACCGGCTGCTGCAAGCTCTAATGGACATTCTGAGAGAGGAAAATTAA---
>natalen
---------------------ATGCAGCGAGGAGCCTGGACTCTGCAGTGCGCCGCTTTCGCTCTCTTTTGCGCTTGGTGTGCATCGAACAGTGTCAAAGCGACGAGGCAGTTCGTGAACGAATGGGCGGCGGAGATCCCTGGGGGACCCGAGGCAGCCTCGGCCATAGCCGAGGAGCTGGGCTACGACCTTCTGGGTCAGATCGGATCACTCGAAAATCATTACTTATTCAGACATAAAAACCATCCCCGAAGGGCTCGAAGGAGTGCCCTTCACATCACAAAGAGATTAGCTGATGATGATCGGGTGAGATGGGCTGAACAACAGTATGAAAAGGAGAGAAGTAAACGTTCAGTTCTGAGAGACTCAGCAGTAAATCTCTTCAATGATCCGATGTGGAATCAGCAGTGGTACTTGCAAGATACTAGAATGACCGCATCCCTGCCCAAGCTGGATCTCCATGTGATACCTGTTTGGCAAAAAGGCATCACAGGCAAGGGGGTTGTTATCACTGTACTGGATGATGGCTTGGAGTGGAATCACACGGACATCTATGCCAATTATGATCCAGAGGCTAGCTATGATTTTAATGATAATGACCATGATCCATTTCCCCGATATGATCCCACAAATGAGAACAAGCACGGCACGAGATGTGCAGGAGAAATTGCCATGCAAGCAAATAACCGCAAGTGTGGGGTCGGAGTTGCATATAATTCCAAAGTTGGAGGCATAAGAATGTTGGATGGCATCGTAACCGACGCTATTGAAGCCAGTTCAATCGGATTCAATCCTGGACATGTGGATATTTATAGTGCGAGCTGGGGCCCTAACGATGATGGGAAAACTGTGGAGGGGCCTGGTCGACTAGCCCAGAAGGCGTTTGAATATGGTGTTAAACAGGGGAGACAAGGAAAGGGCTCCATCTTCGTCTGGGCTTCCGGGAATGGGGGGCGTCAGGGAGATAACTGTGACTGCGATGGGTACACAGACAGCATCTACACCATCTCCATCAGCAGTGCCTCACAGCAGGGCCTATCCCCCTGGTACGCTGAGAAGTGCTCCTCCACCCTGGCCACTGCATACAGCAGCGGGGATTACACTGACCAGCGAATCACGAGTGCTGACTTGCACAATGACTGCACAGAGACCCACACAGGCACCTCGGCTTCTGCACCCCTGGCTGCTGGCATCTTCGCTCTGGCCCTGGAAGCAAATCCAAATCTCACCTGGCGAGATATGCAGCACTTGGTTGTCTGGACCTCTGAGTATGACCCACTGGCCAATAACCCTGGGTGGAAAAAGAATGGTGCAGGCTTGATGGTGAACAGTCGATTTGGATTCGGGCTGCTAAATGCCAAAGCTCTGGTGGACTTAGCTGATCCGAGAACCTGGAAGAGTGTGCCTGAGAAGAAAGAATGTGTTGTAAAGGACAATGACTTTGAGCCC------------------------------------AGAGCCCTGAAAGCTGATGGAGAAGTTATCATTGAAATTCCAACAAGAGCTTGTGAAGAACAGGAAAATGCTATCAAGTCCCTGGAACATGTACAATTTGAAGCAACAATTGAATATTCCCGAAGAGGAGACCTTCATGTCACACTCACTTCTGCTGCTGGAACCAGCACTGTTCTGTTGGCTGAAAGAGAGCGGGATACATCTCCTAATGGCTTTAAAAATTGGGACTTCATGTCTGTTCACTCGTGGGGAGAGAATCCCATAGGCACCTGGACTTTGCGAATTGCAGACATGTCTGGAAGGGTGCAAAATGAAGGAAGAATTGTGAACTGGAAGCTGATTTTGCACGGGACCTCTTCTCAGCCAGAGCACATGAAGCAGCCTCGAGTGTACACGTCCTACAACACCGTGCAGAACGACAGAAGAGGGGTGGAGAAGGTGGTGGACTCAGGCGAGGAGAAGCCCACAGAAGAGAGGCTGAGTGAGGACCCCCTGGCTGCAAAA---------AGCCTCAGCAGCAGTGGT---------------------------------------GTGGGAAACAGAAGGGAGGAACTGGTGGAGGGAGCCCCATCCGAGGCCATGCTGCGACTCCTGCAGAACGCTTTCAGCAAACACTCACCGCCAAAGCAATCACCAAAGACGTCTCCAAGTGCAAAGCTCAGTATCCCTTACGAAAATTTCTACGAGGCCCTGGAAAAGCTGAACAAACCTCCCCACCTTCAAGATCCTGGGGACAGTCTGTATAACGACTATGTCGATGTTTTCTATAACACCAAACCTTACAAGCACAGAGACGACCGCCTGCTGCAAGCTCTGGTGGACATTCTGAGGGAGGAAAACTAA---
>fuscus
---------------------ATGCAGCGAGGAGCCTGGACTCTGCAGTGCACTGCTTTCGCTCTCTTTTGCGCTTGGTGTGCACTGAACAGTGTAAAAGCGAAGAGGCAGTTTGTGAACGAATGGGCAGCGGAGATCCCCGGGGGACCAGAGGCAGCCTCGGCCATAGCTGAAGAGCTGGGCTACGACCTTTTGGGACAGATCGGATCACTCGAAAATCATTACCTCTTCAGACATAAAAATCACCCCCGGCGGTCTCGAAGGAGTGCCCTTCATATCACTAAGAGATTATCTGATGATGATCGTGTTATATGGGCTGAACAACAGTATGGAAAGGAGAGAAGTAAACGTTCAGTTCGGAGAGACTCAGCAGTAAATCTCTTCAATGACCCGATGTGGAATCAGCAGTGGTACCTGCAAGATACTAGGATGACTGCATCCCTGCCCAAGCTGGATCTCCATGTGATACCTGTTTGGCAAAAAGGCATCACTGGCAAAGGAGTTGTTATCACTGTACTGGATGATGGCTTGGAGTGGAATCACACAGACATCTATGACAATTATGATCCAGAGGCTAGCTATGATTTTAATGATAATGACCATGATCCATTTCCCCGATATGATCCCACAAATGAGAACAAACACGGGACCAGATGTGCAGGAGAAATTGCCATGCAAGCAAATAATCACAAGTGTGGGGTCGGAGTTGCATATGATTCCAAAGTCGGAGGAATAAGAATGCTGGATGGCATTGTGACCGATGCTATTGAAGCCAGTTCAATTGGATTCAATCCTGGGCATGTGGACATTTACAGTGCGAGCTGGGGCCCGAATGACGATGGGAAAACTGTGGAGGGGCCTGGTCGGCTAGCCCAGAAGGCGTTTGAATATGGTGTTAAACAGGGGAGACAAGGAAAGGGCTCCATCTTCGTCTGGGCATCTGGGAACGGGGGGCGTCAGGGAGATAACTGTGACTGCGATGGGTACACAGACAGCATCTACACCATCTCCATCAGCAGCGCCTCGCAGCAGGGCCTGTCCCCCTGGTACGCCGAGAAGTGCTCCTCCACGCTGGCCACCTCGTACAGCAGCGGGGATTACACCGACCAGCGAATCACGAGTGCTGACCTGCACAATGACTGTACATGGACCCACACGGGCACCTCGGCCTCGGCACCCCTGGCTGCTGGCATCTTCGCTCTGGCCCTGGAAGCAAATCCAAATCTAACCTGGCGAGATATGCAGCACTTGGTTGTCTGGACCTCTGAGTATGACCCACTGGCCAATAACCCTGGATGGAAAAAGAATGGCGCAGGCTTGATGGTGAACAGTCGGTTTGGATTCGGGCTGCTAAATGCCAAAGCTCTGGTGGACTTAGCTGATCCGAGAACCTGGAAGAGTGTGCCCGAGAAGAAAGAGTGTGTGATAAAGGACAATGACTTTGAGCCC------------------------------------AGAGCCCTGAAAGCTAATGCAGAAGTTATCATTGAAATTCCAACAAGAGCTTGTGAGGGACAGGAAAATGCTATCACGTCCCTGGAACATGTACAATTTGAAGCAACAATTGAATATTCCCGAAGAGGAGACCTTCATGTCACACTCACTTCTGCTGCTGGAACCGACACTGTTCTGTTAGCTGAAAGAGAGCGGGATACATCTCCTAATGGCTTTAAAAATTGGGACTTCATGTCTGTTCACACATGGGGAGAGAACCCGATAGGCACCTGGACTTTGCGAATTGCAGACATGTCTGGAAGAATGCAAAATGAAGGGAGAATTGTGAACTGGAAGCTGATTTTGCATGGGACCTCCTCTCAGCCAGAACACATGAAACAGCCCCGTGTGTACACATCCTACAACACCGTGCAGAATGACAGAAGAGGGGTGGAGAAGGTGGTGGACTCAGGGGAGGAGCAGCCCACAGAAGGGAACCTGAATGAGAAGCCCCTGACTGCAAAA---------AGCCTCAGCAGCGGCAGT---------------------------------------GTGAGAAACAGAAAGGAGGAGCAGGTGCAGGGAGACGCATCCGAGGCCATGCTGTGGCTCCTGCAAAGCGCTTTCAGCAAAAACTCACCACCGAAGCAATCACCAAAGAAGTCTCCAAGTGCCAAGCCCAACATCCCTTACGAAAATTTCTATGAAGCCCTGGAAAAGCTGAACAAGCCTTCCCACCTTAAAGACACCGATGACAGCCTGTATAACGACTATGTCGATGTTTTCTATAACACCAAATCCTACAAGCACAGAGATGACCGGCTGCTGCAAGCTCTGGTGGACATTCTGAGGGAGGAGAACTAA---
>catus
---------------------ATGGAGCGAAGAGCCTGGACTCTGCAGTGTACTGCTTTCGCTCTCTTTTGCGCTTGGTATGCATTGAACAGTGTAAAAGCTAAGAGGCAGTTTGTGAATGAATGGGCAGCGGAGATCCCCGGGGGACCGGAGGCAGCTTCAGCCATAGCCGAGGAGCTGGGCTATGACCTTTTGGGTCAGATTGGATCACTTGAAAATCACTACTTATTCAAACATAAAAACCATCCCCGAAGGTCTCGAAGGAGTGCTTTTCATATTACTAAGAGATTATCTGATGATGATCGTGTGATATGGGCTGAACAACAATATGAAAAAGAGAGAAGTAAGCGTTCAGTTCTAAGAGACTCAGCACTAAATCTCTTCAATGATCCGATGTGGAATCAGCAGTGGTACTTGCAAGATACTAGGATGACTGCATCCCTGCCCAAGCTGGATCTCCATGTGATACCTGTTTGGCAAAAAGGCATCACAGGCAAAGGAGTTGTTATCACAGTACTGGATGATGGTTTGGAGTGGAATCACACAGACATCTATGCCAATTATGATCCAGAGGCTAGCTATGATTTTAACGATAATGACCATGATCCATTTCCCCGTTATGATCCCACAAATGAGAACAAACATGGGACCAGATGTGCAGGAGAAATTGCCATGCAAGCAAATAATCACAAGTGTGGGGTCGGAGTTGCATACAATTCCAAAGTCGGAGGCATAAGAATGCTGGATGGCATTGTGACTGACGCTATTGAAGCCAGTTCAATTGGATTCAATCCCGGACATGTGGATATTTACAGTGCCAGTTGGGGCCCTAATGATGATGGGAAAACTGTGGAAGGGCCTGGCCGACTAGCCCAGAAGGCTTTTGAATTTGGTGTTAAGCAGGGAAGACAAGGAAAGGGCTCCATCTTCGTCTGGGCTTCTGGGAACGGGGGACGTCAGGGAGATAACTGTGATTGTGACGGCTACACAGACAGCATCTACACCATCTCCATCAGCAGCGCCTCCCAGCAAGGCCTGTCTCCCTGGTATGCTGAGAAGTGCTCCTCCACCCTGGCCACCTCATACAGCAGTGGCGATTACACCGACCAGCGAATCACCAGTGCCGACCTGCACAATGACTGCACAGAGACCCACACGGGCACCTCAGCCTCAGCACCCCTGGCTGCTGGCATCTTCGCTCTGGCGCTGGAAGCCAATCCAAATCTTACATGGCGAGACATGCAGCACTTGGTTGTCTGGACCTCTGAGTATGACCCACTGGCCAATAACCCTGGATGGAAAAAGAATGGAGCAGGCTTGATGGTGAATAGTCGATTTGGATTTGGGTTGCTAAATGCCAAAGCTCTGGTGGATTTAGCTGATCCCAGGACCTGGACCAGTGTGCCTGAGAAGAAAGAGTGTGTTGTAAAGGACAATGAATTTGAGCCC------------------------------------AGAGCCCTGAAAGGTAATGGAGAAGTTATCATTGAAATTCCAACAAGAGCTTGTGAAGAACAAGAAAATGCCATCAAGTCCCTGGAACATGTGCAATTTGAAGCAACTATTGAATATTCCCGAAGAGGAGACCTTCATGTTACACTCACTTCTGCTGCTGGCACCAGCACTGTACTGTTGGCTGAAAGAGAACGGGATACATCTCCTAATGGTTTCAAGAATTGGGACTTCATGTCTGTTCACACATGGGGAGAGAATCCTATAGGCACCTGGACCTTGCGAATTACGGATATGTCTGGAAGAATGCAAAATGAAGGAAGAATTGTCAACTGGAAGTTGATTTTTCATGGGACCTCTTCTCAGCCAGAACACATGAAACAGCCTCGTGTGTACACATCCTACAACACCGTTCAGAATGACAGAAGAGGGGTGGAGAAGATGGTGGATCTGGGGGAGGAGCAGCCCACACAAGAGAACCCGAAAAAGAACCCCCTCATGTCAAAA---------AGCCCTAGTGGCGACAGT---------------------------------------ACAGGGGACAGGAGGAATGAGCTGGCAGAGGCAGCCCCATCCGAGGCGATGCTGAGACTCCTTCAAAGTGCTTTCAACAAAAACTCACCCCCAAAGCAATCACCAAAGAAGCCTCCAAGTGCAAAGCTCAACATCCCTTATGAAACTTTCTATGAAGCCCTGGAAAAGTTGAACAAGCCTTCCCAGCTTAAAGAGTCCGAGGACAGTCTATATAACGACTATGTTGATGTTTTCTATAACACGAAACCTTATAAGCACAGAGATGACCGGCTGTTGCAAGCTCTGGTGGACATTCTGAGGGAAGAAAATTAA---
>maritimus
---------------------ATGGAGAGAAGAGCCTGGACTCTGCAGTGTACTGCTTTCGCTCTCTTTTGCGCTTGGTGTGCACTGAACAGTGTAAAAGCGAAGAGGCAGTTTGTGAATGAATGGGCGGCAGAAATCCCCGGGGGACCGGAGGCAGCTTCGGCCATAGCGGAGGAGCTGGGCTATGACCTTCTGGGCCAGATTGGATCACTTGAAAATCATTACTTATTCAAACATAAAAACCATCCCCGAAGGTCTCGAAGGAGTGCCTTTCATATTACTAAGAGATTATCTGATGATGATCGTGTAATATGGGCTGAACAACAGTATGAAAAAGAGAGAAGTAAACGTTCAGTTTTAAGAGACTCAGCACTAAATCTCTTCAATGATCCAATGTGGAATCAGCAGTGGTACTTGCAAGATACTAGGATGACTGCAGCCCTGCCCAAGCTGGATCTCCATGTGATACCTGTTTGGCAAAAAGGCATCACAGGCAAAGGAGTTGTTATTACAGTACTGGACGATGGCTTGGAGTGGAATCACACAGACATCTATGAAAATTATGATCCAGAGGCTAGTTATGATTTTAACGATAATGACCATGATCCATTTCCCCGTTATGATCCCACAAATGAGAACAAACATGGGACCAGATGTGCAGGAGAAATTGCCATGCAAGCAAATAATCACAAGTGTGGGGTCGGAGTTGCATACAATTCCAAAGTTGGAGGCATAAGAATGCTGGATGGCATTGTGACAGATGCTATTGAAGCCAGCTCAATTGGATTCAATCCCGGACATGTGGACATTTACAGTGCCAGCTGGGGCCCTAATGATGACGGCAAAACTGTGGAGGGGCCTGGCCGACTGGCCCAGAAGGCTTTTGAATATGGTGTCAAGCAGGGGAGACAAGGAAAGGGCTCCATCTTCGTGTGGGCTTCTGGGAACGGGGGGCGTCAGGGCGATAACTGTGACTGTGACGGCTACACGGACAGCATCTACACCATCTCCATCAGCAGCGCCTCACAGCAAGGCTTGTCCCCCTGGTACGCTGAGAAGTGCTCCTCCACCCTGGCCACCTCGTACAGCAGCGGGGATTACACGGACCAGCGAATCACAAGCGCCGACCTGCACAATGACTGCACAGAGACCCACACGGGCACCTCGGCCTCGGCACCCCTGGCTGCTGGCATCTTCGCTCTGGCGCTGGAAGCAAATCCAAATCTCACTTGGCGAGACATGCAACACTTGGTTGTCTGGACCTCTGAGTATGACCCACTGGACAATAACCCTGGATGGAAAAAGAATGGAGCAGGCTTGATGGTGAATAGTCGATTTGGATTTGGGTTGCTAAATGCCAAAGCTCTGGTGGATTTAGCTGATCCCAGGACCTGGACCAGTGTGCCTGAGAAGGAAGAAAATCACTGCCAATTAAACTATTACCAACCACCAGTTTTAAGATTCATCCCAAATTCAAAGATGTTAAGAGCCCTGAAAGGTAATGGAGAAGTTATCATTGAAATTCCAACAAGAGCTTGTGAAGGACAAGAAAACGCCATCAAGTCCCTGGAACATGTGCAATTTGAAGCAACGATTGAATATTCCCGAAGAGGAGACCTTCATGTTACACTCACTTCTGCTGCTGGGACCAGCACTGTACTGTTGGCTGAAAGAGAGCGGGATACATCTCCTAACGGCTTTAAGAATTGGGACTTCATGTCTGTTCACACGTGGGGAGAGAATCCCATAGGCACTTGGACTTTGCGAATTACAGACATGTCTGGAAGAATGCAAAATGAAGGAAGAATTGTCAACTGGAAGCTGATTTTGCATGGGACCTCGTCTCAGCCAGAACACATGAAACAGCCTCGTGTGTACACGTCCTATAACACCGTTCAGAATGACAGAAGAGGGGTGGAGAAGATGGTGGATCCGGGGGAGGAGGAGCCCACACAAGAGAACCTGAAAAAGAACCCCCTTGTGTCAAAA---------AGTCACAGTGGCAGCAGT---------------------------------------TCAGAGGGCAGAAGGGATGAGCTGGTGGAGGCAGCCCCATCAGAGGCTATGCTGAGACTCCTACAAAGTGCTTTCAGCAAAAACTCAACCCCAAAGCAATCACCAAAGAAGTCTCCAAGTGCAAAGCTCCACATCCCTTATGAAAATTTCTATGAAGCCCTGGAAAAGCTGAACAAGCCTTCCCAGCTTAAAGACTCTGAGGACAGTCTATACAACGACTATGTTGATGTTTTCTATAACACGAAACCTTACAAGCACAGAGATGACCGGCTGCTGCAGGCTCTGGTGGACATTCTGAGGGAAGAAAATTGA---
>furo
---------------------ATGGAGCGAAGAGGCTGGACTCTGCAGTGTACTGCTTTCGCTCTCTTTTGCGCTTGGTGTGCACTGAGCAGTGTAAAAGCGAAGAGGCAATTTGTGAATGAATGGGCGGCAGAAATCCCCGGGGGACCGGAGGCAGCTTCGGCCATAGCGGAGGAGCTGGGCTATGACCTTTTGGGTCAGATTGGATCACTTGAAAATCACTATTTATTCAAACATAAAAACCATCCCCGAAGGTCTCGAAGGAGTGCCCTTCATATTACTAAGAGATTATCTGATGATGATCGTGTAATATGGGCTGAACAACAGTATGAAAAAGAGAGAAGTAAACGTTCAGTTTTAAGAGACTCAGCGCTAAACCTCTTCAACGATCCAATGTGGAATCAGCAGTGGTACTTGCAAGATACTAGGATGACTGCAGCCCTGCCCAAACTGGATCTCCATGTGATACCTGTTTGGCAAAAAGGCATCACAGGCAAAGGAGTTGTTATCACAGTCCTGGATGATGGCTTGGAGTGGAATCACACAGACATCTATGAAAATTATGATCCAGACGCTAGTTATGATTTTAACGATAATGACCATGATCCATTTCCCCGTTATGATCCCACAAATGAGAACAAACATGGGACCAGATGTGCAGGAGAAATCGCCATGCAAGCAAATAATCACAAGTGTGGGGTCGGAGTTGCATATAATTCCAAAGTTGGAGGCATAAGAATGCTGGATGGCATTGTGACTGATGCTATTGAAGCCAGTTCAATTGGCTTCAATCCCGGACATGTGGATATTTACAGTGCCAGCTGGGGCCCTAATGATGACGGGAAAACTGTGGAGGGGCCTGGCCGACTGGCCCAGAAAGCTTTTGAATATGGTGTCAAGCAGGGGAGACAAGGAAAGGGCTCCATCTTCGTGTGGGCTTCTGGGAACGGGGGGCGTCAGGGTGATAACTGTGACTGTGACGGCTACACGGACAGCATCTACACCATCTCCATCAGCAGCGCCTCACAGCAAGGCCTGTCCCCCTGGTATGCTGAGAAGTGCTCCTCCACCCTGGCCACCTCATACAGCAGTGGGGATTACACCGACCAGCGAATCACAAGTGCTGATCTGCACAACGACTGCACAGAGACCCACACGGGCACCTCGGCCTCGGCGCCCCTGGCTGCTGGCATCTTCGCTCTGGCTCTGGAAGCAAATCCAAATCTCACCTGGCGAGACATGCAGCACTTGGTTGTCTGGACCTCTGAGTATGACCCACTGGCCAATAACCCCGGGTGGAAAAAGAATGGAGCAGGCTTGATGGTGAATAGTCGATTTGGATTTGGGTTGCTAAATGCCAAAGCTCTGGTGGATTTAGCTGATCCCAGGACCTGGACCAGTGTGCCTGAGAAGAAAGAGTGTGTGGTAAAAGATAACAACTTTGAGCCC------------------------------------AGAGCCCTGAAAGGTAATGGAGAAGTTATCATTGAAATTCCAACAAGAGCTTGTGAAGGACAAGAAAATGCCATCAAGTCCCTGGAACATGTGCAATTTGAAGCAACGATTGAATACTCCCGAAGGGGAGACCTTCATGTTACACTCACTTCTGCTGCTGGGACCAGCACTGTTCTGTTGGCTGAAAGAGAGCGGGATACATCTCCTAATGGCTTTAAGAATTGGGACTTCATGTCTGTTCACACGTGGGGAGAGAATCCCATAGGCACCTGGACTTTGCGAATTACAGACATGTCTGGAAGAATGCAAAATGAAGGAAGAATTGTCAACTGGAAACTGATTTTGCATGGGACCTCTTCTCAGCCAGAACACATGAAACAGCCTCGTGTGTACACTTCCTACAATACTGTTCAGAACGACAGAAGAGGAGTGGAGAAGATGGTGGATGGAGGGGAGGAGCAGCCCACGCAAGAGAACCTGAAAAAGAACCCCCTTGCATCAAAA---------AGCCCCAACGGCAGCAGT---------------------------------------TCCGGGGGCAGAAGGGATGAGCTGGTGGAGGCAGCCCCATCGGAGGCTATGCTGAGACTCCTACAAAGTGCTTTCAGCAAAAACTCACCCCCAAAGCAATCACCAAAGAAGTCTCCAAGTGCAAAGCTCCACATCCCTTATGAAAATTTCTATGAAGCCCTGGAAAAGCTGAACAAGCCTTCCCAGCTTAAAGACTCTGAGGACAGTCTATATAACGACTACGTTGATGTTTTCTATAACACGAAACCTTATAAGCACAGAGACGACCGGCTGCTCCAGGCTCTGGTGGACATTCTGAGGGAAGAAAATTGA---
>dromedar
---------------------ATGGAGCGAAGAGCCTGGACTCTGCAGTGCACTGCTTTTGCTCTCTTTTGCTCTTGGTGTGCATTGAACAGTGTAAAAGCGAAGAGGCAGTTTGTGAATGAATGGGCGGCAGAGATCCCCGGCGGACCGGAGGCAGCCTCGGCAATAGCCGAGGAGCTGGGCTATGACCTCTTGGGTCAGATTGGATCACTTGAAAATCACTACTTATTCAAACATAAAAACCATCCTCGGAGGTCTCGAAGGAGTGCCTTTCATATCACTAAGAGATTATCTGATGATGATCGTGTGATATGGGCTGAACAACAGTATGAAAAAGAGAGAAGTAAACGTTCAGTTCCAAGAGACTCAGCACTAAATCTCTTCAATGATCCAATGTGGAATCAGCAGTGGTACTTGCAAGATACTAGGATGACTGCAGCCCTGCCCAAGCTGGATCTCCATGTGATACCTGTTTGGCAAAAAGGCATCACAGGCAAAGGAGTTGTTATCACTGTACTGGATGATGGCTTGGAATGGAATCACACAGATATCTATGCCAATTATGATCCAGAGGCTAGCTATGATTTTAATGATAATGACCATGATCCATTTCCCCGATATGATCCCACAAATGAGAACAAACATGGGACCAGATGTGCAGGAGAAATTGCCATGCAAGCAAATAATCACAAGTGCGGGGTCGGAGTCGCATACAGCTCCAAAGTTGGAGGCATAAGAATGCTGGATGGCATTGTGACTGATGCTATTGAAGCCAGTTCAATTGGATTTAATCCTGGACATGTGGATATTTACAGTGCGAGCTGGGGCCCTAATGATGATGGGAAGACTGTGGAAGGGCCTGGCCGACTAGCCCAGAAGGCTTTTGAATACGGTGTCAAACAGGGAAGACAAGGAAAGGGCTCTATCTTCGTCTGGGCTTCTGGGAATGGGGGGCATCAGGGAGATAACTGTGACTGTGACGGATACACGGACAGCATCTACACCATCTCCATCAGCAGTGCCTCACAGCAAGGCCTATCCCCGTGGTATGCTGAGAAGTGCTCCTCCACCCTGGCCACCTCCTACAGCAGCGGGGATTACACCGACCAGCGAATCACGAGCGCTGACCTGCACAATGACTGCACCGAGACCCACACGGGCACCTCGGCCTCTGCACCCCTGGCTGCTGGCATCTTCGCCCTGGCCCTGGAAGCAAATCCAAACCTCACCTGGCGAGATATGCAGCACTTGGTTGTCTGGACCTCTGAGTATGACCCACTGGCCAATAACCCTGGCTGGAAAAAGAATGGAGCAGGCTTGATGGTGAATAGTCGATTTGGATTCGGGTTGCTAAATGCCAAAGCTCTGGTGGATTTAGCTGATCCCAGAACCTGGAACAGTGTGCCTGGGAAGAAAGAGTGTGTTGTAAAGGACAATGACTTTGAGCCC------------------------------------AGAGCCCTGAAAGCTAACGGAGAAGTTATCATTGAAATTCCAACAAGAGCTTGTGAAGGACAAGAAAATGCTATCAAGTCACTGGAACATGTGCAATTTGAAGCAACAATTGAATATTCCCGCAGAGGAGACCTTCATGTCACCCTCACTTCTGCTGCTGGAACCAGCACTGTACTGTTGGCTGAGAGAGAGCGGGATACATCTTCTAATGGCTTTAAGAATTGGGACTTCATGTCTGTTCACACGTGGGGAGAGAATCCCATAGGCACTTGGACTTTGCGAATTACAGACATGTCTGGAAGAATGCAAAATGAAGGAAGAATCGTGAACTGGAAGTTGATTCTGCATGGGACCTCTTCTCAGCCAGAACACATGAAACAGCCCCGGGTGTACACATCCTACAACACTGTTCAGAATGACCGAAGAGGGGTGGAGAAGGTGGTGGATTCAGGGGAGGAGCAGCCCACACAAGAGAACCTGGATGAGAACCCTCTGACATCCAAA---------AGCCCCAGCGGTGGCAAT---------------------------------------GTGGGGGGCAGAAGGGCTGAACTGGCAGAGGGACCCCCTTCCGAGGCCATGCTGCGACTCCTACAAAGCGCTTTCAGCAAAAACTTCCCCCCAAAGCAATCACCAAAGAAGTCTCCAAGTGCGCAGCTCAACATCCCTTATGAAAATTTCTACAAAGCCCTGGAAAAGCTGAACAAGCCTTCCCAGCTTAAAGACTCTGAGGACAGTCTGTATAACGACTATGTCGATGTTTTCTATAACACGAAACCTTACAAGCACAGGGACGACCGGCTGCTGCAAGCTCTGGTGGACATTCTGCGGGAGGACAGTTAA---
>aries
---------------------ATGGGGCGAAGAGCCTGGACTCTGCAGTGCACTGCTTTCACTCTCTTTTGCGCTTGGTGTGCAATGAACAGTGTAAAAGCGAAGAGGCAGTTTGTGAATGAATGGGCGGCGGAGATCCCCGGGGGACCTGAGGCAGCCTCGGCGATAGCCCAGGAGCTAGGCTATGACCTTTTGGGTCAGATTGGATCACTTGAAAATCACTACTTATTCAAACACAGAAACCATCCTCAGAGGTCTCGAAGGAGTGCCCTTCACATCACTAAGAGATTGTCTGACGACGATCGTGTGATATGGGCAGAACAACAGTATGAAAAAGAAAGAAGTAAACGTTCAGTTCTAAGAGACTCAGCACTAGATCTCTTCAACGATCCGATGTGGAATCAGCAGTGGTACTTGCAAGATACAAGGATGACTGCAACCCTGCCCAAGCTGGATCTCCATGTGATACCTGTTTGGCAAAAAGGCATCACAGGCAAAGGCGTTGTTATCACTGTACTGGATGATGGCTTGGAGTGGAACCACACAGACATCTATGCCAACTATGATCCGGAGGCCAGCTATGATTTTAACGATAATGACCATGATCCATTTCCCCGATATGATCCCACAAATGAGAACAAACATGGGACCAGATGTGCAGGAGAAATTGCGATGCAAGCAAATAATCACAAGTGTGGGGTCGGAGTTGCATACAATTCCAAAGTTGGAGGCATAAGAATGCTAGATGGCATTGTGACCGATGCTATTGAAGCCAGCTCAATTGGATTTAATCCTGGGCATGTGGATATATACAGTGCGAGCTGGGGCCCTAACGATGATGGGAAAACTGTGGAGGGGCCTGGCCGACTGGCCCAGAAGGCTTTTGAATATGGTGTCAAACAGGGCAGACAAGGAAAGGGCTCTATCTTCGTCTGGGCCTCCGGGAACGGGGGGCGTCAGGGAGACAACTGTGACTGTGATGGGTACACGGACAGCATCTACACCATCTCCATCAGCAGTGCCTCGCAGCAAGGCCTATCCCCCTGGTACGCAGAGAAGTGCTCCTCCACGCTGGCCACCTCGTACAGCAGCGGGGACTACACTGACCAGCGAATTACGAGCGCTGACCTGCACAACGACTGCACGGAGACCCACACGGGCACCTCAGCCTCTGCACCCCTGGCTGCGGGCATCTTCGCTCTAGCCCTGGAAGCAAATCCAAATCTCACCTGGCGAGATATGCAGCACTTGGTTGTATGGACCTCTGAGTATGACCCACTGGCCAATAACCCTGGATGGAAAAAGAACGGAGCAGGCTTGATGGTGAACAGTCGATTTGGATTTGGGCTGCTAAATGCCAAAGCTCTGGTGGATTTGGCTGATCCCAGCACCTGGAGCAGTGTGCCTGAGAAGAAGGAATGTGTTGTCAAGGACAATGACTTTGAGCCC------------------------------------AGAGCCCTGAAAGCTAATGGAGAAGTCATCATAGAAATTCCAACAAGAGCTTGTGAAGGTCAAGAAAATGCTATCAAGTCACTGGAACATGTGCAATTTGAAGCAACAATTGAATATTCCCGCAGAGGAGACCTTCATGTCACCCTCACTTCGGCTGCTGGAACCAGCACCGTCCTGTTGGCTGAAAGAGAGCGGGACACATCTCCCAATGGCTTTAAGAACTGGGACTTCATGTCTGTTCACACATGGGGAGAGAATCCCATAGGCACTTGGACTTTGAGAATTACAGACATGTCTGGAAGAATGCAAAACGAAGGAAGAATTGTGAACTGGAAGCTGATCCTGCACGGGACCTCTTCCCAGCCAGAGCACATGAAAGAGCCCCGGGTGTACACGTCCTATAACACTGTGCAGAATGACCGAAGAGGGGTGGAGAAGGTGGTGGATCCCAGGGAGGAGCAGCCTACACAAGAGGGCCCGAATGAGAACGCTCAGGCATCCCAA---------AGCCCCAGCGGCAGTAGA---------------------------------------GTCGGGGGCAGAAGGGATGAGTTGGCAGAGGGCGCGCCTTCTGAGGCCATGCTGAGACTCCTGCAGAGCGCTTTCAGCAAAAACTCACCCTCAAAGCAATCACCAAAGAAGCCCCCAAGTGCGAAGCCCAACATCCCTTACGAAAATTTCTATGAAGCCCTGGAAAGGCTGAACAAACCTTCCCAGCTTAAAGACTCTGAGGACAGTCTGTATAACGACTATGTCGATGGCTTCTACAACACGAAACCTTATAAGCACAGGGACGATCGGCTGCTCCAAGCCCTGGTGGACCTTCTGAGGGAGGAAAATTAA---
>taurus
---------------------ATGGGGCGAAGAGCCTGGACTCTGCAGTGTACTGCTTTCTCTCTGTTTTGCGCTTGGTGTGCAATGAACAGTGTAAAAGCGAAGAAGCAGTTTGTGAATGAATGGGCGGCGGAGATCCCCGGGGGACCTGAGGCAGCCTCGGCGATAGCCCAGGAGCTAGGCTATGACCTTTTGGGTCAGATTGGATCACTTGAAAATCACTACTTATTCAAACACAGAAACCATCCTCGGAGGTCTCGAAGGAGTGCCCTTCACATCACTAAGAGATTGTCTGATGATGATCGTGTGATATGGGCGGAACAACAGTATGAAAAAGAAAGAAGTAAACGTTCAGTTCTAAGAGACTCAGCACTAGATCTCTTCAATGATCCGATGTGGAATCAGCAGTGGTACTTGCAAGATACAAGGATGACTGCAACCCTGCCCAAGCTGGATCTCCATGTGATACCTGTTTGGCAAAAAGGCATCACAGGCAAAGGTGTTGTTATCACTGTATTGGATGATGGCTTGGAGTGGAATCACACAGACATCTATGCCAACTATGATCCGGAGGCCAGCTATGATTTTAACGATAATGACCATGATCCATTTCCCCGATATGATCTTATAAATGAGAACAAACATGGAACCAGATGTGCAGGAGAAATTGCGATGCAAGCAAATAATCACAAGTGTGGGGTCGGAGTTGCATACAATTCCAAAGTTGGAGGCATAAGAATGCTAGATGGCATTGTGACCGATGCTATTGAAGCTAGTTTAATTGGATTTAATCCTGGGCATGTGGATATTTACAGCGCAAGCTGGGGCCCTAACGATGACGGGAAAACTGTGGAGGGGCCTGGTCGACTGGCCCAGAAGGCTTTTGAATATGGTGTCAAACAGGGCAGACAAGGAAAGGGCTCTATCTTCGTCTGGGCCTCCGGGAACGGGGGGCGTCAGGGAGACAACTGTGACTGCGACGGGTACACGGACAGCATCTATACCATCTCCATCAACAGTGCCTCGCAGCAAGGCCTATCCCCCTGGTACGCAGAGAAGTGCTCCTCCACGCTGGCCACCTCCTACAGCAGTGGGGACTACACTGACCAGCGAATCACGAGCGCTGACCTGCACAACGACTGCACGGAGACCCATACGGGCACCTCAGCCTCTGCACCCCTGGCCGCTGGCATCTTCGCTCTAGCCCTGGAAGCAAATCCCAATCTCACCTGGCGAGATATGCAGCACTTGGTTGTATGGACCTCTGAGTATGACCCACTGGCCAATAACCCTGGATGGAAAAAGAACGGAGCAGGCTTGATGGTGAACAGTCGATTTGGATTCGGGCTGCTAAATGCCAAAGCTCTGGTGGATTTGGCTGATCCCAGCACCTGGAGCAGTGTGCCTGAGAAGAAGGAATGTGTTGTCAAGGACAATGACTTTGAGCCC------------------------------------AGAGCCCTGAAAGCTAATGGAGAAGTCATCATAGAAATTCCAACAAGAGCTTGTGAAGGTCAAGAAAATGCTATCAAGTCACTGGAACATGTGCAATTTGAAGCAACAATTGAATATTCCCGCAGAGGAGACCTTCATGTCACCCTCACTTCGGCCGCTGGAACCAGCACCGTACTGTTGGCTGAAAGAGAGCGGGACACCTCTCCCAATGGCTTTAAGAACTGGGACTTCATGTCTGTTCACACGTGGGGAGAGAACCCCATAGGCACTTGGACTTTGCGAATTGCAGACATGTCTGGAAGAATACAAAACGAGGGAAGAATCGTGACCTGGAAGCTGATCCTGCACGGGACCTCTTCCCAGCCAGAGCACATGAAACAGCCCCGGGTGTACACATCTTACAACACCGTGCAGAACGACCGAAGAGGCGTGGAGAAGGTGGTGGACTCCGGGGAGGAGCAGCCTACACAAGAGGGCCTGGATGAGAACGCTCAGGCATCCCAA---------AGCCCCAGCGGCAGTGGA---------------------------------------GTTGGGGGCAGAAGGGATGAGCTGGCAGAGGGTGCCCCTTCTGAGGCCATGCTGAGACTCCTGCAGAGCGCTTTCAGCAAAAACTCACCCTCAAAGCAATCACCAAAGAAGCCCCCAAGTGCGAAGCCCAACATCCCTTATGAAAACTTCTATGAAGCCCTGGAAAGGCTGAACAAACCCTCCCAGCTTAAAGACTCTGAGGACAGTCTGTATAACGACTATGTCGATGGTTTCTACAACACGAAACCTTACAAGCACAGGGACGACCGGCTGCTCCAAGCTCTGGTGGACCTTCTGAGGGAGGAAAACTAA---
>scammoni
---------------------ATGGAGCCAAGAGCCTGGACTCTGCAGTGTACTGCTTTCGCTCTCTTTTGCGCTTGGTGTGCATTGAATAATGTAAAAGCGAAGAGGCAGTTTGTGAATGAATGGGCGGCGGAGATCCCCGGGGGACCGGAGGCAGCCTCAGCGATAGCCGAGGAGCTGGGCTATGACCTTCTGGGTCAGATTGGCTCACTTGAAAATCACTACTTATTCAAACATAAAAACCATCCTCGGAGGTCTCGAAGGAGTGCCCTTCGTATCACTAAGAGATTATCTGATGATGATCGTGTGCTATGGGCTGAACAACAGTATGAAAAAGAGAGAAGTAAACGTTCAGTTCTAAGAGACTCAGCACTAGATCTCTTCAATGATCCGATGTGGAATCAGCAGTGGTACTTGCAAGATACTAGGATGACTGCAGCCCTGCCCAAGCTGGACCTCCATGTGATACCTGTTTGGCAAAAAGGCATCACAGGCAAAGGAGTTGTTATCACTGTACTGGATGATGGCTTGGAGTGGAATCACACAGACATCTATGCCAACTATGATCCAGAGGCTAGCTATGATTTTAACGATAATGACCACGATCCATTTCCCCGATATGATCCCACAAATGAGAACAAACATGGGACCAGATGTGCAGGAGAAATTGCCATGCAAGCAAATAATCACAAGTGTGGGGTCGGAGTTGCATACAATTCCAAAGTTGGAGGGATAAGAATGCTCGATGGCATTGTGACGGATGCTATTGAAGCCAGCTCAATTGGATTTAATCCTGGACATGTGGATATTTACAGTGCGAGCTGGGGCCCTAACGATGATGGGAAAACTGTGGAGGGGCCTGGCCGACTAGCCCAGAAGGCTTTTGAATATGGTGTCAAACAGGGGAGACAAGGAAAGGGCTCTATCTTCGTCTGGGCTTCTGGGAATGGGGGGCGTCAGGGAGATAACTGTGACTGTGACGGGTACACGGACAGTATCTACACCATCTCCATCAGCAGTGCCTCGCAGCAAGGCCTATCCCCCTGGTACGCTGAGAAGTGCTCCTCCACGCTGGCCACCTCATACAGCAGCGGCGATTACACGGACCAGCGAATCACGAGTGCTGACCTGCACAACGACTGCACAGAGACCCACACAGGCACCTCTGCCTCAGCACCCCTGGCTGCTGGCATCTTCGCTCTGGCCCTGGAAGCAAATCCAAATCTCACCTGGCGAGATATGCAGCACTTGGTTGTCTGGACCTCTGAGTATGACCCACTGGCCAATAACCCTGGATGGAAAAAGAATGGAGCAGGCTTGATGGTGAATAGTCGATTTGGATTCGGGTTGCTAAATGCCAAAGCTCTGGTGGATTTAGCTGATCCCAGGACCTGGAGCAGTGTGCCTGAGAAGAAGGAGTGTGTTGTAAAAGACAATGACTTTGAGCCC------------------------------------AGAGCCCTGAAAGCTAATGGAGAAGTTATCATAGAAATTCCAACAAGAGCTTGTGAAGGACAAGAAAATGCTATCAAGTCACTGGAACATGTGCAATTTGAAGCAACAATTGAATATTCCCGCAGAGGAGACCTTCATGTCACCCTCACTTCTGTTGCTGGAACCAGCACCGTACTGTTGGCTGAAAGAGAGCGGGATACATCTCCTAATGGCTTTAAGAATTGGGACTTCATGTCTGTTCACACATGGGGAGAGAATCCCATAGGCACTTGGACTTTGGGAATTACAGACATTTCTGGAAGAATGCAAAATGAAGGAAGAATCGTGAACTGGAAGCTAATTCTGCATGGGACCTCTTCTCAACCAGAACACATGAAACAGCCCCGAGTGTACACGTCCTACAACACCGTTCAGAATGACCGAAGAGGGGTGGAGAAGATGGTGGACTCGGGGGAGGAGCAGCCCACACAAGAGAACCTGAATGAGAACCCTCTGGCATCCAAA---------AGCCCCAGCAGCAGCGGT---------------------------------------GTGGGGGGCAGAAGGGATGAGCTGGCAGAGGGAACCCCTTCTGAGGCCATGCTACAACTCCTACAAAGCGCTTTCAGCAAAAACCCACCCCCAAAGCAATCACCAAAGAAGTCTCCAAGTGCAAAGCTCAACATCCCTTACGAAAATTTCTATGAAGCCCTGGAAAGGCTGAACAAACCTTCCCAGCTTAAAGACTCTGAGGATAGTCTGTATAATGACTACGTTGATGTTTTCTATAACACGAAGCCTTACAAGCACAGGGATGACCGGCTGCTGCAAGCTCTGGTGGACATTCTGAGGAAGGAAAATTAA---
>leucas
---------------------ATGGAGCCAAGAGCCTGGACTCTGCAGTGTACTGCTTTCGCTCTCTTTTGCGCTTGGTGTGCACTGAATAATGTAAAAGCGAAGAGGCAGTTTGTGAATGAATGGGCGGCGGAGATCCCCGGGGGACCGGAGGCAGCCTCTGCGATAGCCGAGGAGCTGGGCTATGACCTTTTGGGTCAGATTGGGTCACTTGAAAATCACTACTTATTCAAACATAAAAACCATCCTCGGAGGTCTCGAAGGAGTGCCCTTCATATCACTAAGAGATTATCTGACGATGATCGTGTGCTATGGGCTGAACAACAGTATGAAAAAGAGAGAAGTAAACGTTCAGTTCTAAGAGACTCAGCACTAGATCTCTTCAATGATCCGATGTGGAATCAGCAGTGGTACTTGCAAGATACTAGGATGACTGCAGCCCTGCCCAAGCTGGACCTCCATGTGATACCTGTTTGGCAAAAAGGCATCACAGGCAAAGGAGTTGTTATCACTGTACTGGATGATGGCTTGGAGTGGAATCACACAGACATCTATGCCAACTATGATCCAGAGGCTAGCTATGATTTTAACGATAATGACCATGATCCATTTCCCCGATATGATCCCACAAATGAGAACAAACATGGGACCAGATGTGCAGGAGAAATTGCCATGCAAGCAAATAATCACAAGTGTGGGGTCGGAGTTGCATACAATTCCAAAGTTGGAGGGATAAGAATGCTCGATGGCATTGTGACGGATGCTATTGAAGCCAGCTCAATTGGATTTAATCCTGGACATGTGGATATTTACAGTGCGAGCTGGGGCCCTAATGATGATGGGAAAACTGTGGAGGGGCCTGGCCGACTAGCCCAGAAGGCTTTTGAATATGGTGTCAAACAGGGGAGACAAGGAAAGGGCTCTATCTTCGTCTGGGCTTCTGGGAATGGGGGGCGTCAGGGAGATAACTGTGACTGTGATGGGTACACGGACAGTATCTACACCATCTCCATCAGCAGTGCCTCGCAGCAAGGCCTATCCCCCTGGTACGCTGAGAAGTGCTCCTCTACGCTGGCCACCTCGTACAGCAGCGGGGATTACACCGACCAGCGAATCACGAGTGCTGACCTGCACAACGACTGCACAGAGACCCACACAGGCACCTCTGCCTCAGCACCCCTGGCTGCTGGTATCTTCGCTCTGGCCCTGGAAGCAAATCCAAATCTCACCTGGCGAGATATGCAGCACTTGGTTGTCTGGACCTCTGAGTATGACCCACTGGCCAATAACCCTGGATGGAAAAAGAATGGAGCAGGCTTGATGGTGAATAGTCGATTTGGATTCGGGTTGTTAAATGCCAAAGCTCTGGTGGATTTAGCTGATCCCAGGACCTGGAGCAGTGTGCCTGAGAAGAAGGAATGTGTTGTAAAGGACAATGACTTTGAGCCC------------------------------------AGAGCCCTGAAAGCTAATGGAGAAGTTATCATAGAAATTCCAACAAGAGCTTGTGAAGGACAAGAAAATGCTATCAAGTCACTGGAACATGTGCAATTTGAAGCAACAATTGAATATTCCCGCAGAGGAGACCTTCATGTCACCCTCACTTCTGCTGCTGGAACCAGCACCGTACTGTTGGCTGAAAGAGAGCGGGATACATCTCCTAATGGCTTTAAGAATTGGGACTTCATGTCTGTTCACACATGGGGAGAGAATCCCATAGGCACTTGGACTTTGGGAATTACAGACATTTCTGGAAGAATGCAAAATGAAGGAAGAATCGTGAACTGGAAGCTAATTCTGCATGGGACCTCTTCTCAACCAGAACACATGAAACAGCCCCGAGTGTACACGTCCTACAACACCGTTCAGAATGACCGAAGAGGGGTGGAGAAGATGGTGGATTCGGGGGAGGAGCAGCCCACACAAGAGAACCTGAATGAGAACCCTCTGGCAACCAAA---------AGCCCCAGCAGCAGCGGT---------------------------------------GTGGGGGGCAGAAGGGATGAGCTGGCAGAGGGAGCCCCTTCTGAGGCCATGCTACAACTCCTACAAAGTGCTTTCAGCAAAAACTCACCCCCAAAGCAATCACCAAAGAAGTCTCCAAGTGCAAAGCTCAACATCCCTTATGAAAATTTCTATGAAGCCCTGGAAAGGCTGAACAAACCTTCCCAGCTTAAAGACTCTGAGGATAGTCTGTATAATGACTACGTTGATGTTTTCTATAACACGAAACCTTATAAGCACAGGGATGATCGGCTGCTGCAAGCTCTGGTGGACATTCTGAGGAAGGAAAATTAA---
>obliquid
---------------------ATGGAGCCAAGAGCCTGGACTCTGCAGTGTACTGCTTTCGCTCTCTTTTGCGCTTGGTGTGCATTGAATAATGTAAAAGCGAAGAGGCAGTTTGTGAATGAATGGGCGGCGGAGATCCCCGGGGGACCGGAGGCAGCCTCAGCGATAGCCGAGGAGCTGGGCTATGACCTTTTGGGTCAGATTGGGTCACTTGAAAATCACTACTTATTCAAACATAAAAACCATCCTCGGAGGTCTCGAAGGAGTGCCCTTCATATCACTAAGAGATTATCTGATGATGATCGTGTGCTATGGGCTGAACAACAGTATGAAAAAGAGAGAAGTAAACGTTCAGTTCTAAGAGACTCAGCACTAGATCTCTTCAATGATCCGATGTGGAATCAGCAGTGGTACTTGCAAGATACTAGGATGACTGCAGCCCTGCCCAAGCTGGACCTCCACGTGATACCTGTTTGGCAAAAAGGCATCACAGGCAAAGGAGTTGTTATCACTGTACTGGATGATGGCTTGGAGTGGAATCACACAGACATCTATGCCAACTATGATCCAGAGGCTAGCTATGATTTTAACGATAATGACCATGATCCATTTCCCCGATATGATCCCACAAATGAGAACAAACATGGGACCAGATGTGCAGGAGAAATTGCCATGCAAGCAAATAATCACAAGTGTGGGGTCGGAGTTGCATACAATTCCAAAGTTGGAGGGATAAGGATGCTCGATGGCATTGTGACGGATGCTATTGAAGCCAGCTCAATTGGATTTAATCCTGGACATGTGGACATTTACAGTGCGAGCTGGGGCCCTAATGATGATGGGAAAACTGTGGAGGGGCCTGGCCGACTAGCCCAGAAGGCTTTTGAATATGGTGTCAAACAGGGGAGACAAGGAAAGGGCTCTATCTTCGTCTGGGCTTCTGGGAATGGGGGACGTCAGGGAGATAACTGTGACTGTGATGGGTACACGGACAGTATCTACACCATCTCCATCAGCAGTGCCTCGCAGCAAGGCCTATCCCCCTGGTACGCTGAGAAGTGCTCCTCTACGCTGGCCACCTCGTACAGCAGCGGGGATTACACCGACCAGCGAATCACGAGTGCTGACCTGCACAACGACTGCACAGAGACCCACACAGGCACCTCTGCCTCAGCACCCCTGGCTGCTGGCATCTTCGCTCTGGCCCTGGAAGCAAATCCAAATCTCACCTGGCGAGATATGCAGCACTTGGTTGTCTGGACCTCTGAGTATGACCCACTGGCCAATAACCCTGGATGGAAAAAGAATGGAGCAGGCTTGATGGTGAATAGTCGATTTGGATTTGGGTTGCTAAATGCCAAAGCTCTGGTGGATTTAGCTGATCCCAGGACCTGGAGCAGTGTGCCTGAGAAGAAGGAATGTGTTGTAAAGGACAATGACTTTGAGCCC------------------------------------AGAGCCCTGAAAGCTAATGGAGAAGTTATCATAGAAATTCCAACAAGAGCTTGTGAAGGACAAGAAAATGCTATCAAGTCACTGGAACATGTGCAATTTGAAGCAACAATTGAATATTCCCGCAGAGGAGACCTTCATGTCACCCTCACTTCTGCTGCTGGAACCAGCACCGTACTGTTGGCTGAAAGAGAGCGGGATACATCTCCTAATGGCTTTAAGAATTGGGACTTCATGTCTGTTCACACATGGGGAGAGAATCCCATAGGCACTTGGACTTTGGGAATTACGGACATTTCTGGAAGAATGCAAAATGAAGGAAGAATCGTGAACTGGAAGCTAATTCTGCATGGGACCTCTTCTCAACCAGAACACATGAAACAGCCCCGAGTGTACACGTCCTACAACACCGTTCAGAATGACCGAAGAGGGGTGGAGAAGATGGTGGATTCGGGGGAGGAGCAGCCCACACAAGAGAACCTGAATGAGAACCCTCTGGCATCCAAA---------AGCCCCAGCAGCAGTGGT---------------------------------------GTGGGGGGCAGAAGGGATGAGCTGGCAGAGGGAGCCCCTTCTGAGGCCATGCTACAACTCCTACAAAGCGCTTTCAGCAAAAACTCACCCCCAAAGCAATCACCAAAGAAGTCTCCAAGTGCAAAGCTCAACATCCCTTACGAAAATTTCTATGAAGCCCTGGAAAGGCTGAACAAACCTTCCCAGCTTAAAGACTCTGAGGATAGTCTGTATAATGACTATGTTGATGTTTTCTATAACACGAAACCTTATAAGCACAGGGATGACCGGCTGCTGCAAGCTCTGGTGGACATTCTGAGGAAGGAAAATTAA---
>orca
---------------------ATGGAGCCAAGAGCCTGGACTCTGCAGTGTACTGCTTTCGCTCTCTTTTGCGCTTGGTGTGCATTGAATAATGTAAAAGCGAAGAGGCAGTTTGTGAATGAATGGGCGGCGGAGATCCCCGGGGGACCGGAGGCAGCCTCAGCGATAGCCGAGGAGCTGGGCTATGACCTTTTGGGTCAGATTGGGTCACTTGAAAATCACTACTTATTCAAACATAAAAACCATCCTCGGAGGTCTCGAAGGAGTGCCCTTCATATCACTAAGAGATTATCTGATGATGATCGTGTGCTATGGGCTGAACAACAGTATGAAAAAGAGAGAAGTAAACGTTCAGTTCTAAGAGACTCAGCACTAGATCTCTTCAATGATCCGATGTGGAATCAGCAGTGGTACTTGCAAGATACTAGGATGACTGCAGCCCTGCCCAAGCTGGACCTCCACGTGATACCTGTTTGGCAAAAAGGCATCACAGGCAAAGGAGTTGTTATCACTGTACTGGATGATGGCTTGGAGTGGAATCACACAGACATCTATGCCAACTATGATCCAGAGGCTAGCTATGATTTTAACGATAATGACCATGATCCATTTCCCCGATATGATCCCACAAATGAGAACAAACATGGGACCAGATGTGCAGGAGAAATTGCCATGCAAGCAAATAATCACAAGTGTGGGGTCGGAGTTGCATACAATTCCAAAGTTGGAGGGATAAGGATGCTCGATGGCATTGTGACGGATGCTATTGAAGCCAGCTCAATTGGATTTAATCCTGGACATGTGGACATTTACAGTGCGAGCTGGGGCCCTAATGATGATGGGAAAACTGTGGAGGGGCCTGGCCGACTAGCCCAGAAGGCTTTTGAATATGGTGTCAAACAGGGGAGACAAGGAAAGGGCTCTATCTTCGTCTGGGCTTCTGGGAATGGGGGGCGTCAGGGAGATAACTGTGACTGTGATGGGTACACGGACAGTATCTACACCATCTCCATCAGCAGTGCCTCGCAGCAAGGCCTATCCCCCTGGTACGCTGAGAAGTGCTCCTCTACGCTGGCCACCTCGTACAGCAGCGGGGATTACACCGACCAGCGAATCACGAGTGCTGACCTGCACAACGACTGCACAGAGACCCACACAGGCACCTCTGCCTCAGCACCCCTGGCTGCTGGCATCTTCGCTCTGGCCCTGGAAGCAAATCCAAATCTCACCTGGCGAGATATGCAGCACTTGGTTGTCTGGACCTCTGAGTATGACCCACTGGCCAATAACCCTGGATGGAAAAAGAATGGAGCAGGCTTGATGGTGAATAGTCGATTTGGATTCGGGTTGCTAAATGCCAAAGCTCTGGTGGATTTAGCTGATCCCAGGACCTGGAGCAGTGTGCCTGAGAAGAAGGAGTGTGTTGTAAAGGACAATGACTTTGAGCCC------------------------------------AGAGCCCTGAAAGCTAATGGAGAAGTTATCATAGAAATTCCAACAAGAGCTTGTGAAGGACAAGAAAATGCTATCAAGTCACTGGAACATGTGCAATTTGAAGCAACAATTGAATATTCCCGCAGAGGAGACCTTCATGTCACCCTCACTTCTGCTGCTGGAACCAGCACCGTACTGTTGGCTGAAAGAGAGCGGGATACATCTCCTAATGGCTTTAAGAATTGGGACTTCATGTCTGTTCACACATGGGGAGAGAATCCCATAGGCACTTGGACTTTGGGAATTACAGACATTTCTGGAAGAATGCAAAATGAAGGAAGAATCGTGAACTGGAAGCTAATTCTGCATGGGACCTCTTCTCAACCAGAACACATGAAACAGCCCCGAGTGTACACGTCCTACAACACCGTTCAGAATGACCGAAGAGGGGTGGAGAAGATGGTGGATTCGGGGGAGGAGCAGCCCACACAAGAGAACCTGAATGAGAACCCTCTGGCATCCAAA---------AGCCCCAGCAGCAGCGGT---------------------------------------GTGGGGGGCAGAAGGGATGAGCTGGCAGAGGGAGCCCCTTCTGAGGCCATGCTACAACTCCTACAAAGCGCTTTCAGCAAAAACTCACCCCCAAAGCAATCACCAAAGAAGTCTCCAAGTGCAAAGCTCAACATCCCTTACGAAAATTTCTATGAAGCCCTGGAAAGGCTGAACAAACCTTCCCAGCTTAAAGACTCTGAGGATAGTCTGTATAATGACTACGTTGATGTTTTCTATAACACGAAACCTTATAAGCACAGGGATGACCGGCTGCTGCAAGCTCTGGTGGACATTCTGAGGAAGGAAAATTAA---
>asiaeorie
---------------------ATGGAGCCAAGAGCCTGGACTCTGCAGTGTACTGCTTTCGCTCTCTTTTGCGCTTGGTGTGCATTGAATAATGTAAAAGCGAAGAGACAGTTTGTGAATGAATGGGCGGCGGAGATCCCCGGGGGACCGGAGGCAGCCTCTGCGATAGCCGAGGAGCTGGGCTATGACCTTTTGGGTCAGATTGGGTCACTTGAAAATCACTACTTATTCAAACATAAAAACCATCCTCGGAGGTCTCGAAGGAGTGCCCTTCATATCACTAAGAGATTATCTGATGATGATCGTGTGCTATGGGCTGAACAACAGTATGAAAAAGAGAGAAGTAAACGTTCAGTTCTAAGAGACTCAGCACTAGATCTCTTCAATGATCCGATGTGGAATCAGCAGTGGTACTTGCAAGATACTAGGATGACTGCAGCCCTGCCCAAGCTGGACCTCCATGTGATACCTGTTTGGCAAAAAGGCATCACAGGCAAAGGAGTTGTTATCACTGTACTGGATGATGGCTTGGAGTGGAATCACACAGACATCTATGCCAACTATGATCCAGAGGCTAGCTATGATTTTAACGATAATGACCATGATCCATTTCCCCGATATGATCCCACAAATGAGAACAAACATGGGACCAGATGTGCAGGAGAAATTGCCATGCAAGCAAATAATCACAAGTGTGGGGTCGGAGTTGCATACAATTCCAAAGTTGGAGGGATAAGAATGCTCGATGGCATTGTGACGGATGCTATTGAAGCCAGCTCAATTGGATTTAATCCTGGACATGTGGATATTTACAGTGCAAGCTGGGGCCCTAATGATGATGGGAAAACTGTGGAGGGGCCTGGCCGACTAGCCCAGAAGGCTTTTGAATATGGTGTCAAACAGGGGAGACAAGGAAAGGGCTCTATCTTCGTCTGGGCTTCTGGGAATGGGGGGCGTCAGGGAGATAACTGTGACTGTGATGGGTACACGGACAGTATCTACACCATCTCCATCAGCAGTGCCTCGCAGCAAGGCCTATCCCCCTGGTACGCTGAGAAGTGCTCCTCTACGCTGGCCACCTCGTACAGCAGCGGGGATTACACCGACCAGCGAATCACGAGTGCTGACCTGCACAACGACTGCACAGAGACCCACACAGGCACCTCTGCCTCAGCACCCCTGGCTGCTGGCATCTTCGCTCTGGCCCTGGAAGCAAATCCAAATCTCACCTGGCGAGATATGCAGCACTTGGTTGTCTGGACCTCTGAGTATGACCCACTGGCCAATAACCCCGGATGGAAAAAGAATGGAGCAGGCTTGATGGTGAATAGTCGATTTGGATTCGGGTTGCTAAATGCCAAAGCTCTGGTGGATTTAGCTGATCCCAGGACCTGGAGCAGTGTGCCTGAGAAGAAGGAATGTGTTGTAAAGGACAATGACTTTGAGCCC------------------------------------AGAGCCCTGAAAGCTAATGGAGAAGTTATCATAGAAATTCCAACAAGAGCTTGTGAAGGACAAGAAAATGCTATCAAGTCACTGGAACATGTGCAATTTGAAGCAACAATTGAATATTCCCGCAGAGGAGACCTTCATGTCACCCTCACTTCTGCTGCTGGAACCAGCACCGTACTGTTGGCTGAAAGAGAGCGGGATACATCTCCTAATGGCTTTAAGAATTGGGACTTCATGTCTGTTCACACATGGGGAGAGAATCCCATAGGCACTTGGACTTTGGGAATTACAGACATTTCTGGAAGAATGCAAAATGAAGGAAGAATCGTGAACTGGAAGCTAATTCTGCATGGGACCTCTTCTCAACCAGAACACATGAAACAGCCCCGAGTGTACACGTCCTACAACACCGTTCAGAATGACCGAAGAGGGGTGGAGAAGATGGTGGATTCGGGGGAGGAGCAGCCCACACAAGAGAACCTGAATGAGAACCCTCTGGCATCCAAA---------AGCCCCAGCAGCAGCGGT---------------------------------------GTGGGGGGCAGAAGGGATGAGCTGGCAGAGGGAGCCCCTTCTGAGGCCATGCTACAACTCCTACAAAGTGCTTTCAGCAAAAACTCACCCCCAAAGCAATCACCAAAGAAGTCTCCAAGTGCAAAGCTCAACATCCCTTACGAAAATTTCTATGAAGCCCTGGAAATGTTGAACAAACCTTCCCAGCTTAAAGACTCTGAGGATAGTCTGTATAATGACTACGTTGATGTTTTCTATAACACGAAACCTTATAAGCACAGGGATGATCGGCTGCTGCAAGCTCTGGTGGACATTCTGAGGAAGGAAAATTAA---
>araneus
---------------------ATGGCGCGGGGAGCCGGGACCCTGCAGCGCGCGGCGCTCGCCCTCCTGTGCGCCTGGGTGGCGCTGGGCAGAGGCGAGGCCAGGAGGCAGTTCGTGAACGAATGGGCGGCAGAGATCCCCGGGGGACCCGAGGCGGCCGCGGCCATCGCTCAGGAGTTGGGCTACGACCTGCTGGGCCAGATTGGGTCACTTGAAAACCACTACTTATTGAAACATAAAAGCCACCCCCGCAGGTCTCGAAGGAGCGCTCCTCACATCACTAAGAGGTTATCTGATGATGATCGTGTGATATGGGCTGAACAGCAGTATGAAAAAGAAAGAAGTAAACGCTCAGTTCTAAGAGAATCAGCACTAAATCTCTTCAACGATCCAATGTGGAACCAACAGTGGTACTTGCAAGATACCAGGATGACTGCTGCACTCCCCAAACTGGATCTCCATGTGATACCTGTTTGGCAAAGAGGCATCACAGGCAAAGGAGTTGTTATCACTGTTCTGGATGATGGCTTAGAGTGGAATCACACAGACATCTATGCCAATTATGATCCAGAGGCTAGCTACGATTTCAATGATAATGATCATGACCCATTTCCCAGATATGATCCCACAAATGAGAACAAACACGGGACCAGATGTGCAGGAGAAATTGCCATGCAAGCAAACAATTACAAGTGTGGGGTTGGGATCGCATACAATTCCAGAGTTGGAGGCATAAGGATGCTGGATGGAATTGTGACTGATGCCATTGAGGCAAGCTCCATTGGGTTCAATCCTGGACATGTGGATATTTACAGTGCGAGCTGGGGCCCCAATGACGATGGGAAAACCGTGGAGGGGCCTGGCAGACTGGCCCAGAAGGCTTTTGAATATGGTGTCAAACAGGGCCGGCAAGGCAAAGGTTCCATCTTCGTCTGGGCCTCAGGGAATGGGGGACGGCAGGGAGATAACTGTGACTGTGACGGCTACACCGACAGCATCTACACCATCTCCATCAGCAGCGCCTCGCAGCAGGGCCGGTCCCCCTGGTACGCAGAGAAGTGCTCCTCCACGCTGGCCACCTCCTACAGCAGCGGCGACTACACAGACCAGAGAATCACGAGCGCGGACCTGCACAACGACTGCACCGAGACCCACACTGGCACCTCGGCCTCGGCACCCTTGGCTGCGGGCATCTTCGCTCTGGCCCTGGAAGCTAATCCAAACCTCACCTGGAGAGATATGCAACATTTAGTTGTGTGGACCTCCGAGTATGACCCGCTGGCTAACAACCCTGGATGGAAAAAGAATGGAGCAGGCTTGATGGTGAACAGTCGGTTTGGATTTGGGTTGTTAAATGCCAAAGCACTGGTGGATTTAGCTGACCCCCGGACCTGGAGCAGTGTGCCTGAGAAGAAAGAGTGTGTTGTGAAGGACAATGATTTTCAGCCC------------------------------------AGAGCCCTGAAAGCCAATGGAGAAGTCATCATTGAAATCCCAACAAGAGCTTGTGAAGGACAAGAAAATGCCATCAAGTCTCTTGAGCATGTGCAGTTCGAAGCAACAATCGAATATTCCCGAAGAGGAGACCTTCACGTCACTCTCACGTCTGCTGCAGGAACCAGCGCCGTACTCTTGGCTGAGAGAGAGCGAGACTCATCTCCTAATGGCTTTAAGAATTGGGACTTCATGTCTGTTCACTCATGGGGCGAGAACCCTATAGGGACTTGGACTTTGCAAATTACAGATATGTCTGGAAGAATGCAAAACGAAGGCAGAATTGTGAACTGGAAGCTTATCTTACATGGGACATCATCTCAGCCAGAGCACATGCGGCAGCCCCGCATGTACACGTCCTACAACACCGTTCAGAATGACAGGAGAGGTGTGGAGAAGATGGCAGACTCTGCAGAGGAGCAGCCCACACTGGAGGGCCAGAATGAGAAGCCTCTGGCACCCCAA---------GGCCCTGGTTTTGGCAGT---------------------------------------GTGGGGGGACGAAGGGAAGAGCTGGCAGAGGGAGCCCCTTCTGAGGCTATGCTGCGCCTCCTCCAAAGTGCTTTCACCAAAAACCCAAGCCCTAAACAATCACCAGCGACGTCTTTGAGTGAAAAACTCAGCATCCCTTATGAAAACTTCTACAGAGCCCTGGAAAAGCTAAATAAGCCTTCGCAGCGTAAAGACTCCGAAGACAATCTGTATAACGACTATGTGGATGTTTTCTACAACACGAAACCGTACAAGCACAGAGATGATCGACTGCTGCAAGCGCTGGTGGACATTCTGAGGGAGGAAAATTGA---
>europaeus
---------------------ATGGAGCAGAGAACCTGGACCCTGCAGTGTACAGTTTTAGCTCTCTTTTGCGCCTGGTTTGCATTGCAGAGTGTAAAAGCGAAGAAGCAATTTGTAAATGAATGGGCGGCAGAAATCCCCGGGGGACCTGAGGCGGCCTCTGCTATAGCCCAGGAGCTGGGATACGACCTTTTGGGTCAGATTGGCTCTCTTGAAAATCACTACTTATTCAAGCATAAAAATCACCCACGAAGGTCTCGAAGAAGTGCACCTCATATCACTAAAAGATTATCTGATGATGATCGTGTGATATGGGCTGAACAACAGTATGAAAAAGAAAGAAGTAAGCGCTCAGTTCTAAGAGACTCAGCACTGAATCTCTTCAATGATCCAATGTGGAATCAGCAGTGGTATTTGCAAGATACCAGGATGACTGCAGCTCTGCCCAAGCTAGATCTCCATGTAATACCTGTTTGGCAAAAAGGCATCACAGGCAAAGGAATTGTTATCACTGTACTGGATGATGGCTTAGAGTGGAATCACACAGACATCTATGCCAATTATGATCCAGAGGCTAGTTATGATTTTAATGATAATGACCATGATCCATTTCCCCGATATGATCCCACAAATGAAAACAAACATGGGACCAGATGTGCAGGAGAAATTGCCATGGAAGCAAATAATTACAAGTGTGGGGTTGGAGTTGCATACAATTCCAAAGTTGGAGGCATAAGAATGCTGGACGGCATTGTGACCGATGCTATTGAGGCCAGTTCAATTGGGTTCAATCCTGGACATGTGGATATTTACAGTGCAAGCTGGGGCCCTAATGATGATGGGAAAACTGTGGAAGGGCCTGGCAGATTAGCCCAGAAAGCTTTTGAATATGGTGTCAAACAGGGACGTCAAGGAAAGGGCTCCATCTTTGTCTGGGCCTCTGGGAATGGTGGACGTCAGGGGGATAACTGTGACTGTGATGGCTACACGGACAGCATCTACACCATCTCCATCAGCAGCGCCTCGCAGCAGGGACTCTCCCCCTGGTATGCTGAGAAGTGCTCCTCCACACTGGCCACCTCCTACAGCAGCGGGGATTACACGGACCAGCGAATTACGAGCGCTGACCTGCACAATGACTGCACAGAAACCCACACTGGCACCTCGGCCTCCGCACCTTTGGCTGCTGGTATCTTCGCTCTGGCCCTGGAAGCCAACCCAAATCTCACCTGGCGAGATATGCAGCACCTGGTTGTCTGGACCTCTGAGTATGACCCTCTGGCCAGTAACCCTGGATGGAAGAAGAATGGAGCAGGCTTGATGGTAAACAGTCGGTTTGGATTCGGATTGCTAAATGCCAAAGCTCTGGTGGACTTGGCTGATCCAAAGACGTGGAGGACTGTGCCTGAAAAGAAGGAATGTGTTGTAAAAGACAACAGCTTTGAGCCT------------------------------------AGAGAACTAAAAGCAAATGGAGAAGTTGTTATTGAAATTCCAACAAAAGCCTGTGAAGGACAAGAAAATGCTATTAAATCCCTGGAACATGTACAATTCGAAGCAACAATCGAATATTCCCGTAGAGGGGATCTTCATGTCACACTCACTTCTGCTGCTGGGACCAGCACCATACTGTTGGCTGAAAGAGAACGGGACACATCTCCCAATGGCTTCAAGAACTGGGACTTTATGTCTGTTCACACATGGGGAGAGAATCCTATAGGCACCTGGACTTTGCGAATTACAGATATGTCTGGAAGAATACAAAATGAAGGAAGGATTGTGAACTGGAAGCTGATTTTGCATGGGACCTCTTCTCAACCAGAACACATGAACCAACCTCGTGTGTACACATCCTACAACACTGTTCAGAATGACAGAAGAGGGGTAGAGAAGATGGTGGCTCCTGGAGAGGAGCAACCGACACAAGAGAACCTGCATGAGAACATCCTGACCTCAGCT---------CTTCCCACCGGTGCTATG---------------------------------------GTGGGGGGCGGGAGGAACGAGGTGGCAGAGGGAGCCCCTTCAGAGGCCATGCTGAGACTCCTGCAAAGTGCTTTCAGCAAAAACTCATCTCCAAGGCAATTGCCAAAGAAACCCCCAAGTGCAAAGCTCAACATTCCCTTAAAAAATTTCTATGAGGCCCTGGAAAAGCTGAACAAGCCTTCCCAGCTTAAAGACTCTGAGGACAGTCTGTATAATGATTATGTGGATGGTTTCTACAACACAAAACCTTATAAGCACAGAGATGACCGATTGCTGCAAGCTTTGGTGGACATTCTTAGAGACGAAAATTAA---
>variegat
---------------------ATGGAGCGAAGAGCCTGGACTCTGCAGTGCACTGCTTTCACCCTCTTTTGCGCTTGGTGTGCTCTGAACAGTGTAAAAGCGAAGAGGCAGTTTGTCAATGAATGGGCTGCGGAGATCCCCGGGGGCCTGGAGGCAGCCTCGGCCATCGCCGAGGAGCTGGGTTATGACCTCTTGGGTCAGATTGGATCACTTGAGAATCACTACTTATTCAAACACAAAAACCATCCCCGAAGGTCTCGAAGGAGTGCCTTTCATATCACTAAAAGATTATCTGATGATGATCGCGTGATATGGGCCGAACAGCAGTATGAAAAAGAGAGAAGTAAACGTTCACCTCTGAGAGACTCAGCACTGGATCTCTTCAACGATCCGATGTGGAATCAGCAGTGGTACCTGCAAGATACAAGGATGACTGCAGCCCTGCCCAAGCTGGATCTTCATGTGATACCTGTTTGGCAAAAAGGCATTACAGGCAAAGGAGTTGTTATCACTGTACTGGATGATGGCTTGGAGTGGAATCACACAGATATTTATGCCAATTACGATCCAGAGGCTAGCTATGATTTTAATGATAATGACCATGATCCGTTTCCCCGATATGACCCCACAAATGAGAACAAACATGGGACCAGATGTGCAGGAGAAATTGCCATGCAAGCAAATAATCACAAATGTGGGGTTGGAGTTGCATACAATTCCAAAGTCGGAGGCATAAGAATGCTGGATGGCATTGTTACCGATGCTATTGAGGCCAGTTCAATTGGATTCAATCCTGGACATGTGGATATTTATAGTGCAAGCTGGGGCCCTAATGATGATGGGAAAACTGTGGAGGGGCCTGGCAGACTAGCCCAGAAGGCTTTTGAGTATGGTGTCAAACAGGGGAGACAAGGAAAGGGTTCCGTCTTCGTCTGGGCTTCTGGGAATGGGGGACGTCAGGGAGATAACTGTGACTGTGATGGCTACACAGACAGCATCTACACCATCTCCATCAGCAGTGCCTCCCAGCAAGGCCTGTCCCCCTGGTATGCCGAGAAGTGCTCCTCCACGCTGGCCACCTCGTACAGCAGCGGGGATTACACCGACCAGCGAATCACGAGTGCTGACCTGCACAATGACTGCACTGAGACCCACACGGGCACCTCGGCCTCGGCACCCCTGGCTGCTGGCATCTTCGCTCTGGCCCTGGAAGCAAACCCAAATCTCACCTGGAGAGATATGCAGCACTTGGTTGTCTGGACTTCTGAGTATGACCCACTGGCCAATAACCCTGGATGGAAGAAGAACGGAGCAGGCTTGATGGTGAACAGTCGATTTGGATTCGGCTTGCTTAATGCAAAAGCTTTGGTGGATTTAGCTGATCCCAGGACCTGGAGCAGTGTGCCTGAGAAGAAGGAGTGTGTTGTAAAGGACAATGACTTTGAGCCC------------------------------------AGAGTCCTGAAAGCTAATGGGGAAGTTATCATTGAAATTCCAACAAGAGCTTGTGAAGGACAAGAAAACGCTATCAAGTCCCTGGAGCACGTACAATTTGAAGCAACAATTGAATATTCCCGTAGGGGAGACCTTCATGTCACACTGACGTCTGCTGCTGGAACCAGCACTGTATTGTTGGCTGAAAGAGAGCGGGATACATCTCCTAATGGCTTTAAGAATTGGGACTTCATGTCTGTTCACACATGGGGAGAGAATCCTATAGGCACTTGGACTTTGCGAATTGCAGACATGTCCGGAAGAATGCAAAATGAAGGAAGGATTGTGAACTGGAAGCTGATTTTGCATGGAACCTCTTTGCAGCCAGAGCACATGCAACAGCCTCGCGTGTACACGTCCTACAACACCGTTCAGAATGACCGAAGAGGGGTGGAGAAGATGGTAGACTTGGGAGAGGAGCAGCCCACGCAAGAAAACCCTAACGAGAATCTCCTGGCGTCCAAA---------AGCCCCAGCAGTGGCAGC---------------------------------------GTGGAAGACAGGAGGGATGAGCTGGCACAGGGAGCCCCTTCTGAGGCCATGCTGCGACTCCTACAAAGTGCTTTCAGCAAAAACTTGCAGTCAGAGCAATCACCAAAGAAGTCCCCAAGTGCAAAGCTCAACATCCCTTACGAAAACTTCTACGAAGCCCTGGAAAAGCTGAACAAACCTTCCCAGCTTAAAGACTCTGAGGATAGTCTGTATAACGACTACGTTGATGTTTTCTACAACACAAAACCTTACAAGCACAGAGATGATCGGCTGCTGCAAGCTCTGGTGGACATTCTGAATGAGGAAAATTAA---
>coquereli
---------------------ATGGAGCGCAGAGCCTGGACTCTGCAGTGTACCGCTTTCACCCTCTTTTGCGCTTGGTGTGCACTGAACAGTGTAACAGCGAAGAGGCAGTTTGTCAACGAATGGGCTGCGGAGATCCCCGGGGGTCCGGCGGCAGCCTCGGCCATCGCGGAGGAGCTGGGCTATGACCTTTTGGGTCAGATTGGATCACTTGAAAATCACTACTTATTCAAACATAAAAACCATCCCCGAAGGTCTCGAAGGAGTGCCCTTCACATCACTAAGAGATTATCTGATGATGATCGTGTTATATGGGCTGAACAACAGTATGAAAAAGAGAGAAGTAAACGTTCAGCTCTGAGAGACTCGGCGTTAAATCTCTTCAATGATCCGATGTGGAATCAGCAATGGTACTTGCAAGATACCAGGATGACTGCAGCCCTGCCCAAGCTGGATCTTCACGTGATACCTGTTTGGCAAAAAGGCATTACGGGCAAAGGAGTTGTTATCACTGTACTGGATGATGGCTTGGAGTGGAATCACACGGACATTTATGCCAATTATGATCCAGAGGCTAGCTATGATTTTAATGATAATGACCATGATCCGTTTCCCCGATATGATCCCACAAATGAGAATAAACATGGGACCAGATGTGCAGGAGAAATTGCCATGCAAGCAAATAATCTCAAGTGTGGGGTTGGAGTTGCATACAATGCCAAAGTTGGAGGCATAAGGATGCTGGATGGCATTGTGACGGATGCTATTGAGGCCAGTTCGATTGGATTCAATCCTGGGCACGTGGATATTTACAGTGCGAGCTGGGGCCCTAATGATGATGGGAAGACGGTGGAAGGGCCTGGCAGGCTAGCCCAGAAGGCTTTTGAGTATGGTGTCAAACAGGGGAGACAGGGGAAGGGCTCCATCTTCGTCTGGGCTTCCGGGAATGGGGGCCGACAGGGAGACAATTGTGACTGCGATGGCTACACAGACAGCATCTACACCATCTCCATCAGCAGTGCCTCCCAGCAAGGCCTGTCCCCCTGGTACGCTGAGAAGTGCTCCTCCACGCTGGCCACCTCATACAGCAGCGGGGATTACACCGACCAGCGAATTACGAGCGCCGACCTGCACAACGACTGCACCGAGACCCACACGGGCACCTCGGCCTCGGCACCCCTGGCTGCTGGCATCTTCGCTCTGGCCCTGGAAGCAAACCCAAATCTCACCTGGCGAGATATGCAGCACCTGGTTGTCTGGACCTCTGAATATGACCCACTGGCCAATAACCCTGGATGGAAAAAGAATGGAGCAGGCTTGATGGTGAATAGTCGATTTGGATTTGGCTTGCTAAATGCCAAAGCTCTGGTAGATTTAGCTGATCCCAGGACCTGGAGCAGCGTGCCCGAGAAGAAAGAGTGTGTCGTAAAGGACAATGACTTTGAGCCC------------------------------------AGAGCCCTGAAAGCTAACGGAGAAGTTATCATTGAAATTCCAACAAGAGCTTGTGAAGGACAAGAAAACGCTATCAAGTCCCTGGAGCATGTGCAATTTGAAGCAACAATTGAGTATTCCCGTAGAGGAGACCTTCATGTCACACTTACTTCCGCAGCTGGAACTAGCACCGTACTGTTGGCTGAAAGAGAACGGGATACATCTCCTAATGGCTTTAAGAATTGGGACTTCATGTCTGTTCACACATGGGGAGAGAACCCTATAGGTACCTGGACTTTGCAAATTACAGACATGTCTGGAAGAATGCAAAACGAAGGAAGGATTGTGAACTGGAAGCTGATTTTGCACGGGACATCTTCTCAGCCAGAGCACATGAAACAGCCTCGTGTGTACACGTCCTACAACACGGTCCAGAATGACAGGAGAGGGGTGGAGAAGATGGTGGATCTGGGGGAGGAGCAACCCAAACAAGAGGACCCCAACGAGAAGCCCCTGATGTCCCAA---------AGCCCCAGTAGCGGCAAT---------------------------------------GTGGAAGACAGAAGAGATGAGCTGGCGGAGGGAGCCCCCTCCGAGGCCATGCTGAGACTCCTGCAGAGTGCTTTCAGCAAAAACTTGCCGCCAAAGCAATTGCCAAAGAAGTCCCCAAGTGCAAAGCTCAACATCCCTTATGAAAACTTCTACAAAGCCCTGGAAAAGCTGAACAATCCTTCCCAGCTTAAAGACTCTGAGGACAGTCTGTATAATGACTATGTTGATGTTTTCTATAACACAAAACCTTACAAGCACAGAGATGACCGGCTGCTTCAAGCTCTGGTGGACATTCTGAATGAGGAAAATTAA---
>imitator
---------------------ATGGAGAGAAGAGCCTGGACTCTGCAGTGCACTGCTTTCGCCCTCTTTTGCGCTTGGTGTGCATTGAACAGTGCAAAAGCGAAAAGGCAATTTGTCAATGAATGGGCGGCGGAGATCCCCGGGGGCCCGGAAGCAGCCTCGGCCATCGCCGAGGAGTTGGGCTATGACCTTTTGGGTCAGATTGGTTCACTTGAAAATCACTACTTATTCAAACATAAAAACCATCCCAGAAGGTCTCGAAGGAGTGCCCTTCATATCACTAAGAGATTATCTGATGATGATCGTGTGATATGGGCTGAGCAACAATATGAAAAAGAAAGAAGTAAACGTTCAGCTCTAAGAGACTCAGCCTTAAATCTCTTCAATGATCCCATGTGGAATCAGCAATGGTACTTGCAAGATACCAGGATGACAGCAGCCCTGCCCAAGCTGGACCTTCACGTGATACCTGTTTGGCAAAAAGGCATTACGGGCAAAGGAGTTGTTATCACTGTACTGGATGATGGCTTGGAGTGGAATCACACGGACATTTATGCCAACTATGATCCAGAGGCTAGCTATGATTTTAATGATAATGACCATGATCCATTTCCCCGATATGATCCCACAAATGAGAACAAACATGGGACCAGATGTGCAGGAGAAATTGCCATGCAAGCAAATAATCACAAATGTGGGGTTGGAGTTGCATACAATTCCAAAGTTGGAGGCATAAGAATGCTGGATGGCATTGTGACGGATGCTATTGAGGCCAGTTCAATTGGATTCAATCCTGGACACGTAGATATTTATAGTGCAAGCTGGGGCCCTAATGATGATGGGAAAACTGTGGAGGGGCCTGGCCGGCTAGCTCAGAAGGCTTTTGAATATGGTGTCAAACAGGGGAGACAGGGGAAGGGGTCCATCTTCGTCTGGGCTTCGGGAAACGGGGGGCGTCAGGGAGATAATTGTGACTGTGATGGCTACACAGACAGCATCTACACCATCTCCATCAGCAGTGCCTCCCAGCAAGGCCTGTCCCCCTGGTATGCTGAGAAGTGCTCCTCCACACTGGCCACCTCTTACAGCAGCGGGGATTACACCGACCAGCGAATCACGAGTGCTGACCTGCACAATGACTGCACGGAGACGCACACAGGCACCTCGGCCTCCGCACCTCTGGCTGCTGGCATCTTCGCTCTGGCCCTGGAAGCAAACCCAAATCTCACCTGGCGAGATATGCAGCACCTGGTTGTCTGGACCTCTGAGTATGACCCACTGGCCAATAACCCTGGATGGAAAAAGAATGGAGCAGGCTTGATGGTGAATAGTCGATTTGGATTTGGCTTGCTAAATGCCAAGGCTCTGGTGGATTTAGCTGATCCCAGGACCTGGAGGAGTGTGCCTGAGAAGAAAGAGTGTGTTGTAAAGGACAATGACTTTCAGCCC------------------------------------AGAGCTCTGAAAGCTAATGGAGAAGTTATCATTGAAATTCCAACAAGAGCTTGTGAAGGACAAGAAAATGCTATCAATTCCCTGGAGCATGTGCAATTTGAAGCAACAATTGAATACTCCCGAAGAGGAGACCTTCATGTCACACTTACTTCTGCTGCTGGAACTAGCACTGTGCTGTTGGCTGAAAGAGAACGGGATACATCTCCTAATGGCTTTAAGAACTGGGACTTCATGTCTGTTCACACATGGGGAGAGAACCCTATAGGTACTTGGACTTTGCAAATTACAGACATGTCTGGAAGAATTCAAAATGAAGGAAGAATTGTGAACTGGAAGCTGATTTTGCATGGGACCTCTTCTCAGCCAGAGCATATGAAGCAGCCTCGTGTGTACACGTCCTACAACACCGTTCAGAATGACAGAAGAGGGGTGGAGAAGATGGTGGATCTGGAGGAGGAACAGCCCACACAAGAGAACCCTAAGGAGAACCCCGTGGTGTCAAAA---------AGCCCCAGCAGCAGCAGC---------------------------------------GTGGGGGGCCAGAGGGATAAGCTGGAGGAAGGAGCCCCTTCCGAGGCTATGCTGAGACTCCTACAAAGTGCTTTCAGTAAAAACTCGCCGCCAAAGCAATCACCAAAGAAGTCCCCAAGTGCAAAGCCCAACATCCCTTATGAAAACTTCTACGAAGCTCTGGAAAGGCTGAACAAACCTTCCCAGCTTAAAGACTCTGAAGACAGTCTGTATAATGACTATGTTGATGTTTTTTATAACACTAAACCTTATAAACACAGAGATGACCGGCTGCTTCAAGCTCTGGTGGACATTCTGAATGAGGAAAATTAA---
>leucogen
---------------------ATGGAGCGAAGAGCCTGGAGTCTGCAGTGCACTGCTTTCGTCCTCTTTTGCGCTTGGTGTGCACTGAACAGTGCAAAAGCGAAAAGGCAATTTGTCAATGAATGGGCAGCGGAGATCCCCGGGGGCCCGGAAGCAGCCTCGGCCATCGCCGAGGAGCTGGGCTATGACCTTTTGGGTCAGATTGGTTCACTTGAAAATCACTACTTATTCAAACATAAAAACCACCCCAGAAGGTCTCGAAGGAGTGCCTTTCATATCACTAAGAGATTATCTGATGATGATCGTGTGATATGGGCTGAACAACAGTATGAAAAAGAAAGAAGTAAACGTTCAGCTCTAAGGGACTCAGCACTAAATCTCTTCAATGATCCCATGTGGAATCAGCAATGGTACTTGCAAGATACCAGGATGACAGCAGCCCTGCCCAAGCTGGACCTTCATGTGATACCTGTTTGGCAAAAAGGCATTACGGGCAAAGGAGTTGTTATCACCGTACTGGATGATGGTTTGGAGTGGAATCACACGGACATTTATGCCAACTATGATCCAGAGGCTAGCTATGATTTTAATGATAATGACCATGATCCATTTCCCCGATACGATCCCACAAATGAGAACAAACATGGGACCAGATGTGCAGGAGAAATTGCCATGCAAGCAAATAATCACAAATGCGGGGTTGGAGTTGCATACAATTCCAAAGTTGGAGGCATAAGAATGCTGGATGGCATTGTGACGGATGCTATTGAGGCCAGTTCAATTGGATTCAATCCTGGACACGTGGATATTTACAGTGCAAGCTGGGGCCCTAATGATGATGGGAAAACTGTGGAGGGGCCTGGCCGGCTAGCCCAGAAGGCTTTTGAATATGGTGTCAAACAGGGGAGACAGGGGAAGGGGTCCATCTTCGTCTGGGCTTCGGGAAACGGGGGGCGTCAGGGAGATAATTGTGACTGTGATGGCTACACAGACAGCATCTACACCATCTCCATCAGCAGTGCCTCCCAGCAAGGCCTATCCCCCTGGTACGCTGAGAAGTGCTCCTCCACACTGGCCACCTCTTACAGCAGCGGGGATTACACCGACCAGAGAATCACAAGCGCTGACCTGCACAATGACTGCACGGAGACACACACGGGCACCTCGGCCTCTGCACCTCTGGCTGCTGGCATCTTCGCTCTGGCCCTGGAAGCAAACCCAAATCTCACCTGGCGAGATATGCAGCACCTGGTTGTCTGGACCTCTGAGTATGACCCGCTGGCCAATAACCCTGGATGGAAAAAAAATGGAGCAGGCTTGATGGTGAATAGTCGATTTGGATTTGGCTTGCTAAATGCCAAAGCTCTGGTGGATTTAGCTGATCCCAGGACCTGGAGGAGTGTGCCTGAGAAGAAAGAGTGTGTTGTAAAGGACAATGACTTTGAGCCT------------------------------------AGAGCCCTGAAAGCTAATGGAGAAGTTATCATTGAAATTCCAACAAGAGCTTGTGAAGGGCAAGAAAATGCTATCAAGTCCCTGGAGCATGTACAATTTGAAGCAACAATTGAATATTCCCGAAGAGGAGACCTTCATGTCACACTTACTTCTGCTGCTGGAACTAGCACTGTGCTGTTGGCTGAAAGAGAACGGGATACATCTCCTAATGGCTTTAAGAATTGGGACTTCATGTCTGTTCACACATGGGGAGAGAACCCTATAGGTACTTGGACTTTGCGAATTACAGACATGTCTGGAAGAATTCAAAATGAAGGAAGAATTGTGAACTGGAAGCTGATTTTGCATGGGACCTCTTCTCAGCCAGAGCATATGAAGCAGCCTCGTGTGTACACGTCCTACAACACTGTTCAGAATGACAGAAGAGGGGTGGAGAAGATGGTGGATCCAGGGGAGGAGCAGCCCACACAAGAGAACCCTAAGGAGAACACCCTGGTGTCCAAA---------AGCCCCAGCAGCAGCAGC---------------------------------------GTAGGGAGCCGGAGGGATGAGTTGGAGGAGGGAGCCCCTTCCGAGGCCATGCTGCGACTTCTGCAAAGTGCTTTCAGTAAAAACTCATTGCCAAAGCAATCACCAAAGAAGTCCCCAAGTGCAAAGCTCAACATCCCTTACGAAAACTTCTACGAAGCCCTGGAAAAGCTGAACAAACCTTCCCAGCTTAAAGACTCTGAAGACAGTCTGTATAATGACTATGTTGATGTTTTTTATAACACTAAACCTTACAAGCACAGAGATGACCGGCTGCTTCAAGCTCTGGTGGACATTCTGAATGAGGAAAATTAA---
>sapiens
---------------------ATGGAGCGAAGAGCCTGGAGTCTGCAGTGCACTGCTTTCGTCCTCTTTTGCGCTTGGTGTGCACTGAACAGTGCAAAAGCGAAAAGGCAATTTGTCAATGAATGGGCAGCGGAGATCCCCGGGGGCCCGGAAGCAGCCTCGGCCATCGCCGAGGAGCTGGGCTATGACCTTTTGGGTCAGATTGGTTCACTTGAAAATCACTACTTATTCAAACATAAAAACCACCCCAGAAGGTCTCGAAGGAGTGCCTTTCATATCACTAAGAGATTATCTGATGATGATCGTGTGATATGGGCTGAACAACAGTATGAAAAAGAAAGAAGTAAACGTTCAGCTCTAAGGGACTCAGCACTAAATCTCTTCAATGATCCCATGTGGAATCAGCAATGGTACTTGCAAGATACCAGGATGACGGCAGCCCTGCCCAAGCTGGACCTTCATGTGATACCTGTTTGGCAAAAAGGCATTACGGGCAAAGGAGTTGTTATCACCGTACTGGATGATGGTTTGGAGTGGAATCACACGGACATTTATGCCAACTATGATCCAGAGGCTAGCTATGATTTTAATGATAATGACCATGATCCATTTCCCCGATATGATCCCACAAACGAGAACAAACACGGGACCAGATGTGCAGGAGAAATTGCCATGCAAGCAAATAATCACAAATGCGGGGTTGGAGTTGCATACAATTCCAAAGTTGGAGGCATAAGAATGCTGGATGGCATTGTGACGGATGCTATTGAGGCCAGTTCAATTGGATTCAATCCTGGACACGTGGATATTTACAGTGCAAGCTGGGGCCCTAATGATGATGGGAAAACTGTGGAGGGGCCTGGCCGGCTAGCCCAGAAGGCTTTTGAATATGGTGTCAAACAGGGGAGACAGGGGAAGGGGTCCATCTTCGTCTGGGCTTCGGGAAACGGGGGGCGTCAGGGAGATAATTGTGACTGTGATGGCTACACAGACAGCATCTACACCATCTCCATCAGCAGTGCCTCCCAGCAAGGCCTATCCCCCTGGTACGCTGAGAAGTGCTCCTCCACACTGGCCACCTCTTACAGCAGCGGAGATTACACCGACCAGAGAATCACGAGCGCTGACCTGCACAATGACTGCACGGAGACGCACACAGGCACCTCGGCCTCTGCACCTCTGGCTGCTGGCATCTTCGCTCTGGCCCTGGAAGCAAACCCAAATCTCACCTGGCGAGATATGCAGCACCTGGTTGTCTGGACCTCTGAGTATGACCCGCTGGCCAATAACCCTGGATGGAAAAAGAATGGAGCAGGCTTGATGGTGAATAGTCGATTTGGATTTGGCTTGCTAAATGCCAAAGCTCTGGTGGATTTAGCTGACCCCAGGACCTGGAGGAGCGTGCCTGAGAAGAAAGAGTGTGTTGTAAAGGACAATGACTTTGAGCCC------------------------------------AGAGCCCTGAAAGCTAATGGAGAAGTTATCATTGAAATTCCAACAAGAGCTTGTGAAGGACAAGAAAATGCTATCAAGTCCCTGGAGCATGTACAATTTGAAGCAACAATTGAATATTCCCGAAGAGGAGACCTTCATGTCACACTTACTTCTGCTGCTGGAACTAGCACTGTGCTCTTGGCTGAAAGAGAACGGGATACATCTCCTAATGGCTTTAAGAATTGGGACTTCATGTCTGTTCACACATGGGGAGAGAACCCTATAGGTACTTGGACTTTGAGAATTACAGACATGTCTGGAAGAATTCAAAATGAAGGAAGAATTGTGAACTGGAAGCTGATTTTGCACGGGACCTCTTCTCAGCCAGAGCATATGAAGCAGCCTCGTGTGTACACGTCCTACAACACTGTTCAGAATGACAGAAGAGGGGTGGAGAAGATGGTGGATCCAGGGGAGGAGCAGCCCACACAAGAGAACCCTAAGGAGAACACCCTGGTGTCCAAA---------AGCCCCAGCAGCAGCAGC---------------------------------------GTAGGGGGCCGGAGGGATGAGTTGGAGGAGGGAGCCCCTTCCCAGGCCATGCTGCGACTCCTGCAAAGTGCTTTCAGTAAAAACTCACCGCCAAAGCAATCACCAAAGAAGTCCCCAAGTGCAAAGCTCAACATCCCTTATGAAAACTTCTACGAAGCCCTGGAAAAGCTGAACAAACCTTCCCAGCTTAAAGACTCTGAAGACAGTCTGTATAATGACTATGTTGATGTTTTTTATAACACTAAACCTTACAAGCACAGAGACGACCGGCTGCTTCAAGCTCTGGTGGACATTCTGAATGAGGAAAATTAA---
>abelii
---------------------ATGGAGCGAAGAGCCTGGAGTCTGCAGTGCACTGCTTTCGTCGTCTTTTGCGCTTGGTGTGCACTGAACAGTGCAAAAGCGAAAAGGCAATTTGTCAATGAATGGGCAGCGGAGATCCCCGGCGGCCCGGAAGCAGCCTTGGCCATCGCCGAGGAGCTGGGCTATGACCTTTTGGGTCAGATTGGTTCACTTGAAAATCACTACTTATTCAAACATAAAAACCACCCCAGAAGGTCTCGAAGGAGTGCCTTTCATATCACTAAGAGATTATCTGATGATGATCGTGTGATATGGGCTGAACAACAGTATGAAAAAGAAAGAAGTAAACGTTCAGCTCTAAGGGACTCAGCACTAAATCTCTTCAATGATCCCATGTGGAATCAGCAATGGTACTTGCAAGATACCAGGATGACGGCAGCCCTGCCCAAGCTGGACCTTCATGTGATACCTGCTTGGCAAAAAGGCATTACGGGCAAAGGAGTTGTTATCACCGTACTGGATGATGGTTTGGAGTGGAATCACACGGACATTTATGCCAACTATGATCCAGAGGCTAGCTATGATTTTAATGATAATGACCATGATCCATTTCCCCGATACGATCCCACAAATGAGAACAAACATGGGACCAGATGTGCAGGAGAAATTGCCATGCAAGCAAATAATCACAAATGCGGGGTTGGAGTTGCATACAATTCCAAAGTTGGAGGCATAAGAATGCTGGATGGCATTGTGACAGATGCTATTGAGGCCAGTTCAATTGGATTCAATCCTGGACACGTGGATATTTACAGTGCAAGCTGGGGCCCTAATGATGATGGGAAAACTGTGGAGGGGCCTGGCCGGCTAGCCCAGAAGGCTTTTGAATATGGTGTCAAACAGGGAAGACAGGGGAAGGGGTCCATCTTCGTCTGGGCTTCGGGAAATGGGGGGCGTCAGGGAGATAATTGTGACTGTGATGGCTACACAGACAGCATCTACACCATCTCCATCAGCAGTGCCTCCCAGCAAGGCCTATCCCCCTGGTACGCTGAGAAGTGCTCCTCCACACTGGCCACCTCTTACAGCAGCGGGGATTACACCGACCAGAGAATCACGAGCGCTGACCTGCACAATGACTGCACGGAGACGCACACGGGCACATCGGCCTCTGCACCTCTGGCTGCTGGCATCTTCGCTCTGGCCCTGGAAGCAAACCCAAATCTCACCTGGCGAGATATGCAGCACCTGGTTGTCTGGACCTCTGAGTATGACCCGCTGGCCAATAACCCTGGATGGAAAAAGAATGGAGCAGGCTTGATGGTGAATAGTCGATTTGGATTTGGCTTGCTAAATGCCAAAGCTCTGGTGGATTTAGCTGAGCCCAGGACCTGGAGGAGTGTGCCTGAGAAGAAAGAGTGTGTTGTAAAGGACAATGACTTTGAGCCC------------------------------------AGAGCCCTGAAAGCTAATGGAGAAGTTATCATTGAAATTCCAACAAGAGCTTGTGAAGGACAAGAAAATGCTATCAAGTCCCTGGAGCATGTACAATTTGAAGCAACAATTGAATATTCCCGAAGAGGAGACCTTCATGTCACACTTACTTCTGCTGCTGGAACTAGCACTGTGCTGTTGGCTGAAAGAGAACGGGATACATCTCCTAATGGCTTTAAGAATTGGGACTTCATGTCTGTTCACACATGGGGAGAGAACCCTATAGGTACTTGGACTTTGCGAATTACAGACATGTCTGGAAGAATTCAAAATGAAGGAAGAATTGTGAACTGGAAGCTGATTTTGCATGGGACCTCTTCTCAGCCAGAGCATATGAAGCAGCCTCGTGTGTACACGTCCTACAACACCGTTCAGAATGACAGAAGAGGGGTGGAGAAGATGGTGGATCCAGGGGAGGAGCAGCCCACACAAGAGAACCCTAAGGAGGATACCCTGGTGTCCAAA---------AGCCCCAGCAGCAGCAGC---------------------------------------GTAGGAGGCCGGAGGGATGAGTTGGAGGAGGGAGCCCCTTCCGAGGCCATGCTGAGACTCCTGCAAAGTGCTTTCAGTAAAAACTCATCGCCAAAGCAATCACCAAAGAAGTCCCCAAGTGCAAAGCCCAACATCCCTTATGAAAACTTCTACGAAGCCCTGGAAAAGCTGAACAAACCTTCCCAGCTTAAAGACTCTGAAGACAGTCTGTATGATGACTATGTTGATGTTTTTTATAACACTAAACCTTACAAGCACAGAGACGACCGGCTGCTTCAAGCTCTGGTGGACATTCTGAATGAGGAAAATTAA---
>anubis
---------------------ATGGAGCGAAGAGCCTGGACTCTGCAGTGCACTGCTTTCGCCCTCTTTTGCGCTTGGTGTGCACTGAACAGTGCAAAAGCGAAAAGACAATTTGTTAATGAATGGGCAGCGGAGATCCCCGGGGGCCCGGAAGCAGCCTCGGCCATCGCCGAGGAGCTGGGTTATGACCTTTTGGGTCAGATTGGTTCACTTGAAAATCACTACTTATTCAAACATAAAAACCACCCCAGAAGGTCTCGAAGGAGTGCCTTTCATATCACTAAGAGATTATCTGATGATGATCGTGTGATATGGGCTGAACAACAGTATGAAAAAGAAAGAACCAAACGTTCAGCTATAAAGGACTCAGCACAAAATCTCTTCAATGATCCCATGTGGAATCAGCAATGGTACTTGCAAGATACCAGGATGACGGCAGCCCTGCCCAAGCTGGACCTTCATGTGATACCTGTTTGGCAAAAAGGCATTACAGGCAAAGGAGTTGTTATCACCGTACTGGATGATGGTTTGGAGTGGAATCACACGGACATTTATGCCAACTATGATCCAGAGGCTAGCTATGATTTTAATGATAATGACCATGATCCATTTCCCCGATATGATCCCACAAATGAGAACAAACATGGGACCAGATGTGCAGGAGAAATTGCCATGCAAGCAAATAATCACAAGTGCGGGGTTGGAGTTGCATACAATTCCAAAGTTGGAGGCATAAGAATGCTGGATGGCATTGTGACGGATGCTATTGAGGCCAGTTCAATTGGATTCAATCCTGGACACGTAGATATTTATAGTGCAAGCTGGGGCCCTAATGATGATGGGAAAACTGTGGAGGGGCCTGGCCGGCTAGCCCAGAAGGCTTTTGAATATGGTGTCAAACAGGGGAGACAGGGGAAGGGGTCCATCTTCGTCTGGGCTTCGGGAAACGGGGGGCGTCAGGGAGATAATTGTGACTGTGATGGCTACACAGACAGCATCTACACCATCTCCATCAGCAGTGCCTCCCAGCAAGGCCTATCCCCCTGGTACGCTGAGAAGTGCTCCTCCACACTGGCCACCTCTTACAGCAGCGGGGATTACACCGACCAGAGAATCACGAGCGCTGACCTGCACAATGACTGCACGGAGACGCACACGGGCACCTCTGCCTCTGCACCTCTGGCTGCTGGCATCTTCGCTTTGGCCCTGGAAGCAAACCCAAATCTCACCTGGCGAGATATGCAGCACCTGGTTGTCTGGACCTCTGAGTATGACCCGCTGGCCAATAACCCTGGATGGAAAAAGAATGGAGCAGGCTTGATGGTGAATAGTCGATTTGGATTTGGCTTGCTAAATGCCAAAGCTCTGGTGGATTTAGCTGATCCCAGGACTTGGAGGAGTGTGCCTGAGAAGAAAGAGTGTGTTGTAAAGGACAATGACTTTGAGCCC------------------------------------AGAGCCCTGAAAGCTAATGGAGAAGTTATCATTGAAATTCCAACAAAAGCTTGTGAAGGACAAGAAAATGCCATCAAGTCCCTGGAGCATGTGCAATTTGAAGCAACAATTGAATATTCCCGAAGAGGAGACCTTCATGTCACACTTACTTCTGCTGCTGGAACTAGCACTGTGCTGTTGGCTGAAAGAGAACGGGATACATCTCCTAATGGCTTTAAGAATTGGGACTTCATGTCTGTTCACACATGGGGAGAGAACCCTATAGGTACTTGGACTTTGCGAATTACAGATATGTCTGGAAGAATTCAAAATGAAGGAAGAATTGTGAACTGGAAGCTGATTTTGCATGGGACCTCTTCTCAGCCAGAGCATATGAAGCAGCCTCGTGTGTACACGTCTTACAACACCGTTCAGAATGACAGAAGAGGGGTGGAGAAGATGGTGGATCCAGGGGAGGAGCAGCCCACACAA------------GAGAACACCCTGGTGTCCAAA---------AGCCCTAGCAGCAGCAGC---------------------------------------ATAGGGGGCCACAGGGATGAGTTGAAGGAGGGAGCCCGTTCCGAGGCCATGCTGCGACTCCTACAAAGTGCTTTCAGTAAAAACTCGCCGCCAAAGCAATCACCAAAGAAGTCCCCAAGTGCAAAGCTCAACATCCCTTATGAAAACTTCTATGAAGCCCTGGAAAAGCTGAACAAACCTTCCCAGCTTAAAGACTCTGAAGACAGTCTCTATAATGACTATGTTGATGTTTTTTATAACACTAAACCTTACAAGCACAGAGATGACCGGCTGCTTCAAGCTCTGGTGGACATTCTGAATGAGGAAAATTAA---
>fascicula
---------------------ATGGAGCGAAGAGCCTGGACTCTGCAGTGCACTGCTTTCGCCCTCTTTTGCGCTTGGTGTGCACTGAACAGTGCAAAAGCGAAAAGACAATTTGTTAATGAATGGGCAGCGGAGATCCCCGGGGGCCCGGAAGCAGCCTCGGCCATCGCCGAGGAGCTGGGTTATGACCTTTTGGGTCAGATTGGTTCACTTGAAAATCACTACTTATTCAAACATAAAAACCACCCCAGAAGGTCTCGAAGGAGTGCCTTTCATATCACTAAGAGATTATCTGATGATGATCGTGTGATATGGGCTGAACAACAGTATGAAAAAGAAAGAACTAAACGTTCAGCTATAAAGGACTCAGCACAAAATCTCTTCAATGATCCCATGTGGAATCAGCAATGGTACTTGCAAGATACCAGGATGACGGCAGCCCTGCCCAAGCTGGACCTTCATGTGATACCTGTTTGGCAAAAAGGCATTACAGGCAAAGGAGTTGTTATCACCGTACTGGATGATGGTTTGGAGTGGAATCACACGGACATTTATGCCAACTATGATCCAGAGGCTAGCTATGATTTTAATGATAATGACCATGATCCATTTCCCCGATATGATCCCACAAATGAGAACAAACATGGGACCAGATGTGCAGGAGAAATTGCCATGCAAGCAAATAATCACAAATGCGGGGTTGGAGTTGCATACAATTCCAAAGTTGGAGGCATAAGAATGCTGGATGGCATTGTGACGGATGCTATTGAGGCCAGTTCAATTGGATTCAATCCTGGACACGTGGATATTTATAGTGCAAGCTGGGGCCCTAATGATGATGGGAAAACTGTGGAGGGGCCTGGCCGGCTAGCCCAGAAGGCTTTTGAATATGGTGTCAAACAGGGGAGACAGGGGAAGGGGTCCATCTTCGTCTGGGCTTCGGGAAACGGGGGGCGTCAGGGAGATAATTGTGACTGTGATGGCTACACAGACAGCATCTACACCATCTCCATCAGCAGTGCCTCCCAGCAAGGCCTATCCCCCTGGTACGCTGAGAAGTGCTCCTCCACACTGGCCACCTCTTACAGCAGCGGGGATTACACCGACCAGAGAATCACGAGCGCTGACCTGCACAATGACTGCACGGAGACGCACACAGGCACCTCTGCCTCTGCACCTCTGGCTGCTGGCATCTTCGCTTTGGCCCTGGAAGCAAACCCAAATCTCACCTGGCGAGATATGCAGCACCTGGTTGTCTGGACCTCTGAGTATGACCCGCTGGCCAATAACCCTGGATGGAAAAAGAATGGAGCAGGCTTGATGGTGAATAGTCGATTTGGATTTGGCTTGCTAAATGCCAAAGCTCTGGTGGATTTAGCTGATCCCAGGACTTGGAGGAGTGTGCCTGAGAAGAAAGAGTGTGTTGTAAAGGACAATGACTTTGAGCCC------------------------------------AGAGCCCTGAAAGCTAATGGAGAAGTTATCATTGAAATTCCAACAAAAGCTTGTGAAGGACAAGAAAATGCCATCAAGTCCCTGGAGCATGTGCAATTTGAAGCAACAATTGAATATTCCCGAAGAGGAGACCTTCATGTCACACTTACTTCTGCTGCTGGAACTAGCACTGTGCTGTTGGCTGAAAGAGAACGGGATACATCTCCTAATGGCTTTAAGAATTGGGATTTCATGTCTGTTCACACATGGGGAGAGAACCCTGTAGGTACTTGGACTTTGCGAATTACAGATATGTCTGGAAGAATTCAAAATGAAGGAAGAATTGTGAACTGGAAGCTGATTTTGCATGGGACCTCTTCTCAGCCAGAGCATATGAAGCAGCCTCGTGTGTACACGTCCTACAACACCGTTCAGAATGACAGAAGAGGGGTGGAGAAGATGGTGGATCCAGGGGAGGAGCAGCCCACACAA------------GAGAACACCCTGGTGTCCAAA---------AGCCCTAGCAGCAGCAGC---------------------------------------ATAGGGGGCCAGAGGGATGAGTTGGAGGAGGGAGCCCCTTCCGAGGCCATGCTGCGACTCCTACAAAGTGCTTTCAGTAAAAACTCGCCGCCAAAGCAATCACCAAAGAAGTCCCCAAGTGCAAAGCTCAACATCCCTTATGAAAACTTCTATGAAGCCCTGGAAAAGCTGAACAAACCTTCCCAGCTTAAAGACTCTGAAGACAGTCTCTATAATGACTATGTTGATGTTTTTTATAACACTAAACCTTACAAGCACAGAGATGACCGGCTGCTTCAAGCTCTGGTGGACATTCTGAATGAGGAAAATTAA---
>sabaeus
---------------------ATGGAGCGAAGAGCCTGGACTCTGCAGTGCACTGCTTTCGCCCTCTTTTGCGCTTGGTGTGCACTGAACAGTGCAAAAGCGAAAAGACAATTCGTTAATGAATGGGCAGCGGAGATCCCCGGGGGCCCGGAAGCAGCCTCGGCCATCGCCGAGGAGCTGGGTTATGACCTTTTGGGTCAGATTGGTTCACTTGAAAATCACTACTTATTCAAACATAAAAACCACCCCAGAAGGTCTCGAAGGAGTGCCTTTCATATCACTAAGAGATTATCTGATGATGATCGTGTGATATGGGCTGAACAACAGTATGAAAAAGAAAGAACTAAACGTTCAGCTGTAAAGGACTCAGCACAAAATCTCTTCAATGATCCCATGTGGAATCAGCAATGGTACTTGCAAGATACCAGGATGACGGCAGCCCTGCCCAAGCTGGACCTTCATGTGATACCTGTTTGGCAAAAAGGCATTACAGGCAAAGGAGTTGTTATCACCGTACTGGATGATGGTTTGGAGTGGAATCACACGGACATTTATGCCAACTATGATCCAGAGGCTAGCTATGATTTTAATGATAATGACCATGATCCATTTCCCCGATATGATCCCACAAATGAGAACAAACATGGGACCAGATGTGCAGGAGAAATTGCCATGCAAGCAAATAATCACAAATGCGGGGTTGGAGTTGCATACAATTCCAAAGTTGGAGGCATAAGAATGCTGGATGGCATTGTGACGGATGCTATTGAGGCCAGTTCAATTGGATTCAATCCTGGACACATAGAGATTTATAGTGCAAGCTGGGGCCCTAATGATGATGGGAAAACTGTGGAGGGGCCTGGCCGGCTAGCCCAGAAGGCATTTGAATATGGTGTCAAACAGGGGAGACAGGGAAAGGGGTCCATCTTCGTCTGGGCTTCGGGAAACGGGGGGCGTCAGGGAGATAATTGTGACTGTGAGGGCTACACAGACAGCATCTACACCATCTCCATCAGCAGTGCCTCCCAGCAAGGCCTATCCCCCTGGTATGCTGAGAAGTGCTCCTCCACACTGGCCACCTCTTACAGCAGCGGGGATTACACCGACCAGAGAATCACGAGCGCTGACCTGCACAATGACTGCACGGAGACGCACACGGGCACCTCTGCCTCTGCACCTCTGGCTGCTGGCATCTTCGCTTTGGCCCTGGAAGCAAACCCAAATCTCACCTGGCGAGATATGCAGCACCTGGTTGTCTGGACCTCTGAGTATGACCCGCTGGCCAATAACCCTGGATGGAAAAAGAATGGAGCAGGCTTGATGGTGAATAGTCGATTTGGATTTGGCTTGCTAAATGCCAAAGCTCTGGTGGATTTAGCTGATCCCAGGACTTGGAGGAGTGTGCCTGAGAAGAAAGAGTGTGTTGTAAAGGACAATGACTTTGAGCCC------------------------------------AGAGCCCTGAAAGCTAATGGAGAAGTTATCATTGAAATTCCAACAAAAGCTTGTGAAGGACAAGAAAATGCCATCAAGTCCCTGGAGCATGTGCAATTTGAAGCAACAATTGAATATTCCCGAAGAGGAGACCTTCATGTCACACTTACTTCTGCTGCTGGAACTAGCACTGTGCTGTTGGCTGAAAGAGAACGGGATACATCTCCTAATGGCTTTAAGAATTGGGACTTCATGTCTGTTCACACATGGGGAGAGAACCCTATAGGTACTTGGACTTTGCGAATTACAGATATGTCTGGAAGAATTCAAAATGAAGGAAGAATTGTGAACTGGAAGCTGATTTTGCATGGGACCTCTTCTCAGCCAGAGCATATGAAGCAGCCTCGTGTGTACACGTCCTACAACACCGTTCAGAATGACAGAAGAGGGGTGGAGAAGATGGTGGATCCAGGGGAGGAGCAGCCCACACAA------------GAGAACACCCTGGTGTCCAAA---------AGACCTAGCAGCAGCAGC---------------------------------------ATAGGGGGCCAGAGGGATGAGTTGGAGGAGGGAGCCCCTTCCGAGGCCATGCTGCGACTCCTACAAAGTGCTTTCAGTAAAAACTCGCCGCCAAAGCAATCACCAAAGAAGTCCCCAAGTGCAAAGCTCAACATCCCTTATGAAAACTTCTATGAAGCCCTGGAAAAGTTGAACAAACCTTCCCAGCTTAAAGACTCTGAAGACAGTCTCTATAATGACTATGTTGATGTTTTTTATAACACTAAACCTTACAAGCACAGAGATGACCGGCTGCTTCAAGCTCTGGTGGACATTCTGAATGAGGAAAATTAA---
>domestica
---------------------ATGGATGTGAGATGTTGGTCTCTGCAGTATATTGCTTTTGCTCTCTATTTCTGCTGGTGGGCAATGTACAGTGTTAGAGCAGAGAAACAGTTCGTTAATGAATGGGCAGCGGAGATACCCGGGGGTCTAAATTCAGCCAGAGAGATAGCGGAGGAGCTGGGTTACGACCTTCTTGGACAGATTGGATCACTTGAAAATCACTACTTATTCAGGCATAAAAATCACCCAAGAAGGTCTCGAAGAAGTGCCATTCACATCACAAAGAGATTATCTGATGATGACCGGGTAACATGGGCTGAGCAACAGTATGGGAAAGAGAGAAACAAACGTTCTATCCTAAGAGATTCAGCAGAGGACCTCTTCAATGACCCAATGTGGAATCAGCAATGGTATCTGCAAGATACCAGGATGACCCCGGTCTTGCCCAAACTGGACCTCCATGTGATACCAGTTTGGCAAAAAGGAATAACAGGGAAAGGGGTGGTTATCACTGTTCTGGATGATGGCCTGGAATGGAATCACACTGACATCTTCGCTAACTATGACCCAGAGGCCAGTTATGACTTTAATGACAATGACCGTGATCCATTTCCCAGATATGATCCCACAAATGAAAACAAGCATGGAACCAGGTGTGCTGGGGAAATCGCCATGCAAGCCAATAATCAGAAATGTGGTGTTGGGGTTGCCTACAATTCCAAAGTTGGAGGCATCAGAATGTTGGATGGCATTGTGACTGATGCTATTGAAGCCAGTTCAATTGGATTCAATCCGGACCATGTGGATATTTACAGTGCAAGCTGGGGTCCAAATGATGATGGGAAAACAGTAGAGGGCCCTGGCAGGTTAGCCCAGAAGGCTTTTGAATATGGCATCAAACAGGGAAGACAAGGGAAAGGCTCCATATTTGTCTGGGCATCTGGGAATGGTGGGCGCCAGGGGGATGACTGTGATTGTGATGGTTACACAGACAGTATCTACACCATTTCCATCAGCAGTGCCTCACAGCAAGGCCTATCTCCCTGGTATGCCGAAAAGTGCTCGTCCACACTGGCCACTGCCTATAGCAGTGGGGACTACACTGACCAGAGAATTACAAGTGCTGATTTGCACGATGATTGCACGGAGACCCACACAGGCACATCAGCCTCTGCCCCCTTGGCTGCTGGAATCTTCGCTCTCGCACTGGAAGCAAACCCCCATCTCACCTGGAGAGATATGCAACATTTGGTTGTGTGGACCTCTGAATATGACCCACTAGCCATTAATCCTGGTTGGAAGAAGAATGGAGCTGGATTGATGGTGAATAGTCGATTTGGATTTGGGTTACTTAATGCTAAGGCCCTGGTGGACTTAGCTGATCCTAAGACCTGGAAAGGTGTACCTGAAAAGAAAGAATGTATTGTGAAGGACAACAACTTTGAACCC------------------------------------AAGTCATTGAAAGCTGATGGAGTAGTTACTATTGAAATCCCAACCAAAGCCTGTGAAGGACAAGAAAATTCCATCAAGTCTTTGGAACATGTGCAATTTGAAGCAACAATTGAATACTCACGGAGAGGAGACCTTCATGTCACACTCACCTCTGCTGCTGGAACCAGCACTGTGCTATTGGCTGAAAGAGAAAGAGATACATCCCCCAATGGATTTAAGAACTGGGACTTCATGTCTGTTCACACATGGGGAGAGAATCCAGTAGGCACATGGGCTTTACGAATTACTGATATGTCTGGAAGAATGCAAAATGAAGGAAGAATTGTGAACTGGAAACTGATTTTGCATGGGACTGCCACCCAGCCGGAACACATGAAACAGCCTCGTGTTTATACTTCCTATAATGCTGTGCAGAATGACAGAAGAGGGGTGGAGAAGATGGCTGATTCTGTTAAGGACCGAGCCATTCTAGAAAACCTGCCTGAAGGTTCCCAGCTCTCCAGAATCTCCACTACTCCCAGTACTGGCAGT---------------------------------------GACAGTGTCAAAGGGGACAAGTTGATGGAGAAAACACTCTCCAGGGCTATGCTCCAACTCCTGCAAAGTGCTTTCAGCAAACAGGGAGCCCCCAATCAAGCACCAAAGAGTGAGCCCAGTGAAAAGCTAAAGATCCCATATGAGCATTTTTATCAAGCTCTGGAAAAGTTAAACAAACCATCCCAGTTAAAAAATGATGAGAATAGTCTGTATAGTGACTACGTGGACCTTTTCTACAACACGAAACCATACAAGCACAGAGATGATCGACTGCTGCAGGCTCTGGTTGACATTCTGAAGGAAGGGAATTGA---
>harrisii
---------------------ATGGATGTGAGATATTGGTCTCTGCAGTATATTGCTTTTGCTCTCTATTTCTGCTGGTGTGCAATGTACAGTGGTAGAGCAGAAAAACAGTTCGTTAATGAATGGGCAGCGGAGATACCTGGGGGTCTAAATTCAGCCAGAGAGATAGCAGAGGAGCTGGGTTACGACCTTCTCGGACAGATTGGATCACTTGAAAATCACTACTTATTCAGGCATAAAAGTCACCCAAGAAGGTCTAGAAGAAGTGCCATTCACATCACGAAGAGATTATCTGATGATGACCGAGTAACATGGGCTGAGCAACAGTATGGAAAAGAGAGAAACAAACGTTCTATCCTAAGAGATTCAGCAGAGGATCTCTTCAATGACCCAATGTGGAATCAGCAGTGGTATTTGCAAGATACCAGGATGACCCCAGTCTTGCCCAAGCTGGACCTCCATGTGATCCCAGTTTGGCAAAAAGGAATAACAGGGAAAGGGGTAGTTATCACCGTTCTGGACGATGGCCTGGAGTGGAATCACACCGATATTTATGCAAACTATGACCCAGAGGCCAGTTATGACTTTAATGACAATGACCGTGATCCATTTCCCAGATATGATCCTACAAATGAAAACAAGCATGGAACCAGGTGTGCTGGAGAAATTGCCATGCAAGCCAATAATCAGAAATGTGGTGTTGGGGTGGCCTACAATGCCAGAGTTGGAGGCATTAGAATGTTGGATGGCATTGTAACTGATGCCATCGAAGCCAGTTCCATTGGATTCAATCCCAATCATGTGGATATTTACAGCGCAAGCTGGGGCCCAAATGATGATGGGAAAACAGTTGAAGGCCCTGGCAGGTTAGCCCAAAAAGCTTTTGAATATGGCATCAAACAGGGAAGACAGGGAAAAGGCTCCATCTTCGTCTGGGCATCTGGGAATGGTGGGCGTCAGGGGGATGACTGTGACTGTGATGGTTATACAGACAGCATTTACACCATTTCCATCAGCAGTGCCTCACAGCAAGGCCTCTCTCCCTGGTATGCTGAAAAGTGTTCATCTACACTGGCCACTGCCTACAGCAGTGGGGACTACACTGACCAGAGAATCACAAGTGCTGATCTGCATGATGACTGCACTGAGACCCATACTGGAACGTCAGCCTCTGCTCCTCTGGCTGCTGGGATCTTCGCTCTTGCACTAGAAGTAAACCCTCAGCTTACCTGGAGAGATATGCAACATTTGGTTGTATGGACCTCTGAATATGACCCTCTGGCCATCAATCCTGGTTGGAAGAAGAATGGAGCAGGATTGATGGTGAATAGTCGATTTGGATTTGGGTTACTTAATGCTAAGGCCCTGGTGGATTTAGCTGACCCCAAAACTTGGAGAGGTGTCCCCGAGAAAAAAGAATGCATTGTGAAAGACAACAACTTTGAACCC------------------------------------AAATCCTTGAAAGCTGATGGAGTAGTTACTATTGAAATCCCTACAAAAGCCTGTGAAGGACAAGAAAATTCCATCAAGTCTTTGGAACATGTGCAATTTGAAGCAACAATTGAATACTCACGGAGAGGAGACCTTCATGTCACACTTACCTCTGCTGCTGGAACCAGTACTGTGCTATTGGCTGAAAGAGAGAGAGATACATCACCCAATGGTTTTAAGAACTGGGACTTCATGTCTGTTCACACATGGGGAGAGAATCCTGTAGGCACCTGGGCTTTACGAATTACTGATATGTCTGGAAGAATGGAAAATGAAGGAAGAATTGTGAACTGGAAACTGATTTTACATGGGACATCCACCCAGCCAGAACATATGAAACAGCCCCGTGTCTATACTTCTTATAATGCTGTGCAAAATGATAGAAGAGGAGTGGAGAAGATGGATGATTCTATTGAGGACGAGGCTACCCTAGAAAGCCTTCATGAAAGCCCTCAGCCTTCTAAA---------AGCTCCACCACCCCCAAC---------------------------------------ATCAGTGGCAAT---GACAAATTGATGGAGAAAACACCTTCCAGGGCCATGCTCCAACTCCTGCAAAATGCTTTCAGCAAACAGGGAGCCTCCAATCAAACACCAAAGAATCATCCAGATGAAAAGCTAAAGATTCCATATGAACATTTCTATCAAGCTCTGGAAAAGTTAAACAAACCATCCCAATTAAGAAACGCCGAGAATAGTCTGTATAGTGACTATGTGGACCTTTTCTACAGCACAAAACCTTACAAGCACAGGGATGATCGACTGCTGCAGGCTTTGGTTGACATTCTGAAGGAAGGGAATTGA---
