# Supplementary material for: Molecular evolution of PCSK family: Analysis of natural selection rate and gene loss
Source: PLoS One. 2021 Oct 28;16(10):e0259085. doi: 10.1371/journal.pone.0259085 (PMC8553125; doi:10.1371/journal.pone.0259085)
Supplement: S27 File — (FAS) [file pone.0259085.s033.fas]

>galili
ATGGAGCTGAGGCCCTGGTTGCTATGGGTGTTAGCAGCAGCAGGAGCCTTGGTCCTGCTGGCAGCTGATGCCTGTGGTGAAAAGGTCTTTACCAACACGTGGGCTGTGCACGTCCCTGGAGGCCCAGCTGTGGCTGACAATGTGGCACAAAAGCATGGGTTCCACAACCTGGGTCAG---------------------------------------------------------------------------------------------------ATCTTCGGCGACTATTACCACTTCTGGCATCGAGCAGTGACAAAGCGGTCCCTGTCGCCTCACCGCCTTCGACACAGCCGGCTGCAGAGGGAGCCCCAAGTAAAGTGGCTGGAGCAGCAGGTGGCAAAGCGACGAACCAAGCGGGACGTGTACCAGGAGCCCTCAGATCCCAAGTTCCCCCAGCAGTGGTACCTGTCTGGC---------------------------------------------ATCACTCAGCGAGACCTGAATGTGAAGGAAGCCTGGGCCCAGGGCTTCACAGGGCACGGCATTGTGGTCTCCATCCTGGACGACGGCATTGAGAAGAACCACCCTGACTTGGCAGGCAATTATGATCCTGGGGCAAGTTTTGATGTCAACGACCAGGACCCTGACCCACAGCCTCGGTATACACAGATGAATGACAATAGGCATGGCACACGGTGTGCAGGTGAAGTGGCTGCGGTGGCCAACAATGGTGTCTGTGGCGTGGGTGTGGCCTACAATGCCCGCATTGGAGGGGTGCGCATGTTGGATGGCGAGGTGACTGATGCAGTGGAAGCACGTTCGCTGGGCCTGAATCCCAACCACATCCACATCTACAGTGCCAGCTGGGGCCCTGAGGATGATGGCAAGACTGTGGATGGGCCAGCCCGCCTTGCTGAGGAGGCGTTCTTTCGGGGAGTTAGCCAGGGTCGTGGAGGGCTAGGCTCCATCTTTGTCTGGGCTTCCGGGAATGGGGGCCGGGAACATGACAGTTGCAACTGTGACGGCTACACAAACAGCATCTACACGTTGTCCATCAGCAGTGCCACACAGTTCGGCAACGTGCCCTGGTACAGTGAGGCCTGCTCATCCACACTGGCCACCACCTACAGCAGTGGCAACCAGAATGAGAAGCAGATTGTGACCACTGACTTGAGGCAGAAGTGCACAGAGTCTCACACAGGCACCTCAGCTTCTGCCCCCTTGGCAGCTGGCATCATTGCTCTCACCTTGGAGGCCAATAAGAACCTTACCTGGCGGGACATGCAGCACTTGGTGGTACAGACCTCAAAGCCAGCCCACCTCAATGCCAATGACTGGGCCACTAATGGTGTGGGCCGAAAAGTGAGCCATTCGTATGGTTATGGGCTGTTGGATGCAGGTGCCATGGTGGCCCTGGCTCAGAACTGGACAACAGTGGCCCCTCAGCGGAAGTGCATCATCGAAATCCTCACGGAGCCCAAGGACATTGGCAAACGGCTAGAGGTGCGCAAGACTGTGACCGCATGCCTAGGCGAGCCCAACCATGTCACCCGGCTGGAGCATGCTCAAGCACGACTCACCCTGTCCTACAACCGCCGTGGTGACCTGGCTATCCACCTCGTCAGTCCCATGGGCACCCGCTCCACCCTGTTGGCTGCCAGGCCACATGACTACTCTGCAGATGGGTTCAATGACTGGGCTTTCATGACAACCCATTCCTGGGATGAAGATCCCTCTGGCGAGTGGGTCCTAGAGATTGAAAACACCAGCGAAGCCAACAACTATGGGACGCTGACCAAATTCACTCTTGTACTCTATGGTACAGCCTCTGAG------GGGCTCTCCACACCTCCTGAGAGCAGCGGCTGCAAGACCCTCACATCTAGCCAGGCCTGCGTGGTGTGCGAGGAAGGCTTCTCCCTGCATCAGAAAAGCTGTGTCCAGCACTGCCCACCAGGCTTCACACCCCAGGTCCTCGATACACACTACAGCACTGAGAATGATGTGGAGACCATCCGTGCCAGTGTCTGCGCCCCCTGTCACACCTCGTGTGCCACCTGCAAGGGTCCAGCCTCCACAGACTGCCTCAGCTGCCCCAGCCATGCCTCCTTGGACCCTGTGGAGCAAACATGCTCCAGACAAAGCCAGAGCAGTCGAGAGTCCCCA---------------------CCTCAGCAG------------CAGCCGCCT---------GCACTGCCTCCAGAGGTGGAAGTGGAGCCCCGGCTGCAGGCTGGGCTGCTGCCCTCACACCTGCCAGAAGTGGTGGCCGGCCTCAGCTGCGCTTTCATTGTGCTGGTCTTCGTCACTGTCTTCCTAGTCCTGCAGCTGCGCTCCGGCTTCAGCTTCCGGGGAGTGAAAGTGTACACCATGGACCGTGGCCTCATTTCCTACAAGGGGCTGCCTCCCGAAGCCTGGCAGGAGGAGTGCCTATCTGACTCAGAAGAGGATGAGGGCCGGGGCGAGAGGACTGCCTTTATCAAAGACCAGAGTGCCCTTTGA
>surdast
ATGGAGCTGAGACCCTGGTTGCTATGGGTGGTAGCAGCAGCAGGAGCCTTGGTCCTGCTAGCCGCTGATGCTCGTGGCCAGAAGATCTTCACCAACACTTGGGCTGTGCATATTTCTGGAGGCCCAGCTGTGGCTGATAGCGTGGCACAGAAGCATGGATTCCACAACCTGGGCCAG---------------------------------------------------------------------------------------------------ATCTTCGGTGACTATTACCACTTCTGGCACAGAGCAGTGACAAAGCGGTCCCTGTCACCCCACCGCCCGCGGCACAGCCGGCTACAGAGGGAGCCTCAAGTAAAGTGGTTGGAGCAGCAGGTAGCAAAGCGAAGAGCCAAGAGGGACGTGTATCAGGAGCCCACAGACCCCAAGTTCCCCCAGCAGTGGTACCTGTCGGGT---------------------------------------------GTCACTCAGCGAGACCTGAATGTGAAGGAGGCCTGGGCCCAGGGCTTCACAGGACACGGCATTGTGGTCTCCATCCTGGATGACGGCATAGAGAAGAACCATCCCGACTTGGCAGGCAATTATGATCCTGGAGCCAGTTTTGATGTCAATGACCAGGACCCTGACCCACAGCCTCGGTATACACAGATGAATGACAACAGACACGGCACTCGGTGTGCCGGTGAAGTGGCAGCAGTGGCCAACAATGGCGTCTGTGGTGTCGGTGTAGCTTATAACGCCCGAATTGGAGGGGTGCGGATGTTGGATGGCGAGGTGACTGATGCGGTAGAGGCGCGTTCGCTGGGCCTGAATCCCAACCACATCCACATCTACAGCGCCAGCTGGGGCCCGGAGGATGATGGCAAGACCGTGGATGGACCAGCCCGGCTCGCTGAGGAGGCCTTCTTTCGGGGAGTTAGCCAGGGCCGAGGAGGGCTGGGCTCCATCTTTGTCTGGGCCTCAGGGAACGGGGGCCGGGAACATGACAGCTGCAACTGTGACGGCTACACCAACAGCATCTACACGCTGTCCATCAGCAGTGCCACACAGTTCGGCAACGTGCCCTGGTACAGTGAGGCCTGCTCCTCCACCCTGGCCACCACCTACAGCAGTGGCAACCAGAATGAGAAGCAGATCGTGACAACTGACCTGAGGCAGAAGTGCACAGAATCTCACACAGGCACCTCGGCTTCTGCCCCTTTGGCAGCTGGTATCATTGCTCTCACACTGGAGGCCAATAAGAACCTCACCTGGCGGGACATGCAGCACCTGGTGGTACAGACCTCAAAGCCAGCCCATCTCAACGCTAATGATTGGGCTACCAATGGCGTGGGCCGGAAAGTGAGCCATTCGTATGGCTATGGGCTGTTGGATGCAGGAGCCATGGTGGCCCTGGCCCAGAACTGGACAACAGTGCCCCCCCAGCGGAAGTGCATCATTGAAATCCTGGCGGAGCCCAAGGACATTGGCAAACGTCTAGAGGTGCGGAAGACCGTGACAGCGTGCCTGGGTGAGCCCAGCCACATCACCAGGCTGGAACACGTTCAGGCACGGCTCACCCTGTCTTACAATCGCCGCGGTGACCTGGCTATCCACCTCATCAGCCCCATGGGCACCCGCTCCACCCTGTTAGCTGCCAGACCACATGACTACTCTGCTGACGGGTTTAATGACTGGGCTTTCATGACCACTCATTCCTGGGATGAGGAGCCCTCTGGCGAGTGGGTCCTAGAGATTGAAAACACCAGCGAGGCCAACAACTATGGGACGCTGACCAAGTTCACTCTCGTTCTGTATGGCACAGCCTCTGAG------GGGCTCTCTACACCTCCCGAAAGCAGCGGCTGCAAGACCCTCACATCCAGCCAGGCCTGCGTGGTCTGTGAGGAAGGTTTCTCACTGCACCAGAAAAGCTGTGTCCAGCACTGCCCACCAGGCTTCACGCCCCAAGTCCTCGATACACACTACAGCACTGAGAATGATGTGGAGATCATCCGTGCCAGCATCTGCACCCCCTGCCACGCCTCCTGTGCCACGTGCCGGAGCCCAGCTCCCACAGACTGCCTCAGCTGCCCCAGCCATGCCTCCCTGGACCCTGTGGAGCAAACCTGCTCCCGGCAAAGCCAGAGCAGCCGAGAGTCTCGG---------------------CCGCAGCAG---------------CCTCCT---------GCTCTGCGCCCGGAGGTGGAGGTGGAGCCCCGGCTGCAGGCTGGGCTGGCCTCT---CACCTGCCCGAGGTCCTGGCCGGCCTCAGCTGCCTTATCATCGTGCTCATCTTTGGCATTGTCTTCCTGTTCCTGCATCGGTGTTCAGGCTTCAGTTTCCGGGGAGTGAAGGTGTACACCATGGACCGTGGCCTCATTTCCTACAAGGGGCTGCCTCCCGAAGCCTGGCAGGAGGAGTGCCCGTCTGACTCTGAGGAGGACGAGGGCCGGGGCGAGAGGACCGCCTTCATCAAAGACCAGAGCGCCCTTTGA
>musculus
ATGGAGCTGAGATCCTGGTTGCTATGGGTGGTCGCAGCAGCAGGAGCCGTGGTCCTGCTGGCAGCTGATGCTCAAGGCCAGAAGATCTTCACCAACACCTGGGCCGTGCACATTCCTGGAGGCCCAGCTGTGGCTGATAGGGTGGCGCAGAAGCATGGCTTCCACAACCTGGGCCAG---------------------------------------------------------------------------------------------------ATCTTCGGTGACTATTACCACTTCTGGCACAGAGCAGTGACAAAGCGGTCCCTGTCGCCTCACCGCCCGCGGCACAGCCGGCTACAGAGGGAGCCTCAAGTAAAGTGGCTGGAGCAGCAGGTAGCCAAGCGAAGAGCCAAGAGGGACGTGTATCAGGAGCCCACGGACCCCAAGTTCCCCCAGCAGTGGTACCTGTCTGGT---------------------------------------------GTCACTCAGCGAGACCTGAATGTGAAGGAGGCCTGGGCCCAGGGCTTCACAGGCCATGGCATTGTGGTCTCCATCCTGGATGACGGCATTGAGAAGAATCATCCCGACCTAGCAGGCAATTATGACCCTGGAGCCAGTTTTGACGTGAATGACCAGGACCCCGACCCACAGCCTCGGTACACACAGATGAATGACAACAGGCATGGCACTCGCTGTGCCGGGGAAGTGGCAGCAGTGGCCAACAATGGTGTCTGTGGCGTAGGTGTAGCTTACAATGCCCGAATTGGAGGGGTGCGGATGTTGGATGGCGAGGTGACTGATGCAGTAGAGGCACGTTCGCTGGGCCTGAATCCCAACCACATCCACATCTACAGCGCCAGCTGGGGCCCTGAGGACGACGGCAAGACCGTGGATGGACCAGCCCGGCTCGCTGAGGAGGCCTTCTTTCGGGGAGTTAGCCAGGGCCGAGGAGGGCTGGGCTCCATCTTTGTCTGGGCCTCAGGGAATGGGGGCCGGGAACATGACAGCTGCAACTGTGACGGCTACACCAACAGCATCTATACACTGTCCATCAGCAGCGCCACACAGTTCGGCAATGTGCCCTGGTACAGTGAGGCCTGCTCCTCCACACTGGCCACCACCTACAGCAGCGGCAACCAGAATGAGAAGCAGATCGTGACAACTGACCTGAGGCAGAAGTGCACAGAATCTCACACAGGCACCTCGGCTTCTGCCCCCTTGGCAGCTGGTATCATTGCTCTCACCCTGGAGGCCAACAAGAACCTCACCTGGCGGGACATGCAGCACCTGGTAGTGCAGACCTCAAAGCCAGCCCACCTCAACGCTGATGATTGGGCTACCAACGGCGTGGGCCGGAAAGTGAGCCATTCGTATGGCTACGGGCTGTTGGATGCAGGTGCCATGGTGGCTCTGGCCCAGAACTGGACAACAGTGGCCCCCCAGCGGAAGTGCATTGTTGAAATCCTGGTGGAACCCAAGGACATCGGCAAACGGCTAGAGGTGCGCAAGGCGGTGACAGCATGCCTGGGTGAGCCCAACCACATCACCAGGCTGGAACACGTTCAGGCCCGGCTCACCCTGTCTTACAATCGCCGCGGTGACCTGGCTATCCACCTCATCAGCCCCATGGGCACCCGCTCCACCCTGTTAGCTGCCAGACCACATGACTACTCTGCTGATGGGTTTAATGATTGGGCTTTCATGACAACCCATTCCTGGGATGAGGATCCGGCTGGCGAATGGGTCCTAGAGATTGAAAATACCAGTGAAGCCAACAACTATGGGACGCTGACCAAGTTCACTCTCGTTCTGTATGGCACAGCCCCCGAG------GGGCTCTCTACACCTCCAGAAAGCAGCGGCTGCAAGACCCTCACATCCAGCCAGGCCTGCGTGGTGTGTGAGGAAGGTTACTCTCTGCACCAGAAAAGCTGTGTCCAGCACTGCCCACCAGGCTTCATCCCCCAAGTCCTTGATACACACTACAGCACTGAGAATGATGTGGAGATCATCCGTGCCAGCGTCTGTACCCCCTGCCACGCCTCATGTGCCACTTGCCAGGGCCCGGCCCCCACAGACTGCCTCAGCTGCCCCAGCCATGCCTCCCTGGACCCAGTGGAGCAGACCTGCTCCCGGCAAAGCCAGAGCAGCCGGGAGTCTCGG---------------------CCTCAGCAG------------CAGCCTCCT---------GCACTGCGCCCTGAGGTGGAGATGGAGCCCCGGCTGCAGGCTGGGTTGGCCTCT---CACCTGCCCGAGGTCCTGGCCGGCCTCAGCTGCCTTATCATCGTGCTCATCTTTGGCATCGTCTTCCTGTTCCTGCATCGGTGTTCGGGCTTCAGCTTCCGGGGAGTGAAAGTGTACACCATGGACCGCGGCCTCATCTCCTACAAGGGGCTGCCCCCTGAAGCCTGGCAGGAGGAGTGCCCATCGGACTCAGAGGAGGACGAGGGCCGGGGCGAGAGGACCGCCTTCATCAAAGACCAGAGCGCCCTTTGA
>pahari
ATGGAGCTGAGACCCTGGTTGCTATGGGTGGTCGCAGCAGCAGGAGCCTTGGTCCTGCTAGCAGCTGATGCTTGTGGCCAGAAGATCTTCACCAACACCTGGGCCGTGCACATTTCCGGAGGCCCAGCTGTGGCTGATAGTGTGGCACAGAAGCATGGGTTCCACAACCTGGGCCAG---------------------------------------------------------------------------------------------------ATCTTCGGTGACTATTACCACTTCTGGCACAGAGCAGTGACAAAGCGGTCCCTGTCGCCTCACCGCCCGCGGCACAGCCGGCTACAGAGGGAGCCTCAAGTAAAGTGGCTGGAGCAGCAGGTAGCAAAGCGACGTGCCAAGAGGGACGTGTATCAGGAGCCCACGGACCCCAAGTTCCCCCAGCAGTGGTACCTGTCTGGT---------------------------------------------GCCACTCAGCGAGACCTGAATGTGAAGGAAGCCTGGGCCCAGGGTTTCACAGGCCATGGCATCGTGGTGTCCATCCTGGATGATGGCATTGAGAAGAATCATCCCGACCTAGCGGCCAATTATGATCCTGGAGCCAGTTTTGATGTCAATGACCAGGACCCCGACCCACAGCCTCGGTATACACAGATGAATGACAACAGGCATGGCACTCGCTGTGCCGGGGAAGTGGCAGCAGTGGCCAACAATGGTGTCTGCGGTGTGGGTGTAGCTTACAATGCCCGAATTGGAGGGGTGCGGATGTTGGATGGCGAGGTGACTGACGCAGTAGAGGCACGTTCACTGGGCCTGAATCCCAACCACATCCACATCTACAGCGCCAGCTGGGGCCCTGAGGATGACGGCAAGACCGTGGATGGACCAGCGCGGCTTGCTGAGGAGGCCTTCTTTCGGGGAGTCAGCCAGGGCCGCGGAGGGCTGGGCTCTATCTTTGTCTGGGCCTCAGGGAATGGGGGCCGGGAACACGACAGCTGCAACTGTGACGGCTACACCAACAGCATCTATACGCTGTCCATCAGCAGCGCCACACAGTTCGGCAACGTGCCCTGGTACAGTGAGGCCTGCTCCTCCACACTGGCCACCACCTACAGCAGTGGCAACCAGAATGAGAAGCAGATCGTGACAACTGACCTGAGGCAGAAGTGCACAGAATCTCACACAGGCACCTCGGCTTCTGCCCCCTTGGCAGCTGGTATCATTGCTCTCACCCTGGAGGCCAATAAGAACCTCACCTGGCGGGACATGCAGCACCTGGTGGTACAGACCTCAAAGCCAGCCCACCTCAATGCTGATGATTGGGCTACTAATGGCGTGGGCCGGAAAGTGAGCCATTCGTATGGCTACGGGCTGTTGGATGCAGGTGCCATGGTGGCCCTGGCCCAGAACTGGACAACAGTGGCCCCCCAGCGGAAGTGCATCATTGAAATCCTGGTGGAGCCCAAGGACATCGGCAAACGGCTAGAGGTGCGCAAGGCGGTGACGGCATGCCTGGGTGAGCCCAACCACATCACCAGGCTGGAACACGTTCAGGCCCGGCTCACCCTGTCTTACAATCGCCGCGGTGACCTGGCTATCCACCTCATCAGCCCCATGGGCACCCGCTCCACCCTGTTAGCTGCCAGGCCACACGACTACTCTGCCGATGGGTTTAATGATTGGGCTTTCATGACAACCCATTCCTGGGATGAGGACCCGGCTGGAGAGTGGGTCCTAGAGATTGAAAATACCAGCGAGGCCAACAACTATGGGACACTGACCAAGTTCACTCTCGTGCTGTATGGCACAGCCTCCGAG------GGGCTCTCTACACCTCCAGAAAGCAGCGGCTGCAAGACCCTCACATCCAGCCAGGCCTGCGTGGTGTGTGAGGAAGGTTACTCACTGCACCAGAAAAGCTGTGTCCAGCACTGCCCACCGGGCTTCACACCCCAAGTCCTTGATACACACTACAGCACTGAGAATGATGTGGAGATCATCCGTGCCAGCGTCTGTACCCCCTGCCACGCCTCATGTGCCACTTGCCAGGGCCCAGCTCCCACAGACTGCCTCAGCTGCCCCAGCCATGCCTCCCTGGACCCAGTGGAGCAGACCTGCTCCCGGCAAAGCCAGAGCAGCCGGGAGTCTCGG---------------------CCGCAGCAG------------CAGCCTCCC---------GCACTACGCCCAGAGATGGAGCTGGAGCCCCGGCTGCAGGCTGGGCTGGCCTCT---CACCTGCCCGAGGTCCTGGCCGGCCTCAGCTGCCTTATCATCGTGCTCATCTTTGGCATCGTCTTCCTGTTCCTGCATCGGTGTTCGGGCTTCAGCTTCCGGGGAGTGAAAGTGTACACCATGGACCGCGGCCTCATCTCCTACAAGGGGCTGCCCCCTGAAGCCTGGCAGGAGGAGTGCCCATCGGACTCGGAAGAGGACGAGGGCCGGGGCGAGAGGACCGCCTTTATCAAAGACCAGAGCGCCCTTTGA
>norvegic
ATGGAGCTGAGACCCTGGTTGCTATGGGTGGTAGCAGCAGCAGGAGCCTTGGTCCTGCTAGCAGCTGAAGCTCGCGGCCAGAAGATCTTCACCAACACGTGGGCTGTGCACATTTCTGGAGGCCCAGCTGTGGCTGATAGTGTGGCACGGAAGCATGGGTTCCACAACCTGGGCCAG---------------------------------------------------------------------------------------------------ATCTTCGGTGACTATTACCACTTCTGGCACAGAGCAGTGACAAAGCGGTCCCTGTCGCCTCACCGCCCGCGGCACAGCCGGCTACAGAGGGAGCCTCAAGTGAAGTGGCTGGAGCAGCAGGTAGCCAAGCAAAGGGCCAAGAGGGACGTGTATCAGGAGCCCACAGACCCCAAGTTCCCTCAGCAGTGGTACCTGTCTGGG---------------------------------------------GTCACTCAGCGAGACCTGAATGTGAAGGAAGCCTGGGCCCAGGGCTTCACAGGGCGTGGCATTGTGGTCTCCATCCTGGATGACGGCATTGAAAAGAACCATCCTGACTTGGCAGGCAATTATGACCCGGGAGCCAGCTTTGATGTCAATGACCAGGACCCTGACCCACAGCCTCGGTACACGCAGATGAATGACAACAGGCACGGCACTCGGTGTGCCGGGGAAGTGGCAGCGGTGGCCAACAATGGTGTCTGTGGTGTAGGTGTAGCTTACAATGCCCGGATTGGAGGGGTGCGTATGTTGGATGGCGAGGTGACTGACGCGGTAGAGGCACGTTCGCTGGGCCTGAATCCCAACCACATCCACATCTACAGCGCCAGCTGGGGCCCCGAGGACGACGGCAAGACCGTGGATGGGCCAGCCCGGCTCGCCGAGGAGGCCTTCTTTCGGGGAGTTAGCCAGGGCCGCGGAGGGCTGGGCTCCATCTTTGTCTGGGCCTCAGGGAACGGGGGCCGGGAACATGACAGCTGTAACTGTGACGGCTACACCAACAGCATCTACACGCTGTCCATCAGCAGTGCCACACAATTCGGCAACGTGCCCTGGTACAGTGAGGCCTGCTCCTCCACACTGGCCACCACCTACAGCAGTGGCAACCAGAATGAGAAGCAGATTGTGACAACTGACCTGAGGCAGAAGTGCACTGAGTCTCACACAGGCACCTCAGCCTCCGCCCCTTTGGCAGCTGGTATCATTGCTCTCACCCTGGAGGCCAACAAGAACCTCACCTGGCGGGACATGCAGCACCTGGTGGTGCAGACCTCAAAGCCAGCACATCTCAACGCTAACGATTGGGCCACCAATGGCGTGGGCCGGAAAGTGAGCCATTCCTATGGCTACGGGCTGTTGGATGCAGGTGCCATGGTGGCCCTGGCCCAGAACTGGACAACAGTGGCCCCCCAGCGGAAGTGCATCATTGAAATCCTGGCAGAGCCCAAGGACATTGGCAAACGGCTAGAGGTGCGCAAGACCGTGACAGCGTGCCTGGGTGAGCCCAACCACATCTCCAGACTGGAACACGTTCAGGCACGGCTCACCCTGTCTTACAATCGCCGTGGTGACCTGGCTATCCACCTCATCAGCCCCATGGGCACCCGTTCCACCCTATTAGCTGCCAGACCACATGACTACTCTGCTGATGGATTTAATGACTGGGCTTTCATGACAACTCATTCCTGGGATGAGGACCCCTCTGGCGAGTGGGTCCTAGAGATTGAAAATACCAGCGAGGCCAACAACTATGGGACGCTGACCAAGTTCACTCTCGTCCTATATGGCACAGCCTCTGAG------GGTCTCTCTGCACCTCCAGAGAGCAGCGGCTGCAAGACCCTCACATCCAGCCAGGCCTGCGTGGTGTGTGAGGAAGGTTTCTCACTGCACCAGAAAAGCTGTGTCCAGCGTTGCCCACCAGGCTTCACACCCCAAGTCCTTGATACACACTACAGCACTGAGAATGATGTGGAGATCATCCGTGCCAGTGTCTGCACCCCCTGCCACGCCTCATGTGCCACTTGCCAGGGCCCAGCTCCCACAGACTGCCTCAGCTGCCCCAGCCATGCCTCCCTGGACCCTGTGGAGCAAACCTGCTCCCGGCAAAGCCAGAGCAGCCGAGAGTCCCGA---------------------CCTCAGCAG------------CCACCTCCC---------GCACTGCGCCCAGAGGTGGAAGTGGAGCCCCGGTTGCGGGCTGGGCTGGCCTCT---CACCTGCCGGAGGTCCTGGCCGGCCTCAGCTGCCTTATCATCGCTCTCATCTTTGGCATCGTCTTCCTCTTCCTGCATCGGTGTTCAGGCTTCAGCTTCCGGGGAGTGAAAGTGTACACCATGGACCGTGGCCTCATCTCCTACAAGGGGCTGCCTCCTGAGGCCTGGCAGGAGGAGTGCCCATCTGACTCAGAAGAGGATGAGGGCCGGGGCGAGAGGACCGCCTTTATCAAAGACCAGAGCGCCCTTTGA
>ochrogast
ATGGAGCTGAGGCCCTGGTTGCTATGGGTGGTAGCAGCAGCAGGAGCCTTGGTCCTGCTAGCAGCTGATGCTCGTGGCCAAAAGGTCTTCACCAACACTTGGGCTGTGCACATCTCTGGAGGCCCAGCTGTGGCTGACAGCCTGGCACGGAAGCATGGGTTCCACAACCTGGGCCAG---------------------------------------------------------------------------------------------------ATCTTTGGTGACTATTACCACTTCAGGCACAGAGCAGTGACAAAGCGGTCCCTGTCTCCTCACCGCCCGCGGCACAGCCGGCTACAGAGGGAGCCTCAAGTAAAGTGGCTGGAGCAGCAGGTCGTAAAGCGAAGGACCAAGAGGGACGTGTATCAGGAGCCCACAGACCCCAAGTTCCCCCAGCAGTGGTACCTGTCTGGT---------------------------------------------GTCACTCAGCGAGACCTGAATGTGAAGGAAGCCTGGGCACAGGGCTTCACAGGTCACGGCATTGTGGTCTCCATCCTGGACGACGGCATCGAGAAGAATCACCCTGACTTGGCAGGCAATTATGATCCTGGAGCCAGTTTTGACGTCAATGACCAGGACCCTGACCCCCAGCCTCGGTACACACAGATGAATGACAACAGGCACGGCACTCGGTGTGCAGGTGAAGTGGCAGCAGTGGCCAACAACGGTGTCTGTGGTGTGGGTGTGGCTTACAACGCCCGAATTGGAGGGGTGCGCATGTTGGATGGCGAGGTGACTGATGCAGTAGAGGCTCGTTCGCTGGGCTTGAACCCCAACCACATCCACATCTACAGCGCCAGCTGGGGCCCTGAGGACGATGGCAAAACCGTGGATGGGCCAGCCCGTCTCGCTGAAGAGGCCTTCTTTCGGGGAGTTAGCCAGGGTCGTGGGGGGTTGGGCTCCATCTTCGTCTGGGCCTCGGGGAACGGGGGCCGGGAGCATGACAGCTGCAACTGTGACGGCTACACCAACAGCATCTACACCTTGTCCATCAGCAGCGCCACGCAGTTTGGCAATGTACCCTGGTACAGTGAGGCCTGCTCCTCCACGCTGGCCACCACCTACAGCAGTGGCAACCAGAATGAGAAGCAGATTGTGACAACTGATTTGAGGCAGAAGTGCACAGAATCTCACACGGGCACCTCAGCTTCTGCGCCGTTGGCAGCTGGCATCATTGCTCTCACCCTGGAGGCCAATAAGAACCTCACCTGGCGGGACATGCAGCACCTGGTGGTACAGACCTCAAAGCCAGCCCACCTCAATGCTAATGATTGGACCACCAACGGTGTGGGCCGGAAAGTGAGCCATTCGTATGGCTATGGGCTGTTGGATGCAGGTGCCATGGTGGCCCTGGCTCAGAACTGGACAACAGTGGCCCCCCAGCGGAAGTGCATCATTGACATCTTGGTGGAACCCAAGGACATTGGCAAACGGCTAGAGGTGCGCAAGTCTGTGACGGCGTGCCTGGGCGAGCCCAACCACATCACCCGGCTGGAACATGCTCAGGCACGGCTCACCCTGTCTTACAACCGCCGTGGCGACCTGGCCATCCACCTTGTCAGCCCCATGGGCACCCGCTCCACCTTACTGGCTGCCAGACCCCATGACTACTCCGCTGATGGGTTTAATGACTGGGCTTTCATGACAACTCATTCCTGGGATGAGGACCCCTCTGGCGAATGGGTCCTAGAGATTGAAAACACCAGCGAAGCCAACAACTATGGGACGCTGACCAAGTTTACGCTTGTACTATATGGCACAGCTCCTGAG------GGGCTCGCTACACCTCCTGAAAGCAGCGGCTGCAAAACCCTCACCTCCAGCCAGGCCTGCGTGGTGTGCGAGGAAGGCTTCTCATTGCACCAGAAAAGCTGTGTCCAGCAGTGCCCACCAGGCTTCACACCCCAAATCCTCGATACACACTACAGCACTGAGAATGATGTGGAGATCATCCGTGCCAGCGTCTGCACCCCCTGTCACACCTCATGTGCCACATGCCAGGGCCCAGCTCCCACAGACTGCCTCAGCTGCCCCAGCCATGCCTCCCTGGACCCTGTGGAGCAAACCTGCTCCCGGCAAAGCCAGAGCAGCCGCGAGTCTCGG---------------------CCTCAGCAG------------CAGCCTCCC---------GCACTGCACCCGCAGGTGGAGGTGGAGCCCCGGCTGCAGGCTGGGCTGCTCCCCTCTCATCTGCCTGAGGTGGTGGCCGGCCTCAGCTGCGTTTTCATCGTGCTGGTCTTCGGTACCGTCTTCCTGGTCTTGCAGCTGCGCTCTGGCTTCAGCTTCCGGGGAGTGAAGGTGTACACCATGGACCGCGGCCTCGTTTCCTACAAGGGGCTGCCCCCAGAAGCCTGGCAGGAGGAGTGCCCGTCTGACTCAGAAGAGGATGAGGGCCGGGGCGAGAGGACCGCCTTTATAAAAGACCAGAGCGCCCTTTGA
>bairdii
ATGGAGCTGAGGCCCTGGTTGCTATGGGTGGTAGCAGCAGCAGGAGCCTTGGTCCTGCTGGCACCTGATGCTCGTGCCCAAAAGGTCTTCACCAACACCTGGGCTGTGCACATCCCTGGAGGCTGGGCTGTGGCGGACAGCGTGGCCCGGAAGCATGGGTTCCACAACCTGGGCCTG---------------------------------------------------------------------------------------------------ATCTTCGGTGACTATTACCACTTCTGGCACAGAGCAGTGACAAAGCGGTCCCTGTCGCCTCACCGCCTGCGGCACAGCCGGCTACAGAGGGAGCCCCAAGTAAAGTGGCTGGAGCAGCAGGTAGCGAAGCGAAGGACCAAGAGGGACGTGTATCAGGAGCCCACAGACCCCAAGTTCCCCCAGCAGTGGTACCTGTCTGGC---------------------------------------------GTCACTCAGCGAGACCTCAACGTGAAGGAAGCTTGGGCCCAGGGCTTCACAGGTCACGGCATCGTGGTCTCCATCCTGGACGACGGAATCGAGAAGAACCATCCTGACTTGGCGGGCAATTATGATCCTGGAGCCAGTTTTGATGTCAACGACCAGGACCCTGACCCACAGCCTCGGTATACACAGATGAATGACAACAGGCACGGCACTCGGTGTGCCGGGGAAGTGGCAGCAGTGGCCAACAATGGCGTCTGTGGTGTGGGCGTGGCGTACAACGCCCGGATTGGAGGGGTACGCATGTTGGACGGCGAGGTGACTGACGCAGTGGAAGCTCGTTCCCTGGGCTTGAACCCCAACCACATCCACATCTACAGCGCCAGCTGGGGCCCGGAGGACGATGGCAAGACCGTGGATGGGCCAGCCCGTCTCGCCGAGGAGGCCTTCTTTCGGGGAGTTAGCCAGGGTCGCGGAGGGCTGGGCTCCATCTTTGTCTGGGCCTCAGGGAACGGGGGCCGGGAACACGACAGCTGTAACTGTGACGGCTACACCAACAGCATCTACACACTGTCCATCAGCAGTGCCACACAGTTCGGCAATGTGCCCTGGTACAGCGAGGCCTGCTCCTCCACGCTGGCCACCACCTACAGCAGTGGCAACCAGAACGAGAAGCAGATTGTGACGACTGACTTGAGGCAGAAGTGCACAGAGTCTCACACCGGCACCTCGGCTTCTGCCCCGTTGGCGGCTGGGATCATCGCCCTCACCCTGGAGGCCAATAAGAACCTCACCTGGCGAGACATGCAGCACCTGGTGGTTCAGACCTCAAAGCCAGCCCACCTCAATGCTAATGACTGGGCCACCAATGGTGTGGGCCGGAAAGTGAGCCATTCGTATGGCTACGGGCTGTTGGATGCCGGTGCCATGGTGGCCCTGGCCCAGAACTGGACAACAGTGGCCCCCCAGCGGAAGTGCGTCATTGACATCCTCGTGGAGCCCAAGGACATTGGCAAACGGCTAGAGGTGCGCAAGTCTGTGACGGCGTGCCTAGGCGAGCCCAACCACATCACCCGGCTGGAACATGCTCAGGCTCGGCTCACCTTGTCTTACAATCGCCGTGGGGACCTGGCCATCCACCTCACCAGCCCCTTGGGCACCCGTTCCACCTTGCTGGCTCCCAGACCCCATGACTACTCCGCTGACGGGTTTAATGACTGGGCTTTCATGACCACTCATTCCTGGGATGAGGACCCCTCTGGCGAGTGGGTCCTAGAGATTGAAAACACCAGCGAAGCCAACAACTACGGGACGCTGACCAAGTTCACTCTGGTACTGTATGGCACAGCCTCTGAG------GGGCTCTCCACACCTCCCGAAGGCAGCGGCTGCAAAACCCTCACGTCCAGCCAGGCCTGCGTGGTGTGCGAGGAAGGCTTCTCACTGCACCAGAAGAGCTGTGTCCAGCACTGCCCACCAGGCTTCACGCCCCAAGTCCTTGATACACACTACAGCACGGAGAATGATGTGGAGGTCATCCGTGCCAGCGTCTGCACCCCCTGTCACGCCTCCTGTGCCACATGCCAGGGCCCAGCTGCCACAGACTGCCTCAGCTGCCCCAGCCATGCCTCCCTGGACCCTGTGGAGCAAACCTGCTCCCGGCAGAGCCAGAGCAGCCGCGAATCGCGA---------------------CCTCAGCAG------------CCGCCGCCG---CCTCCCGCACTCCCCCCGGAGGTGGAGGTGGAGCCCCGGGTGCAGACCGGGCTGCTGCCCTCTCACCTGCCTGAGGTGGTGGCCGGCCTCAGCTGCGTTTTCATCGTGCTGGTCTTCGGCACCGTCTTCCTGGTCTTGCAGCTGCGCTCCGGCTTCAGCTTCCGGGGAGTGAAGGTGTACACCATGGACCGTGGCCTCGTTTCCTACAAGGGGCTGCCCCCCGAAGCCTGGCAGGAGGAGTGCCCATCTGACTCAGAAGAGGACGAGGGCCGGGGCGAGAGGACCGCCTTTATCAAAGACCAGAGCGCCCTTTGA
>porcellus
ATGGAGCTGAGGCCCTGGTTGCTATGGGTGGTAGCAGCAGCAGGAGCCTTGGTCCTGCTGGCCGCTGATGCCCGTGGCCAGAAGATCTTCACCAACACGTGGGCTGTGCACATCCCTGGAGGCCTGGCCGTGGCTGATAGTGTGGCACGAAAGCATGGGTTCCACAACCTGGGCCAG---------------------------------------------------------------------------------------------------ATCTTCGATGACTATTACCACTTCTGGCATCGAGCAGTGACAAAGCGGTCCCTGTCACCTCACCGCTCTCGGCATAACCGTCTGCAGAGGGAGCCACAAGTTCGGTGGCTGGAGCAGCAGGTGGCGAAGCGACGGACCAAACGGGACGTGTACCAGGAACCCACAGACCCTAAGTTTCCCCAGCAGTGGTACCTGTCTGGC---------------------------------------------ATCACCCAGCGGGACCTGAATGTGAAGGAGGCCTGGGCGCAGGGCTATACGGGGCGTGGCATTGTGGTCTCCATCCTGGATGATGGCATCGAGAAGAACCACCCAGACTTGGCAGGCAACTATGATCCTGGGGCCAGTTTTGATGTCAATGACCAAGATCCTGACCCCCAGCCTCGGTACACGCAGATGAATGACAATAGGCATGGCACACGGTGCGCTGGTGAAGTGGCTGCTGTGGCCAACAATGGTGTCTGTGGTGTGGGTGTGGCCTACAACGCCCGCATTGGAGGGGTACGCATGTTGGATGGTGAGGTGACAGATGCAGTAGAGGCACGCTCGCTGGGCCTGAACCCCAACCACATCCATATCTACAGTGCCAGCTGGGGCCCTGAGGATGACGGCAAGACCGTGGACGGGCCGGCCCGCTTGGCCGAGGAGGCCTTCTTCCGGGGGGTGAGCCAGGGCCGCGGGGGGCTGGGCTCCATCTTTGTCTGGGCCTCAGGGAACGGGGGCCGGGAACATGACAGCTGCAACTGTGACGGCTACACCAACAGCATCTACACGCTGTCCATCAGCAGTGCCACACAGTTCGGCAACGTGCCCTGGTACAGCGAGGCCTGCTCATCCACGCTGGCCACCACCTACAGCAGTGGCAACCAGAATGAGAAGCAGATCGTCACCACTGACTTGAGGCAGAAGTGCACGGAGTCTCACACAGGCACCTCAGCTTCTGCCCCCTTGGCAGCTGGCATCATTGCTCTCACTCTGGAGGCCAATAAGAACCTCACCTGGCGGGACATGCAGCACCTGGTGGTCCGCACCTCAAAGCCAGCGCATCTCAATGCCAATGACTGGGCCACCAATGGTGTAGGCCGCAAAGTGAGCCATTCCTATGGTTATGGGCTCTTGGATGCAGGCGCCATGGTGGCCCTGGCCCAGAACTGGACCACAGTGGCCCCCCAGCGGAAGTGCGTTATTGACATCCTCACGGAGCCCAGAGACATTGGCAAGCGGCTGGAGGTGCGCAAGACGGTGACTGCGTGCCTGGGTGAACCCACTCACATCACCCGGCTGGAGCATGCTCAGGCGCGGCTCACCCTGTCCTACAACCGCCGCGGTGACCTGGCCATCCACCTGGTCAGCCCCATGGGCACCCGCTCCACCCTTCTGGCTGCCAGGCCACACGACTATTCTGCAGATGGGTTTAATGACTGGGCCTTCATGACGACCCATTCTTGGGATGAGGACCCATCTGGCGAGTGGGTCCTGGAGGTTGAAAACACCAGTGAGGCCAACAACTATGGAACACTGACCAAGTTCACTCTCATACTATACGGCACAGCCCCTGAG------GGCCTCCCTACATCTCCTGAGAGCAGCGGCTGCAAGACCCTCACGTCCAGCCAGGCCTGCGTAGTGTGTGAAGAAGGGTTCTCCTTGCACCAGAAAACCTGTGTCCAGCACTGTCCACCAGGCTTCACACCTGAAGTCCTTGACACCCACTACAGCACCGAGAATGACGTTGAGACCATCCGGGCCAGTGTCTGTGCTCCCTGCCACCCATCCTGTGCCACGTGCCAGGGCCCAGCCCCCACAGACTGCCTCAGCTGCCCCAGCCATGCCTCCCTGGATCCTGTGGAGCAGACGTGCTCCCGGCAGAGCCAGAGCAGCAGAGAGTCCCCG---------------------CCAGAACAG---------------CCACCGCAGCTCCCGAGTCTTACCCAAGAGATGGAGGCTGAGCCGAGGCCTGTAGCTGGCCTGCTACCCTCACATCTGCCTGAGGTGATAGCCGGCCTCAGCTGCGCCTTCATCGTGCTGGTCTTTGTCACCGTCTTCCTGGTCCTGCAGTTGCGCTCGGGCTTCAGTTTCCGGGGGGTGAAGGTGTACACGATGGACCGTGGCCTCATCTCCTACAAGGGACTGCCCCCCGAGGCCTGGCAGGAGGAGTGCCCGTCTGACTCAGAGGAGGATGAGGGCCGGGGCGAGAGGACCGCCTTTATCAAAGACCAGAGCGCCCTTTGA
>lanigera
ATGGAGCTGAGGCCCTGGTTGCTATGGGTGGTAGCAGCAGCAGGAGTCTTGGTCCTGCTGGCCACTGATGCCCGTGGCCAGAAGATCTTCACCAACACGTGGGCTGTGCACATCCCTGGAGGCCCAGCCGTGGCTGATAGTATAGCACGGAAGCATGGGTTCCACAACCTGGGCCAG---------------------------------------------------------------------------------------------------ATCTTCGGCGACTATTACCACTTCTGGCATCGAGCAGTGACAAAGCGGTCCCTGTCGCCTCACCACCCTCGGCACAGCCGTCTCCAGAGGGAGCCTCAAGTACAGTGGCTGGAGCAGCAGGTGGCAAAGCGACGGACCAAACGGGACGTGTATCAGGAGCCCACGGACCCCAAGTTTCCCCAGCAGTGGTACCTGTCTGGT---------------------------------------------GTCACTCAGCGGGACCTGAATGTGAAGGAGGCCTGGGCCCAGGGCTATACGGGGCGTGGCATTGTGGTCTCCATCCTGGACGATGGCATCGAGAAGAACCACCCGGACTTGGCAGGCAACTATGATCCTGGGGCCAGTTTTGATGTCAATGACCAAGATCCGGACCCCCAGCCTCGGTACACACAGATGAATGACAATAGACATGGCACACGGTGCGCTGGCGAAGTGGCTGCTGTGGCCAACAATGGTGTCTGTGGCGTGGGTGTGGCCTACAACGCCCGCATTGGAGGGGTGCGCATGCTGGATGGCGAGGTGACAGATGCAGTGGAGGCGCGCTCACTGGGCCTGAACCCCAACCACATCCACATCTACAGTGCCAGCTGGGGCCCCGAGGATGACGGCAAGACAGTGGACGGGCCGGCCCGCCTGGCTGAGGAGGCCTTCTTCCGGGGGGTGAGCCAGGGCCGCGGGGGACTGGGCTCCATCTTTGTCTGGGCCTCAGGGAACGGGGGCCGGGAACATGACAGCTGCAACTGTGACGGCTACACCAACAGCATCTACACGCTGTCCATCAGCAGCGCCACACAGTTCGGCAACGTGCCCTGGTACAGCGAGGCCTGCTCGTCCACGCTGGCCACCACCTACAGCAGTGGCAACCAGAACGAGAAGCAGATCGTCACTACTGACTTGCGGCAGAAGTGCACGGAGTCTCACACGGGCACCTCGGCCTCTGCCCCCTTGGCAGCCGGCATCATTGCTCTCACCCTGGAAGCCAATAAGAACCTCACCTGGCGGGACATGCAGCACCTGGTGGTCCGGACCTCAAAGCCAGCGCATCTCAACGCCAATGACTGGGCCACCAATGGTGTAGGCCGCAAAGTGAGCCACTCCTACGGCTACGGGCTGTTGGATGCAGGTGCCATGGTGGCCCTGGCCCAGAACTGGACCACAGTTGCCCCCCAGCGGAAGTGCATTATCGACATCCTCACTGAGCCCAGGGACATTGGCAAGCGGCTGGAGGTGCGCAAGGCGGTGACTGCGTGCCTGGGCGAGCCCACCCACATCACCCGGCTGGAGCACGCTCAGGCCCGGCTCACCCTGTCCTACAACCGCCGTGGCGACCTGGCCATCCACCTGGTCAGCCCCATGGGCACCCGCTCCACCCTTCTGGCCGCCAGGCCACACGACTACTCTGCAGATGGGTTTAATGACTGGGCCTTCATGACAACCCATTCTTGGGATGAGGACCCGGCTGGCGAGTGGGTCCTGGAGGTTGAAAACACCAGCGAAGCCAACAACTATGGGACGCTGACCAAGTTCACTCTCATACTCTACGGCACAGCCCCTGAA------GGGCTTCCCACACCTCCCGAGAGCAGCGGCTGCAAGACCCTCACGTCCAGCCAGGCCTGCGTGGTGTGCGAAGAAGGTTTCTCCTTGCACCAGAAAACCTGTGTCCAGCGCTGCCCACCAGGCTTCACGCCCGAAGTCCTTGATACCCACTACAGCACTGAGAACGATGTTGAGACCATCCGGGCCAGTGTCTGTGCTCCCTGCCATGCCTCCTGTGCCACGTGCCAGGGCCCAGCCCCCACAGACTGCCTCAGCTGCCCCAGCCATGCCTCCCTGGACCCTGTGGAGCAGACCTGCTCCCGGCAGAGCCAGAGCAGCCGAGAGTCCCCT---------------------CCACAGCAG---------------CCACCGCAGCCCCCGGGGCTAACCCCAGAAGTGGAGGCTGAGCCGAGGCCTGCAGCTGGCCTGCTGCCCTCCCACCTGCCCGAGGTGGTAGCTGGCCTCAGCTGCGCCTTCATCGTGCTGGTCTTTGTCACCGTCTTCCTGGTCCTGCAGCTGCGCTCGGGCTTCAGCTTCCGGGGTGTGAAGGTGTACACCATGGACCGCGGCCTCATCTCCTACAGGGGGCTGCCCCCTGAGGCCTGGCAGGAGGAATGCCCGTCCGACTCAGAGGAGGACGAGGGCCGGGGCGAGAGGACCGCCTTTATCAGAGACCAGAGCGCCCTTTGA
>degus
ATGGAGCTGAGGCCCTGGTTGCTATGGGTGGTAGCAGCCGCAGGAGCCTTGGTCCTGCTGGCCGCTGATGCCCGTTGCCAGAAGATCTTCACTAACACGTGGGCTGTGCACATCCCTGGAGGCCTGGCCGTGGCTGATAGTGTGGCAAGAAAGCATGGGTTCCACAACCTGGGCCAG---------------------------------------------------------------------------------------------------ATCTTCGGCGACTATTACCACTTCTGGCATCGAGCAGTGACAAAGCGGTCCCTGTCGCCTCACCGCCCTCGGCACAACCGTCTGCAGAGGGAGCCTCAAGTGCGGTGGCTAGAGCAGCAGGTAGCAAAACGACGGACCAAACGGGACCTTTACCAGGAGCCCACGGACCCCAAGTTTCCCCAGCAGTGGTACCTGTCTGGT---------------------------------------------GTCACTCAGAGGGACCTGAACGTGAAGGAGGCCTGGGCCCAGGGCTACACAGGGCGTGGCATTGTGGTCTCCATCCTGGATGATGGCATCGAGAAGAACCACCCAGACTTGGCAGGCAACTATGATCCTGGGGCCAGTTTTGATGTCAATGACCAAGATCCTGACCCCCAGCCTCGGTACACACAGATGAATGACAATAGGCATGGCACACGGTGTGCTGGTGAAGTGGCTGCCGTGGCCAACAACGGTGTCTGTGGCGTGGGTGTGGCTTATAATGCCCGCATTGGAGGGGTGCGTATGCTGGATGGCGAGGTGACAGATGCAGTGGAGGCACGCTCACTGGGCCTGAACCCCAACCACATCCACATCTATAGTGCTAGCTGGGGCCCTGAGGACGACGGCAAGACTGTGGATGGGCCAGCCCGCCTGGCTGAGGAGGCCTTCTTCCGGGGGGTGAGCCAGGGACGTGGAGGACTGGGTTCCATCTTTGTCTGGGCCTCAGGGAACGGGGGCCGGGAACATGACAGCTGCAACTGCGATGGCTACACCAACAGCATCTACACGCTGTCCATCAGCAGCGCCACGCAGTTTGGCAACGTGCCCTGGTACAGTGAGGCCTGCTCGTCCACACTGGCTGCCACCTACAGCAGCGGCAGCCAGAACGAGAAGCAGATCGTCACCACTGACTTGAGGCAGAAGTGCACGGAGTCTCACACAGGCACCTCAGCCTCTGCCCCTTTGGCAGCCGGCATCATTGCTCTCACGCTGGAGGCCAATAGAAACCTCACCTGGCGGGATATGCAGCACCTGGTAGTTCGGACCTCAAAGCCGGCGCATCTCAATGCCAATGACTGGGCCACCAATGGCGTAGGCCGTAAAGTAAGCCACTCCTACGGCTATGGGCTCTTGGATGCAGGTGCCATGGTGGCCCTGGCCCAGAACTGGACCACGGTTGCTCCCCAGCGGAAGTGCATTATCGACATCCTCACTGAGCCCAGGGACATTGGCAAGCGTCTGGAAGTACGCAAAATGGTGACGGCTTGTCTGGGTGAGCCCACCCACATCACCCGGCTGGAGCACGCTCAGGCACGGCTCACCCTGTCCTACAACCGCCGTGGCGACCTGGCCATTCACCTGGTCAGCCCCATGGGCACCCGCTCCACCCTTCTGGCTGCCAGGCCACATGACTACTCTGCAGATGGGTTTAATGACTGGGCTTTCATGACAACCCATTCTTGGGATGAGGACCCGTCCGGGGAGTGGGTCTTGGAAGTTGAAAACACCAGTGAGGCCAACAACTACGGGACACTGACCAAGTTCACTCTCATACTATATGGCACAACCCCTGAG------GGGCTTCCCACACCTCCTGAGAGCAGCGGCTGCAAAACCCTCACATCCAGCCAGGCCTGCGTGGTGTGTGAAGAAGGTTTCTCCTTGCACCAGAAAACCTGTGTCCAGCACTGCCCACCTGGCTTTACACCCCAAGTCCTTGATACCCACTACAGCACCGAGAATGACATTGAGACTATCCGGGCCAGTGTCTGTGCTCCCTGCCACGCCTCCTGTGCCACGTGCCAGGGCCCATCCCCCACAGACTGCCTCAGCTGCCCCAGCCATGCCTCCCTGGACCCTGTGGAGCAGACATGCTCCCGGCAGAGCCAGAGCAGCCGAGAGTCCCCA---------------------CCGGAGCAG---------------CCGCCACAGCTCCCAGGGTTAAGCCCAGAGGTGGAGGCTGAGCCAAGGCCTGCAGCCGAC---CTGCCCTCTCATCTACCTGAGGTGGTAGCTGTCCTCAGCTGCGTCTTCATCGTGCTGATATTTGTCACCATCTTCCTGGTCCTGCAGCTGCGCTCAGGCTTCAGCTTCCGGGGGGTGAAGGTCTACACCATGGACCGGGGGCTGATCTCCTACAGGGGGCTGCCCCCCGAGGCCTGGCAGGAAGAGTGCCCGTCCGACTCT---GAGGATGAGGCCCGGGGCGAGAGGACCGCCTTTATCAAGGACCAGAGCGCCCTTTGA
>glaber
ATGGAGCTGAGGCCCTGGTTGCTATGGGTGGTAGCAGCAGCAGGAACCTTGGTCCTGCTGGCCGCTGATGCCCATGGCCAGAAGATCTTCACCAACACGTGGGCTGTCCACATCCCTGGAGGCCTGGCTGTGGCTGATAGCGTGGCCCGAAAGCATGGGTTCCACAACCTGGGCCAG---------------------------------------------------------------------------------------------------ATCTTCGGCGACTATTACCACTTCCGGCATAGAGCAGTGACAAAGCGGTCCCTGTCACCTCACCGCCCTCGGCACAGCCGTCTGCAGAGGGAGCCTCAAGTACAGTGGCTAGAGCAGCAGGTGGCAAAGCGACGAACCAAACGGGATGTGTACCAGGAGCCCACAGACCCCAAGTTTCCCCAGCAGTGGTACCTGTCTGGT---------------------------------------------GTCAATCAGCGGGACCTGAATGTGAAGGAAGCCTGGGCTCAGGGCTATACAGGGCGTGGCATTGTGGTCTCCATCCTGGATGACGGCATCGAGAAGAACCACCCAGACTTGGCAGGCAACTATGATCCTGGGGCCAGTTTTGATGTCAATGACCAAGACCCAGACCCCCAGCCTCGGTACACACAGATGAATGACAACAGGCATGGCACACGGTGCGCAGGCGAAGTGGCCGCTGTGGCCAACAATGGTGTCTGTGGTGTGGGTGTGGCCTACAATGCCCACATTGGAGGGGTGCGCATGCTGGATGGCGAGGTGACCGACGCGGTGGAGGCACGCTCACTGGGTCTCAACCCCAACCACATCCACATCTACAGTGCCAGCTGGGGTCCTGAGGATGATGGCAAGACAGTGGATGGGCCAGCCCGCCTGGCTGAGGAGGCCTTTTTCCGAGGGGTTAGCCAGGGCCGTGGTGGGCTGGGCTCCATCTTTGTCTGGGCGTCAGGGAATGGGGGCCGGGAACACGACAGCTGCAACTGTGATGGCTACACCAACAGCATCTACACGCTGTCCATTAGCAGTGCCACGCAGTTTGGCAACGTGCCCTGGTATAGTGAGGCCTGCTCATCCACGCTGGCCACCACCTACAGCAGCGGCAACCAGAATGAGAAGCAGATTGTGACCACTGACTTGCGACAGAAGTGCACAGAGTCTCATACAGGCACCTCAGCCTCTGCCCCCTTGGCAGCCGGCATCATTGCTCTCACCCTGGAGGCCAATAGGAACCTCACCTGGCGGGACATGCAGCACCTGGTGGTCCGGACCTCAAAGCCAGCACACCTCAATGCCAATGATTGGGCCACCAATGGTGTGGGCCGGAAAGTGAGCCACTCATATGGCTATGGGCTCTTGGATGCAGGTGCCATGGTGACCCTGGCCCAGAACTGGACCACAGTTGCCCCCCAGCGGAAGTGCATCATCGACATCCTCACCGAGCCCAGGGACATTGGCAAGCGGCTGGAGGTGCACAAGACAGTGACCGCCTGCCTGGGCGAGCCCACCCACATCACCCGACTGGAGCATGCTCAGGCGCGGCTCACCCTGTCCTACAATCGCCGTGGCGACCTGGCCATCCACCTGGTCAGCCCTATGAGCACCCGCTCTACCCTTCTGGCTGCCAGGCCACATGACTACTCTGCAGATGGGTTTAATGACTGGGCCTTCATGACAACCCATTCTTGGGATGAGGACCCGTCTGGCGAATGGGTCCTGGAGATTGAAAACACCAGCGAGGCCAACAACTATGGGACGCTGACCAAGTTCACTCTCATACTATACGGCACAGCCCCCGAG------GGGCTCCCTACACCTCCGGAGAGCAGTGGCTGCAAGACCCTCACATCCAGCCAGGCCTGCGTGGTGTGTGAAGAAGGCTTCTCCCTGCACCAGAAAACCTGCATCCAGCACTGCCCACCAGGCTTCACACCCCAAGTCCTCGATACCCACTACAGCACCGAGAATGACGTTGAGACCATCCGGGCCAGCGTCTGTGCTCCCTGCCACGCCTCCTGTGCCACGTGCCAGGGCCCAGCCCCCACAGACTGCCTCAGTTGCCCCAGCCATGCCTCTCTGGACCCTGTGGAGCAGACTTGCTCCCGACAGAGCCAGAGCAGCAGAGAGTCTCCG---------------------CCGGAGCAG------------CCACCACCG---CCCCCGGGGCTGACCCCAGAGGTGGAGGCTGAGCCACGG------------CTGCTGCCCTCCCACCTGCCTGAGGTGGTAGCCGGCCTCAGCTGCGCCTTCATCGTGCTGGTCTTTGTCACTGTCTTCCTGGTCCTGCAGCTGCGCTCAGGCTTCAGCTTCCGGGGGGTGAAGGTGTACACCATGGACCGAGGCCTCATCTCCTACAAGGGGCTGCCCCCCGAGGCCTGGCAGGAGGAGTGTCCGTCTGACTCAGAGGAGGACGAGGGCCGGGGCGAGAGGACCGCCTTTATCAAAGACCAGAGCGCCCTTTGA
>parryii
ATGGAGCTGAGGCCCTGGTTGCTATGGGTGGTAGCAGCAGCAGGAGTCTTGGTGCTGCTGACAGCTAATGCCCGTGGCCAGAAGGTGTTCACCAACACGTGGGCTGTGCACATTCCTGGAGGCCTAGCCGTGGCTGATAGCGTGGCACGAAAACATGGGTTCCACAACCTGGGCCAG---------------------------------------------------------------------------------------------------ATCTTCGGCGACTATTACCACTTCTGGCATCGAGCAGTAACAAAGCGGTCCCTGTCACCTCACCGCTCACGGCACAGCCGACTGCAGAGGGAGCCTCAAGTGCTGTGGCTAGAACAACAGGTGGCAAAGCGAAGGTCCAAGCGGGATGTGTACCAGGAGCCCACAGATCCCAAGTTTCCCCAGCAATGGTACCTGTCTGGT---------------------------------------------GTCACTCAGCGGGACCTGAATGTGAAGGAGGCCTGGGCCCAGGGCTACACAGGGCACGGCATCGTGGTCTCCATCCTGGACGATGGCATTGAGAAGAACCACCCAGACTTGGCAGGCAATTATGATCCTGGAGCCAGCTTTGATGTCAATGACCAGGACCCTGACCCCCAGCCTCGGTACACACAGATGAATGACAATAGGCATGGTACACGGTGTGCAGGAGAAGTGGCTGCAGTGGCCAACAACGGTGTGTGTGGTGTGGGCGTGGCCTACAACGCCCGTATTGGAGGGGTGCGCATGCTGGATGGTGAGGTGACAGATGCAGTGGAGGCACGTTCGCTGGGCCTGAACCCCAACCACATCCACATCTACAGTGCCAGCTGGGGCCCTGAGGATGACGGCAAGACAGTGGATGGGCCAGCCCGCCTTGCTGAGGAGGCCTTCTTCCGGGGGGTTAGTCAGGGCCGCGGGGGGCTGGGCTCCATCTTTGTCTGGGCCTCAGGGAATGGGGGCCGGGAACATGACAGCTGCAACTGCGACGGCTACACCAACAGTATCTACACACTGTCCATCAGCAGTGCCACACAGTTCGGCAATGTGCCCTGGTACAGCGAGGCCTGCTCATCCACATTGGCCACCACCTACAGCAGTGGCAATCAGAATGAGAAGCAGATTGTGACCACTGACTTGCGGCAGAAGTGCACAGAGTCTCACACAGGCACCTCAGCCTCTGCCCCCTTGGCAGCTGGCATCATTGCTCTCACCCTAGAGGCCAATAAGAACCTCACCTGGCGGGACATGCAACATCTGGTGGTTCAGACCTCAAAGCCAGCCCATCTTAATGCTAATGACTGGGCCACCAATGGTGTGGGCCGGAAAGTGAGTCACTCATATGGCTATGGGTTATTGGACGCAGGTGCCATGGTGGCCCTGGCCCAGAACTGGACAACAGTGGCCCCCCAGAGGAAGTGTATCATTGACATCCTTACTGAACCCAAGGACATTGGCAAACGGCTAGAGGTGCGCAAGACTGTGACTTCATGTCTGGGCGAGCCCAACCATATCACCCGGCTGGAGCATGCTCAGGCGCGGCTAACCCTGTCCTATAATCGCCGTGGCGACCTGGCCATCCACCTGGTCAGCCCCATGGGCACCCGCTCCACCCTCCTGGCTGCCAGGCCACATGACTACTCTGCAGATGGGTTTAATGAMTGGGCCTTCATGACAACCCATTCTTGGGATGAGGACCCTTCTGGCGAGTGGGTTCTGGAGATTGAAAACACCAGCGAAGCCAACAACTATGGGACACTGACCAAGTTCACTCTTGTACTATATGGCACAGCCCCTGAG------GGGCTCCCCACACCTCCTGAGAGCAGCGGCTGCAAGACCATCACATCTAGCCAGGCCTGTGTTGTGTGTGAGGAAGGCTTTTCCCTGCACCAGAAAAGCTGTGTCCAGCACTGCCCATCAGGCTTCACACCCCAAGTCCTTGATACACACTATAGCACTGAGAACGACATGGAAATCATCCGGGCCAGTGTGTGTGCCCCCTGCCATGCCTCCTGTGCCACATGCCAAGGTCCAGCCCCCACGGACTGCCTCAGCTGCCCCAGCCATGCCTCCCTGGACCCTGTGGAGCAGACGTGCTCCAGGCAAAGCCAGAGCAGCCGCGAGTCCCCT---------------------GAACAGCAG------------CAACCACCA---------GGGCTGTCCCCAGAGGTGGAGGCAGAGCCACGGCTGCAGGCTGGGCTGTTGCCCTCTCACCTGCCTGAGGTGGTGGCTGGCCTCAGCTGCGCCTTCATTGTGCTGGTCTTCGTCACTGTCTTCCTGGTCCTGCAACTACGTTCAGGCTTCAGCTTTCGGGGGGTGAAGGTGTACACCATGGACCGTGGCCTCATCTCCTACAAGGGGCTCCCCCCTGAAGCCTGGCAGGAGGAGTGCCCATCAGACTCAGAGGAAGATGAGGGCCGGGGCGAGAGGACCGCCTTTATCAAAGACCAGAGCGCCCTTTGA
>flaviven
ATGGAGCTGAGGCCCTGGTTGCTATGGGTGGTAGCAGCAGCAGGAGTCTTGGTGCTGCTGACAGCTAATGCCCGTGGCCAGAAGGTCTTCACCAACACGTGGGCTGTGCACATTCCTGGAGGCCTAGCCGTGGCTGATAGCGTGGCACGAAAACATGGGTTCCACAACCTGGGCCAG---------------------------------------------------------------------------------------------------ATCTTCGGCGACTATTACCACTTCTGGCATCGAGCAGTAACAAAGCGGTCCCTGTCACCTCACCGCTCACGGCACAGCCGACTGCAGAGGGAGCCTCAAGTGCTGTGGCTAGAACAACAGGTGGCAAAGCGAAGATCAAAGCGGGATGTGTACCAGGAGCCCACAGATCCCAAGTTTCCCCAGCAGTGGTACCTGTCTGGT---------------------------------------------GTCACTCAGCGGGACCTGAATGTGAAGGAGGCCTGGGCCCAGGGCTACACAGGGCACGGCATCGTGGTCTCCATCCTGGACGATGGCATTGAGAAGAACCACCCAGACTTGGCAGGCAATTATGATCCTGGAGCCAGCTTTGATGTCAATGACCAGGACCCTGACCCCCAGCCTCGGTACACACAGATGAATGACAACAGGCATGGCACACGGTGTGCAGGAGAAGTGGCTGCAGTGGCCAACAACGGTGTCTGTGGTGTGGGCGTGGCCTACAATGCCCGTATTGGAGGGGTGCGCATGCTGGATGGTGAGGTGACAGATGCAGTGGAGGCACGCTCACTGGGCCTGAACCCCAACCACATCCACATCTACAGTGCCAGCTGGGGCCCTGAGGATGATGGCAAGACAGTGGATGGGCCAGCCCGCCTTGCTGAGGAGGCCTTCTTCCGGGGGGTTAGTCAGGGCCGCGGGGGGCTGGGCTCCATCTTTGTCTGGGCCTCAGGGAATGGGGGCCGGGAACATGACAGCTGCAACTGCGACGGCTACACCAACAGTATCTACACGCTGTCCATCAGCAGTGCCACACAGTTCGGCAATGTGCCCTGGTACAGCGAGGCCTGCTCATCCACATTAGCCACCACCTACAGCAGTGGCAATCAGAATGAGAAGCAGATTGTGACCACTGACTTGCGGCAGAAGTGCACAGAGTCTCACACAGGCACCTCAGCCTCTGCCCCCTTGGCAGCTGGCATCATTGCTCTCACCCTAGAGGCCAATAAAAACCTCACCTGGCGGGACATGCAACATCTGGTGGTTCAGACCTCAAAGCCAGCCCATCTTAATGCTAATGACTGGGCCACCAATGGTGTGGGCCGGAAAGTGAGTCATTCATATGGCTATGGGTTATTGGACGCAGGTGCCATGGTGGCCCTGGCCCAGAACTGGACAACAGTAGCCCCCCAGCGGAAGTGTATCATTGACATCCTCACTGAACCCAAGGACATTGGCAAACGGCTAGAGGTGCGCAAGACTGTGACTGCATGTCTGGGCGAGCCCAACCATATCACCCGGCTGGAGCATGCTCAGGCGCGGCTAACCCTGTCCTACAATCGCCGTGGCGACCTGGCCATCCACCTGGTCAGCCCCATGGGCACCCGCTCCACCCTCCTGGCTGCCAGGCCACATGACTACTCTGCAGATGGGTTTAATGACTGGGCCTTCATGACAACCCATTCTTGGGATGAGGACCCTTCTGGCGAGTGGGTTCTGGAGATTGAAAACACCAGCGAAGCCAACAACTATGGGACACTGACCAAGTTCACTCTTGTACTATATGGCACAGCCCCTGAG------GGGCTCCCTACACCTTCTGAGAGCAGCGGCTGCAAGACCCTCACATCTAGCCAGGCCTGTGTTGTGTGTGAGGAAGGCTTTTCCCTGCACCAGAAAAGCTGTGTCCAGCACTGCCCACCAGGATTCACACCCCAAGTCCTCGATACACACTATAGCACTGAGAACGACATGGAAATCATCCGGGCCAGTGTGTGTGCCCCCTGCCATGCCTCCTGTGCCACATGCCAGGGTCCAGCCCCCACGGACTGCCTCAGCTGCCCCAGCCATGCCTCCCTGGACCCTGTGGAGCAGACGTGCTCCAGGCAAAGCCAGAGCAGCCGCGAGTCCCCT---------------------GAACAGCAG------------CAACCACCA---------GGGCTGTCCCCAGAGGTGGAGGCAGAGCCACGGCTGCAGGCTGGGCTGTTGCCCTCTCACCTGCCTGAGGTGGTGGCTGGCCTCAGCTGCGCCTTCATTGTGCTGGTCTTCGTCACTGTCTTCCTGGTCCTGCAACTACGTTCAGGCTTCAGCTTTCGGGGGGTGAAGGTGTACACCATGGACCGTGGCCTCATCTCCTACAAGGGGCTCCCCCCTGAAGCCTGGCAGGAGGAGTGCCCATCAGACTCAGAAGAAGATGAGGGCCGGGGCGAGAGGACCGCCTTTATCAAAGACCAGAGCGCCCTTTGA
>araneus
ATGGAGCTGAGGCCCTGGGTGCTCTGGGTGGCAGCAGCGGCAGGTGCCTTGGTCCTGCTCGTGGCCGATGCCCGCGGCCAGAAGGTCTTCACCAACACGTGGGCCGTGCACATTACAGGGGGCCCGGCCGTGGCTGAGAGAGTGGCCCGTAAGCATGGCTTCCTCAACCTGGGCCAG---------------------------------------------------------------------------------------------------ATCTTCGGCGACTATTACCACTTCTGGCACCGAGCCGTGACAAAGCGGTCCCTGTCGCCCCACCGCCTGCGGCACAGCCGGCTACTCCGGGAGCCCCAAGTCCAGTGGCTGGAGCAGCAGGTGGCGAAGCGGCGACCCAAACGGGACGTGTACCGGGAGCCCACGGACCCCAAGTTTCCTCAGCAGTGGTACCTGTCCGGC---------------------------------------------ATCACCCAGCGGGACCTGAACGTGAAGGAGGCCTGGGCCCAAGGCTTCACGGGCCACGGCATCGTGGTCTCCATCCTGGACGACGGCATCGAGAAGAACCACCCGGACCTAGCAGGCAATTATGACCCCGAGGCCAGCTTCGACGTCAACGACCAGGACCCCGACCCCCAGCCTCGGTACACGCAGATGAATGACAACAGGCACGGTACCCGCTGTGCTGGGGAGGTGGCTGCCGTCGCCAACAACGGGGTCTGCGGTGTCGGCGTGGCCTACAATGCCCGCATCGGAGGGGTGCGCATGCTGGACGGTGAAGTGACGGACGCGGTGGAGGCCCGCTCGCTGGGCCTGAACCCCAACCACATCCACATCTACAGTGCCAGCTGGGGCCCCGAGGACGACGGCAAGACAGTGGACGGGCCTGCCCGCCTGGCCGAGGAGGCCTTCTTCCGGGGGGTCAGCCAGGGCCGCGGCGGGCTGGGCTCCATCTTCGTCTGGGCCTCGGGCAATGGGGGCCGGGAGCACGACAGCTGCAACTGTGACGGCTACACCAACAGCATCTACACCCTGTCCATCAGCAGCGCCACGCAGCTGGGCAACGTGCCCTGGTACAGCGAGGCCTGCTCCTCCACCCTGGCCACCACCTACAGCAGCGGCAACCAGAACGAGAAGCAGATCGTGACCACTGACCTGCGGCAGAAGTGCACCGAGTCCCACACGGGCACCTCGGCCTCTGCCCCTTTAGCAGCGGGCATCATCGCCCTCACCCTGGAGGCCAATAAGAACCTCACCTGGCGGGACATGCAACACCTGGTGGTCCAGACCTCGAAGCCAGCACACCTCAACGCCAACGACTGGGCCACCAACGGTGTGGGCCGGAAAGTGAGCCATTCCTACGGCTATGGGCTGCTGGACGCTGGCGCCATGGTGGCCCTGGCCCAGAACTGGACGACGGTGGCCCCTCAGCGGAAGTGTGTCATCGACATCCTCACAGAGCCCAGGGACATCGGGAAGCGGCTGGAGGTGCGGAAGTCGGTGAGCGCCTGCCTGGGGGAGCCCAGCCACGTCAGCCGGCTGGAGCACGCGCAGGCGCGGCTCACCCTGTCCTACAACCGGCGCGGGGACCTGGCCATCCACCTGGTCAGCCCCATGGGCACTCGCTCTACCCTGCTGGCTGCCAGGCCGCACGACTACTCGGCTGACGGTTTTAACGACTGGGCCTTCATGACCACCCACTCCTGGGACGAGGACCCTGCTGGCGAGTGGGTCCTCGAGATAGAAAACACCAGCGAGGCCAGCAACTACGGGACACTGACCAAGTTCACGCTGGTGCTGTATGGCACTGCCAGCGAG------GGGTCGCCCACACCTCCTGAGAGCATCGGCTGCAAGACCCTCACGTCCGGCCAGGCCTGCGTGGTGTGCGAGGAGGGCTTCTCCCTGCACCAGAAGAGCTGCGTGCAGCGCTGTCCCGCCGGCTTCGCCCCCCAGCTCCTGACCACGCACTACAGCACCGAGAACGACGTGGAGACCATCCGGGCCAGCGTCTGCGCCCCCTGCCACGTCTCGTGTGCCACCTGCCGGGGGCCGGCCCCCACGGACTGCCTCAGCTGCCCCAGCCATGCCTCCCTGGACCCCGTGGAACAGACGTGCTCGCGGCAGAGCCAGAGCAGCCGGGCTTCCCCG---------------------CCGCAGCAG---------------CCGCCA---------GGGCCGCCCGCCAAGGCCGAGGCCGAGCCGGACCTGCGCGCCGGGCTGCTGCCCTCACACCTGCCCGAGGTGGTGGCCGGCCTCAGCTGCGCCTTCATCGTGCTGGTCTTCGTCACTGTCTTCCTGGTCCTGCAGCTGCGCTCCGGCTTCAGCTTCCGGGGGGTGAAGGTGTACACCATGGACCGCGGCCTCATCTCCTACAAGGGGCTGCCCCCTGAGGCCTGGCAGGAGGAGTGCCCGTCGGACTCGGAGGAGGACGAGGGCCGGGGCGAGAGGACCGCCTTCATCAAAGACCAGAGTGCGCTCTGA
>europaeus
ATGGAGCGGAGGCCCTGGGTGCTCTGGGTGGTAGCAGCAGCAGGAGCCCTGGTCCTGCTGGCGGCCGACGCCTGCGGCCAGAGTGTCTTCACCAACACCTGGGCTGTGCACGTCTCTGGGGGCCCAGCCGTGGCAGACAGCGTGGCCCGCAAGCATGGCTTCCTCAACCTGGGCCAG---------------------------------------------------------------------------------------------------ATCTTTGGTGACTATTATCACTTCTGGCACCGAGCAGTGACAAAGCGGTCCCTGTCACCTCACCGCCTGCGGCACAGTCGACTGCAGAGGGAGCCTCAAGTACAGTGGCTGGAGCAGCAAGTGACGAAGCGCCGGATCAAACGGGACGTGTTCCAGGAGCCCACAGACCCCAAGTTCCCCCAGCAGTGGTACTTGTCTGGC---------------------------------------------GTCGCCCAGCGGGACCTGAATGTGAAGGAGGCCTGGGCTCAGGGCTTCACGGGCCGAGGCATCGTGGTCTCCATCCTGGACGACGGCATCGAGAAGAACCACCCAGACTTGGCAGGCAATTATGACCCCGGGGCCAGCTTCGACGTCAACGATCAGGACCCAGACCCTCAGCCCCGGTACACGCAGATGAATGACAACAGGCATGGCACTCGATGTGCGGGGGAAGTGGCCGCCGTGGCCAATAATGGAGTCTGCGGCGTGGGTGTGGCCTACAACGCCCGCATCGGAGGGGTGCGCATGCTGGACGGCGAAGTTACAGATGCGGTAGAGGCTCGCTCGCTGGGCCTGAACCCCAACCACATCCACATCTACAGCGCCAGCTGGGGCCCCGAGGATGACGGCAAGACAGTGGATGGGCCTGCCCGCCTGGCCGAGGAGGCCTTCTTCCGGGGGGTCAGCCAGGGCCGAGGGGGCCTGGGCTCCATCTTTGTCTGGGCCTCGGGGAACGGGGGCCGGGAACACGACAGCTGCAACTGTGATGGCTACACCAACAGCATCTACACGCTGTCCATCAGCAGCGCCACCCAGCTCGGCAACGTGCCCTGGTACAGCGAGGCCTGCTCCTCCACCCTGGCCACCACCTACAGCAGCGGCAACCAGAACGAGAAGCAGATTGTGACCACGGACCTGCGGCAGAAGTGCACAGAGTCCCACACGGGCACCTCCGCCTCCGCCCCCCTGGCTGCCGGTATCATCGCGCTCACCCTGGAGGCCAACAAGAACCTCACCTGGCGGGACATGCAGCACCTAGTGGTGCAGACCTCCAAGCCGGCCCACCTCAATGCCAACGACTGGAGCACCAACGGCGTGGGCCGCAAAGTGAGCCACTCCTACGGCTATGGGCTGCTGGATGCGGGCGCCATGGTGGCCCTGGCCCAGAACTGGACAACGGTGGCCCCCCAGCGGAAGTGTGTCATCGACATCCTCACAGAACCCAAGGACATCGGGAAGCGGCTGGAGGTGCGGAAGCCAGTGAGCGCCTGCCTGGGGGAGCCCAACCACATCGTGAGGCTGGAGCACGCGCAGGCGCGGCTCACCCTGTCCTACAATCGCCGGGGCGACCTGGCCATCCACCTGGTCAGCCCCATGGGCACCCGCTCCACCCTGCTGGCTGCCAGGCCTCACGACTACTCCGCGGACGGCTTCAATGACTGGGCCTTCATGACCACCCACTCCTGGGATGAGGACCCCTCCGGCGAGTGGGTCCTGGAGATCGAGAACACCAGCGAGGCCAACAACTACGGGACACTGACCAAGTTCACCCTTGTGCTGTATGGCACGGCACCGGAG------GGTCTGCCCACCGCCCCAGAGAGCGTTGGCTGCAAGACCCTCACGTCCAGCCAAGCCTGTGTGGTGTGCGAGGAAGGCTTCTCCCTGCACCAGAAGAGCTGTGTCCAGCACTGCCCCCCTGGAACGACCCCCCAGGTCCTCATGACGCACTACAGCACAGAGAATGACGTGGAGCCCATCCGGGCCAGCGTCTGTGTCCCCTGCCATGCCTCCTGTGCCACCTGCCGGGGCCCGGCCCCCACAGACTGCCTCAGCTGCCCCAGTCACGCCTCCCTGGACCCTGTGGGGCAGACCTGCTCCCGGCAGAGCCAGAGCAGCCGTGAGTCCCCG---------------------CCGAGGCCT------------CCCCTGCCA------CCTGGGCCTCCTGCCGAGCCAGCGGCCGAGCCCAGGGAGCGGGCAGAGCTGCTGCCTTCACACCTGCCCGAGGTGGTGGCCGGCCTGAGCTGTGCCCTCATCGTGCTGGTCTTCGCCACCATCTTCCTGGTCCTGCAGCTGCGCTCTGGCTTCAGCTTCCGGGGCGTGAAGGTACACACCATGGACCGCGGCCTCATTTCTTATAAGGGGCTGCCGCCCGAGGCCTGGCAGGAGGAGTGCCCATCGGAGTCAGACGAGGATGAGGGCCGAGGCGAGAGGACCGCTTTCATCAGAGACCAGAGCGCCCTCTGA
>natalen
ATGGAGCTGAGGCCCTGGTTGCTCTGGGTGATAGCAGCAGCAGGACCCTTGGTCCTGCTGGTGGCTGATGCCCATGGCCAGAAGGTCTTCACCAACACCTGGGCTGTGCACATCTCCGGAGGCCCGGCTGTGGCTGACCGCCTGGCACGCAAGCATGGCTTCCTCAACCAGGGCCAG---------------------------------------------------------------------------------------------------ATCTTCGGTGACTATTACCACTTCTGGCATCGAGCTGTGACAAAGCGGTCCCTATCGCCTCACCGCCTGCAGCACAGCCGGCTGCAGAGAGAGCCTCAAGTACAGTGGCTGGAGCAGCAGGTGGCAAAGCGGCGGACCAAACGGGACCTGTACCAGGAGCCCACGGACCCCAAGTTTCCCCAGCAGTGGTACCTGTCTGGT---------------------------------------------GTCACCCAGCGGGACCTGAATGTGAAAGAGGCCTGGGCCCAGGGCTACACAGGGCGCGGCATTGTGGTCTCCATCCTGGACGACGGCATCGAGAAGAACCACCCCGACTTGGCAGGCAATTATGACCCCGGGGCCAGTTTCGATGTCAACGACCAGGACCCCGACCCACAGCCTCGGTACACACAGATGAATGACAACAGGCATGGTACCCGGTGTGCGGGCGAAGTGGCCGCCGTGGCCAACAACGGCGTCTGTGGCGTGGGTGTGGCCTACAACGCCCGGATTGGAGGGGTGCGCATGCTGGACGGCGAGGTGACGGACGCGGTAGAGGCCCGCTCGCTGGGCCTGAACCCCAACCACATCCACATCTACAGCGCCAGCTGGGGCCCGGAGGACGACGGCAAGACCGTGGACGGGCCGGCCCGCCTCGCGGAGGAGGCCTTTTTCCGGGGGGTCAGCCAGGGCCGCGGGGGGCTGGGCTCCATCTTTGTCTGGGCCTCGGGGAATGGGGGCCGGGAGCATGACAGCTGCAACTGCGACGGCTACACCAACAGCATCTACACGCTGTCCATCAGCAGCGCCACGCAGTTCGGCAACGTGCCCTGGTACAGCGAGGCCTGCTCCTCCACGCTGGCCACCACCTACAGCAGCGGCAACCAGAACGAGAAACAGATCGTGACCACTGATTTGCGCCAGAAATGTACCGAGTCTCACACAGGCACCTCGGCCTCTGCCCCCCTGGCAGCCGGCATCATCGCCCTCACCCTGGAAGCCAACAAGAACCTCACCTGGCGGGACATGCAGCACCTGGTGGTACAGACTTCAAAGCCGGGACACCTCACTGCTAACGATTGGAGCACCAATGGCGTGGGCCGGAAAGTGAGCCATTCCTACGGCTATGGGCTGTTGGATGCAGGCGCCATGGTGGCCTTGGCCCAGAACTGGACTACGGTGGCCCCCCAGCGGAAATGCATCATAGACATCCTCACCGAGCCCAAGGACATCGGGAAGCGGCTGGAGGTGCGGAAGGCCGTGACCGCCTGCCTGGGAGAGGCCAGCCACATCACGCGGCTGGAGCACGTGCAGGCGCGCCTCACCCTGTCCTACAATCGCCGGGGCGACCTGGCCATCCACCTGGTCAGCCCCATGGGCACCCGCTCCACCCTGCTGGCTGCCAGGCCACATGACTACTCTGCAGACGGGTTCAATGACTGGGCTTTCATGACGACCCACTCCTGGGACGAAGACCCCTCCGGCGAGTGGGTCCTGGAGATTGAAAACACCAGCGAAGCCAACAACTACGGGACGCTGACCAAGGCCACCCTCGTGTTGTATGGAACGGCCCCCGAG------GGGCTGCCCACGCCCCCCGAGAGCAGCGGCTGCAGGACCCTCACCTCCGGCCAGGCCTGTGTGGTGTGCGAGGAAGGCTTCTCCCTGCACGAGAAGAGCTGCGTCCAGCACTGCCCCCCCGGCTTTGCCCCGCGGGTCGTGGACACGCACTACAGCTCTGAGAACGACGTGGAGACCATCCGCGCCAGCGTCTGCGCCCCCTGCCACCCCTCGTGCGCCACGTGCCGGGGCCCAGCCCCCACAGACTGCCTCAGTTGCCCCAGCCGCTTCTTCCTGGACCCCGTGGAGCAGACCTGCTCCCTGCAAAGCCAGAGCAGCCGGGAGTCGCCG---------------------AAGCAGCAG---------------CCGCCN------NNNNNNNNNNNNNCCGAGGTGGAGGCGGAGCCCCGGCCGCGGGCCGGCCTGCTGCCCTCGCACCTGCCCGAGGTGGTGGCCGGGCTCAGCTGCGCCTTCATCGTGCTCGTCTTCGTCACTGTCTTCCTGGTCCTGCAGCTGCGCTCGGGCTTCAGCTTCCGGGGGGTGAAGGTGTACACCATGGACCGCGGGCTCATCTCCTACAAGGGGCTGCCCCCCGAGGCCTGGCAG---GAGTGCCCCTCGGACTCTGAGGACGACGAGGGCCGGGGCGAGAGGACCACCTTCATCAGAGACCAGAGCATCCTCTGA
>fuscus
ATGGAGCTGAGGCCCTGGTTGCTATGGGTGATAGCAGCAGCGGGACCCTTGGTCCTGCTGGTGGCTGATGCCCAGGGCCAGGAGGTCTTCACCAACACCTGGGCTGTGCACATCTCTGGAGGCCCTGCTGTGGCTGACCGCCTGGCACGCAAGCATGGCTTCCTCAACCAGGGCCAG---------------------------------------------------------------------------------------------------ATCTTCGGCGACTATTACCACTTCTGGCACCGAGCTGTGACAAAGCGGTCCCTATCGCCTCACCGCCTGCGGCACAGCCGGCTGCAGAGGGAGCCCCAAGTGCAGTGGCTAGAGCAGCAGGTGGCAAAGCGGCGGACCAAACGCGACCTGTACCTGGAGCCCACGGACCCCAAGTTTCCCCAGCAGTGGTACCTGTCTGGC---------------------------------------------GTCACCCAGCGGGACCTGAACGTGAAGGAGGCCTGGGCCCAGGGCTACACGGGGCGCGGCATCGTGGTCTCCATCCTGGACGACGGCATCGAGAAGAACCACCCAGACTTGGCAGGCAATTATGATCCGGGGGCCAGTTTCGACGTTAACGACCAGGACCCTGACCCACAGCCTCGGTACACCCAGATGAACGACAACAGGCATGGCACACGGTGTGCGGGCGAAGTGGCCGCAGTGGCCAACAACGGCGTCTGTGGCGTGGGGGTCGCCTACAACGCCCGCATTGGAGGGGTGCGCATGCTGGATGGTGAGGTGACAGACGCGGTAGAGGCACGCTCGCTGGGCCTGAACCCCAACCACATCCACATCTACAGCGCCAGCTGGGGCCCCGAGGACGACGGCAAGACTGTGGACGGGCCAGCCCGCCTCGCCGAGGAGGCCTTCTTCCGGGGCGTCAGCCAGGGCCGCGGGGGGCTGGGCTCCATCTTCGTCTGGGCCTCGGGGAACGGGGGCCGGGAGCACGACAGCTGCAACTGCGACGGCTACACCAACAGCATCTACACGCTGTCCATCAGCAGCGCCACGCAGTTCGGCAACGTGCCCTGGTACAGCGAGGCCTGCTCCTCCACGCTGGCCACGACCTACAGCAGCGGCAACCAGAACGAGAAGCAGATTGTGACCACTGATTTGCGGCAGAAGTGCACCGAGTCTCACACGGGCACCTCGGCCTCTGCCCCCCTGGCCGCTGGCATCATCGCGCTCACCCTGGAGGCCAATAAGAACCTCACCTGGCGGGACATGCAGCACCTGGTGGTACAGACCTCAAAGCCAGCACACCTCAATGCTAACGACTGGGCCACCAATGGTGTGGGCCGGAAAGTGAGCCATTCCTATGGCTACGGGCTGTTGGACGCAGGCGCCATGGTGGCCTTGGCCCAGAACTGGACCACGGTGGCCCCCCAGCGCAAGTGCACTATCGACATCCTCACCGAGCCCAGGGACATCGGGAAGCGGCTGGAGGTACGGAAGACGGTGACCGCCTGCCTGGGAGAGGCCGGCCACATCACGCGGCTGGAGCACGCGCAGGCGCGCCTCACCCTGTCCTACAACCGCCGGGGTGACCTGGCCATCCACCTGGTCAGCCCCATGGGCACCCGCTCCACTCTGCTGGCCGCCAGGCCACACGACTACTCGGCGGACGGGTTTAATGACTGGGCCTTCATGACCACCCACTCCTGGGACGAGAACCCCTCGGGCGAGTGGGTCCTGGAGATTGAGAACACCAGCGAAGCTAACAACTACGGTACGCTGACCAAGTTCACCCTCGTGCTGTATGGCACGGCGCCCGAG------GGGCTCCCCACGCCGCCCGAGAGCAGCGGCTGCAAGACGCTTACGTCCAGCCAGGCCTGTGTGGTGTGCGAGGAGGGCTTCTCGCTGCACGAGAAGAGCTGCGTCCAGCACTGCCCCGCAGGCTTCGCCCCGCAAGCCCTCAGCACGCACTACAGCACCGAGAACGACGTGGAGCCCATCCGCGCCAGCGTCTGCGCCCCCTGCCACCCCTCGTGTGCCACCTGCCGGGGGCCCGCGCCCACGGACTGCCTCAGCTGCCCCAGCCACTCCTTCCTGGACCCCGTGGAGCAGGTCTGCTCGCGGCAAAGCCAGAGCAGCCGAGAGTCTCCG---------------------AAGCAGCCG------------CTGCCGCCC------ACCCAGCCCGCCCAGGAGGTGGAGGTGGAGCCGCGGCCCCGGGCGGGGCTGCTGCCCTCGCACCTGCCCGAGGTGGTGGCCGGTCTCAGCTGCGCCTTCATCGTCCTGGTCTTCATCACGGTCTTCCTGGTCCTGCAGCTGCGCTCGGGCTTCAGCTTCCGGGGGGTCAAAGTGTACACCATGGACCGCGGCCTCATCTCCTACAAGGGGCTGCCCCCCGAGGCCTGGCAG---GAGTGCCCGTCAGACTCCGAGGAGGACGAGGGCCGGGGCGAGAGGACCACCTTCATCAGAGACCAGAGCATCCTCTGA
>aegyptia
ATGGAGCTGAGGCCCTGGTTGCTATGGGTGGTAGCAGCAGCAGGACCTTTGGTCCTGCTGGTGGCTGATGCCCATGGGCAGAAGGTCTTCACCAACACCTGGGCTGTGCACATCCCTGGGGGCCCGGCTGTGGCTGACCGCGTGGCACGCAAGCATGGCTTCCTCAACCAGGGCCAG---------------------------------------------------------------------------------------------------ATCTTCGGCGACTATTACCACTTCTGGCATCGAGCTGTGACAAAGCGGTCCCTGTCGCCTCACCGCCCGCGGCATAGCCGGCTGCAGAGGGAGCCTCAAGTAAAGTGGCTGGAGCAGCAGGTGGCAAAGCGACGGACCAAACGGGATGTGTACCAGGAGCCCACAGACCCCAAGTTTCCTCAGCAGTGGTACCTGTCTGGC---------------------------------------------ATCACCCAGCGGGACCTGAACGTGAAGGAGGCCTGGGCTCAAGGCTTCACGGGGCGTGGTATCGTGGTCTCCATCCTGGATGACGGCATTGAGAAGAACCACCCGGACTTGGCAGGCAATTATGATCCTGGGGCCAGCTTCGATGTCAATGACCAGGACCCTGACCCGCAACCTCGTTACACACAGATGAATGACAACAGGCACGGCACACGATGTGCGGGTGAGGTGGCTGCGGTGGCCAACAACGGTGTCTGTGGCGTGGGTGTGGCCTACAACGCCCGCATAGGAGGGGTGCGTATGCTAGACGGTGAGGTGACCGATGCGGTGGAAGCACGCTCGCTGGGCCTGAACCCCAACCACATCCACATCTACAGCGCCAGCTGGGGCCCCGAGGATGATGGCAAGACCGTGGATGGGCCGGCCCGCCTCGCCGAAGAGGCCTTCTTCCGGGGAGTCAGCCAGGGCCGCGGGGGGCTGGGCTCCATCTTTGTTTGGGCCTCAGGGAACGGGGGCCGGGATCATGACAGCTGCAACTGCGACGGCTACACCAATAGCATCTACACACTGTCCATCAGCAGTGCCACACAGTTCGGCAACGTGCCCTGGTACAGCGAGGCCTGCTCGTCCACGCTGGCCACGACCTACAGCAGCGGCAACCAGAATGAGAAGCAGATCGTGACCACTGATTTGCGGCAGAAGTGTACGGAGTCACACACCGGCACCTCGGCCTCTGCCCCGCTGGCAGCTGGTATCATTGCTCTCACCCTGGAGGCCAATAAGAACCTCACCTGGCGGGACATGCAGCACCTGGTGGTACAGACCTCAAAGCCAGCACACCTCAATGCTAATGATTGGGCCACTAATGGTGTGGGCCGGAAAGTGAGCCATTCATATGGCTACGGGTTGTTGGACGCAGGTGCCATGGTGGCTCTGGCCCAGAACTGGACGACAGTGGCCCCTCAACGGAAGTGCCTCATTGACATCCTCACTGAGCCCAAGGACATAGGGAAGCGGCTGGAGGTGCGGAAGACTGTGACCGCCTGCCTGGGGGAGCCCGGCCACATCACACGGCTAGAACACGCTCAGGCCCGCCTCACCTTGTCCTACAATCGCCGTGGTGACCTGGCCATCCACCTGGTTAGCCCCATGGGCACCCGCTCCACCTTGCTGGCTGCCAGGCCACACGACTACTCTGCAGATGGGTTTAATGACTGGGCTTTCATGACGACCCATTCCTGGGACGAGGACCCCTCTGGCGAATGGGTCCTGGAGATTGAAAACACCAGTGAGGCCAACAACTATGGGACGCTGACCAAATTCACCCTCGTGCTATATGGCACAGCCCTTGAG------GGGCTGCCCACACCTCCTGAGAGCAGCGGCTGCAAGACCCTCACATCCAGCCAGGCCTGCGTGGTGTGCGAGGAAGGCTTCTCCCTGCATCAGAAGAGCTGTGTCCAGCATTGCCCACCAGGCTTTGCTGCCCAAGTCCTTGCTACACACTACAACACCGAGAATGACGTGGAGACCATCCGCGCCAGCGTGTGTACCCGCTGCCACACCTCGTGTGCCACATGCCGGGGGCCGGCCCCCACAGACTGCCTCAGCTGCCCCAGCCACGCCTCCCTGGACCCTGTGGAGCAGACGTGTTCCCGGCAAACCCAGAGCAGCCGAGAGTCCCCA---------------------CAGCAGCAG------------CCCCCGCCT------CCCCGGCCGCCCCCAGAGGTGGAGGCAGAGCCGCGGCTGCGGGCAGGGCTGCTGCCCTCACACCTACCTGAGGTGGTGGCCGGCCTCAGCTGCGCCTTCATCGTCCTGGTCTTCGTCATTGTCTTCCTGGTCCTACAGCTGCGTTCAGGCTTCAGCTTCCGGGGGGTGAAGGTGTACACCATGGACCGCGGCCTCATCTCTTACAAGGGGCTGCCCCCTGAGGCCTGGCAG---GAGTGCCCGTCTGACTCGGAGGAGGACGAGGGCCGGCGTGAGAGGACTGCCTTTATCAGAGACCAGAGCGTCCTCTGA
>vampyrus
ATGGAGCTGAGGCCCTGGTTGCTATGGGTGGTAGCAGCAGCAGGACCTTTGGTCCTGCTGGCGGCTGATGCCCATGGCCAGAAGGTCTTCACCAACACCTGGGCTGTGCACATCCCTGGGGGCCCGGCTGTGGCTGACCACGTGGCACGCAAGCATGGCTTCCTCAACCAGGGCCAG---------------------------------------------------------------------------------------------------ATCTTCGGCGACTATTACCACTTCTGGCATCGAGCTGTGACAAAGCGGTCCCTGTCGCCTCACCGCCTGAGGCATAGCCGGCTGCAGAGGGAGCCTCAAGTAAAGTGGCTGGAGCAGCAGGTGGCAAAGCGACGGACCAAACGGGATGTGTACCAGGAGCCCACAGACCCCAAGTTCCCTCAGCAGTGGTACCTGTCTGGC---------------------------------------------ATCACCCAGCGGGACCTGAATGTGAAGGAGGCCTGGGCTCAGGGCTACACGGGGCGTGGTATCGTGGTCTCCATCCTGGACGACGGCATTGAGAAGAACCACCCGGACTTGGCAGGCAATTATGATCCTGGGGCCAGCTTTGATGTCAACGACCAGGACCCTGACCCGCAGCCTCGTTACACACAGATGAATGACAACAGGCACGGCACACGATGTGCGGGTGAGGTGGCCGCGGTGGCCAACAACGGTGTCTGTGGTGTGGGTGTGGCCTACAACGCCCGCATAGGAGGGGTGCGCATGCTAGACGGTGAGGTGACAGATGCGGTGGAAGCACGCTCGCTGGGCCTGAACCCCAACCACATCCACATCTACAGCGCCAGCTGGGGCCCCGAGGATGACGGCAAGACTGTGGACGGGCCAGCCCGCCTCGCCGAAGAGGCCTTCTTCCGGGGAGTCAGTCAGGGCCGCGGGGGGCTGGGCTCCATCTTTGTCTGGGCCTCGGGAAACGGGGGCCGGGATCATGACAGCTGCAACTGTGATGGCTACACCAATAGCATCTACACACTGTCCATCAGCAGCGCCACACAGTTCGGCAACGTGCCCTGGTACAGCGAGGCCTGCTCGTCCACGCTGGCCACGACCTACAGCAGCGGCAACCAGAATGAGAAGCAGATCGTGACCACTGATTTGCGGCAGAAGTGTACGGAGTCACACACCGGCACCTCGGCCTCTGCCCCGCTGGCAGCTGGCATCATTGCTCTCACCCTGGAGGCCAATAAGAACCTCACCTGGCGGGACATGCAGCACCTGGTGGTACAGACCTCAAAGCCAGCACACCTCAATGCTAACGATTGGGCCACTAATGGTGTGGGCCGGAAAGTGAGCCATTCATATGGCTATGGGTTGTTGGACGCAGGTGCCATGGTGGCTCTGGCCCAGAACTGGACGACGGTGGCCCCCCAGCGGAAGTGCCTCATCGACATCCTCACTGAGCCCAAGGACATAGGGAAGCGGCTGGAGGTGCGGAAGACTGTGACTGCCTGCCTGGGGGAGCCCAGCCACATCACACGGCTGGAACACGCCCAGGCCCGCCTCACCTTGTCCTACAATCGCCGTGGTGACCTGGCCATCCACCTGGTTAGCCCCATGGGCACCCGCTCCACCTTGCTGGCTGCCAGGCCACACGACTACTCTGCGGATGGGTTTAATGACTGGGCTTTCATGACGACCCATTCCTGGGACGAGGACCCCTCTGGTGAATGGGTCCTGGAGATTGAAAACACCAGTGAGGCCAACAACTATGGGACGCTGACCAAATTCACCCTCGTGCTATATGGCACAGCCCCTGAG------GGGCTGCCCACACCTCCTGAGAGCAGCGGCTGCAAGACCCTCACATCCAGCCAGGCCTGTGTGGTGTGTGAGGAAGGCTTCTCCCTGCACCAGAAGAGCTGTGTCCAGCATTGCCCTCCAGGCTTTGCTGCCCAAGTCCTTGCTACACACTACAACACTGAGAACGACGTGGAGACCATCCGCGCCAGCGTGTGTACCCGCTGCCACACCTCGTGTGCCACATGCCGGGGGCCGGCCCCCACAGACTGCCTCAGTTGCCCCAGCCATGCCTCCCTGGACCCTGTGGAGCAGAAGTGTTCCCGGCAAACCCAGAGCAGCCGAGAGTCACCG---------------------CAGCAGCAG------------CCTCCGCCT------CCCCGGCCACCCCCAGAGGTGGAGGCAGAGCCGCGGCTGCGGGCAGGGCTGCTGCCTTCACACCTACCTGAGGTGGTGGCCGGCCTCAGCTGCGCCTTCATCGTCCTGGTCTTCGTCATTGTCTTCCTGGTCCTACAGCTGCGTTCAGGCTTCAGCTTCCGGGGGGTGAAAGTGTACACCATGGACCGCGGCCTCATCTCCTACAAGGGGCTGCCCCCTGAGGCCTGGCAG---GAGTGCCCATCTGACTCAGAGGAGGACGAGGGCCGGCGTGAGAGGACTGCCTTTATCAGAGACCAGAGCGTCCTCTGA
>dromedari
ATGGAGCTGAGGCCCTGGTTGCTATGGGTGGTAGCAGCA---GGAGCCTTGGTCCTGCTGGTGGCCGATGCCCGTGGCCAGAAGGTCTTCACTAATACCTGGGCTGTGCGCATTCCTGGAGGCCCAGCCGTGGCTGACAGTGTGGCACGCAAGCATGGCTTCCTCAATCTGGGCCAGGGGCATCTGGGTAGGAAGCGTGTTCTGGCCAGGGATGAGAGCCGTGTTTTGTCCTGCCCTTGGGCTTCTAGCTCAGTGGACCAGCATATCCCAGGGAGGATCTTCGGCGACTATTACCACTTCTGGCATCGAGCAGTGACAAAGCGGTCCCTATCACCTCACCACCCGCGGCACAGCCGGCTGCAGCGGGAGCCTCGAGTAGAGTGGCTGGAGCAGCAGGTGGCAAAGCGACGGACCAAACGGGACATATACCAGGAGCCCACGGACCCCAAGTTTCCCCAGCAGTGGTACCTGTCTGGC---------------------------------------------ATCACCCAGCGGGACCTGAACGTGAAGGACGCCTGGGCCCAGGGCTACACGGGGCGTGGCATTGTGGTCTCCATTCTGGATGATGGCATTGAGAAGAACCACCCGGACTTGGCAGGCAATTATGATCCTGGGGCCAGCTTCGATGTCAACGACCAGGACCCTGACCCCCAGCCCCGGTACACACAGATGAATGACAACAGGCATGGCACGCGGTGTGCGGGTGAGGTGGCCGCAGTGGCCAACAACGGTGTCTGTGGCGTTGGCGTGGCCTACAATGCCCGCATTGGAGGGGTGCGCATGCTGGATGGTGAAGTGACAGATGCAGTGGAGGCACGCTCACTGGGACTGAACCCCAACCACATCCACATCTACAGTGCCAGCTGGGGCCCCGAGGATGATGGCAAGACCGTGGATGGGCCAGCCCGTCTTGCTGAAGAGGCCTTCTTCCGGGGGGTCAGCCAGGGCCGTGGGGGGCTGGGATCCATCTTTGTCTGGGCCTCAGGAAATGGGGGTCGGGAGCACGACAGCTGCAACTGCGACGGCTACACCAACAGCATCTACACGCTGTCCATCAGCAGCGCCACGCAGTTCGGCAACGTGCCCTGGTACAGTGAGGCCTGCTCGTCCACACTGGCCACGACCTATAGCAGTGGCAACCAGAACGAGAAGCAGATTGTGACCACTGATCTGCGGCAGAAGTGTACAGAGTCTCACACAGGCACCTCAGCCTCAGCCCCCTTGGCAGCCGGCATCATCGCTCTCACTCTGGAGGCCAATAAGAACCTCACCTGGCGGGACATGCAGCACCTGGTGGTACAGACCTCAAAGCCAGCCCATCTCAATGCTAACGACTGGGCCACCAATGGTGTAGGCCGCAAAGTGAGCCATTCGTATGGCTACGGGTTGTTGGATGCAGGTGCCATGGTGGCCCTGGCCCAGAACTGGACGACAGTGGCCCCCCAGCGGAAGTGCATCATCGACATCCTCACTGAGCCCAAGGACATTGGGAAGAGACTGGAGGTGCGGAAGACCGTGACCGCCTGCCTGGGGGAGCCCAGCCATATCACACAGCTGGAGCACGCTCAGGCGCGGCTCACCCTGTCCTACAATCGCCGCGGTGACCTGGCCATCCACCTGGTCAGCCCCATGGGCACCCGCTCCACCCTGCTGGCCGCCAGGCCACATGACTACTCTGCAGATGGGTTTAATGACTGGGCTTTCATGACAACCCATTCCTGGGATGAGGACCCCTCTGGCGAGTGGGTCCTAGAGATTGAAAACACCAGCGAAGCCAACAACTACGGGACGCTGACCAAATTCACCCTCGTGCTGTACGGCACGGCCTCTGAG------GGGCTGCCCACACCTCCCGAGAGCATCGGCTGCAAGACCCTCACGTCCGGCCAGGCCTGTGTGGTGTGCGAGGAAGGCTTCTCCCTGCACCAGAAGAGCTGTGTCCAGCACTGCCCTCCAGGCTTCGCTCCCCAAGTCCTCGACACACATTATAGCACTGAGAACGACGTGGAGACCATCCGGGCCAGCGTCTGTGCTCCCTGCCACGCCTCGTGTGCCACATGCCAGGGGCCAGCTCCCACAGACTGCCTCAGCTGCCCCAGCCACGCCTCCCTGGACCCTGTGGAGCAGACGTGCTCCCGGCAAAGCCAGAGCAGCCGCGAGTCGCCA---------------------CAGCAGCAG------------CCACCCCGG---------CCACCACCCCTGGAGGTGGAAACAGAGCCGCGGCTGCGGGCGGGGCTGCTGCCCTCGCACCTGCCGGAGCTGGTGGCCGGCCTCAGCTGCGCCTTCATCGTGCTGGTCTTCGTCACTGTCTTCCTGGTCCTGCAGCTGCGCTCGGGCTTCAGCTTCCGAGGGGTGAAAGTGTACACCATGGACCGTGGCCTCATCTCCTACAAGGGGCTGCCGCCCGAAGCCTGGCAGGAGGAGTGCCCATCCGACTCAGAAGAGGACGAGGGCCGGGGCGAGAGGACCGCCTTTATCAAAGACCAGAGCGCCCTTTGA
>aries
ATGGAGCTGAGGCCCTGGTTGTTCTGGGTGGTAGCAATAGCGGGAGCCTTGATTCTGCTGGTGGCCGATGCCCGCGGAGAGAAGGTCTTCACCAACACCTGGGCCGTGCACATTCCTGGAGGCCCAGCCGTCGCTGACCGTGTGGCGCACAAGCATGGCTTCCTCAACCTGGGCCAG---------------------------------------------------------------------------------------------------ATCTTCGGTGACTATTACCACTTCTGGCATCGGGCGGTGACAAAGCGGTCCCTGTCGCCTCACCTCCCGCGGCACAACCGGCTGCAGCGGGAACCTCAAGTTAAGTGGCTGGAGCAGCAGGTGGCAAAGCGACGGGCCAAACGGGACATATACCAGGAGCCCACGGACCCCAAGTTTCCCCAGCAGTGGTACCTGTCTGGT---------------------------------------------GTCACCCAGCGGGACCTGAATGTGAAGGAGGCCTGGGCCCAGGGCTACACGGGGCGCGGCATTGTGGTCTCTATCCTGGATGACGGCATCGAGAAGAACCACCCCGACTTGGCAGGCAATTATGATCCTGGGGCCAGCTTCGATGTCAATGATCAGGACCCTGACCCCCAGCCCCGGTACACGCAGATGAATGACAACAGGCATGGCACACGGTGTGCAGGAGAGGTGGCTGCGGTGGCCAACAATGGTGTCTGTGGTGTAGGCGTGGCCTACAATGCCCGCATTGGAGGGGTGCGCATGCTGGACGGCGAAGTGACAGACGCCGTGGAGGCACGCTCGCTGGGCCTGAACCCCAACCACATCCACATCTACAGTGCCAGCTGGGGCCCCGAGGACGACGGCAAGACCGTGGATGGGCCAGCCCACCTGGCTGAGGAGGCCTTCTTCCGGGGGGTCAGCCAGGGCCGTGGGGGTCTGGGCTCCATCTTTGTCTGGGCCTCGGGGAACGGGGGCCGGGAACATGACAGCTGCAATTGCGACGGCTACACCAACAGCATCTACACGCTGTCCATCAGCAGCGCCACACAGTTCGGCAACGTGCCCTGGTACAGTGAGGCCTGCTCGTCCACACTGGCCACCACCTACAGCAGTGGCAACCAGAACGAGAAGCAGATCGTGACCACTGACCTGCGGCAGAAGTGTACAGAGTCTCACACGGGCACCTCTGCGTCTGCCCCCCTGGCAGCAGGCATCATTGCTCTCACCCTGGAGGCCAATAAGAACCTCACCTGGCGGGACATGCAGCACTTGGTGGTCCGGACCTCAAAGCCAGCCCACCTCAACGCCAACGACTGGGCCACCAACGGTGTGGGCCGCAAAGTGAGCCATTCGTACGGCTATGGGCTGTTGGACGCCGGCGCCATGGTGGCTCTGGCCCAGAATTGGACGACAGTGGCCCCTCAGCGGAAATGCGTCATCGACATCCTCACTGAGCCCAAGGACATTGGGAAGCGGCTGGAGGTGCGGAAGACTGTGACCGCCTGCCTGGGGCAGCCCAGCCACATCACGCGGCTGGAGCACGCTCAGGCGCGGCTCACCCTGTCCTACAACCGCCGCGGTGACCTTGCCATCCACCTGGTCAGCCCCATGGGCACCCGCTCCACCCTGCTGGCTGCCAGGCCACACGACTACTCTGCAGATGGGTTTAACGACTGGGCCTTCATGACGACCCATTCCTGGGACGAGGATCCCTCTGGCGAGTGGGTCTTAGAGATTGAAAACACCAGTGAAGCCAAAAACTATGGGACGCTGACCAAGTTCACCCTCGTGCTTTATGGCACGGCCCCTGAG------GGTTTGCCCACACCCCCCGAGAGCATCGGCTGTAAGACCCTCACTTCCAGCCAGGCCTGTGTGGTGTGCGAGGAAGGCTTCTCACTGCACCAGAAGAACTGCGTCCAGCACTGTCCCCCAGGCTTCGCTCCCCAAGTCCTGGACACACACTACAGCACAGAGAACGACGTGGAGATCATCCGGGCCAGCGTCTGCACGCCCTGCCACACCTCGTGCGCCACGTGCCAGGGCCCCGCCCCCACAGACTGCCTCAGCTGCCCCAGCCACGCCTCCCTGGACCTCGTGGAGCGGACGTGCTCGCGCCAGAGCCAGAGCAGCCGCGAGTCGCAC---------------------CAGCAGCAG------------CCGCCACCG---------CCGCCGCCCGTGGAGGTGGCGTCGGAGCCGCGGCTGCGGGCGGACCTGCTGCCCTCGCACCTGCCCGAGGTGGTGGCCGGCCTCAGCTGCGCCTTCATTGTGCTGGTCTTCGTCACCGTCTTCCTGGTCCTGCAGCTGCGCTCGGGCTTCAGCTTCCGAGGGGTGAAAGTGTACACCATGGACCGTGGCCTCATCTCCTACAAGGGGCTACCCCCTGAAGCCTGGCAGGAGGAGTGCCCGTCCGACTCGGAGGAGGACGAGGGCCGGGGCGAGAGGACCGCCTTTATCAAAGACCAGAGCGCCCTTTGA
>taurus
ATGGAGCTGAGGCCCTGGTTGTTCTGGGTGGTAGCAGCAGCGGGAGCCTTGGTCCTGCTGGTGGCCGATGCCCGCGGAGAGAAGGTCTTCACCAACACCTGGGCCGTGCACATTCCTGGAGGCCCAGCCGTCGCTGACCGTGTGGCACGCAAGCATGGCTTCCTCAACCTGGGCCAG---------------------------------------------------------------------------------------------------ATCTTCGGTGACTATTACCACTTCTGGCATCGAGCGGTGACAAAGCGGTCCCTGTCTCCTCACCGCCTGCGGCACAACCGGCTGCAGCGGGAACCTCAAGTTAAGTGGCTGGAGCAGCAGGTGGCAAAGCGACGGGCCAAACGGGACATATACCAGGAGCCCACGGACCCCAAGTTTCCCCAGCAGTGGTACCTGTCTGGC---------------------------------------------GTCACCCAGCGGGACCTGAATGTGAAGGAGGCCTGGGCCCAGGGCTACACGGGGCGTGGCATTGTGGTCTCTATCCTGGACGACGGCATCGAGAAGAACCACCCAGACTTGGCAGGCAATTATGATCCTGGGGCCAGCTTCGATGTCAATGATCAGGACCCTGACCCCCAGCCCCGGTACACACAGATGAATGACAACAGGCATGGCACACGGTGTGCAGGAGAGGTGGCTGCGGTGGCCAACAATGGTGTCTGTGGCGTAGGCGTGGCCTACAATGCCCGAATTGGAGGGGTGCGCATGCTGGATGGCGAAGTGACAGATGCCGTGGAGGCACGCTCGCTGGGCCTGAACCCCAACCACATCCACATCTACAGTGCCAGCTGGGGCCCCGAGGACGACGGCAAGACCGTGGATGGGCCAGCCCACCTGGCTGAGGAGGCCTTCTTCCGGGGGGTCAGCCAGGGCCGCGGGGGTCTGGGCTCCATCTTTGTCTGGGCCTCGGGGAACGGGGGCCGGGAACATGACAGCTGCAATTGCGACGGCTACACCAACAGCATCTACACGCTGTCCATCAGCAGCGCCACACAGTTCGGCAACGTGCCCTGGTACAGTGAGGCCTGCTCGTCCACGCTGGCCACCACCTACAGTAGTGGCAACCAGAATGAGAAGCAGATCGTGACCACTGACCTGCGGCAGAAGTGTACAGAGTCTCACACGGGCACCTCTGCGTCTGCCCCACTGGCAGCAGGCATCATCGCTCTCACCCTGGAGGCCAATAAGAACCTCACTTGGCGGGACATGCAGCACTTGGTAGTCCGGACCTCAAAGCCAGCCCACCTCAACGCCAACGACTGGGCCACCAATGGTGTGGGCCGCAAAGTGAGCCATTCGTACGGCTACGGGCTGTTGGACGCCGGCGCCATGGTGGCTCTGGCCCAGAACTGGACGACGGTGGCCCCTCAGCGGAAATGCACCATCGACATCCTCACTGAGCCCAAGGACATCGGGAAGCGGCTGGAGGTGCGGAAGACCGTGACCGCCTGCCTGGGGGAGCCCAGCCACATCACGCGGCTGGAGCATGCTCAGGCACGGCTCACCCTGTCCTACAACCGCCGCGGTGACCTTGCCATCCACCTGGTCAGCCCCATGGGCACCCGCTCCACCCTGCTGGCTGCCAGGCCACATGACTACTCTGCAGATGGGTTTAACGACTGGGCCTTCATGACGACCCATTCCTGGGACGAGGATCCCTCTGGCGAGTGGGTCTTAGAGATTGAAAACACCAGTGAAGCCAACAACTATGGGACACTGACCAAGTTCACCCTCGTGCTTTATGGCACGGCCCCTGAG------GGTTTGCCCACACCCCCTGAGAGCATCGGCTGTAAGACCCTCACTTCCAGTCAGGCCTGTGTGGTGTGCGAGGAAGGCTTCTCCTTGCACCAGAAGAACTGCGTCCAGCACTGTCCCCCAGGCTTCGCTCCCCAAGTCCTGGACACACACTACAGCACAGAGAACGACGTGGAGATCATCCGGGCCAGCGTCTGCACGCCCTGCCACGCCTCGTGCGCCACGTGCCAGGGCCCCGCCCCCACAGACTGCCTCAGCTGCCCCAGCCACGCCTCCCTGGACCCGGTGGAGCAGACGTGCTCGCGCCAGAGCCAGAGCAGCCGCGAGTCGCAC---------------------CAGCAGCAG------------CCGCCGCCGCCCCCTCGGCCACCGCCCGCGGAGGTAGCGACGGAGCCGCGGCTGCGGGCGGACCTGCTGCCCTCGCACCTGCCCGAGGTGGTGGCCGGCCTCAGCTGCGCCTTCATCGTGCTGGTCTTCGTTACCGTCTTCCTGGTCCTGCAGCTGCGCTCGGGCTTCAGCTTCCGAGGGGTGAAAGTGTACACCATGGACCGCGGCCTCATCTCCTACAAGGGACTACCCCCTGAAGCCTGGCAGGAGGAGTGCCCGTCCGACTCAGAGGAGGACGAGGGCCGGGGCGAGAGGACCGCCTTTATCAAAGACCAGAGCGCCCTTTGA
>scammoni
ATGGAGCTGAGGCCCTGGTTGCTATGGGTGGTAGCAGCAGCAGGAGCCTTGGTCCTGCTGGCGGCCGATGTCCGTGGCCAGAAGGTCTTCACCAACACCTGGGCCGTGTGCATTCCTGGAGGCCCAGCCGTGGCTGACAGTGTGGCACGCAAGCATGGCTTCCTCAACCTGGGCCAG---------------------------------------------------------------------------------------------------ATCCTCGGCGACTATTACCACTTCTGGCATCGAGCGGTGACAAAGCGGTCCCTGTCACCTCACCGCCCGCGGCACAGCCGGCTGCAGCGGGAACCTCAAGTACAGTGGCTGGAGCAGCAGGTGACAAAGCGACGGACCAAACGGGACGTGTACCAGGAGCCCACGGACCCCAAGTTTCCCCAGCAGTGGTACCTGTCTGGT---------------------------------------------GTCACCCAGCGGGACCTGAACGTGAAGGAGGCCTGGGCCCAGGGCTACACGGGGCGTGGCATCGTGGTCTCCATTCTGGACGATGGCATCGAGAAGAACCACCCGGACTTGGCAGGCAATTATGATCCTGGGGCCAGCTTCGATGTCAATGACCAGGACCCTGACCCCCAGCCTCGGTACACGCAGATGAATGACAACAGGCATGGCACACGGTGTGCAGGCGAGGTGGCTGCAGTGGCCAACAACGGTGTCTGTGGTGTAGGCGTGGCCTACAATGCCCGCATTGGAGGGGTGCGCATGCTGGACGGTGAAGTGACAGATGCGGTAGAGGCACGCTCGCTGGGCCTGAATCCCAACCACATCCACATCTACAGCGCCAGTTGGGGCCCCGAGGACGACGGCAAGACCGTGGATGGGCCAGCCCGCCTTGCTGAGGAGGCCTTCTTCCGGGGGGTCAGCCAGGGCCGTGGGGGGCTGGGCTCCATCTTTGTCTGGGCCTCTGGGAACGGGGGCCGGGAACATGACAGCTGCAACTGCGACGGCTACACCAACAGCATCTACACGCTGTCCATCAGCAGCGCCACGCAGTCCGGCAACGTGCCCTGGTACAGTGAGGCCTGCTCGTCCACGCTGGCCACAACCTACAGCAGTGGAAACCAGAACGAGAAGCAGATCGTGACCACTGATCTGCGGCAGAAGTGTACGGAGTCTCACACAGGCACCTCTGCCTCTGCCCCCTTGGCAGCGGGCATCATCGCTCTCACCCTGGAGGCCAATAAGAACCTCACCTGGCGGGACATGCAGCACCTGGTGGTACAGACCTCAAAGCCAGCGCACCTCAATGCTAACGACTGGGCCACCAATGGTGTGGGCCGCAAAGTGAGCCATTCGTATGGCTACGGGTTACTGGACGCAGGTGCCATGGTGGCTCTGGCCCAGAACTGGACGACGGTGACCCCCCAGCGGAAGTGCATCATCGACATCCTCACTGAGCCCAAGGACATCGGGAAGCGGCTGGAGGTGCGGAAGACTGTGACCGCCTGCCTGGGGGAGCCCAGCCACATCACGCGGCTGGAACACACTCAGGCGCGGCTCACCCTGTCCTACAACCGCCGCGGTGACCTGGCCATCCACCTGGTCAGCCCCATGGGCACCCGCTCCACCCTGCTGGCCGCCAGGCCGCACGACTATTCTGCAGACGGGTTTAACGATTGGGCCTTCATGACGACCCATTCCTGGGACGAGGACCCCTCTGGCGAGTGGGTCCTGGAGATTGAAAACACCAGCGAAGCAAACAACTATGGGACACTGACCAAGTTCACCCTCGTGCTGTACGGCACGGCCCCTGAG------GGGCTGCCCACACCTCCTGAGAGCATCGGCTGCAAGACCCTCACGTCCAGCCAGGCCTGTGTGGTGTGCGAGGAAGGCTTCTCCCTGCACCAGAAGAACTGTGTCCAGCGCTGCCCTCCAGGCTTTGCTCCCCAAGTCCTCGACACGCACTACAGCACCGAGAACGACGTGGAGATCATCCGGGCCAGCGTCTGTGCCCCCTGCCACGCCTCGTGTGCCACGTGCCAGGGGCCAGCCCCCACAGACTGCCTCAGCTGCCCCAGCCACTCCTCCCTGGACCCTGTGGAGCAGACGTGCTCCCGGCAAAGCCAGAGCAGCCGTGAGTCTCCG---------------------CAGCCGCAG------------CAGCCACCT------CGGCCGCCGCCCGCGGAGGTGGAGGCAGAGCCGCGGCTGCGGGAGGGGCTGCTGCCCTCGCACCTGCCCGAGGTGGTGGCCGGCCTCAGTTGCGCCTTCATCGTGCTGGTCTTCGTCACTGTCTTCCTGGTCCTGCAGCTGCGCTCGGGCTTCAGCTTCCGAGGGGTGAAGGTGTACACCATGGACCGTGGCCTCATCTCCTACAAGGGGCTGCCCCCCGAAGCCTGGCAGGAGGAGTGCCCGTCCGACTCAGAAGAGGACGAGGGCCGGGGCGAGAGGACCGCCTTTATCAAAGACCAGAGCGCCCTTTGA
>leucas
ATGGAGCTGAGGCCCTGGTTGCTATGGGTGGTAGCAGCAGCAGGAGCCTTGGTCCTGCTGGCGGCCGATGCCCGTGGCCAGAAGGTCTTCACCAATACCTGGGCCGTGCGCATTCCTGGAGGCCCAGCCGTGGCTGACAGTGTGGCACGCAAGCATGGCTTCCTCAACCTGGGCCAG---------------------------------------------------------------------------------------------------ATCTTCGGCGACTATTACCACTTCTGGCATCGAGCGGTGACAAAGCGGTCCCTGTCACCTCACCGCCCGCGGCACAGCCGGCTGCAGCGGGAACCTCAAGTACAGTGGCTGGAGCAGCAGGTGGCAAAGCGACGGACCAAACGGGACGTGTACCAGGAGCCCACGGACCCCAAGTTTCCCCAGCAGTGGTACCTGTCTGGT---------------------------------------------GTCACCCAGCGGGACCTGAACGTGAAGGAGGCCTGGGCCCAGGGCTACACGGGGCGTGGCATCGTGGTCTCCATTCTGGACGATGGCATCGAGAAGAACCACCCGGACTTGGCAGGCAATTATGATCCTGGGGCCAGCTTCGATGTCAATGACCAGGACCCTGACCCCCAGCCTCGGTACACGCAGATGAATGACAACAGGCATGGCACACGGTGTGCAGGCGAGGTGGCCGCAGTGGCCAACAACGGTGTCTGTGGCGTAGGCGTGGCCTACAATGCCCGTATTGGAGGGGTGCGCATGCTGGACGGTGAAGTGACAGATGCAGTAGAGGCACGCTCGCTGGGCCTGAATCCCAACCACATCCACATCTACAGCGCCAGTTGGGGCCCCGAGGACGACGGCAAGACCGTGGATGGGCCAGCCCGCCTTGCTGAGGAGGCCTTCTTCCGGGGGGTCAGCCAGGGCCGCGGGGGGCTGGGCTCCATCTTTGTCTGGGCCTCTGGGAATGGGGGCCGGGAACATGACAGCTGCAACTGCGACGGCTACACCAACAGCATCTACACGCTGTCCATCAGCAGCGCCACGCAGTCCGGCAACGTGCCCTGGTACAGTGAGGCCTGCTCGTCCACGCTGGCCACAACCTACAGCAGTGGAAACCAGAACGAGAAGCAGATCGTGACCACTGATCTGCGGCAGAAGTGTACGGAGTCTCACACAGGCACCTCTGCCTCTGCCCCCTTGGCAGCGGGCATCATCGCTCTCACCCTGGAGGCCAATAAGAACCTCACCTGGCGGGACATGCAGCACCTGGTGGTACAGACCTCAAAGCCAGCCCACCTCAATGCTAACGACTGGGCCACCAATGGTGTGGGCCGCAAAGTGAGCCATTCGTATGGCTACGGGTTACTGGACGCAGGTGCCATGGTGGCTCTGGCCCAGAACTGGACGACGGTGACCCCCCAGCGGAAGTGCACCATCGACATCCTCACTGAGCCCAAGGACATCGGGAAGCGGCTGGAGGTGCGGAAGACTGTGACCGCCTGCGTGGGGGAGCCCAGCCACATCACGCGGCTGGAACACACTCAGGCGCGGCTCACCCTGTCCTACAACCGCCGCGGTGACCTGGCCATCCACCTGGTCAGCCCCATGGGCACCCGCTCCACCCTGCTGGCCGCCAGGCCGCACGACTACTCTGCAGACGGGTTTAACGACTGGGCCTTCATGACGACCCATTCCTGGGACGAGGACCCCTCTGGCGAGTGGGTCCTGGAGATAGAAAACACCAGTGAAGCAAATAACTATGGGACACTGACCAAGTTCACCCTCGTGCTGTACGGCACGGCCCCCGAG------GGGCTGCCCACACCTCCTGAGAGCATCGGCTGCAAGACCCTCACGTCCAGCCAGGCCTGTGTGGTGTGCGAGGAAGGCTTCTCCCTGCACCAGAAGAGCTGTGTCCAGCGCTGCCCTCCAGGCTTCGCTCCCCAAGTCCTCGACACGCACTACAGCACCGAGAACAACGTGGAGATCATCCGGGCCAGCGTCTGTGCCCCCTGCCACGCCTCGTGTGCCACGTGCCAGGGGCCAGCCCCCACAGACTGCCTCAGCTGCCCCAGCCACGCCTCCCTGGACCCTGTGGAGCAGACGTGCTCCCGGCAAAGCCAGAGCAGCCGTGAGTCGCCG---------------------CAGCCGCAG------------CAGCCGCCG---------------CCCACGGAGGTGGAGGCAGAGCCGCGGCTGCGGGAGGGGCTGCTGCCCTCACACCTGCCCGAGGTGGTGGCCGGCCTCAGCTGCGCCTTCATCGTGCTGGTCTTCGTCACTGTCTTCCTGGTCCTGCAGCTGCGCTCGGGCTTCAGCTTCCGAGGGGTGAAGGTGTACACCATGGACCGTGGCCTCATCTCCTACAAGGGGCTGCCCCCCGAAGCCTGGCAGGAGGAGTGCCCATCCGACTCAGAAGAGGACGAGGGCCGGGGCGAGAGGACCGCCTTTATCAAAGACCAGAGCGCCCTTTGA
>obliquid
ATGGAGCTGAGGCCCTGGTTGCTATGGGTGGTAGCAGCAGCAGGAGCCTTGGTCCTGCTGGCGGCCGATGCCCGTGGCCAGAAGGTCTTCACCAATACCTGGGCCGTGCGCATTCCTGGAGGCCCAGCCGTGGCTGACGGTGTGGCACGCAAGCATGGCTTCCTCAACCTGGGCCAG---------------------------------------------------------------------------------------------------ATCTTCGGCGACTATTACCACTTCTGGCATCGAGCGGTGACAAAGCGGTCCCTGTCACCTCACCGCCCGCGGCACAGCCGGCTGCAGCGGGAACCTCAAGTACAGTGGCTGGAGCAGCAGGTGGCAAAGCGACGGACCAAACGGGACGTGTACCAGGAGCCCACGGACCCCAAGTTTCCCCAGCAGTGGTACCTGTCTGGT---------------------------------------------GTCACCCAGCGGGACCTGAACGTGAAGGAGGCCTGGGCCCAGGGCTACACGGGGCGTGGCATCGTGGTCTCCATTCTGGACGATGGCATCGAGAAGAACCACCCGGACTTGGCAGGCAATTATGATCCTGGGGCCAGCTTCGATGTCAATGACCAGGACCCTGACCCCCAGCCTCGGTACACGCAGATGAATGACAACAGGCATGGCACACGGTGTGCAGGCGAGGTGGCTGCAGTGGCCAACAACGGTGTCTGTGGCGTAGGCGTGGCCTACAATGCCCGTATTGGAGGGGTGCGCATGCTGGACGGTGAAGTGACAGATGCGGTAGAGGCACGCTCGCTGGGCCTGAATCCCAACCACATCCACATCTACAGCGCCAGTTGGGGCCCCGAGGACGACGGCAAGACCGTGGATGGGCCAGCCCGCCTTGCTGAGGAGGCCTTCTTCCGGGGGGTCAGCCAGGGCCGCGGGGGGCTGGGCTCCATCTTTGTCTGGGCCTCTGGGAACGGGGGCCGGGAACATGACAGCTGCAACTGCGACGGCTACACCAACAGCATCTACACGCTGTCCATCAGCAGCGCCACGCAGTCCGGCAACGTGCCCTGGTACAGTGAGGCCTGCTCGTCCACGCTGGCCACAACCTACAGCAGTGGAAACCAGAACGAGAAGCAGATCGTGACCACTGACCTGCGGCAGAAGTGTACGGAGTCTCACACAGGCACCTCTGCCTCTGCCCCCTTGGCAGCGGGCATCATCGCTCTCACCCTGGAGGCCAATAAGAACCTCACCTGGCGGGACATGCAGCACCTGGTGGTACAGACCTCAAAGCCAGCCCACCTCAATGCTAACGACTGGGCCACCAATGGTGTGGGCCGCAAAGTGAGCCATTCGTATGGCTACGGGTTACTGGACGCAGGTGCCATGGTGGCTCTGGCCCAGAACTGGACGACGGTGACCCCTCAGCGGAAGTGCATCATCGACATCCTCACTGAGCCCAAGGACATCGGGAAGCGTCTGGAGGTGCGGAAGACTGTGACCGCCTGCGTGGGGGAGCCCAGCCACATCACGCGGCTGGAACACACTCAGGCGCGGCTCACCCTGTCATACAACCGCCGCGGTGACCTGGCCATCCACCTGGTCAGCCCCATGGGCACCCGCTCCACCCTGCTGGCCGCCAGGCCGCACGACTACTCTGCAGACGGGTTTAACGACTGGGCCTTCATGACGACCCATTCCTGGGACGAGGACCCCTCTGGCGAGTGGGTCCTGGAGATAGAAAACACCAGTGAAGCAAATAACTATGGGACACTGACCAAGTTCACCCTCGTGCTGTACGGCACGGCCCCCGAG------GGGCTGCCCACACCTCCTGAGAGCATCGGCTGCAAGACCCTCACGTCCAGCCAGGCCTGTGTGGTGTGCGAGGAAGGCTTCTCCCTGCACCAGAAGAGCTGTGTCCAGCGCTGCCCTCCAGGCTTCACTCCCCAAGTCCTCGACACGCACTACAGCACCGAGAACAACGTGGAGATCATCCGGGCCAGCGTCTGTGCCCCCTGCCACGCCTCGTGTGCCACGTGCCAGGGGCCAGCCCCCACAGACTGCCTCAGCTGCCCCAGCCACGCCTCCCTGGACCCTGTGGAGCAGACGTGCTCCCGGCAAAGCCAGAGCAGCCGTGAGTCGCCA---------------------CAGCCGCAG------------CAGCCGCCA---------------CCCGCGGAGGTGGAGGCAGAGCCACGGCTGCGGGAGGGGCTGCTGCCCTCACACCTGCCCGAGGTGGTGGCCGGCCTCAGCTGCGCCTTCATCGTGCTGGTCTTCGTCACTGTCTTCCTGGTCCTGCAGCTGCGCTCGGGCTTCAGCTTCCGAGGGGTGAAGGTGTACACCATGGACCGTGGCCTCATCTCCTACAAGGGGCTGCCCCCCGAAGCCTGGCAGGAGGAGTGCCCGTCCGACTCAGAAGAGGACGAGGGCCGGGGCGAGAGGACCGCCTTTATTAAAGACCAGAGCGCCCTTTGA
>orca
ATGGAGCTGAGGCCCTGGTTGCTATGGGTGGTAGCAGCAGCAGGAGCCTTGGTCCTGCTGGCGGCCGATGCCCGTGGCCAGAAGGTCTTCACCAATACCTGGGCCGTGCGCATTCCTGGAGGCCCAGCCGTGGCTGACAGTGTGGCACGCAAGCATGGCTTCCTCAACCTGGGCCAG---------------------------------------------------------------------------------------------------ATCTTCGGCGACTATTACCACTTCTGGCATCGAGCGGTGACAAAGCGGTCCCTGTCACCTCACCGCCCGCGGCACAGCCGGCTGCAGCGGGAACCTCAAGTACAGTGGCTGGAGCAGCAGGTGGCAAAGCGACGGACCAAACGGGACGTGTACCAGGAGCCCACGGACCCCAAGTTTCCCCAGCAGTGGTACCTGTCTGGT---------------------------------------------GTCACCCAGCGGGACCTGAACGTGAAGGAGGCCTGGGCCCAGGGCTACACGGGGCGTGGCATCGTGGTCTCCATTCTGGACGATGGCATCGAGAAGAACCACCCGGACTTGGCAGGCAATTATGATCCTGGGGCCAGCTTCGATGTCAATGACCAGGACCCTGACCCCCAGCCTCGGTACACGCAGATGAATGACAACAGGCATGGCACACGGTGTGCAGGCGAGGTGGCTGCAGTGGCCAACAACGGTGTCTGTGGCGTAGGCGTGGCCTACAATGCCCGTATTGGAGGGGTGCGCATGCTGGACGGTGAAGTGACAGATGCGGTAGAGGCACGCTCGCTGGGCCTGAATCCCAACCACATCCACATCTACAGCGCCAGTTGGGGCCCCGAGGACGACGGCAAGACCGTGGATGGGCCAGCCCGCCTTGCTGAGGAGGCCTTCTTCCGGGGGGTCAGCCAGGGCCGCGGGGGGCTGGGCTCCATCTTTGTCTGGGCCTCTGGGAACGGGGGCCGGGAACATGACAGCTGCAACTGCGACGGCTACACCAACAGCATCTACACGCTGTCCATCAGCAGCGCCACGCAGTCCGGCAACGTGCCCTGGTACAGTGAGGCCTGCTCGTCCACGCTGGCCACAACCTACAGCAGTGGAAACCAGAACGAGAAGCAGATCGTGACCACTGATCTGCGGCAGAAGTGTACGGAGTCTCACACAGGCACCTCTGCCTCTGCCCCCTTGGCAGCGGGCATCATCGCACTCACCCTGGAGGCCAATAAGAACCTCACCTGGCGGGACATGCAGCACCTGGTGGTACAGACCTCAAAGCCAGCCCACCTCAATGCTAACGACTGGGCCACCAATGGTGTGGGCCGCAAAGTGAGCCATTCGTATGGCTACGGGTTACTGGACGCAGGTGCCATGGTGGCTCTGGCCCAGAACTGGACGACGGTGACCCCTCAGCGGAAGTGCATCATCGACATCCTCACTGAGCCCAAGGACATCGGGAAGCGTCTGGAGGTGCGGAAGACTGTGACCGCCTGCGTGGGGGAGCCCAGCCACATCACGCGGCTGGAACACACTCAGGCGCGGCTCACCCTGTCCTACAACCGCCGCGGTGACCTGGCCATCCACCTGGTCAGCCCCATGGGCACCCGCTCCACCCTGCTGGCCGCCAGGCCGCACGACTACTCTGCAGACGGGTTTAACGACTGGGCCTTCATGACGACCCATTCCTGGGACGAGGACCCCTCTGGCGAGTGGGTCCTGGAGATAGAAAACACCAGTGAAGCAAATAACTATGGGACACTGACCAAGTTCACCCTCGTGCTGTACGGCACGGTCCCCGAG------GGGCTGCCCACACCTCCTGAGAGCATCGGCTGCAAGACCCTCACGTCCAGCCAGGCCTGTGTGGTGTGCGAGGAAGGCTTCTCCCTGCACCAGAAGAGCTGTGTCCAGCGCTGCCCTCCAGGCTTCACTCCCCAAGTCCTCGACACGCACTACAGCACCGAGAACAACGTGGAGATCATCCGGGCCAGCGTCTGTGCCCCCTGCCACGCCTCGTGTGCCACATGCCAGGGGCCAGCCCCCACAGACTGCCTCAGCTGCCCCAGCCACGCCTCCCTGGACCCTGTGGAGCAGACGTGCTCCCGGCAAAGCCAGAGCAGCCGTGAGTCGCCA---------------------CAGCCGCAG------------CAGCCGCCG---------------CCCGCGGAGGTGGAGGCAGAGCCGCGGCTGCGGGAGGGGCTGCTGCCCTCACACCTGCCCGAGGTGGTGGCCGGCCTCAGCTGCGCCTTCATCGTGCTGGTCTTCGTCACTGTCTTCCTGGTCCTGCAGCTGCGCTCGGGCTTCAGCTTCCGAGGGGTGAAGGTGTACACCATGGACCGTGGCCTCATCTCCTACAAGGGGCTGCCCCCCGAAGCCTGGCAGGAGGAGTGCCCGTCCGACTCAGAAGAGGACGAGGGCCGGGGCGAGAGGACCGCCTTTATTAAAGACCAGAGCGCCCTTTGA
>asiaeorie
ATGGAGCTGAGGCCCTGGTTGCTATGGGTGGTAGCAGCAGCAGGAGCCTTGGTCCTGCTGGCGGCCGATGCCCGTGGCCAGAAGGTCTTCACCAATACCTGGGCCGTGCGCATTCCTGGAGGCCTAGCCGTGGCTGACAGTGTGGCACGCAAGCATGGCTTCCTCAACCTGGGCCAG---------------------------------------------------------------------------------------------------ATCTTTGGCGACTATTACCACTTCTGGCATCGAGCGGTGACAAAGCGGTCCCTGTCACCTCACCGCCCGCGGCACAGCCGGCTGCAGCGGGAACCTCAAGTACAGTGGCTGGAGCAGCAGGTGGCAAAGCGACGGACCAAACGGGATGTGTACCAGGAGCCCACGGACCCCAAGTTTCCCCAGCAGTGGTACCTGTCTGGT---------------------------------------------GTCACCCAGCGGGACCTGAACGTGAAGGAGGCCTGGGCCCAGGGCTACACGGGGCGTGGCATCGTGGTCTCCATTCTGGACGATGGCATCGAGAAGAACCACCCGGACTTGGCAGGCAATTATGATCCTGGGGCCAGCTTCGATGTCAATGACCAGGACCCTGACCCCCAGCCTCGGTACACGCAGATGAATGACAACAGGCATGGCACACGGTGTGCAGGCGAGGTGGCCGCAGTGGCCAACAACGGTGTCTGTGGCGTAGGCGTGGCCTACAATGCCCGTATTGGAGGGGTGCGCATGCTGGACGGTGAAGTGACAGATGCGGTAGAGGCACGCTCGCTGGGCCTGAATCCCAACCACATCCACATCTACAGCGCCAGTTGGGGCCCCGAGGACGACGGCAAGACCGTGGATGGGCCAGCCCGCCTTGCTGAGGAGGCCTTCTTCCGGGGGGTCAGCCAGGGCCGCGGGGGGCTGGGCTCCATCTTTGTCTGGGCCTCTGGGAACGGGGGCCGGGAACATGACAGCTGCAACTGCGACGGCTACACCAACAGCATCTACACGCTGTCCATCAGCAGCGCCACGCAGTCCGGCAACGTGCCCTGGTACAGTGAGGCCTGCTCGTCCACGCTGGCCACAACGTACAGCAGTGGAAACCAGAACGAGAAGCAGATCGTGACCACTGATCTGCGGCAGAAGTGTACGGAGTCTCACACAGGCACCTCTGCCTCTGCCCCCTTGGCAGCGGGCATCATCGCTCTCACCCTGGAGGCCAATAAGAACCTCACCTGGCGGGACATGCAGCACCTGGTGGTACAGACCTCAAAGCCAGCCCACCTCAATGCTAACGACTGGGCCACCAATGGTGTGGGCCGCAAAGTGAGCCATTCGTATGGCTACGGGTTACTGGACGCAGGTGCCATGGTGGCTCTGGCCCAGAACTGGACGACGGTCACCCCCCAGCGGAAGTGCATCATCGACATCCTCACTGAGCCCAAGGACATCGGGAAGCGGCTGGAGGTGCGGAAGACTGTGACCGCCTGCGTGGGGGAGCCCAGCCACATCACGCGGCTGGAACACACTCAGGCGCGGCTCACCCTGTCCTACAACCGCCGTGGTGACCTGGCCATCCACCTGGTCAGCCCCATGGGCACCCGCTCCACCCTGCTGGCCGCCAGGCCGCACGACTACTCTGCAGACGGGTTTAACGACTGGGCCTTCATGACGACCCATTCCTGGGACGAGGACCCCTCTGGCGAGTGGGTCCTGGAGATAGAAAACACCAGTGAAGCAAATAACTATGGGACACTGACCAAGTTCACCCTCGTGCTGTACGGCACGGCCCCCGAG------GGGCTGCCCACACCTCCTGAGAGCATCGGCTGCAAGACCCTCACGTCCAGCCAGGCCTGTGTGGTGTGCGAGGAAGGCTTCTCCCTGCACCAGAAGAGCTGTGTCCAGCGCTGCCCTCCAGGCTTCGCTCCCCAAGTCCTCAACACGCACTACAGCACCGAGAACAACGTGGAGATCATCCGGGCCAGCGTCTGTGCCCCCTGCCACGCCTCGTGTGCCACGTGCCAGGGGCCAGCCCCCACAGACTGCCTCAGCTGCCCCAGCCACGCCTCCCTGGACCCTGTGGAACAGACATGCTCCCGGCAAAGCCAGAGCAGCCGTGAGTCGCCG---------------------CAGCCGCAG------------CAGCCGCCA---------------CCTATGGAGGTGGAGGCAGAGCCGCGGCTGCGGGAGGGGCTGCTGCCCTCACACCTGCCCGAGGTGGTGGCCGGCCTCAGCTGCGCCTTCATCGTGCTGGTCTTCGTCACTGTCTTCCTGGTCCTGCAGCTGCGCTCGGGCTTCAGCTTCCGAGGGGTGAAGGTGTACACCATGGACCGTGGCCTCATCTCCTACAAGGGGCTGCCCCCCGAAGCCTGGCAGGAGGAGTGCCCATCCGACTCAGAAGAGGACGAGGGCCGGGGCGAGAGGACCGCCTTTATCAAAGACCAGAGCGCCCTTTGA
>catus
ATGGAGCTGAGGCCCTGGTTGCTATGGGTGGTAGCAGCAGCGGGAGCCTTGGTCCTGCTGGCGGCCGATGCCTGCGGCCAGAAGGTCTACACCAACACCTGGGCTGTGCACATTCCCGGAGGCCCAGCCGTGGCTGACAGCCTGGCACGAAAGCATGGCTTCCTCAACTTGGGCCAG---------------------------------------------------------------------------------------------------ATCTTCGGCGACTATTACCACTTCTGGCATCGAGCGGTGACAAAGCGGTCCCTGTCGCCTCACCGCCCGCGGCACAGCCGGCTGCAGAGGGAGCCTCAAGTACAGTGGCTGGAGCAGCAGGTGGCAAAGCGAAGGACCAAACGGGATGTGTACCAGGAGCCCACGGACCCCAAGTTTCCCCAGCAGTGGTACCTGTCTGGC---------------------------------------------GTCACCCAGCGGGACCTGAACGTGAAGGAGGCCTGGGCTCAGGGCTACACGGGGCACGGCATTGTGGTCTCCATCCTGGACGATGGCATCGAGAAGAACCACCCAGACTTGGCAGGCAATTATGATCCCGGGGCCAGCTTCGATGTCAATGACCAGGACCCTGACCCCCAGCCTCGGTACACACAGATGAATGACAACCGGCACGGCACACGGTGTGCGGGCGAGGTAGCCGCGGTAGCCAACAACGGCGTCTGTGGCGTAGGCGTGGCCTACAACGCCCGCATTGGAGGGGTGCGCATGCTGGATGGCGAGGTGACGGACGCGGTGGAGGCGCGTTCGCTGGGCCTGAACCCCAACCACATCCACATCTACAGTGCCAGCTGGGGCCCCGAGGACGATGGCAAAACCGTGGATGGGCCTGCCCGCCTGGCTGAGGAGGCCTTCTTCCGGGGGGTCAGCCAGGGCCGCGGGGGTCTGGGCTCCATCTTTGTCTGGGCCTCAGGGAACGGGGGCCGGGAGCATGACAGCTGCAACTGTGACGGCTACACCAACAGCATCTACACGCTGTCCATCAGCAGCGCCACGCAGCTCGGCAACGTGCCCTGGTACAGCGAGGCCTGCTCGTCCACTCTGGCCACCACCTACAGCAGCGGCAGCCAGAACGAGAAGCAGATCGTGACCACGGACTTGCGGCAAAAGTGCACGGAGTCTCACACGGGCACCTCCGCCTCTGCCCCCTTGGCAGCGGGCATCATCGCCCTCACCCTGGAAGCCAATAAGAACCTCACCTGGCGGGACATGCAGCACCTGGTGGTACAGACCTCGAAGCCAGCCCACCTCAATGCTAACGATTGGGCCACCAACGGCGTGGGCCGGAAAGTGAGCCATTCGTACGGCTACGGGCTGCTGGACGCAGGTGCCATGGTGACCCTGGCCCAGAACTGGACGACCGTGGCCCCCCAGAGGAAGTGCATCATCGACATCCTCACTGAACCCAAGGACATCGGGAAGCGGCTGGAGGTGCGGAAGATGGTGACCGCCTGCCTGGGGGAGCCTAGCCATATCACGCGGCTGGAGCACGCACAGGCCCGCCTCACCCTGTCCTACAATCGCCGCGGTGACCTGGCCATCCACCTGGTCAGCCCCATGGGCACCCGCTCCACCCTGCTGGCTGCCAGGCCACACGACTACTCCGCAGATGGGTTTAATGACTGGGCCTTCATGACAACCCACTCCTGGGATGAGGACCCCTCTGGCGAGTGGGTCCTGGAGATTGAAAACACTAGCGAAGCCAACAACTACGGGACACTGACCAAGTTCACCCTCGTGCTATACGGCACGGCCCCTGAG------GGGCTGCACGCGCCTCCCGAAAGCAGCGGCTGCAAGACCCTCACGTCCAGCCAGGCCTGTGTGGTGTGTGAGGAAGGCTTCTCCCTGCACCAGAAGAGCTGTGTCCAGCACTGCCCGCCAGGCTTCACCCCCCAAGTCCTCGATACACACTATAGCACCGAGAACGACGTGGAGATCATCCGGGCCAGCGTCTGCGCCCCCTGCCACGCCTCGTGTGCCACCTGCCAGGGGCTGGCCCCCACGGACTGCCTCAGCTGCCCCAGCCACGCCTCCCTGGACCCCGTGGAGCAGACCTGCTCCCGGCAGAGCCAGAGCAGCCGCGAGTCACCG---------------------GAGCAGCAG---------------CCGCCC---------CGGCCACCCCCGGAGGTGGAGGCCGAGCCCCGAGCCAGGGCAGAGCTGCTGCCCTCACACCTGCCCGAGGTGGTGGCCGGCCTCAGCTGCGCCTTCATCGTGCTGGTCTTCGTCACCGTCTTCCTGGTCCTGCAGCTGCGCTCGGGCTTCAGCTTCCGGGGGGTGAAGGTGTACACCATGGACCGTGGCCTCATCTCCTACAAGGGGCTGCCCCCCGAAGCCTGGCAGGAAGAGGGCCCGTCGGACTCGGAAGAGGACGAGGGCCGGGGCGAGAGGACCGCCTTTATCAAAGACCAGAGCGCCCTTTGA
>furo
ATGGAGCTGAGGCCCTGGTTGCTATGGGTGGTAGCAGCGGCAGGAGCCTTGGTCCTGCTGGCCGCCGACGCCCGCGCCCAGAAGGTCTACACCAACACCTGGGCCGTGCACATTCCCGGAGGCCCTGCTGTGGCTGACCGCCTGGCGCGCAAGCATGGCTTCCTCAACTTGGGCCAG---------------------------------------------------------------------------------------------------ATCTTCGGCGACTATTACCACTTCTGGCATCGAGCGGTGACAAAGCGGTCCCTGTCGCCTCACCACCCGCGGCACAGCCGGCTGCAGAGGGAGCCTCAAGTGCAGTGGCTGGAGCAGCAGGTGGCCAAGCGAAGGACCAAACGGGATGTGTACCAGGAGCCCACGGACCCCAAATTTCCCCAGCAGTGGTACCTGTCTGGC---------------------------------------------GTCACCCAGCGGGACCTGAACGTGAAGGAGGCCTGGGCTCAGGGCTACACGGGTCACGGCATTGTGGTCTCCATTCTGGACGACGGCATCGAGAAGAACCACCCAGACTTGGCAGGCAATTATGATCCTGGGGCCAGCTTCGATGTCAATGACCAGGATCCTGACCCGCAGCCTCGGTACACACAGATGAATGACAACAGGCATGGCACACGGTGTGCCGGCGAGGTGGCTGCCGTGGCCAACAACGGTGTCTGTGGCGTAGGTGTGGCCTACAATGCCCGCATTGGAGGGGTGCGCATGCTGGACGGCGAGGTGACGGACGCGGTGGAGGCCCGCTCGCTGGGCCTGAACCCCAACCACATCCACATCTACAGCGCTAGCTGGGGCCCCGAGGACGACGGCAAGACCGTGGATGGCCCTGCCCGCCTCGCCGAGGAGGCCTTCTTCCGGGGGGTTAGCCAGGGCCGCGGGGGGCTGGGCTCCATCTTCGTGTGGGCCTCGGGGAACGGGGGCCGGGAGCACGACAGCTGCAACTGTGACGGCTACACCAACAGCATCTACACGCTGTCCATCAGCAGCGCCACGCAGCTGGGCAACGTGCCCTGGTACAGCGAGGCCTGCTCGTCCACGCTGGCCACCACATACAGCAGCGGCAACCAGAACGAGAAGCAGATCGTGACCACAGATTTGCGGCAGAAGTGTACGGAGTCTCACACGGGCACCTCGGCCTCTGCCCCCTTGGCAGCCGGCATCATTGCTCTCACCCTGGAAGCCAATAAGAACCTCACCTGGCGGGACATGCAGCACCTGGTGGTACAGACCTCGAAGCCCGCCCACCTCAATGCTAATGACTGGGCCACCAACGGTGTGGGCCGTAAAGTGAGCCACTCGTATGGCTATGGGCTGTTGGACGCAGGTGCTATGGTGACCCTGGCCCAGAACTGGACGACGGTGCCCCCCCAGAGGAAATGCATCATCGACATCCTCACTGAGCCCAAGGACATCGGAAAGCGGCTGGAGGTGCGCAAGACGGTGACCGCCTGCCTGGGGGAGCCCAGCCACATCACACGGCTGGAACACGCGCAGGCCCGCCTCACCTTGTCCTACAATCGCCGTGGCGACCTGGCCATCCACCTGGTCAGCCCCATGGGCACCCGCTCCACCCTGCTGGCCGCCAGGCCACATGACTACTCTGCAGATGGGTTTAACGACTGGGCCTTCATGACAACCCACTCCTGGGACGAGGACCCCTCTGGCGAGTGGGTCCTGGAGATTGAAAACACCAGCGAAGCCAACAACTATGGGACGCTGACCAAGTTCACCCTTGTGCTGTATGGCACAGCCCCCGAG------GGACCGCACACACCTCCCGAGAGCAGTGGCTGCAAGACCCTCACGACCAGCCAGGCCTGCGTGGTGTGCGAGGAAGGCTTCTCCCTGCACCAGAAGACCTGTGTCCAGCACTGCCCACCAGGCTTCACGCCCCAAGTCCTCGATACGCACTATAGCACCGAGAACGATGTGGAGACCATCCGGGCCAGCGTGTGTACCCCCTGCCACAGCTCGTGTGCCACCTGCCAGGGGCTGGCCCCCACAGACTGCCTCAGCTGCCCCAGCCATGCCTCGCTGGACCCCGTGGAGCAGACGTGCTCCCGACAGAGCCAGAGCAGCCGCGAGTCGCCC---------------------CAGCAGCGG------------CCGCCGCCC------CAGAGGCTGCCCACAGAGGTGGAGGCGGAGCCGCGGCCGCGGGCAGGGCTGCTGCCCTCACACCTGCCCGAGGTGGTGGCCGGCCTCAGCTGCGCCTTCATCGTGCTGGTCTTTGTCACCGTCTTCCTGGTCCTGCAGCTGCGCTCCGGCTTCAGCTTCCGGGGGGTGAAGGTGTACACCATGGACCGCGGCCTCATCTCCTACAAGGGGCTGCCCCCCGAAGCCTGGCAGGAAGAGTGCCCGTCGGACTCAGAAGAGGACGAGGGCCGGGGCGAGAGGACCGCCTTTATCAAAGACCAGAGCGCCCTTTGA
>variegat
ATGGAGCTGAGGCCCTGGTTGCTATGGGTGGTAGCAGCAGCAGGAGCCTTGGTCCTGCTGACAGCTGATGCCCGTGACCAGAAGGTCTTCACCAACACATGGGCTGTGCACATCCCCGGAGGCCTGGCAGTGGCTGATAGTGTGGCACGAAAGCATGGGTTCCTCAACCTAGGCCAG---------------------------------------------------------------------------------------------------ATCTTCGGCGACTATTACCACTTCTGGCATCGAGCAGTGACAAAGCGGTCCCTGTCGCCTCACCGCCCGCGGCACAGACGGCTGCAGAGAGAGCCTCAAGTACAGTGGCTGGAGCAGCAGGTGGCAAAGCAACGGACCAAACGGGACGTGTACCAGGAGCCCACAGATCCCAAGTTTCCCCAGCAATGGTACCTGTCTGGC---------------------------------------------ATCGCGCAGCGAGACCTGAATGTGAAGGAGGCCTGGGCCCAGGGCTACACAGGGCACGGCATTGTGGTCTCCATTCTGGATGATGGCATTGAGAAGAACCACCCAGACTTGGCAGGCAATTATGATCCTGGGGCCAGTTTTGATGTCAATGACCAGGACCCTGACCCCCAACCTCGGTACACGCAGATGAATGACAACAGGCATGGCACACGGTGTGCGGGTGAAGTGGCTGCGGTGGCCAACAATGGTGTCTGTGGTGTAGGCGTGGCCTACAATGCCCGCATTGGAGGGGTGCGCATGCTGGATGGTGAGGTGACAGATGCAGTGGAAGCACGCTCGCTGGGCCTGAATCCCAACCACATCCACATCTACAGTGCCAGCTGGGGCCCCGAGGACGACGGCAAGACGGTGGACGGGCCAGCCCGCCTTGCCGAAGAGGCTTTCTTCCGGGGTGTCAGCCAGGGCCGAGGGGGGCTGGGTTCCATATTTGTCTGGGCCTCAGGGAACGGGGGCCGGGAACATGACAGCTGCAACTGCGACGGCTACACCAACAGCATCTATACGCTGTCCATCAGCAGCGCCACGCAGTTCGGCAATGTGCCCTGGTACAGCGAGGCCTGCTCATCCACACTGGCCACGACCTACAGCAGTGGCAACCAGAACGAGAAGCAGATTGTGACCACTGACTTGCGGCAGAAATGCACAGAGTCTCACACGGGCACCTCAGCCTCTGCCCCCCTGGCAGCCGGCATCATCGCTCTCACCCTGGAGGCCAATAAGAACCTCACCTGGCGGGACATGCAGCACCTGGTGGTACAGACCTCAAAGCCAGCCCACCTCAATGCTAACGATTGGGCCACCAATGGTGTGGGCCGGAAAGTGAGCCACTCATACGGCTATGGGCTGTTGGACGCAGGTGCCATGGTGGCCTTGGCCCAGAACTGGACAACAGTGGCCCCCCAGAGGAAGTGCATCATCGACATCCTCACTGACCCCAAGGACATTGGGAAACGGCTAGAGGTGCGGAAGACTGTGACCGCGTGCCTGGGCGAGCCCAACCACATCACCCGTCTGGAGCATGCTCAGGCACGGCTCACCCTGTCCTACAATCGCCGTGGTGACCTGGCCATCCACCTAGTCAGCCCCTTGGGCACCCGCTCCACCCTGCTGGCTGCCAGGCCTCACGACTATTCTGCAGATGGATTTAATGATTGGGCTTTCATGACAACCCATTCCTGGGATGAGGACCCCTCTGGCGAGTGGGTCCTGGAGATTGAAAACACCAGCGAAGCCAACAACTATGGGACGCTGACCAAGTTCACCCTCGTACTATATGGCACAGCCTCTGAG------GGGCTACCCACACCTCCCGAGAGCAGTGGCTGCAAGACCCCCACGTCCAGCCAGGCCTGTGTGGTATGTGAGGAAGGCTTCTCCCTGCACCAGAAGAGCTGTGTCCAGCGCTGCCCTCCAGGCTTCGCTCCCCAAGTCCTTGATACACACTATAACACTGAGAATGACGTGGAGACCATCCAGGCCAGCATCTGTACCCCCTGCCACGCCTCATGTGCCACATGTCAGGGGCCAGCCCCCACAGACTGCCTCAGCTGCCCCAGCCACGCCTCCCTGGACCCTGTGGAGCAGACATGCTCCCGGCAAAGCCAGAGCAGCCGCGAGTCCCCA---------------------CCACAGCAG------------CCACAACCC---------CGGCCGCCCCTGGAAGTGGAGACGGAGCCACGGCCACGGGCAGGGCTGCTGCCCTCGCACCTGCCTGAGGTGGTGGCTGGCCTCAGCTGCGCCTTCATTGTGTTGGTCTTCGTCACTGTCTTCCTGGTCCTGCAGCTGCGCTCGGGCTTCAGCTTCCGGGGGGTGAAGGTGTACACCATGGACCGGGGCCTCATCTCCTACAAGGGGCTGCCCCCTGAAGCCTGGCAGGAGGAGTGTCCGTCCGACTCAGAAGAGGATGAGGGCAGGGGCGAGAGGACCGCCTTTATCAAAGACCAGAGCGCCCTTTGA
>coquereli
ATGGAGCTGAGGCCCTGGTTGCTATGGGTGGTAGCAGCAGTAGGAACCTTGGTCCTGCTGGCAGCCGATGCCCGGGGCCAGAAGGTCTTCACCAACACATGGGCCGTGCACATCCCTGGAGGCCCGGCAGTGGCTGACAGCGTGGCACGAAAGCATGGGTTCCTCAACCTGGGTCAG---------------------------------------------------------------------------------------------------ATCTTCGGCGACTATTACCACTTCTGGCATCGAGCAGTGACAAAGCGGTCCCTGTTGCCTCACCGCCCGCGGCACAGCCGGCTGCAGAGGGAGCCTCAAGTACAGTGGCTGGAGCAGCAGGTGGCAAAGCGACGGACCAAACGAGATGTGTACCAGGAGCCCACAGACCCCAAGTTTCCCCAGCAGTGGTACCTGGCGGGC---------------------------------------------GTCACTCAGCGGGACCTGAATGTGAAGGAGGCCTGGGCCCAGGGCTACACGGGGCGTGGCATCGTGGTCTCCATCCTGGACGACGGCATTGAGAAGAACCACCCGGACTTGGCAGGCAATTATGATCCCGGGGCCAGTTTCGATGTTAACGACCAAGACCCTGACCCCCAGCCTCGGTACACGCAGATGAATGACAATAGGCATGGCACACGGTGTGCAGGCGAAGTGGCCGCAGTGGCCAACAATGGCGTCTGTGGTGTAGGCGTGGCCTATAACGCCCGCATTGGAGGGGTGCGCATGCTGGACGGCGAGGTCACCGACGCGGTGGAGGCACGCTCGCTGGGCCTGAACCCCAACCACATCCACATCTACAGCGCCAGCTGGGGCCCCGAGGACGACGGCAAGACGGTGGACGGGCCGGCACGCCTGGCCGAGGAGGCCTTCTTCCGGGGCGTGAGCCAGGGCCGAGGGGGGCTGGGCTCCATCTTTGTCTGGGCCTCAGGGAACGGGGGCCGGGAACATGACAGCTGCAACTGCGACGGCTACACCAATAGTATCTACACGCTGTCCATTAGCAGCGCCACGCAGTTCGGCAACGTGCCCTGGTACAGCGAGGCCTGCTCCTCCACACTGGCCACGACCTACAGCAGCGGCAACCAGAACGAGAAGCAGATCGTGACCACTGACTTGCGGCAGAAGTGCACAGAGTCTCACACGGGCACCTCCGCCTCTGCCCCCTTGGCAGCTGGCATCATCGCTCTCACTCTGGAGGCCAATAAGAACCTCACCTGGCGGGACATGCAGCACCTGGTCGTACAGACCTCAAAGCCAGCCCACCTTAATGCTAACGACTGGGCCACGAATGGTGTGGGCCGGAAAGTGAGTCACTCGTATGGCTACGGGCTGTTGGATGCAGGTGCCATGGTGGCCCTGGCGCAGAACTGGACGATGGTGGCCCCCCAGCGGAAGTGCATCGTTGACATCCTCGCTGAGCCGAAGGACATCGGGAAACGGCTAGAGGTGCGGAAGACGGTGACCGCGTGCCTGGGCGGGCCCAACCATATCACGCGGCTGGAGCATGCTCAGGCGCGGCTCACCCTGTCCTACAATCGCCGTGGCGATCTGGCCATCCACCTGGTCAGCCCCATGGGCACCCGTTCCACGCTGCTGGCCGCCAGGCCACACGACTACTCCGCAGATGGGTTTAATGACTGGGCCTTCATGACAACCCATTCCTGGGATGAGGATCCCTCTGGCGAGTGGGTCCTGGAGATTGAAAACACCAGCGAAGCCAACAACTATGGGACGCTGACCAAGTTCACCCTCGTGCTCTACGGCACAGCCCCCGAA------GGGCTGCCAACACCTCCCGAGAGCAGCGGCTGCAAGACTCTCACGTCCAGCCAGGCCTGCGTGGTATGCGAGGAAGGCTTCTCCCTGCACCAGAAGAGCTGTGTCCAGCACTGCCCACCAGGCTTCGCTCCCCAAGTCCTCGACACGCACTACAGCACCGAGAATGACGTGGAGACCATCCGGGCCAGTGTCTGTGCCCCCTGCCACGCCTCATGTGCCACATGCCAGGGGCCGGCCCCCACGGACTGCCTCAGCTGCCCCAGCCACGCCTCCCTGGACCCTGTGGAGCAGACTTGCTCCCGGCAAAGCCAGAGCAGCCGGGAGTCTCCG---------------------CCGCAGCAGCAGCAGCAGCCGCAGCCGCCC---------CGGCCACCCCTGGAGGTGGGGACGGAGCCGCGGCTGCGGGCAGGGCAGCTGCCCTCGCACCTGCCCGAGGTGGTGGCCGGCCTCGGCTGCGCCTTCATCGTGCTGGTCTTCGTCACTGTCTTTCTGGTCCTGCAGCTGCGCTCAGGCTTCAGCTTCCGGGGTGTGAAGGTGTACACCATGGACCGCGGCCTCATCTCCTACAAGGGGCTGCCGCCCGAGGCCTGGCAGGAGGAGTGCCCGTCCGACTCGGACGAGGACGAGGGCCGGGGCGAGAGGACCGCCTTTATCAAAGACCAGAGCGCCCTTTGA
>imitator
ATGGAGCTGAGGCCCTGGTTGCTATGGGTGGTAGCAGCAGCAGGAACCTTGGTCCTGCTGGCAGCTGATGCTCAGGGCCAGAAGGTCTTCACCAACACGTGGGCTGTGCGCATCCCTGGAGGCCCCGCGGTGGCCAACAGCGTGGCACGAAAGCATGGGTTTCTCAACCTGGGCCAG---------------------------------------------------------------------------------------------------ATCTTCAGCGACTATTACCACTTCTGGCATCGAGGAGTGACGAAGCGGTCTCTGTCGCCTCACCGCCCGCGGCACAGCCGACTGCAGAGGGAGCCTCAAGTACAGTGGCTGGAGCAGCAGGTGGCCAAGCGACGGACCAAACGGGACGTGTACCAGGAACCCACGGACCCCAAGTTTCCACAGCAGTGGTACCTGTCTGGT---------------------------------------------GTCACTCAGCGAGACCTGAATGTGAAGGAGGCCTGGGCACAGGGCTACACGGGGCACGGCATTGTGGTCTCCATTCTGGATGACGGCATTGAGAAGAACCACCCGGACTTGGCAGGCAATTATGATCCTGGGGCCAGTTTTGATGTCAATGACCAGGACCCTGACCCCCAGCCTCGCTACACACAGATGAACGATAACAGGCATGGCACACGGTGTGCGGGCGAAGTGGCTGCGGTGGCCAATAATGGTGTCTGTGGTGTAGGTGTGGCCTACAACGCCCGCATTGGAGGGGTGCGCATGCTGGATGGCGAGGTGACAGATGCAGTGGAGGCACGCTCGCTGGGCCTGAACCCCAACCACATCCACATCTACAGTGCCAGCTGGGGGCCCGAGGATGACGGCAAGACAGTGGATGGGCCAGCCCGCCTCGCCGAGGAGGCCTTCTTCCGGGGGGTTAGCCAGGGCCGAGGGGGGCTGGGCTCCATCTTTGTCTGGGCCTCGGGGAACGGGGGCCGGGAACATGACAGCTGCAACTGCGACGGCTACACCAACAGCATCTACACGCTGTCCATCAGCAGCGCCACGCAGCTTGGCAACGTGCCCTGGTACAGCGAGGCCTGCTCGTCCACACTGGCTACGACCTACAGTAGTGGCAACCAGAATGAGAAGCAGATCGTGACGACTGACTTGCGGCAGAAGTGCACGGAGTCTCACACAGGCACCTCAGCCTCTGCCCCTTTAGCAGCCGGCATCATTGCCCTCACCCTGGAGGCCAATAAGAACCTCACGTGGCGGGACATGCAGCACCTGGTGGTCCAGACCTCGAAGCCAGCCCACCTCAACGCCAACGACTGGGCCACCAATGGCGTGGGCCGGAAAGTGAGCCACTCATATGGCTACGGGCTTTTGGATGCAGGCGCCATGGTCGCCCTGGCCCAGAATTGGACCACAGTGGCCCCCCAGCGGAAGTGCATCATTGACATCCTCACCGAGCCCAAAGACATTGGGAAGCGGCTCGAGGTGCGGAAGACCGTGACCGCGTGCCTGGGCGAGCCCAACCACATCACCCGGCTGGAGCACGCTCAGGCGCGGCTCACACTGTCCTATAATCGCCGTGGCGACCTGGCCATCCACCTGGTCAGCCCCATGGGCACCCGCTCCACCCTGCTGGCAGCCAGGCCGCACGACTACTCCGCAGATGGGTTTAATGACTGGGCCTTCATGACAACTCATGCCTGGGATGAGGATCCCTCTGGCGAGTGGATCCTAGAGATTGAAAACACCAGCGAAGCCAACAACTATGGGACGCTGACCAAGTTCACCCTCGTGCTCTATGGCACAGCCCCTGAG------GGGCTGCCCGTACCTCCCGAAAGCAGCGGCTGCAAGACCCTCACATCCAGCCAGGCCTGCGTGGTGTGTGAGGAAGGCTTCTCCCTGCACCAGAAGAGCTGCGTGCAGCACTGCCCTCCAGGTTTTGCCCCCCAAGTCCTGGATACACACTATAGCACCGAGAATGACGTGGAGACCATCCGGGCCAGCGTCTGCGCCCCCTGCCATGCCTCATGTGCCACTTGCCAGGGACCGGCCCCCACAGACTGCCTCAGCTGCCCCAGCCACGCCTCTTTGGACCCTGTGGAGCAGACTTGCTCCCGGCAAAGCCAGAGCAGCCGAGAGTCCCCG---------------------CCAGAGCAG------------CAGCCACCC---------CGGCTGCCCCCAGAGGTGGAGGAGGAGCCGCGGCTGCGGGCAGGCCTGCTGCCCTCTCACCTGCCTGAGGTGGTGGCTGGCCTCAGCTGCGCCTTCATCGTGCTGGTCTTCGTCACTGTCTTCCTGGTCCTACAGCTGCGCTCTGGCTTTAGCTTCCGGGGGGTGAAGGTGTACACCATGGACCGTGGCCTCATCTCCTATAAGGGGCTGCCCCCTGAAGCCTGGCAGGAGGAGTGCCCGTCCGACTCAGAAGAGGATGAGGGCCGGGGCGAGAGGACCGCCTTTATCAAAGACCAGAGCGCCCTCTGA
>leucogen
ATGGAGCTGAGGCCCTGGTTGCTATGGGTGGTAGCAGCAACAGGAACCTTGGTCCTGCTAGCAGCTCATGCTCAGGGCCACAGGGTCTTCACCAACACGTGGGCTGTGCGCATCCCTGGAGGCCCAACGGTGGCCAACAGCGTGGCACGGAAGCATGGGTTCCTCAACCTGGGCCAG---------------------------------------------------------------------------------------------------ATCTTCGGGGACTATTACCACTTCTGGCATCGAGGAGTGACGAAGCGGTCCCTGTCGCCTCACCGCCCGCGGCACAGCCGGCTGCAGAGGGAGCCTCAAGTACAGTGGCTGGAACAGCAGGTGGCAAAGCGACGGACTAAACGGGACGTGTACCAGGAGCCCACAGACCCCAAGTTTCCTCAGCAGTGGTATCTGTCTGGT---------------------------------------------GTCACTCAGCGGGACCTGAATGTGAAGGAGGCCTGGGCGCAGGGCTACACAGGGCACGGCATCGTGGTCTCCATTCTGGACGATGGCATCGAGAAGAACCACCCGGACTTGGCAGGCAATTATGATCCTGGGGCCAGTTTTGATGTCAATGACCAGGACCCTGACCCCCAGCCTCGGTACACACAGATGAATGACAACAGGCATGGCACACGGTGTGCGGGGGAAGTGGCTGCGGTGGCCAACAACGGTGTCTGTGGTGTAGGTGTGGCCTACAACGCCCGCATTGGAGGGGTGCGCATGCTGGATGGCGAGGTGACAGATGCAGTGGAGGCACGCTCGCTGGGCCTGAACCCCAACCACATCCACATCTACAGTGCCAGCTGGGGCCCCGAGGATGATGGCAAGACGGTGGATGGGCCAGCCCGCCTCGCCGAGGAGGCCTTCTTCCGTGGGGTTAGCCAGGGCCGAGGGGGGCTGGGCTCCATCTTTGTCTGGGCCTCGGGGAACGGGGGCCGGGAACATGACAGCTGCAACTGCGACGGCTACACCAACAGTATCTACACGCTGTCCATCAGCAGCGCCACGCAGTTTGGCAACGTGCCGTGGTACAGCGAGGCCTGCTCGTCCACACTGGCCACGACCTACAGCAGTGGCAACCAGAATGAGAAGCAAATCGTGACAACTGACTTGCGGCAGAAGTGCACGGAGTCTCACACGGGCACATCAGCCTCTGCCCCCTTAGCAGCCGGCATCATTGCTCTCACCCTGGAGGCCAATAAGAACCTCACATGGCGGGACATGCAGCACCTGGTGGTACAGACCTCGAAGCCAGCCCACCTCAACGCCAACGACTGGGCCACCAATGGTGTGGGCCGGAAAGTGAGCCACTCATATGGCTATGGGCTTTTGGACGCGGGCGCCATGGTGGCCCTGGCCCAGAATTGGACCACAGTGGCCCCCCAGCGGAAGTGCATCATCGACATCCTCACCGAGCCCAAAGACATCGGGAAACGGCTCGAGGTGCGGAAGACTGTGACCGCGTGCCTGGGCGAGCCCAACCACATCATTCGGCTGGAGCACGCTCAGGCGCGGCTCACCCTGTCCTATAATCGCCGTGGCGACCTGGCCATCCACCTGGTCAGCCCCATGGGCACCCGCTCCACCCTGCTGGCAGCCAGGCCACATGACTACTCCGCAGATGGGTTTAATGACTGGGCCTTCATGACAACTCACTCCTGGGATGAGGATCCCTCTGGCGAGTGGGTCCTAGAGATTGAAAACACCAGCGAAGCCAACAACTATGGGACGCTGACCAAGTTCACCCTCGTACTCTATGGCACCGCCCCTGAG------GGGCTGCCCGTACCTCCAGAAAGCAGTGGCTGCAAGACCCTCACGTCCAGTCAGGCCTGTGTGGTGTGCGAGGAAGGCTTCTCCCTGCACCAGAAGAGCTGTGTCCAGCACTGCCCTCCAGGCTTCGCCCCCCAAGTCCTCGACACGCACTATAGCACCGAGAATGACGTGGAGACCATCCGGGCCAGCGTCTGCGCCCCCTGCCATGCCTCATGTGCCACATGCCAGGGTCCGGCCCCGACAGACTGCCTCAGCTGCCCCAGCCACGCCTCCTTGGACCCTGTGGAGCAGACTTGCTCCCGGCAAAGCCAGAGCAGCCGAGAGTCCCCG---------------------CTGCAGCAG------------CAGCCACCC---------CGGCTGCCCCCGGACGTGGAGGCGGGGCCGCGGCTGCGGGCAGGGCTGCTGCCCTCACACCTGCCTGAGGTGGTGGCCGGCCTCAGCTGCGCCTTCATCGTGCTGGTCTTCGTCACTGTCTTCCTGGTCCTGCAGCTGCGCTCTGGCTTTAGCTTCCGGGGGGTGAAGGTGTACACCATGGACCGTGGCCTCATCTCCTACAAGGGGCTGCCCCCTGAAGCCTGGCAGGAGGAGTGCCCGTCTGACTCAGAAGAGGACGAGGGCCGGGGCGAGAGGACCGCCTTTATCAAAGACCAGAGCGCCCTCTGA
>sapiens
ATGGAGCTGAGGCCCTGGTTGCTATGGGTGGTAGCAGCAACAGGAACCTTGGTCCTGCTAGCAGCTGATGCTCAGGGCCAGAAGGTCTTCACCAACACGTGGGCTGTGCGCATCCCTGGAGGCCCAGCGGTGGCCAACAGTGTGGCACGGAAGCATGGGTTCCTCAACCTGGGCCAG---------------------------------------------------------------------------------------------------ATCTTCGGGGACTATTACCACTTCTGGCATCGAGGAGTGACGAAGCGGTCCCTGTCGCCTCACCGCCCGCGGCACAGCCGGCTGCAGAGGGAGCCTCAAGTACAGTGGCTGGAACAGCAGGTGGCAAAGCGACGGACTAAACGGGACGTGTACCAGGAGCCCACAGACCCCAAGTTTCCTCAGCAGTGGTACCTGTCTGGT---------------------------------------------GTCACTCAGCGGGACCTGAATGTGAAGGCGGCCTGGGCGCAGGGCTACACAGGGCACGGCATTGTGGTCTCCATTCTGGACGATGGCATCGAGAAGAACCACCCGGACTTGGCAGGCAATTATGATCCTGGGGCCAGTTTTGATGTCAATGACCAGGACCCTGACCCCCAGCCTCGGTACACACAGATGAATGACAACAGGCACGGCACACGGTGTGCGGGGGAAGTGGCTGCGGTGGCCAACAACGGTGTCTGTGGTGTAGGTGTGGCCTACAACGCCCGCATTGGAGGGGTGCGCATGCTGGATGGCGAGGTGACAGATGCAGTGGAGGCACGCTCGCTGGGCCTGAACCCCAACCACATCCACATCTACAGTGCCAGCTGGGGCCCCGAGGATGACGGCAAGACAGTGGATGGGCCAGCCCGCCTCGCCGAGGAGGCCTTCTTCCGTGGGGTTAGCCAGGGCCGAGGGGGGCTGGGCTCCATCTTTGTCTGGGCCTCGGGGAACGGGGGCCGGGAACATGACAGCTGCAACTGCGACGGCTACACCAACAGTATCTACACGCTGTCCATCAGCAGCGCCACGCAGTTTGGCAACGTGCCGTGGTACAGCGAGGCCTGCTCGTCCACACTGGCCACGACCTACAGCAGTGGCAACCAGAATGAGAAGCAGATCGTGACGACTGACTTGCGGCAGAAGTGCACGGAGTCTCACACGGGCACCTCAGCCTCTGCCCCCTTAGCAGCCGGCATCATTGCTCTCACCCTGGAGGCCAATAAGAACCTCACATGGCGGGACATGCAACACCTGGTGGTACAGACCTCGAAGCCAGCCCACCTCAATGCCAACGACTGGGCCACCAATGGTGTGGGCCGGAAAGTGAGCCACTCATATGGCTACGGGCTTTTGGACGCAGGCGCCATGGTGGCCCTGGCCCAGAATTGGACCACAGTGGCCCCCCAGCGGAAGTGCATCATCGACATCCTCACCGAGCCCAAAGACATCGGGAAACGGCTCGAGGTGCGGAAGACCGTGACCGCGTGCCTGGGCGAGCCCAACCACATCACTCGGCTGGAGCACGCTCAGGCGCGGCTCACCCTGTCCTATAATCGCCGTGGCGACCTGGCCATCCACCTGGTCAGCCCCATGGGCACCCGCTCCACCCTGCTGGCAGCCAGGCCACATGACTACTCCGCAGATGGGTTTAATGACTGGGCCTTCATGACAACTCATTCCTGGGATGAGGATCCCTCTGGCGAGTGGGTCCTAGAGATTGAAAACACCAGCGAAGCCAACAACTATGGGACGCTGACCAAGTTCACCCTCGTACTCTATGGCACCGCCCCTGAG------GGGCTGCCCGTACCTCCAGAAAGCAGTGGCTGCAAGACCCTCACGTCCAGTCAGGCCTGTGTGGTGTGCGAGGAAGGCTTCTCCCTGCACCAGAAGAGCTGTGTCCAGCACTGCCCTCCAGGGTTCGCCCCCCAAGTCCTCGATACGCACTATAGCACCGAGAATGACGTGGAGACCATCCGGGCCAGCGTCTGCGCCCCCTGCCACGCCTCATGTGCCACATGCCAGGGGCCGGCCCTGACAGACTGCCTCAGCTGCCCCAGCCACGCCTCCTTGGACCCTGTGGAGCAGACTTGCTCCCGGCAAAGCCAGAGCAGCCGAGAGTCCCCG---------------------CCACAGCAG------------CAGCCACCT---------CGGCTGCCCCCGGAGGTGGAGGCGGGGCAACGGCTGCGGGCAGGGCTGCTGCCCTCACACCTGCCTGAGGTGGTGGCCGGCCTCAGCTGCGCCTTCATCGTGCTGGTCTTCGTCACTGTCTTCCTGGTCCTGCAGCTGCGCTCTGGCTTTAGTTTTCGGGGGGTGAAGGTGTACACCATGGACCGTGGCCTCATCTCCTACAAGGGGCTGCCCCCTGAAGCCTGGCAGGAGGAGTGCCCGTCTGACTCAGAAGAGGACGAGGGCCGGGGCGAGAGGACCGCCTTTATCAAAGACCAGAGCGCCCTCTGA
>abelii
ATGGAGCTGAGGCCCTGGTTGCTATGGGTGGTAGCAGCAACAGGAACCTTGGTCCTGCTAGCAGCTGATGCTCAGGGCCAGAAGGTCTTCACCAACACGTGGGCTGTGCGCATCCCTGGAGGCCCAGCGGTGGCCGACAGCGTGGCACGGAAGCATGGGTTCCTCAACCTGGGCCAG---------------------------------------------------------------------------------------------------ATCTTCGGGGACTATTACCACTTCTGGCATCGAGGAGTGACGAAGCGGTCCCTGTCGCCTCACCGCCCGCGGCACAGCCGGCTGCAGAGGGAGCCTCAAGTGCAGTGGCTGGAACAGCAGGTGGCAAAGCGACGGACTAAACGGGACGTGTACCAGGAGCCCACAGACCCCAAGTTTCCTCAGCAGTGGTACCTGTCTGGT---------------------------------------------GTCACTCAGCGGGACCTGAATGTGAAGGAGGCCTGGGCGCAGGGCTACACAGGGCACGGCATTGTGGTCTCCATTCTGGACGATGGCATCGAGAAGAACCACCCGGACTTGGCAGGCAATTATGATCCTGGGGCCAGTTTTGATGTCAATGACCAGGACCCTGACCCACAGCCTCGGTACACACAGATGAATGACAACAGGCATGGCACACGGTGTGCGGGGGAAGTGGCTGCGGTGGCCAACAACGGTGTCTGTGGTGTAGGTGTGGCCTACAACGCCCGCATTGGAGGGGTGCGCATGCTGGATGGCGAGGTGACAGATGCAGTGGAGGCACGCTCGCTGGGCCTGAACCCCAACCACATCCACATCTACAGTGCCAGCTGGGGCCCCGAGGATGACGGCAAGACAGTGGATGGTCCAGCCCGCCTCGCCGAGGAGGCCTTCTTCCGTGGGGTTAGCCAGGGCCGAGGGGGGCTGGGCTCCATCTTTGTCTGGGCCTCGGGGAACGGGGGCCGGGAACATGACAGCTGCAACTGCGACGGCTACACCAACAGTATCTACACGCTGTCCATCAGCAGCGCCACGCAGTTTGGCAACGTGCCGTGGTACAGCGAGGCCTGCTCGTCCACACTGGCCACGACCTACAGCAGTGGCAACCAGAATGAGAAGCAGATCGTGACGACTGACTTGCGGCAGAAGTGCACGGAGTCTCACACGGGCACCTCAGCCTCTGCCCCCTTAGCAGCCGGCATCATTGCTCTCACCCTGGAGGCCAATAAGAACCTCACATGGCGGGACATGCAACACCTGGTGGTACAGACCTCGAAGCCAGCCCACCTCAACGCCAACGACTGGGCCACCAATGGTGTGGGCCGGAAAGTGAGCCACTCATATGGCTACGGGCTTTTGGACGCAGGCGCCATGGTGGCCCTGGCCCAGAATTGGACCACAGTAGCCCCCCAGCGGAAGTGCATCATCGACATCCTCACCGAGCCCAAAGACATCGGGAAACGGCTCGAGGTGCGGAAGACCGTGACTGCGTGCCTGGGCGAGCCCAACCACATCACTCGGCTGGAGCACGCTCAGGCGCGGCTCACCCTGTCCTATAATCGCCGTGGCGACCTGGCCATCCACCTGGTCAGCCCCCTGGGCACCCGCTCCACCCTGCTGGCAGCCAGGCCACATGACTACTCCGCAGATGGGTTTAATGACTGGGCCTTCATGACAACTCATTCCTGGGATGAGGATCCCTCTGGCGAGTGGGTCCTAGAGATTGAAAACACCAGCGAAGCCAACAACTATGGGACGCTGACCAAGTTCACCCTCGTACTCTATGGCACCGCCCCTGAG------GGGCTGCCCGTACCTCCAGAAAGCAGTGGCTGCAAGACCCTCACGTCCAGTCAGGCCTGTGTGGTGTGCGAGGAAGGCTTCTCCCTGCACCAGAAGAGCTGTGTCCAGCACTGCCCTCCAGGCTTCGCCCCCCAAGTCCTCGATACGCACTATAGCACCGAGAATGACGTGGAGACCATCCGGGCCAGCGTCTGCGCCCCTTGCCACGCCTCATGTGCCACATGCCAGGGGCCGGCCCCGACAGACTGCCTCAGCTGCCCCAGCCACGCCTCCTTGGACCCTGTGGAGCAGACTTGCTCCCGGCAAAGCCAGAGCAGCCGAGAGTCCCCA---------------------CCACAGCAG------------CAGCCACCC---------CGGCTGCCCCCGGAGGTGGAGGCGGGGCCGCGGCTGCGGGCAGGGCTGCTGCCCTCACACCTGCCTGAGGTGGTGGCCGGCCTCAGCTGCGCCTTCATCGTGCTGGTCTTCGTCACTGTCTTCCTAGTCCTGCAGCTGCGCTCTGGCTTTAGCTTCCGGGGGGTGAAGGTGTACACCATGGACCGTGGCCTCATCTCCTACAAGGGGCTGCCCCCTGAAGCCTGGCAGGAGGAGTGCCCGTCCGACTCAGAAGAGGACGAGGGCCGGGGCGAGAGGACCGCGTTTATCAAAGACCAGAGCGCCCTCTGA
>anubis
ATGGAGCTGAGGTCCTGGTTGCTATGGGTGGTAGCAGCAACAGGAACCTTGGTCCTGCTAGCAGCTGATGCTCAGGGCCAGAAGGTCTTCACCAACACGTGGGCTGTGCGCATCCCTGGGGGCCCAGCAGTGGCCAATAGCGTGGCACGGAAGCATGGGTTCCTCAACCTGGGCCAG---------------------------------------------------------------------------------------------------ATTTTCGGGGACTATTACCACTTCTGGCATCGAGGAGTGACGAAGCGGTCCCTGTCGCCTCACCGCCCGCGGCACAGCCGGCTGCAGCGGGAGCCTCAAGTACAGTGGCTGGAACAGCAGGTGGCAAAGCGACGGACTAAACGGGACTTGTACCAGGAGCCCACAGACCCCAAGTTTCCTCAGCAGTGGTACCTGTCTGGT---------------------------------------------GTCACTCAGCGGGACCTGAATGTGAAGGAGGCCTGGGCGCAGGGCTACACAGGGCACGGCATTGTGGTCTCCATTCTGGACGATGGCATTGAGAAGAACCACCCGGACTTGGCAGGCAATTATGATCCTGGGGCCAGTTTTGATGTCAATGACCAGGACCCTGACCCCCAGCCTCGTTACACACAGATGAATGACAACAGGCATGGCACACGGTGTGCGGGGGAAGTGGCTGCGGTGGCCAACAATGGTGTCTGTGGTGTAGGTGTGGCCTACAATGCGCGCATTGGAGGGGTGCGCATGCTGGATGGCGAGGTGACAGATGCAGTGGAGGCACGCTCGCTGGGCCTGAACCCCAACCACATCCACATCTACAGTGCTAGCTGGGGCCCCGAGGATGACGGCAAGACAGTGGATGGGCCAGCCCGCCTCGCTGAGGAGGCCTTCTTCCGTGGGGTTAGCCAGGGCCGTGGGGGGCTGGGCTCCATCTTTGTCTGGGCCTCGGGGAACGGGGGCCGGGAACATGACAGCTGCAACTGCGACGGCTACACCAACAGTATCTACACGCTGTCCATCAGCAGCGCCACGCAGTTTGGCAACGTACCCTGGTACAGTGAGGCCTGCTCATCCACACTGGCCACGACCTACAGCAGTGGCAACCAGAATGAGAAGCAGATTGTGACGACTGACTTGCGGCAGAAGTGCACGGAGTCTCACACGGGCACCTCAGCCTCTGCCCCCTTAGCAGCTGGCATCATTGCTCTCACCCTGGAGGCCAATAAGAACCTCACATGGCGGGACATGCAGCACCTGGTGGTACAGACCTCGAAGCCAGCCCACCTCAATGCCAACGACTGGGCCACCAATGGTGTGGGCCGGAAAGTGAGCCACTCGTATGGCTATGGGCTTTTGGACGCAGGCGCCATGGTGGCCCTGGCCCAGAATTGGACCACAGTGGGCCCCCAGCGGAAGTGCATCATTGACATCCTCACGGAGCCCAAAGACATCGGGAAACGGCTTGAGGTGCGGAAGACTGTGACCGCGTGCCTGGGCGAGCCCAACCACATCACTCGGCTGGAGCACGCTCAGGCGCGGCTCACCCTGTCCTATAATCGCCGTGGCGACCTGGCCATCCACCTGGTCAGCCCCATGGGCACCCGCTCCACCCTGCTGGCAGCCAGGCCACATGACTACTCCGCAGATGGGTTTAATGACTGGGCCTTCATGACAACTCATTCCTGGGATGAGGATCCCTCTGGCGAGTGGGTCCTAGAGATTGAAAACACGAGCGAAGCCAACAACTATGGGACACTGACAAAGTTCACCCTCGTACTCTATGGCACTGCCCCTGAG------GGGCTGCCCATACCTCCAGAAAGCAGTGGCTGCAAGACCCTCACGTCCAGTCAGGCCTGTGTGGTGTGCGAGGAAGGCTTCTCCCTGCACCAGAAGAGCTGTGTCCAGCACTGCCCTCCAGGCTTTGCCCCCCAAGTCCTCGATACACACTATAGCACCGAGAATGATGTGGAGACCATCCGGGCCAGCGTCTGCGCCCCCTGCCACGCCTCATGTGCCACATGCCAGGGGCCGGCCCCGACAGACTGCCTCAGCTGCCCCAGCCATGCCTCCTTGGACCCTGTGGAGCAGACTTGCTCCCGGCAAAGCCAGAGCAGCCGAGAGTCCCCG---------------------CCACAGCAG------------CAGCCACCC---------CGGCTGCCCCCAGAGATGGAGGCGGGGCCGCGGCTGCGGGCAGGGCTGCTGCCCTCACACCTGCCTGAGGTGGTGGCCGGCCTCAGCTGCGCCTTCATCGTGCTGGTCTTCGTCACTGTCTTCCTGGTCCTGCAGCTGCGCTCTGGCTTTAGCTTCCGGGGGGTGAAGGTGTACACCATGGACCGTGGCCTCATCTCCTACAAGGGGCTGCCCCCTGAAGCCTGGCAGGAGGAGTGCCCGTCCGACTCAGAAGAGGATGAGGGCCGGGGCGAGAGGACCGCCTTTATCAAAGACCAGAGCGCCCTCTGA
>fascicula
ATGGAGCTGAGGTCCTGGTTGCTATGGGTGGTAGCAGCAACAGGAACCTTGGTCCTGCTAGCAGCTGATGCTCAGGGCCAGAAGGTCTTCACCAACACGTGGGCTGTGCACATCCCTGGGGGCCCAGCAGTGGCCAACAGCGTGGCACGGAAGCATGGGTTCCTCAACCTGGGCCAG---------------------------------------------------------------------------------------------------ATTTTCGGGGACTATTACCACTTCTGGCATCGAGGAGTGACGAAGCGGTCCCTGTCGCCTCACCGCCCGCGGCACAGCCGGCTGCAGCGGGAGCCTCAAGTACAGTGGCTGGAACAGCAGGTGGCAAAGCGACGGACTAAACGGGACTTGTACCAGGAGCCCACAGACCCCAAGTTTCCTCAGCAGTGGTACCTGTCTGGT---------------------------------------------GTCACTCAGCGGGACCTGAATGTGAAGGAGGCCTGGGCGCAGGGCTACACAGGGCACGGCATTGTGGTCTCCATTCTGGACGATGGCATCGAGAAGAACCACCCGGACTTGGCAGGCAATTATGATCCTGGGGCCAGTTTTGATGTCAATGACCAGGACCCTGACCCCCAGCCTCGTTACACACAGATGAATGACAACAGGCATGGCACACGGTGTGCGGGGGAAGTGGCTGCGGTGGCCAACAATGGTGTCTGTGGTGTAGGTGTGGCCTACAATGCGCGCATTGGAGGGGTGCGCATGCTGGATGGCGAGGTGACAGATGCAGTGGAGGCACGCTCGCTGGGCCTGAACCCCAACCACATCCACATCTACAGTGCTAGCTGGGGCCCCGAGGATGACGGCAAGACAGTGGATGGGCCAGCCCGCCTCGCTGAGGAGGCCTTCTTCCGTGGGGTTAGCCAGGGCCGAGGGGGGCTGGGCTCCATCTTTGTCTGGGCCTCGGGGAACGGGGGCCGGGAACATGACAGCTGCAACTGCGACGGCTACACCAACAGTATCTACACGCTGTCCATCAGCAGCGCCACGCAGTTTGGCAACGTGCCCTGGTACAGTGAGGCCTGCTCATCCACACTGGCCACGACCTACAGCAGTGGCAACCAGAATGAGAAGCAGATTGTGACGACTGACTTGCGGCAGAAGTGCACGGAGTCTCACACGGGCACCTCAGCCTCTGCCCCCTTAGCAGCCGGCATCATTGCTCTCACCCTGGAGGCCAATAAGAACCTCACATGGCGGGACATGCAGCACCTGGTGGTACAGACCTCGAAGCCAGCCCACCTCAACGCCAACGACTGGGCCACCAATGGTGTGGGCCGGAAAGTGAGCCACTCGTATGGCTACGGGCTTTTGGACGCAGGCGCCATGGTGGCCCTGGCCCAGAATTGGACCACAGTGGGCCCCCAGCGGAAGTGCATCATCGACATCCTCACGGAGCCCAAAGACATCGGGAAACGGCTCGAGGTGCGGAAGACCGTGACCGCGTGCCTGGGCGAGCCCAACCACATCACTCGGCTGGAGCACGCTCAGGCGCGGCTCACCCTGTCCTATAATCGCCGTGGCGACCTGGCCATCCACCTGGTCAGCCCCATGGGCACCCGCTCCACCCTGCTGGCAGCCAGGCCACATGACTACTCCGCAGATGGGTTTAATGACTGGGCCTTCATGACAACTCATTCCTGGGATGAGGATCCCTCTGGCGAGTGGGTCCTAGAGATTGAAAACACCAGCGAAGCCAACAACTATGGGACACTGACAAAGTTCACCCTCGTACTCTATGGCACTGCCCCTGAG------GGGCTGCCCATACCTCCAGAAAGCAGTGGCTGCAAGACCCTCACGTCCAGTCAGGCCTGTGTGGTGTGCGAGGAAGGCTTCTCCCTGCACCAGAAGAGCTGTGTCCAGCACTGCCCTCCAGGCTTTGCCCCCCAAGTCCTCGATACACACTATAGCACCGAGAATGACGTGGAGACCATCCGGGCCAGCGTCTGCGCCCCCTGCCACGCCTCATGTGCCACATGCCAGGGGCCGGCCCCGACAGACTGCCTCAGCTGCCCCAGCCATGCCTCCTTGGACCCTGTGGAGCAGACTTGCTCCCGGCAAAGCCAGAGCAGCCGAGAGTCCCCG---------------------CCACAGCAG------------CAGCCACCC---------CGGCTGCCCCCAGAGATGGAGGCGGGGCCGCGGCTGCGGGCAGGGCTGCTGCCCTCACACCTGCCTGAGGTGGTGGCTGGCCTCAGCTGCGCCTTCATCGTGCTGGTCTTCGTCACTGTCTTCCTGGTCCTGCAGCTGCGCTCTGGCTTTAGCTTCCGGGGGGTGAAGGTGTACACCATGGACCGTGGCCTCATCTCCTACAAGGGGCTGCCCCCTGAAGCCTGGCAGGAGGAGTGTCCGTCTGACTCAGAAGAGGATGAGGGCCGGGGCGAGAGGACCGCCTTTATCAAAGACCAGAGCGCCCTCTGA
>sabaeus
ATGGAGCTGAGGTCCTGGTTGCTATGGGTGGTAGCAGCAACAGGAACCTTGGTCCTGCTAGCAGCTGATGCTCAGGGCCAGAAGGTCTTCACCAACACGTGGGCTGTGCGCATCCCTGGAGGCCCAGCAGTGGCCAATAGCGTGGCACGGAAGCATGGGTTCCTCAACCTGGGCCAG---------------------------------------------------------------------------------------------------ATCTTCGGGGACTATTACCACTTCTGGCATCGAGGAGTGACGAAGCGGTCCCTGTCGCCTCACCGCCCGCGGCACAGCCGGCTGCAGCGGGAGCCTCAAGTACAGTGGCTGGAACAGCAGGTGGCAAAGCGACGGACTAAACGGGACTTGTACCAGGAGCCCACAGACCCCAAGTTTCCTCAGCAGTGGTACCTGTCTGGT---------------------------------------------GTCACTCAGCGGGACCTGAATGTGAAGGAGGCCTGGGCGCAGGGCTACACAGGGCACGGCATTGTGGTCTCCATTCTGGACGATGGCATCGAGAAGAACCACCCGGACTTGGCAGGCAATTATGATCCTGGGGCCAGTTTTGATGTCAATGACCAGGACCCTGACCCCCAGCCTCGTTACACACAGATGAATGACAACAGGCATGGCACACGGTGTGCGGGGGAAGTGGCTGCGGTGGCCAACAATGGTGTCTGTGGTGTAGGTGTGGCCTACAACGCCCGCATTGGAGGGGTGCGCATGCTGGATGGCGAGGTGACAGATGCAGTGGAGGCACGCTCGCTGGGCCTGAACCCCAACCACATCCACATCTACAGTGCTAGCTGGGGCCCCGAGGATGACGGCAAGACAGTGGATGGGCCAGCCCGCCTCGCTGAGGAGGCCTTCTTCCGTGGGGTTAGCCAGGGCCGAGGGGGGCTGGGCTCCATCTTTGTCTGGGCCTCGGGGAACGGGGGCCGGGAACATGACAGCTGCAACTGCGACGGCTACACCAACAGTATCTACACGCTGTCCATCAGCAGCGCCACGCAGTTTGGCAACGTGCCCTGGTACAGTGAGGCCTGCTCATCCACACTGGCCACGACTTACAGCAGTGGCAACCAGAATGAGAAGCAGATTGTGACGACTGACTTGCGGCAGAAGTGCACGGAGTCTCACACGGGCACCTCAGCCTCTGCCCCCTTAGCAGCCGGCATCATTGCTCTCACCCTGGAGGCCAATAAGAACCTCACATGGCGGGACATGCAGCACCTGGTGGTACAGACCTCGAAGCCAGCCCACCTCAACGCCAACGACTGGGCCACCAATGGTGTGGGCCGGAAAGTGAGCCACTCGTATGGCTACGGGCTTTTGGACGCAGGCGCCATGGTGGCCCTGGCCCAGAATTGGACCACAGTGGGCCCCCAGCGGAAGTGCATCATCGACATCCTCACGGAGCCCAAAGACATCGGGAAACGGCTCGAGGTGCGGAAGACTGTGACCGCGTGCCTGGGCGAGCCCAACCACATCACTCGGCTGGAGCACGCTCAGGCGCGGCTCACCCTGTCCTATAATCGCCGTGGCGACCTGGCCATCCACCTGGTCAGCCCCATGGGCACCCGCTCCACCCTGCTGGCAGCCAGGCCACATGACTACTCCGCAGATGGGTTTAATGACTGGGCCTTCATGACAACTCATTCCTGGGATGAGGATCCCTCTGGCGAGTGGGTCCTAGAGATTGAAAACACCAGCGAAGCCAACAACTATGGGACACTGACAAAGTTCACCCTCGTACTCTACGGCACTGCCCCTGAG------GGGCTGCCCATACCTCCAGAAAGCAGTGGCTGCAAGACCCTCACGTCCAGTCAGGCCTGTGTGGTGTGCGAGGAAGGCTTCTCCCTGCACCAGAAGAGCTGTGTCCAGCACTGCCCTCCAGGCTTTGCCCCCCAAGTCCTCGATACACACTATAGCACCGAGAATGACGTGGAGACCATCCGGGCCAGCGTCTGCGCCCCCTGCCACGCCTCATGTGCCACATGCCAGGGGCCGGCCCCGACAGACTGCCTCAGCTGCCCCAGCCATGCCTCCTTGGACCCTGTGGAGCAGACTTGCTCCCGGCAAAGCCAGAGCAGCCGAGAGTCCCCG---------------------CCACAGCAG------------CAGCCACCC---------CGGCTGCCCCCAGAGATGGAGGCGGGGCCGCGGCTGCGGGCAGGGCTGCTGCCCTCACACCTGCCTGAGGTGGTGGCCGGCCTCAGCTGCGCCTTCATCGTGCTGGTCTTCGTCACTGTCTTCCTGGTCCTGCAGCTGCGCTCTGGCTTTAGCTTCCGGGGGGTGAAGGTGTACACCATGGACCGTGGCCTCATCTCCTACAAGGGGCTGCCCCCTGAAGCCTGGCAGGAGGAGTGCCCGTCCGACTCAGAAGAGGATGAGGGCCGGGGCGAGAGGACCGCCTTTATCAAAGACCAGAGCGCCCTCTGA
>edwardii
ATGGAGCTGAGGCCCTGTTTGCTATGGGTGGTCGCAGCAGCAGGAGTCTTGGTCCTGCTGGCAGCTGATGCCCATGCTCAGAAGGTTTTCACCAACACGTGGGCCGTGCACATCTCGGGAGGCCAGGATGTGGCCGACACCCTGGCACGCAAGCATGGCTTCCTTAACCTGGGCCAG---------------------------------------------------------------------------------------------------ATCTTCGGGGACTATTACCACTTCTGGCATCGAGGGGTGACAAAGCGGTCCCTGTCGCCTCACCGCCTGCGGCACATCCGGCTGCGGAGGGAGCCTCAAGTCCAGTGGCTGGAGCAGCAGGTGGCAAAGCGAAGGACCAAAAGAGACGTGTACCTGGAGCCCACAGATCCCAAGTTTTCCCAGCAGTGGTACCTGTCTGGC---------------------------------------------ATTACCCAGCGGGACCTGAATGTGAAGGAGGCCTGGGCGCAGGGCTTTACAGGCCATGGCATCGTGGTGTCCATCCTGGACGATGGCATTGAGAAGAACCACCCGGACTTGGCAGGCAATTATGATCCTGGGGCCAGCTTCGATGTCAATGACCAGGACCCTGACCCCCAGCCTCGATACACACAGATGAATGACAACCGGCATGGCACACGGTGTGCTGGTGAAGTGGCTGCAGTGGCCAACAATGGAGTCTGTGGTGTCGGCGTGGCCTACAATGCCCGCATTGGAGGGGTACGTATGCTGGATGGTGAGGTGACAGATGCAGTGGAGGCACGCTCACTAGGCCTGAACCCCAACCACATCCACATCTACAGCGCCAGCTGGGGCCCTGAGGATGATGGCAAGACCGTGGATGGGCCAGCCCGACTTGCTGAAGAGGCCTTCTTCCGGGGGGTCACCCAGGGCCGAGGGGGCTTGGGCTCCATCTTTGTCTGGGCCTCGGGGAACGGGGGCCGGGAACATGACAGCTGCAACTGTGATGGCTACACCAACAGCATCTACACGCTGTCCATCAGCAGTGCCACACAGTTCGGCAACGTGCCCTGGTACAGCGAGGCCTGCTCGTCCACCCTGGCCACGACCTACAGCAGTGGCAACCAGAACGAGAAGCAAATTGTGACCACTGACTTGCGGCAGAAGTGCACAGAGTCACACACGGGCACCTCAGCTTCAGCCCCGTTGGCAGCTGGCATCATCGCACTCACCCTGGAGGCAAATAAGAACCTCACCTGGCGGGACATGCAGCACCTTGTGGTACAGACCTCAAAGCCAGCCCACCTCAATGCCAATGACTGGGCTACCAACGGTGTGGGCCGGAAAGTGAGCCACTCCTATGGCTATGGGCTGTTGGATGCTGGTGCCATGGTGGCCCTGGCCCAGAACTGGACAACAGTGCCCCCCCAGCGGAAGTGCATCATCGAGATCCTCACTGAACCCAAGGACATCGGGAAGCGGCTAGAGGTGCGGAAGACTGTGACCGCGTGCCTTGGGGAGTCCAATTACATCACTCGGCTAGAGCATGTCCAGGCGAGGCTCACCCTGTCCTACAATCGCCGTGGAGACTTGGCCATCCATCTGGTCAGCCCCATGGGCACCCGCTCCACCCTGCTGGCCGCCAGGCCACACGACTACTCTGCAGACGGGTTTAATGACTGGGCCTTCATGACCACCCACTCCTGGGATGAGAACCCAGCTGGGGAGTGGGTCCTGGAGATTGAAAATACCAGTGAAGCCAATAACTACGGGACACTGACCAAGTTCACCCTTGTGCTGCACGGCACAGCCCCTGAG------GGTCTCACCGCACCTCCCGAGAGCAGTGGCTGCAAGACTCTCACGTCCAGCCAGGCCTGCGTGGTGTGTGAGGAAGGCTTCTCCCTGCACCAGAAGAGCTGTGTCCAGCACTGCCCACCAGGCTTCACACCCCAGGTCCTCAACACACACTATAGCACGGAGAACGATGTGGAGATCATCCGAGCCAGTGTCTGCACCCCCTGCCATGACTCATGTGCCACATGTCAAGGGCTAGCCCCCACAGACTGCCTCAGCTGCCCCGGCCATACCTTCCTGGACCCCGTGCATCAGATGTGCACCAAGCAGGGACAGAGCAGCCGGGAGTCACCA---------------------CCTCAGCAG------------CCGCCGCCC------CCACTACCGCCCCAGGAGGTGGAGACAGAGCCGAGG---CGGGCAGGCCTGCTGCCCTCACACCTGCCCGAGGTGGTGGCTGGTCTCAGTTGCGCCTTCATCGTGCTCATCTTCTTCACCATCTTCCTGGTCCTGCAGCTGCGCTCAGGCTTCAGCTTCCGGGGGGTGAAGGTGTACACAATGGACCGGGGCCTCATCTCCTACAAGGGGCTGCCTCCTGAGGCCTGGCAGGAGGAATGCCCATCTGACTCGGAGGAGGATGAGGGCCGGGGCGAGAGGACTGCCTTTATCAAAGACCAGAGCGCCCTTTGA
>asiatica
ATGGAGCTGAGGCCCTGGTTGCTCTGGGTGGTAGCAGCAGCTGGAACCCTGGTCCTGCTGACAGCTGATGCCCAAGGCCAGAAGGTCTTCACCAACACATGGGCTGTGCACATCCCTGGAGGCCTGGCCGTGGCTGACAGCCTGGCACACAAGCATGGATTCCTGAACCTGGGCGAG---------------------------------------------------------------------------------------------------ATCTTCGGTGACTATTACCACTTCTGGCACCGAGCAGTGACAAAGCGGTCCCTGTCGCCTCACCGCCTGCGGCACAGCCGGCTGCAGAGAGAACCTCAAGTCCGATGGCTGGAGCAGCAGGTGGCAAAGCGAAGGATCAAACGGGACGTGTACCAGGATCCCACGGACCCCAAGTTTCCCCAGCAGTGGTATCTGTCCGGC---------------------------------------------ATCACCCAGCGGGACCTGAATGTGAAGGAAGCCTGGGCGCAGGGCTATACAGGGCATGGCATTGTGGTATCCATTCTGGATGACGGCATTGAGAAGAACCACCCGGATTTGGCAGGCAACTATGATCCTGGAGCCAGCTTCGATGTCAATGACCAGGACCCTGACCCCCAACCTCGGTATACACAAATGAATGACAATAGGCATGGCACGCGGTGTGCAGGTGAGGTAGCTGCAGTGGCCAACAATGGAGTCTGCGGGGTAGGCGTGGCCTACAATGCCCGCATTGGGGGGGTACGCATGCTGGATGGCGAGGTGACCGACGCAGTGGAGGCACGCTCACTGGGCCTGAACCCCAACCACATCCACATCTATAGCGCCAGCTGGGGCCCTGAGGATGATGGGAAGACAGTGGATGGACCTGCCCGGCTCGCTGAGGAGGCCTTCTTCCGGGGGGTCAGCCAGGGCCGAGGAGGGCTGGGCTCCATCTTTGTCTGGGCCTCGGGGAACGGGGGCCGGGAACATGACAGCTGCAACTGCGACGGCTACACCAACAGCATCTACACACTGTCCATCAGCAGTGCCACCCAGCTCGGCAACGTGCCCTGGTACAGCGAGGCCTGCTCCTCCACACTGGCCACCACCTACAGCAGTGGCAACCAGAACGAGAAGCAGATCGTGACCACTGATTTGCGGCAGAAGTGCACAGAGTCACATACAGGCACCTCAGCCTCAGCTCCCTTGGCAGCTGGCATCATTGCACTCACCTTGGAGGCGAACAAGAACCTCACTTGGCGGGACATGCAGCACCTAGTGGTTCAGACCTCCAAGCCAGCCCACCTCAATGCTAACGACTGGGCCACCAATGGCGTGGGCCGAAAAGTGAGCCACTCGTATGGCTATGGGCTCCTGGACGCAGGTGCCATGGTGGCCCTAGCCCAGAACTGGACCACGGTGGCCCCCCAGCGGAAGTGCGTCATCGACATCCTCACTGAACCCAAGGACATTGGGAAGCGGCTAGAGGTACGCAAGACAGTGACTGCTTGCCTCGGGGAGTCCAACCACATCACCCGGCTGGAGCATGCCCAAGCGCGCCTCACACTGTCCTACAATCGCCGTGGTGACCTGGCCATCCACTTGGTCAGCCCCATGGGGACGCGCTCCACCCTGCTGGCCGCCAGGCCACACGACTACTCCGCGGATGGGTTTAATGACTGGGCCTTCATGACCACCCACTCCTGGGATGAGAACCCATCTGGCGAGTGGGTCCTCGAGATTGAAAACACCAGTGAAGCCAACAACTATGGAACGCTGACCAAGTTCATCCTCGTGCTGTACGGCACAGCGCCCGAC------GGGCTTTCCTCAGCGCCTGAAAGCAGCGGCTGCAAGACTCTCACATCCAGCCAGGCCTGTGTGGTTTGTGAGGAAGGCTTCTCCCTGCACCAGAAGAGCTGTGTCCAGCACTGCCCACCAGGCTTTACTCCCCAAGTCCTCAACACACACTATAGCACGGAGAACGATGTGGAGACCATCCGAGCCAGCGTCTGCACTCCCTGCCACACCTCGTGTGCCACGTGCCAGGGGCTGACCCCCACAGACTGCCTCAGCTGCCCCAGCCATGCCTCCTTGGACCCTGTGACAAATACATGCTCCCGGCAGAGCCAGAGCAGCCGGGAGTCACCG---------------------CCACAGCAG------------CCGCCGCCT------CCACAGCCACCTGAGGAGGTGGGGACAGAGCCGCGG---CGGGCAGGGCTACTGCCCTCCCACCTGCCTGAGGTGGTGGCCGGCCTCAGCTGCGCCTTCATCGTGCTGGTCTTCGTCACTGTCTTCCTGGTCCTGCAGCTGCGCTCGGGCTTCAGCTTCCGGGGGGTGAAGGTGTACACCATGGACCGGGGTCTCATCTCCTACAAGGGGCTGCCTCCCGAAGCCTGGCAGGAAGAGTGCCCGTCCGACTCAGAAGAGGATGAGGGCCGGGGCGAGAGGACCGCCTTTATCAAAGACCAGAGCGCCCTTTGA
>africana
ATGGAGCTGAGGCCCTGGGTGCTATGGGTGGTAGCAGCAGCAGGAGCCTTGGTCCTGCTGGCAGCTGATGCCTGTGGCCAGAAGGTGTTCACCAACACATGGGCTGTGCACATCCCTGGAGGTCAGACTGTGGCTGACAGCCTGGCACGCAAGCATGGGTTTCTCAACCTAGGCCAG---------------------------------------------------------------------------------------------------ATCTTCGGCGACTATTACCACTTCTGGCATCGAGCGGTGACAAAGCGATCCCTGTCGCCTCACCGCCCGCGGCACAGCCGGCTACAGAGGGAGCCTCAAGTCCAATGGCTGGAGCAGCAGGTGGCAAAACGAAGGACCAAACGGGACGTGTACCAGGAGCCCACAGACCCCAAGTTTCCCCAGCAGTGGTACCTGTCTGGC---------------------------------------------ATCACCCAGCGGGACCTGAATGTGAAGGAGGCCTGGGTGCAGGGCTACACAGGGCGCGGCATTGTGGTGTCCATTCTGGATGATGGCATTGAGAAGAACCACCCGGACTTGGCAGGCAATTATGATCCTGGGGCCAGCTTCGATGTCAATGACCAGGACCCTGACCCCCAGCCTCGGTACACACAGCTGAATGACAATAGGCATGGCACACGGTGTGCCGGTGAGGTGGCCGCAGTGGCTAACAACGGAGTCTGTGGTGTAGGCGTGGCCTACAATGCCCGCATTGGAGGGGTACGCATGCTGGATGGCGAGGTGACAGATGCGGTGGAGGCACGCTCGCTGGGCCTGAACCCCAACCACATCCACATCTACAGTGCCAGCTGGGGCCCTGAGGATGATGGCAAGACAGTGGACGGGCCAGCCCGCCTCGCTGAGGAGGCCTTCTTCCGGGGGGTCAGCCAGGGCCGCGGGGGGCTGGGCTCCATCTTTGTCTGGGCCTCAGGGAACGGGGGCCGGGAACACGACAGCTGCAACTGTGATGGCTACACCAACAGCATCTACACGCTGTCCATCAGCAGTGCCACACAGTTCGGCAATGTGCCCTGGTACAGCGAGGCTTGCTCATCCACACTGGCCACAACCTACAGCAGTGGCAACCAGAACGAGAAACAGATCGTGACCACTGACTTGCGGCAGAAGTGCACAGAGTCACACACGGGCACCTCAGCCTCAGCCCCCTTGGCAGCTGGCATCATAGCTCTCACCCTGGAGGCCAACAAGAACCTCACCTGGCGGGACATGCAGCACCTAGTGGTACAGACCTCAAAGCCAGCCCACCTCAATGCTAACGACTGGGCCACTAACGGTGTGGGCCGCAAAGTGAGCCACTCCTATGGCTATGGGCTATTGGACGCAGGTGCCATGGTGGCCCTTGCCCAGAACTGGACGACAGTGGCCCCCCAGCGGAAGTGCATCATCGACATCCTCACTGAGCCCAAGGACATCAGGAAGCGGCTAGAAGTGCGGAAGACTGTGACTGCATGCCTCGGGGAGCCCAACCACATCACCCGGCTAGAGCATGCTCAGGCGCGGCTCACCCTGTCCTACAATCGCCGTGGTGACCTGGCCATCTACCTGGTCAGCCCCATGGGCACCCGCTCCACCCTGCTGGCAGCCAGGCCACATGACTACTCTGCAGATGGGTTTAACGACTGGGCCTTCATGACGACCCACTCCTGGGATGAGGACCCGTCTGGCGAGTGGGTCCTGGAGATTGAAAACACCAGTGAAGCCAACAACTATGGAACACTGACCAAGTTCACCCTTGTGCTGTACGGCACAGCACCCGAG------GGGCTGCCTGCACCGCCCGAGAGCAGCGGCTGCAAGACCCTCACGTCCAGCCAGGCCTGCGTGGTGTGCGAGGAAGGCTTCTCCCTGCACCAGAAGACCTGTGTCCAGCACTGCCCACCAGGCTTCACCCCCCAAGTCCTCAACACACACTATAGCACAGAGAACGACGTGGAGATCATTCGAGCCAGTGTCTGTACCCCCTGCCATGCCTCATGTGCCACATGCCAGGGGCCGGTCTTCACAGACTGCCTCAGTTGCCCCAGCCACGCCTCCCTGGACCCTGTGACTCAGACATGCTCCCGGCAAAGCCAGAGCAGCCGTGAGTCCCCACTGCAGCAGCAGCAGCAGCAGCAGCAGCAG------------CCACCGCCA------CAACAGCCAGTCCAGGACGTGGAAACAGAGCCGAGGCCTCGGGCCGGGCTGCTGCCCTCGCATCTGCCTGAGGTGGTGGCTGGCCTCAGCTGCGCCTTCATCGTGCTGGTCTTCGTCACTGTTTTCCTGGTCCTGCAGCTGCGTTCAGGCTTCCGCTTCCGGGGGGTAAAGGTGTACACCATGGACCGGGGCCTCATCTCCTACAAGGGGCTGCCTCCTGAAGCCTGGCAGGAGGAGTGCCCTTCTGACTCAGAAGAGGAAGAGGGCCAGGGCGAGAGGACCGCCTTTATCAAAGATCAGAGCGCCCTTTGA
>domestica
ATGGAGCTGAGGCCCTGGTTGCAGTGGACGGTAGTGGCA------GCTTTGGCATTTTTGGTTGGAGAGGTCCTCACCCAGAAGGTTTACACCAACACCTGGGCTGTGCTTATCCCTGGGGGCCTAACCGAGGCAAACAGAGTGGCCCAAAAGCATGGATTCCTCAACTTGGGACCG---------------------------------------------------------------------------------------------------ATTTTTGGAGACTACTACCATTTCTGGCACCGGGCGGTAGTGAAACGATCGCTGTCACCCCACCAATCCCGCCACAGCCGACTACAAAGGGAACCCAAAGTGCAGTGGCTGGAGCAACAGGTGGCAAAGCGTCGAAAGAAACGGGATATATTCATGGAGCCCAGTGACCCCAAGTTCCCTCAGCAGTGGTACCTGGTTGGCCCTGCTCACCATCACCACAGGGAGGCCGGGAGAGTGCCGTATAGTGTTAATCAGCGAGACTTGAATGTTCGGGGGGCTTGGTCCCAAGGCTACACTGGCCGTGGCATTGTGGTTTCCATCCTGGATGATGGCATTGAGAAGAACCACCCTGATCTGGAGGGCAACTACGATCCTGGTGCCAGCTTTGATGTCAATGACCAGGACCCTGACCCCCAGCCTCGTTACACACAGCTGAATGATAACAGGCATGGCACCCGATGTGCTGGTGAGGTGGCTGCGGTGGCCAACAATGGAATCTGTGGTGTTGGTGTTGCCTACAATGCACGAATCGGAGGCGTGCGCATGCTAGATGGAGAGGTGACCGATGCCGTTGAGGCGCGTTCTCTAGGACTAAATCCCAACCACATACACATCTATAGTGCCAGCTGGGGCCCTGAGGATGATGGAAAAACTGTGGATGGGCCAGCTCGCTTGGCGGAGGAGGCATTCTCCCGGGGAGTCAACCAGGGCCGAGGGGGTCTGGGATCGATTTTCGTTTGGGCCTCAGGCAACGGGGGCCGGGAGCATGACAGCTGCAACTGTGATGGGTACACCAACAGCATTTATACCCTGTCCATCAGCAGCACCACCCAGTTTGGTAATGTGCCCTGGTACAGTGAAGCCTGCTCCTCCACCCTCGCCACCACCTACAGCAGCGGCAACCAGAACGAGAAGCAGATTGTCACGACAGACCTGAGACAAAAATGCACGGATTCTCACACCGGCACCTCTGCCTCTGCCCCTCTGGCAGCCGGCATCATTGCCCTCACCCTGGAGGCCAATAAGAACCTGACATGGCGGGACATGCAGCATCTGGTGGTCCAGACTTCCAAGCCTGCTCACCTCAATGCCAATGACTGGGCTACCAATGGTGTTGGGCGCAGAGTCAGCCACTCCTACGGTTACGGACTCCTGGATGCCGGCGCCATGGTGACATTGGCCAAGAACTGGACCACAGTAGGCCCACAGCGCAAGTGCCTCATCGACATCCTCACCGAGCCCAAGGACATAGGGAAACGGTTGGAGGTGCGGAGGAAGGTGACTGCCTGCCAGGGGGAGGCGAACCATGTCACCCGGCTAGAACATGCCCAAGCCCGACTCACCCTGTCCTACAACCGACGTGGGGACCTGGCCATTTACCTCGTAAGCCCCATGGGCACCCGTTCTACCTTGCTGGCTTCCAGACCTCATGACTACTCAGCCGATGGGTTTAATGACTGGGCCTTTATGACTACCCATTCCTGGGATGAGGACCCTGCCGGGGACTGGGTCCTAGAAATTGAAAACACCAGTGAAGCGAACAACTACGGAACGCTGACCAAGTTCACCCTCGTGCTATACGGCACCGCCTCGGAGGTTTCTGGTCCCTCTACACCCTCCGAGAGCATCGGCTGCAAGACCCTAACTTCCAGCCAAACCTGCGTGGTGTGTGAAGAAGGATTTTCCCTGCACCAGAAGAACTGTGTGCGGCATTGTCCCCAAGGATTCATCTCACAAGTCGTCAGCACCCAGTACGGCATCGAGAACGCCATAGAGCCCATCCACGCCAACGTCTGCTCCCCTTGCCACCCTTCCTGTGCCACCTGCAAGGGCACCGAGTCCACAGACTGCCTCAGCTGCCCCGTCTTCTCCAACTACGATCTGGTGGAGCTGACTTGCACCCAGAAGAGGCAGGCCAGCTTCAAGTCTCCA------------------------------------------GGCCTCCCT------------------------------------------CACAGCGAGGGGATGCTGCCTTCTCACCTCCCGGTCGTGGTGGCGGGCCTGAGCTGCGCCTTTATCGTCCTGGTCTTCATCATCGTCTTCCTCATCCTTCAGCTACGCTCTGGCTTCAGCTTTCGGGGGGTCAAGGTGTACTCACTGGACAGCGGCATCATATCCTACAAAGGGCTGCCCCCTGACGCCTGGCAGGAGGAGTGCCCGTCCGAGTCTGACGAGGACGAGGTCCGGGGCGAGAGGACTGCTTTCATCAAGGACCAGAGTGCCCTTTGA
>harrisii
ATGGAGCTGAGGCCCTGGTTGCAGTGGACGGTAGTGGCA------ACTTTGATTCTGTTGGTTGGAGAGGCCCTCACTCAGAAGGTTTACACCAACACCTGGGCTGTGTTAATCCCAGGGGGCCTGACTGAAGCAGACAGAGTGGCCCGAAAGCATGGATTCCTCAACCTGGGACCG---------------------------------------------------------------------------------------------------ATTTTTGGGGACTATTACCACTTCTGGCATCGGGCAGTAGTGAAGCGTTCACTGTCACCCCACCGCCCTCATCACAGCCGACTACAGAGGGAACCCAAAGTGCAGTGGCTGGAGCAACAGGTGGCAAAGCGTCGGAAGAAACGGGATATATTCATGGAGCCCACTGACCCCAAGTTTCCCCAGCAGTGGTATCTGTATGGG---------------------------------------------GCGAATCAGCGAGACTTAAACGTTCGAGGGGCCTGGTCCCAAGGCTACACTGGCCGTGGCATTGTGGTTTCCATCCTGGATGACGGCATTGAGAAGAACCACCCTGATCTGGAAGGCAACTACGATCCAGGCGCCAGCTTTGATGTCAACGACCAGGACCCAGACCCCCAGCCTCGTTACACACAGATGAATGACAACAGGCACGGCACCCGATGTGCTGGGGAGGTGGCTGCTGTGGCCAACAACGGGATCTGTGGTGTCGGTGTTGCCTACAATGCCCGGATTGGAGGTGTGCGCATGCTGGATGGAGAAGTGACCGATGCAGTGGAAGCGCGTTCTCTGGGACTGAATCCCAACCACATCCACATCTATAGTGCCAGCTGGGGCCCTGAAGATGATGGGAAAACCGTGGATGGCCCAGCCCGTTTGGCTGAGGAGGCGTTCTCCCGGGGAGTCAACCAGGGCCGTGGGGGTCTAGGATCGATTTTTGTCTGGGCCTCAGGCAACGGGGGCCGGGAGCACGATAGCTGCAACTGCGACGGCTACACCAACAGCATTTACACCCTGTCCATCAGCAGCACCACCCAGTTTGGTAACGTGCCCTGGTACAGCGAAGCCTGCTCCTCCACCCTCGCCACCACCTACAGCAGCGGCAACCAGAACGAGAAGCAGATTGTCACGACGGACTTGAGGCAGAAATGCACAGATTCCCACACTGGTACCTCGGCCTCTGCCCCTCTGGCAGCTGGCATCATTGCCCTCACCCTGGAGGCCAATAAGAACCTGACGTGGCGTGACATGCAGCATCTGGTGGTCCAGACCTCCAGGCCCGCGCATCTCAATGCCAATGACTGGGCTACTAATGGAGTTGGGCGCAGAGTTAGCCACTCATACGGTTACGGACTCCTCGATGCAGGAGCCATGGTGGCTTTGGCCCGGAATTGGACTACAGTAGGCCCCCAGCGCAAGTGCCTCATTGACATCCTCACTGAGCCTACGGACATAGGGAAGCGATTGGAGGTACGGAGGAAGGTGACTGCCTGCCAGGGGGAGGCTAACCATATCACCAGGCTAGAACATGCCCAGGCCCGGCTCACCCTGTCCTACAACCGCCGTGGGGACCTGGCCATTTACCTCGTCAGCCCCATGGGCACCCGCTCTACCTTGCTGGCTTCCAGACCTCATGACTACTCAGCTGATGGGTTTAATGACTGGGCCTTTATGACTACCCACTCCTGGGATGAGGATCCTGCCGGGGACTGGGTCCTGGAAATCGAGAACACCAGTGAAGCCAACAACTACGGAACACTGACCAAATTCACCCTCGTGCTGTATGGTACTGCCACTGAGGAGCCCAATCTTGCTACACCAGCTGAAAGCATCGGCTGCAAGACCCTAGCTTCCAGCCAAACCTGTGTGGTGTGTGAAGAAGGATTTTCCCTGCATCAGAAGAACTGTGTGCGGCACTGTCCCCAAGGATTCATCTCACAAGTTGTCAACACGCAGTATGGCATAGAGAACAACATGGAGCCCATCCATGCCAATGTCTGCTCCCCTTGTCACCCCTCCTGTGCCACTTGCAAGGGGACCGAACCCACAGACTGCCTCAGCTGCCCCATCTTCTCCAACTATGACGTGGTGGAGTTGACTTGCACCCCACAGAGGCAAGCCGGCTTTAAGTCTCCA------------------------------------------GGACTCCCT------------------------------------------CATAGCGAAGGGCTGTTGCCCAGTCACCTCCCTGTAGTCGTGGCGGGCCTGAGCTGCGCCTTTATTGTCTTGGTCTTCATCATTGTCTTCCTAATTCTTCAGCTGCGCTCTGGTTTCAGCTTTCGGGGGGTCAAAGTGTACTCGCTGGACAGTGGTATCATATCCTACAAAGGGCTGCCCCCTGATGCTTGGCAGGAGGAGTGCCCTTCCGAGTCCGACGAGGATGAGAGCCGGGGCGAGAGGACTGCTTTCATCAAGGACCAGAGTGCCCTTTGA
