# Supplementary material for: Molecular evolution of PCSK family: Analysis of natural selection rate and gene loss
Source: PLoS One. 2021 Oct 28;16(10):e0259085. doi: 10.1371/journal.pone.0259085 (PMC8553125; doi:10.1371/journal.pone.0259085)
Supplement: S28 File — (FAS) [file pone.0259085.s034.fas]

>ochrogast
---------------------------------------------------------------------------------------------------------------------------------------------------------------------------------------------------------------------------------------------------------------------------------------------------------------------------------------------------------------------------------------------------------------------------------------------------------------------------------------------------------------------------------------ATGGGCTGGGGTTGGAGGAGCCGC---TGCTGCTGCCTTGGACGGCGGGACCTGCTGTGCGTGCTGGCGCTGCTCGCGGGCTGCCTGCTCCCAGTGTGCCGGACGCGCGTCTACACCAACCACTGGGCAGTGAAGATCGCTGGCGGCTTCGCGGAGGCCGACCGCATAGCCAGCAAGTACGGATTCATCAACGTAGGACAGATCGGCGCACTGAAGGACTACTATCACTTCTACCATAGTAGGACCTTTAAAAGGTCTGTTCTCTCGAGCAGAGGAACCCACAGTTTCATCTCCATGGAACCAAAGGTGGAGTGGATCCAGCAGCAAGTGGTGAAAAAACGGACCAAGAGGGATTACGACCTCAGCCGCGCCCAGTCCACCTACTTCAATGATCCCAAGTGGCCAAGCATGTGGTACATGCACTGCAGTGACAACACACATCCCTGCCAGTCAGACATGAATATTGAGGGAGCCTGGAAGCGAGGTTACACGGGAAAGAACATCGTGGTGACTATCCTGGATGACGGCATCGAGAGAACCCACCCTGATCTGATGCAAAACTATGATGCTCTGGCAAGTTGCGATGTCAATGGGAATGACTTGGACCCGATGCCTCGTTACGATGCAAGCAATGAGAACAAGCATGGGACCCGTTGTGCTGGAGAAGTGGCAGCCGCTGCAAACAACTCTCACTGCACCGTTGGAATTGCTTTCAACGCCAAGATTGGAGGTGTGCGGATGCTGGATGGCGATGTCACTGACATGGTGGAAGCAAAGTCTGTCAGCTACAACCCACAGCATGTGCACATCTACAGTGCCAGCTGGGGCCCGGATGACGACGGCAAGACTGTGGATGGGCCAGCTCCCCTCACCCGGCAAGCCTTTGAGAACGGTGTGAGAATGGGGCGGAGAGGCCTTGGCTCTGTGTTTGTCTGGGCATCTGGCAATGGTGGAAGGAGCAAAGACCACTGCTCTTGCGATGGCTATACCAACAGCATCTACACCATCTCCATCAGCAGTACAGCTGAAAGTGGAAAGAAACCGTGGTACTTGGAAGAGTGTTCCTCTACACTGGCCACAACCTACAGCAGTGGAGAATCCTATGATAAGAAAATAATCACTACTGATCTAAGACAGCGGTGCACGGACAATCATACCGGGACGTCAGCCTCAGCCCCCATGGCTGCTGGCATCATTGCCCTAGCCCTGGAAGCCAATCCGTTTCTGACCTGGAGAGACGTACAGCATGTTATTGTCAGGACTTCCCGTGCGGGACATTTGAACGCTAATGACTGGAAAACCAATGCTGCTGGTTTTAAGGTGAGCCATCTCTATGGATTTGGACTGATGGATGCGGAAGCCATGGTGATGGAGGCAGAGAAGTGGACAACTGTTCCTCAGCAGCACGTGTGTGTGGAAAGCACGGACCGGCAAATCAAGACCATTCGCCCCAACAGTGCTGTGCGCTCCATCTACAAAGCCTCGGGCTGCTCGGATAATCCCAACCATCATGTCAACTACCTGGAGCACGTGGTTGTGCGCATCACCATCACACACCCTCGGAGGGGAGACCTGGCCATCTACCTGACCTCCCCCTCGGGAACCAGATCCCAGCTTTTGGCCAACAGGCTGTTTGATCATTCCATGGAAGGGTTTAAGAACTGGGAGTTCATGACCATTCATTGCTGGGGAGAACGGGCCGCTGGTGACTGGATCCTTGAAGTTTATGATACTCCATCTCAGCTGAGGAACTTCAAGACTCCAGGTAAATTGAAAGAATGGTCCTTGGTCCTCTATGGCACATCTGTGCAGCCCTACTCCCCAACCAATGAGTTTCCCAAGGTAGAGCGCTTCCGCTACAGCCGGGTGGAAGATCCCACGGACGACTATGGTGCTGAAGATTATGCGGGTCCCTGTGATGCTGAATGCAGTGAGGTTGGCTGTGACGGGCCAGGACCAGACCACTGCAATGACTGTTTACACTACTACTACAAGCTGAAAAATAACACCAGAATCTGTGTCTCCAGCTGCCCTCCTGGCCACTACCATGCTGACAAGAAGAGGTGCCGGAAGTGTGCGCCCAACTGTGAGTCCTGCTTTGGCAGCCACAGTGATCAGTGCCTATCCTGTAAATATGGCTACTTTCTGAATGAAGACACCAGCAGTTGTGTTACTCAGTGCCCTGATGGATCGTACCAGGATACCAAGAAGAACGTTTGTGAGAAATGCAGTGAGAACTGTAAGACCTGCACCGGATTCCACAACTGCACCGAGTGCAAGGGCGGCTTAAGTCTTCAGGGATCCCGCTGTTCTGTCACCTGTGAGGATGGACAGTTCTTCAACGGCCACGATTGCCAGCCCTGTCACCGTTTCTGTGCTGCCTGTGCAGGGGCCGGAGCAGATGGGTGCATTAACTGCACTGAGGGTTACGTCATGGAAGAGGGGAGATGTGTACAGAGCTGCAGTGTGAGTTACTATTTGGACCATAATTCAGATAGTGGATACAAATCTTGCAAGAGATGCGACAACAGCTGTTTGACATGCAGTGGCCCGGGCTTCAAGAACTGTTCCAGCTGCCCCAGTGGATATCTTTTAGACTTGGGAATGTGTCAGATGGGAGCCATCTGCAAGGATGGAGAATATATGGATGAGCAAAGCCACTGCCGTGCCTGTGAAGCCTCATGTGCCACGTGCTCGGGACCAACTCAAGACGACTGTACCAGCTGCCCCATAACGAGGGTTTTTGATGATGGCCGCTGCATTTTGAATTGCCCCTCATGGAAGTTTGAACTTAAGAAGCAATGCCATCCGTGCCACCACAGTTGCCAAGGATGCCGAGGAAGCGGGCCTTCCAACTGTACCTCCTGCGGAGCAGAC------------------------------------AAGCATGGTCGGGAGCGC------------TTCCTATACCAGGGAGAATGTCGGGAGAGCTGCCCTGTGGGCCATTATCCTGCCAAGGGACATGCCTGCCTGCCCTGCCCAGACAACTGTGAGCTTTGCTACAATCCACATGTCTGCAGTCGATGTATGAGTGGCTACTTCATCGTGCCCACCAACCACACCTGCCAGAGGCTGGAGTGCCGACAAGGTGAATTCCAGGATTCTGAGTATGAAGAATGCATGCCTTGTGAGGAAGGATGTCTGGGATGCACTGTGGATGATCCAGGAGCCTGTACCTCGTGCGCTGCAGGATACTACATGTTTGAGCAGCGTTGTTATAAAGTCTGTCCTGAAAAGACCTTCAGTGCCGAATGGGAGTGCAGAGCCTGTGGCCCCAACTGCGGCAATTGCAACCAGCATGAGTGCTATTGGTGTGAAGAGGGCTTCTTTCTCTCGGGTGGCAGCTGTGTGCAGGATTGTGGCCCTGGCTTCTACGGAGACCAAGAGTTGGGAGAGTGTCAGCCCTGCCACGGAGCCTGTGAGACTTGTACCGGCTTGGGCTACAACCAATGCAGCAGCTGTCAAGAAGGATTGCAGCTGTGGCACGGGGCGTGTGTCTGGCGCACAGGGCCCCAAGAGGGGGAAGGCAAGTTCCGGAATGAAGCTGTTCCCACTGAAAACCCATCTATGGTGAAGAACCTGCTGCAGGAGCAACGAAGGTGGAAAGTTCAAGTCAAAAGAGATGCCACGAAGCAATATCAACCTTGCCATTCTTCCTGTAAGACCTGCGCTGGATCTGAAACTCTCTGCACTTCATGTGCAGCAGGTACATACCTGTGGCTGCAGACCTGTGTTCCCTCCTGTCCCCAAGGCACATGGCCGTCGCTCAGGAGCGGCAGCTGCGAGAGCTGTGCTGAAGACTGTGCCTCCTGCACTGGGGCTGACCTTTGCCAGAAGTGCCTAAGTCAGCCGGACAACCTTCTGCTCCTCCATGAGGGCCGCTGCTACCACAGTTGCCCGGAGGGCTTCTATGCACAAGACGGGATTTGTGAACATTGCAGTTCCCCGTGCAGAACGTGCGAGGGAAATGCTACCAACTGTCATTCTTGTGAAGGAGACTTTGTCCTAGACCACGGGGTATGCTTGAAAACTTGCCCTGAAAAGCATGTGGCCATGGAAGGTGTCTGCAAACACTGCCCAGAAAATTGCCAGGACTGCATCCACGAGGAAACCTGCAAAGAGTGCATGCCGAACTTCTTCCTGCACGATGACACATGCCGTCCCTCCTGTCCCAAGCACTTTTAT------CCTGACTTGGGCCAGTGTGTCTCCTGCCATAAAAATTGTCTGGAGTGCAATGGCCCCAAGGAAGATGAATGCATGGGCTGCGCTGATTCTTCCAAGGTTCTCTACAATGGGCTGTGTCTGGACGTGTGCCCCGAGGGAACGTACAAAGACGAGGGGACTGACAAATGCGAAGATTGCCCCAAATTCTGCCGGATCTGCTCATCAGAATGGACCTGCCTAGCTTGTCAGGAAGGCCTGACGATC---GTGAATGAGGTCTGCACAGCGCCCAAGGAGTGCGCAGCTGTTGAGTACTGGGATGAGGACACTCACAGGTGCCAGCCGTGTCACAGGAAGTGCTCCCGCTGCTCGGGGCCTGCCGAGGACCAGTGCTATACCTGCCCTAGAGAGACTCTTCTTCTCAACACAACCTGTGTTAAAAGCTGCCCAGAAGGCTACCACACTGACAAGGACAGCGGCCTGTGTGTGCCCTGCCACAACTCCTGCAGGACCTGTGACGGACCCCACAGCATGCAATGCCACTCCTGCCGACCTGGCTGGTTCCAGCTGGGCAAAGAGTGCTTGCTGCAATGTAGGGACGGATATTATGGAGAAAGCACCAGTGGTCGCTGTGAGAAGTGTGACAAGAGCTGCAAGGCATGCCGGGGCCCGCGGCCCACAGACTGCCAGGCTTGCGATACATATTTCTTTCTCCTGCGCTCCAAGGGCCAGTGTCACCGCACCTGCCCAGAGCACTACTATGCAGACCAA------CAGGCGCAGACCTGTGAGAGGTGCCACCCAACGTGTGACAAATGTAACGGAAAGGGGGTATGGAATTGCTTGTCCTGTGTGTGGAGCTACCACCTTCTGGGAGGAATGTGTGCCTCGGACTGTCCTGTAGGGGAATACAGAGATGGAGAGGGAGAAAACTTTAGCTGTAAAAAATGCCATGAGAGCTGCATAGAGTGCAAGGGACCCGGAGCCAAGAACTGCACTGCGTGCTCAACCGGCCTGCTGCTGAACATGGACGACAGCCGCTGCCTCCGCTGCTGCAACGCTTCCCACCCCCTCGGCTCCCAGGACTGCTGTGACTGCCAGAGTACCACAGAAGAGTGCATCCTTCCAGCCAGCGAGGCTGCACCCTTG---GAGAGCGCCAAG---ATCGCTTTGCTGGTGGCCTCGGGGGTTATGCTGCTGCTGCTGTTGGGGGCCGCTGTGCTCGTGTGGCGGAAGTCTCGAAGCCAA------CCTGTGGCAAAGGGGCGCTACGAAAAGTTGGTGGAACCCACCGTGTCGTACTCCTCCTACAGACGCAGCTAT---------------ATTGAGGAGGACCAGGTAATTGAGTACAGGGACAGGGACTATGATGAAGATGATGAGGATGACATCGTCTACATGGGCCAAGATGGCACTGTCTACCGGAAGTTCAAGTACGGGCTGCTGGACGAGGAAGAAGATGATGAGTTGGAGTATGACGATGAGAGCTATTCC---TACCAGTAA------------------------------------------------------
>bairdii
---------------------------------------------------------------------------------------------------------------------------------------------------------------------------------------------------------------------------------------------------------------------------------------------------------------------------------------------------------------------------------------------------------------------------------------------------------------------------------------------------------------------------------------ATGGGCTGGGGCTGGAGGAACCGC---TGCTGCTTCCCGGGACGGCGGGACCTGCTGTGCGTGCTGGTGCTGCTCGCCAGCTGCCTGCTCCCAGTGTGCCGGACGCGTGTCTACACCAACCACTGGGCAGTGAAGATCGCCGGCGGCTTCGCTGAGGCCGACCGCATAGCCAGCAAGTACGGATTCATCAACGTAGGACAGATTGGTGCACTGAAGGACTACTATCACTTCTACCATAGCAGGACCATTAAAAGGTCTGTTCTCTCAAGCCGAGGAACCCACAGTTTCATTTCAATGGAACCAAAGGTGGAATGGATCCAACAGCAAGTAGTGAAAAAACGGACGAAGAGGGATTATGACCTCAGCCGTGCCCAATCTACCTACTTCAATGATCCCAAGTGGCCAAGTATGTGGTACATGCACTGCAGCGACAACACACATCCCTGCCAGTCGGACATGAATATTGAAGGAGCCTGGAAGAGAGGTTACACAGGGAAGAACATCGTGGTGACGATCCTGGATGACGGCATAGAGAGAACCCACCCTGATCTGATGCAAAACTACGATGCTCTGGCAAGTTGCGATGTGAATGGGAATGACTTGGACCCAATGCCTCGTTATGATGCAAGCAATGAGAACAAGCATGGGACCCGTTGTGCTGGAGAAGTGGCAGCCGCGGCAAACAACTCTCACTGCACCGTTGGAATCGCTTTCAACGCCAAGATTGGAGGTGTGCGAATGCTGGATGGCGATGTCACAGACATGGTGGAAGCGAAGTCTGTCAGCTACAACCCACAGCATGTGCACATCTACAGTGCCAGCTGGGGCCCAGATGATGATGGCAAGACCGTGGATGGGCCAGCTCCTCTCACCCGGCAAGCCTTTGAGAACGGTGTGAGAATGGGGCGGAGAGGCCTCGGCTCTGTGTTTGTCTGGGCATCTGGCAATGGTGGACGGAGCAAAGACCACTGCTCTTGTGATGGCTACACCAACAGCATCTATACCATCTCCATCAGCAGTACAGCTGAAAGTGGGAAGAAGCCGTGGTACTTGGAAGAGTGTTCATCTACACTGGCCACAACCTACAGCAGTGGAGAATCCTATGATAAGAAAATAATCACCACTGACCTAAGGCAACGGTGCACGGACAACCACACGGGGACGTCGGCCTCAGCCCCCATGGCTGCTGGCATCATTGCCCTGGCCCTGGAAGCCAATCCGTTTCTGACCTGGAGAGACGTACAGCATGTTATTGTCAGGACTTCCCGTGCGGGACATTTGAACGCTAATGACTGGAAAACCAATGCTGCTGGTTTTAAGGTGAGCCACCTATATGGATTTGGACTGATGGATGCAGAAGCCATGGTGATGGAGGCGGAGAAGTGGACAACCGTTCCTCAGCAGCACGTGTGTGTGGAAAGCACGGACCGACAAATCAGGACCATTCGCCCCAACAGTGCGGTGCGTTCCATCTACAAAGCCTCAGGCTGCTCGGATAATCCCAACCATCATGTCAATTACCTGGAGCATGTAGTTGTGCGTATTACCATCACACACCCTCGGAGGGGAGACCTGGCCATCTACCTGACCTCACCCTCAGGAACCAGATCCCAGCTTTTGGCCAACAGGCTATTTGATCATTCCATGGAAGGGTTTAAGAACTGGGAGTTCATGACCATTCATTGCTGGGGAGAACGGGCTGCTGGTGACTGGGTCCTTGAAGTTTATGACACTCCATCTCAACTGAGGAACTTCAAAACTCCAGGTAAATTGAAAGAATGGTCCTTGGTCCTCTATGGCACGTCTGTACAACCATACTCCCCCACCAATGAGTTTCCCAAAGTAGAACGCTTCCGCTACAGCCGAGTAGAAGACCCCACAGATGACTATGGTGCTGAAGATTATGCGGGTCCCTGTGATGCTGAATGCAGTGAGGTTGGCTGTGATGGGCCAGGACCAGACCACTGCAATGACTGTTTACACTACTACTACAAACTGAAAAATAACACCAGAATTTGTGTCTCCAACTGCCCTCCTGGCCACTACCATGCTGACAAGAAGAGGTGCCGGAAGTGCGCGCCCAACTGTGAGTCCTGCTTTGGCAGCCACGGTGATCAGTGCCTGTCCTGTAAATATGGCTACTTCCTGAATGAAGAGACCAGCAGCTGTGTTACTCAGTGCCCTGATGGGACATACCAGGATACCAAGAAAAATATTTGTGGGAAATGCAGTGAGAACTGCAAGGCGTGCACTGGATTTCACAACTGCACGGAGTGCAAGGGCGGGTTAAGCCTCCAGGGATCCCGGTGTTCTGTCACCTGTGACGATGGACAGTTCTTCAATGGCCACGACTGCCAGCCCTGCCACCGTTCCTGTGCTGCCTGTGCTGGGGCCGGAGCAGATGGGTGCATTAACTGCACCGAGGGTTATGTCATGGAAGAGGGAAGATGTGTACAGAGCTGCAGTGTGAGTTATTATTTGGACCATAATTCAGATAATGGATACAAATCCTGCAAAAGATGTGATAACAGCTGTTTGACATGCAATGGCCCGGGATTCAAGAACTGTTCCAGCTGCCCAAGTGGATATCTTTTAGACTTAGGAATGTGTCAGATGGGAGCCATCTGCAAGGATGGAGAATACATTGATGAGCAAGGCCACTGCCGTACCTGTGAAGCCTCGTGTGCCAAGTGTTGGGGACCAACTCAAGAAGACTGTACCAGCTGCCCCATAACAAGGGTTTTTGATGATGGCCGCTGCATTTTGAACTGTCCCACATCGAAGTTTGAACTTAAGAAGCAATGCCATCCATGCCACCACACTTGCCAAGAATGCCAAGGAAGCGGGCCTTCCAACTGCACCTCTTGCAGAGCAGAC------------------------------------AAGCATGGTCGGGAGCGC------------TTCCTATACCAGGGGGAATGTCGGGAGAGCTGTCCTGTGGGCCATTATCCTGCTAAGGGACGTGCCTGCCTGCCCTGCCCAGACAACTGTGAGCTTTGCTACAACCCACATGTCTGCACTAGATGCATGAGCGGCTACTTCATCGTGCCCACCAACCACACCTGCCAGAAGCTGGAGTGTCGACAAGGTGAATTCCAGGATTCTGAGTATGAAGAATGCATACCTTGTGAGGAAGGGTGTCTGGGATGCACTGTGGATGATCCGGGAGCCTGTACCTCGTGTGCTGCAGGATATTACATGTTCGAGCGGCATTGTTATAAAGTCTGTCCTGAGAAGACCTTCAGTACAGAATGGGAATGCAGGGCCTGTGGCACTAACTGTGGCAGCTGTGACCAGCACGAATGCTATTGGTGTGAGGAGGGCTCCTTCCTCTCGGGTGGCAGCTGTGTGCAGGACTGCGGCCCTGGCTTCTATGGAGACCAAGAGTTGGGAGAGTGTGAGCCTTGCCACCGGGCCTGTGAGACTTGCACTGGCCCGGGCGACCACCAATGCAGCCGCTGTCAAGAAGGTCTGCAGCTGTGGCGCGGGGCATGTATCTGGCCCACCAGGCCCCAAGGAGGGGAAGGTAGGTTCTGGAAC---------------------------------------------------------------------------------GATGCAATGAAGCAATATCAACCTTGCCATTCTTCTTGTAAGACCTGCAATGGATCTGCAACTCTCTGCACTTCATGTCCAACAGGAACATACCTGTGGATGCAGGCCTGTGTTCCTTCCTGTCCCCAAGGCACTTGGCCCTCAGTTAGGAGCAGCAGCTGTGAAAACTGTGCTGAGGACTGCGCCGCTTGCTCTGGACCTGACCTTTGCCAAAAGTGCCTGAGTCAGCCGGACAACCTTCTGCTCCTCCATGAGGGCAGGTGCTACCACGGATGCCCAGAGGGCTTCTATGCAAAAGATGGTGTTTGTGAACACTGTAGCTCCCCTTGCAGAACATGTGAAGGAAATGCTACCAACTGCCACTCTTGTGAAAGAGACTTTGTCCTAGATGGTGGAGTGTGCCGGGAAACTTGCCCTGAAAAGCATGTGGCTGTGGAAGGAGTCTGCCAGCACTGTCCAGAAATGTGCCAGGACTGCATCCATGAGAAAATTTGCAAAGAGTGCATTCCTGGCTTCTTCCTGTATGATGACGCATGCAGTAAGTCCTGTCCCAAACACTTCTAT------CCTGACTTGCGCCAGTGTGTCTCCTGCCATGAAAACTGTTTGGAGTGCAATGGTCCCAAGGAGGATGATTGCAAGGTCTGTGCTGATACTTCCAAGGTTCTCTACAATGGGCTGTGTTTGGATATGTGCCCTGAGGGAACTTACAAAGAAGAAGAGAATGATGAATGCAAAGATTGCCCTGAGTTCTGTTTATCCTGCTCATCAGCTTGGACCTGCCAGACCTGTCAGGAGGGCCTGACAAAA---GTGAATGAGGTCTGCACAGCACCCAAGGAGTGTGCAGCTGTAGAGTACTGGGATGAAGGCACTCACAGGTGCCAGCCATGTCACAGGAAGTGCTCCCGCTGCTCAGGGCCTGCGGAGGACCAGTGCTACACCTGCCCTGGAGAGACTCTTCTTCTTAATACGACCTGTGTGAAAAGCTGCCCGGAAGGATACCACACTGACAAGGACAGCCACCGGTGTGTGCTCTGCCACAGCTCCTGCAGGACCTGTGAAGGACCACACAGCATGCAGTGCCGCTCCTGCCGACCTGGCTGGTTCCAGCTGGGCAAAGAGTGCTTGGTGCAATGCAGGGACGGATACTATGGAGAAAGCACCAGTGGTCAGTGTGAGAAGTGTGACAAGAGCTGCAAGGCATGCCGGGGCCCACGGCCCACAGACTGCCAGTCTTGCGATAAGTTTTTCTTTCTTCTACGCTCCAAGGGACAGTGTCACCGCACCTGCCCAGAGCACTACTACACAGATCAA------CACGCACAGACCTGTGAGAGGTGCCACCCAACTTGTGACAAATGTAAAGGAAAGGAGCCATGGGATTGCTTATCCTGTGTGTGGAGCTACAACCTTCTGGGAGGAATGTGTACCTCAGAATGTCCTGTAGGGGAGTACAGAGATGAAGAGGCAGTAGAGTTACACTGTAAACAATGCCACCAGAGCTGTGTGGAGTGCAAGGGACCGGGTGCCAAGAACTGCACCGTGTGCCCCACCGGGCTACTGCTGCACATGGATGACAGCCGCTGCCTTCGCTGCTGTAACGCTTCCCACCCCCACAGATCCCAGGACTGCTGTGACTGCCAGAGTACCACAGAGGAGTGCATCCTTCCAGCCAACGAGGCGGGTCCCTTG---GAGCGCACCAAG---ATTGCTCTGCTGGTAACCTCGGGGGCCATGCTGCTGCTGCTGCTGGGGGCCGCTGTGCTCGTGTGGCGGAAGTCTCGAAGCCGA------CCTGTGGCCAAGGGGCGCTATGAAAAGTTGGCAGAACCCACCGTGTCATACTCCTCCTACCGGAGCAGCTAT---------------CTTGATGAGGACCAGGTGATTGAGTACAGGGACCGAGACTACGATGAAGATGATGAGGACGACATCGTCTACATGGGCCAAGACGGCACTGTCTACCGGAAGTTCAAGTATGGCCTTCTGGATGAGACAGAAGATGATGAGTTGGAATATGACGACGAGAGCTACTCC---TACCAGTAA------------------------------------------------------
>pahari
---------------------------------------------------------------------------------------------------------------------------------------------------------------------------------------------------------------------------------------------------------------------------------------------------------------------------------------------------------------------------------------------------------------------------------------------------------------------------------------------------------------------------------------------ATGGACTGGGGGAATCGC---TGCAGCCGCCCGGGACGGCGGGACCTGCTGTGCGTGCTGGCACTGCTCGCCGGCTGTCTGCTCCCGGTGTGCCGGACGCGCGTCTACACCAACCACTGGGCAGTGAAGATCGCCGGCGGCTTCGCGGAGGCAGATCGCATAGCCAGCAAGTACGGATTCATCAACGTAGGACAGATCGGTGCGCTGAAGGACTACTATCACTTCTACCATAGTAGGACCATTAAAAGGTCTGTTCTCTCGAGCAGAGGAACCCACAGTTTCATTTCAATGGAACCAAAGGTGGAGTGGATCCAACAGCAAGTGGTGAAAAAACGAACCAAGAGGGATTACGACCTCAGTCATGCCCAGTCGACCTACTTCAATGATCCCAAGTGGCCAAGTATGTGGTACATGCACTGCAGCGACAACACCCATCCTTGCCAGTCAGACATGAATATCGAAGGAGCCTGGAAGAGAGGCTACACGGGGAAGAATATCGTGGTGACTATCCTAGATGACGGCATTGAGAGAACCCACCCTGATCTGATGCAAAACTACGATGCTCTGGCAAGTTGCGATGTGAATGGGAATGACTTGGACCCAATGCCTCGTTATGATGCAAGCAATGAGAACAAGCATGGGACCCGCTGTGCTGGAGAAGTGGCAGCCACTGCAAACAACTCTCACTGCACCGTTGGAATCGCGTTCAATGCCAAGATTGGAGGTGTGAGAATGCTGGATGGTGATGTCACCGACATGGTGGAGGCAAAGTCTGTCAGCTACAACCCACAGCATGTGCACATCTACAGTGCCAGCTGGGGACCAGATGATGATGGCAAGACTGTGGATGGACCAGCTCCCCTCACCCGGCAAGCCTTTGAGAACGGTGTGAGAATGGGGCGGAGAGGCCTTGGCTCTGTGTTTGTGTGGGCATCTGGCAATGGTGGACGGAGCAAGGATCACTGTTCTTGTGATGGCTATACCAACAGCATCTATACCATCTCCATCAGCAGTACGGCCGAAAGTGGAAAGAAACCTTGGTACTTGGAAGAGTGTTCATCTACACTGGCCACAACCTACAGCAGTGGAGAATCCTATGATAAGAAAATAATCACTACTGATCTAAGGCAGCGATGCACAGACAATCACACTGGAACATCAGCCTCAGCCCCCATGGCTGCTGGTATCATTGCCCTGGCCCTGGAAGCCAATCCGTTTCTGACCTGGAGAGACGTGCAGCATGTTATTGTCAGGACTTCCCGTGCGGGACATTTGAACGCTAATGACTGGAAAACCAATGCTGCTGGTTTTAAGGTGAGCCATCTCTATGGATTTGGACTGATGGATGCCGAAGCCATGGTGATGGAGGCAGAGAAGTGGACAACTGTTCCTCAGCAGCACGTGTGTGTGGAAAGCACGGACCGACAAATCAAGACCATTCGCCCAAACAGTGCAGTGCGTTCCATCTACAAAGCCTCAGGCTGCTCGGATAATCCCAACCATCATGTCAATTACCTGGAGCACGTAGTTGTGCGTATTACCATCACACACCCACGGAGGGGAGACCTGGCCATCTACCTGACATCACCCTCAGGAACCAGATCCCAGCTTTTGGCCAACAGGCTATTTGATCATTCCATGGAAGGGTTTAAGAACTGGGAGTTCATGACTATTCATTGCTGGGGAGAACGGGCTGCTGGGGACTGGGTCCTCGAAGTTTATGATACTCCATCTCAGCTGAGGAACTTCAAGACGCCAGGTAAATTGAAAGAATGGTCTTTAGTCCTCTATGGCACGTCCGTACAGCCATACTCCCCAACCAACGAGTTCCCCAAAGTGGAACGCTTCCGCTACAGCCGAGTGGAAGACCCCACAGATGACTATGGTGCTGAAGATTATGCAGGTCCCTGTGACCCTGAATGCAGTGAGGTTGGATGTGACGGGCCAGGACCAGATCACTGCAGTGACTGTTTACACTACTACTACAAGCTGAAAAATAACACCAGAATCTGTGTCTCCAGCTGCCCTCCTGGCCACTTCCATGCTGACAAGAAGAGGTGCCGGAAGTGTGCCCCGAATTGTGAGTCCTGCTTTGGCAGCCATGGTGATCAGTGCCTGTCCTGCAAATATGGCTACTTCCTGAATGAAGAAACTAGCAGCTGTGTTACTCAGTGCCCTGATGGATCGTACGAGGATATCAAGAAAAATGTTTGTGGGAAATGCAGTGAGAACTGTAAGGCATGCACTGGATTTCACAACTGCACAGAGTGCAAGGGCGGGTTAAGCCTTCAGGGATCCCGTTGTTCGATCACCTGCGAGGATGGACAGTTCTTCAACGGTCACGACTGCCAGCCGTGCCACCGCTTCTGTGCTACTTGTGCCGGGGCCGGAGCAGATGGATGTATTAACTGCACCGAGGGGTATGTCATGGAAGAGGGAAGGTGTGTGCAGAGTTGTAGTGTGAGCTACTACTTGGACCACTCTTCAGAGGGTGGCTACAAATCCTGCAAGAGATGTGATAACAGCTGTTTGACATGCAATGGGCCAGGATTCAAGAACTGTTCCAGCTGCCCCAGTGGGTATCTTTTAGACTTGGGAACGTGTCAGATGGGAGCCATCTGCAGGGATGGAGAATACATTGATGAGCAAGGCCACTGCCAAACCTGTGAAGCCACATGTGCCAAGTGCTGGGGACCAAATCAGGAAGATTGTATCAGCTGCCCCATAACAAGGGTCTTCGATGATGGTCGCTGTGTTATGACCTGTCCCTCCTGGAAGTTCGAATTTAAGAAGCAATGCCATCCGTGCCACCACACTTGCCAAAGATGTCAAGGGAGTGGCCCTTCCAACTGCACCTCGTGTAGAGCAGAC------------------------------------AAGCATGGTCAGAAGCAT------------TTCCTGTACCACGGGGAATGTCTGGAGAACTGCCCTTTGGGCCATTATCCTGCCAAGGAACATGCCTGCCTACCCTGCCCAGACAACTGTGAGCTTTGCTACAACTCACACGTCTGCAGTCGATGCATGAGTGGCTACATCATCGTGCCCACCAACCACACCTGCCAGAAGCTGGAGTGCAGACAAGGTGAATTCCAAGATTCTGAATATGAAGAATGCATGCCCTGTGAGGAAGGATGTCTGGGATGCACTGTGGATGATCCAGGAACCTGTACCTCGTGTGCTACAGGATATTACATGTTTGAGCAGCATTGCTATAAAGCCTGCCCTGAGAAGACCTTCGGTGTGAAATGGGAATGCAGAGCCTGTGACACTAACTGTGGCAGCTGCGACCAACACGAGTGCTACTGGTGTGAGGAGGGCTTCTTTCTCTCCGGTGGCAGCTGTATGCAGGATTGTGGCCCTGGCTTCCATGGAGACCAAGAGTTGGGAGAATGCAAACCCTGCCACCGAGCCTGTGAGACTTGTACCGGCTCGGGCTACAACCAATGCAGCAGCTGTCAAGAAGGGTTGCAGCTGTGGCATGGGACGTGTCTCTGGTACACCTGGCCCCAA---GTGGAAGGCAAGGTCTGGAATGAAGCCGAGCCCACTGAAAAGCCATCTTTGCTGAGGAGTCTGCTGCAGGATCGACGAAAGTGGAAAGTTCAAATCAAAAGAGATACGACGAACCAGTATCAACCTTGTCACTCTTCTTGTAAAACCTGCAATGGATCT------CTCTGCGCTTCATGTCCGACAGGGATGTACCTGTGGCTGCAGGCCTGTGTTCCTTCCTGTCCCCAAGGCACTTGGCCATCAGTCACCAGTGGCAGCTGTGAAAAGTGTTCCGAGGACTGTGTCTCCTGCTCTGGCGCCGACCTTTGCCAGCAGTGCCTGAGTAAGCCGGACAACACTCTGCTCCTCCACGAGGGCAGGTGCTACCACAGTTGCCCAGAGGGCTTTTATGCAAAAGATGGTGCTTGCGAACACTGTAGCTCCCCTTGCAAAACATGCGAAGGAAATGCCACCAGCTGTCACTCTTGTGAAGGAGACTTCGTCCTAGACCATGGGGTGTGCAGGAAAACTTGCCCTGAAAAGCACGTGGCCGTGGAAGGAGTCTGCAAGCACTGTCCAGAGAGGTGCCAGGACTGCATCCATGAGAAAATTTGCAAAGAGTGCATGCCTGACTTCTTTCTATACAATGACATGTGCCATCATTCCTGTCCCAAGAGCTTCTAC------CCTGACATGCGCCAGTGTGTCCCCTGCCATAAAAACTGTCTGGAGTGCAATGGTCCCAAGGAGGATGACTGTAAGGCATGTGCTGACACTTCTAAGGCTCTCCACAATGGATTGTGCTTGGATGAGTGCCCTGAAGGAACCTACAAAGAAGAAGAGAATGATGAATGCAGAGATTGCCCCAAGTCCTGCCTGATCTGCTCGTCAGCTTGGACCTGCCTGGCCTGTCGGGAAGGCTTCACAGTA---GTGCATGATGTCTGCACGCCACCCAAGGAGTGTGCAGCCGTCGAGTACTGGGATGAGGGCTCCCACAGGTGCCAGCCGTGTCACAGGAAGTGCTCCCGCTGCTCAGGACCTTCTGAGGACCAGTGCTATACCTGTCCCAGAGAGACTTTTCTTCTCAACACGACCTGTGTGAAAGAGTGCCCAGAGGGCTACCACACTGACAAGGACAGCCAGCAGTGTGTGCTCTGCCACAGCTCTTGCAGGACCTGCGAAGGACCACACAGCATGCAGTGCCTCTCCTGCCGACCTGGCTGGTTTCAACTGGGCAAGGAGTGCTTGCTGCAATGCAGGGATGGATATTATGGAGAAAGCACCAGCGGCCGGTGTGAGAAGTGTGACAAGAGCTGCAAGTCATGCCGAGGCCCACAGCCCACAGACTGCCAGTCTTGCGATACATTTTTCTTTCTCCTACGCTCCAAGGGACAGTGTCACCGCGCTTGCCCTGAGCACTACTATGCAGACCAA------CACACCCAGACCTGTGAGAGGTGCCACCCCACTTGTGACAAGTGCAGCGGAAAGGAGGCGTGGAGTTGCTTGTCCTGTGTGTGGAGCTACCACCTTCTGAAAGGAATCTGCATCCCAGAATGTATCGTAGGGGAATACAGAGAGGGAAAGGGAGAAAACTTTAACTGTAAAAAATGCCACGAGAGCTGCATGGAATGCAAGGGTCCCGGCAGCAAGAACTGCACCGGGTGCTCAGCTGGCCTGCTGCTGAACATGGACGACAACCGCTGCCTCCATTGCTGCAATGCCTCCCGCCCCCACAGATCCCAGGACTGCTGCGACTGCCAGAGTTCCACAGATGAGTGCATCCTTCCAGCCAGGGAGGCTGTGTTCTTT---GAGCACACCAAG---ACTGCTCTGCTGGTGACCTCCGGCGCCATGCTGCTGCTGCTGCTGGGGGCTGCTGTGGTCGTGTGGCGGAAGTCTCGAAGCCGG------CCTGTGGCAAAGGGGCGATACGAAAAGCTGGCAGAGCCCACCGTGTCATACTCCTCCTACAGGAGCAGCTAT---------------CTTGACGAGGATCAAGTGATTGAGTACAGGGACCGGGACTACGATGAAGATGATGAGGACGACATCGTCTATATGGGCCAAGATGGCACCGTCTACCGGAAGTTCAAGTATGGGCTGCTGGATGAGACGGAAGATGATGAGTTGGAGTACGATGATGAGAGCTACTCT---TACCAATAA------------------------------------------------------
>musculus
---------------------------------------------------------------------------------------------------------------------------------------------------------------------------------------------------------------------------------------------------------------------------------------------------------------------------------------------------------------------------------------------------------------------------------------------------------------------------------------------------------------------------------------ATGGACTGGGACTGGGGGAACCGC---TGCAGCCGCCCGGGACGGCGGGACCTGCTGTGCGTGCTGGCACTGCTCGCCGGCTGTCTGCTCCCGGTATGCCGGACGCGCGTCTACACCAACCACTGGGCAGTGAAGATCGCCGGCGGCTTCGCGGAGGCAGATCGCATAGCCAGCAAGTACGGATTCATCAACGTAGGACAGATCGGTGCACTGAAGGACTACTATCACTTCTACCATAGTAGGACCATTAAAAGGTCTGTTCTCTCGAGCAGAGGAACCCACAGTTTCATTTCAATGGAACCAAAGGTGGAGTGGATCCAACAGCAAGTGGTGAAAAAAAGAACCAAGAGGGATTATGACCTCAGCCATGCCCAGTCAACCTACTTCAATGATCCCAAGTGGCCAAGTATGTGGTACATGCACTGCAGTGACAACACCCATCCTTGCCAGTCAGACATGAATATCGAAGGAGCCTGGAAGAGAGGCTACACGGGGAAGAATATCGTGGTGACTATCCTGGATGACGGCATCGAGAGAACCCACCCAGATCTGATGCAAAACTACGATGCTCTGGCAAGTTGCGATGTGAATGGGAATGACTTGGACCCGATGCCTCGTTATGATGCAAGCAATGAGAACAAGCATGGGACCCGCTGTGCCGGAGAAGTGGCAGCCACTGCAAACAACTCTCACTGCACTGTCGGGATCGCTTTCAACGCCAAGATTGGAGGTGTGAGAATGCTGGATGGTGATGTCACTGACATGGTGGAGGCAAAGTCTGTCAGCTACAACCCACAGCATGTGCACATCTACAGTGCCAGCTGGGGACCAGATGACGATGGCAAGACTGTGGATGGGCCAGCTCCCCTCACCCGGCAAGCCTTTGAGAACGGCGTGAGAATGGGGCGGAGAGGCCTTGGATCTGTGTTTGTGTGGGCATCTGGCAATGGTGGACGGAGCAAGGATCACTGTTCTTGTGATGGCTATACCAACAGCATCTATACCATCTCCATCAGCAGTACGGCCGAAAGTGGAAAGAAACCTTGGTACTTGGAAGAGTGTTCATCTACACTGGCTACAACCTACAGCAGTGGAGAATCCTATGATAAGAAAATAATCACTACTGATCTAAGGCAGCGATGCACAGACAATCACACTGGAACATCAGCCTCAGCCCCCATGGCTGCTGGAATCATTGCCCTGGCCCTAGAAGCCAATCCGTTTCTGACCTGGAGAGACGTGCAGCATGTTATTGTCAGGACTTCCCGTGCGGGACATTTGAACGCTAATGACTGGAAAACCAATGCTGCTGGTTTTAAGGTGAGCCATCTCTATGGATTTGGACTGATGGATGCCGAAGCCATGGTGATGGAAGCAGAGAAGTGGACAACTGTTCCTCAGCAGCACGTGTGTGTGGAAAGCACAGACCGACAAATCAAGACCATTCGACCAAACAGTGCAGTGCGCTCCATCTACAAAGCCTCAGGCTGCTCGGATAATCCCAACCATCACGTCAATTACCTGGAGCATGTAGTTGTGCGTATTACCATCACACACCCACGGAGGGGAGACCTGGCCATCTATCTGACATCACCCTCAGGAACCAGATCCCAGCTCTTGGCCAACAGGCTCTTTGATCATTCCATGGAAGGGTTTAAGAACTGGGAGTTCATGACTATTCATTGCTGGGGAGAACGGGCTGCTGGGGACTGGGTCCTCGAAGTTTATGATACGCCATCTCAGCTGAGGAACTTCAAGACTCCAGGTAAATTGAAAGAATGGTCCTTAGTCCTCTATGGCACGTCCGTACAGCCATACTCCCCAACCAACGAGTTTCCCAAAGTGGAACGCTTCCGCTACAGCCGAGTGGAAGACCCCACAGATGACTACGGTGCTGAAGATTATGCAGGTCCCTGTGACCCTGAATGCAGTGAGGTTGGATGTGACGGGCCAGGACCAGATCACTGCAGTGACTGCTTACACTACTACTACAAGCTGAAAAATAACACCAGAATCTGTGTCTCCAGCTGCCCTCCTGGCCACTACCATGCTGACAAGAAGAGATGCCGGAAGTGTGCCCCAAACTGCGAGTCCTGCTTTGGCAGCCATGGTAATCAGTGCCTCTCCTGTAAATATGGCTACTTCCTGAATGAAGAAACTAGCAGCTGTGTTACTCAGTGCCCTGATGGATCATACGAGGATATCAAGAAAAATGTCTGTGGGAAATGCAGTGAGAACTGCAAGGCATGCATTGGATTTCACAACTGCACAGAGTGCAAGGGCGGGTTAAGTCTTCAGGGATCCCGCTGTTCGGTCACCTGCGAGGATGGACAGTTCTTCAATGGTCACGACTGCCAGCCCTGCCATCGCTTCTGTGCTACTTGCTCTGGGGCCGGAGCAGATGGATGTATTAACTGCACCGAGGGGTATGTCATGGAAGAGGGAAGGTGTGTACAAAGTTGTAGTGTGAGCTACTACTTGGACCACTCTTCAGAGGGTGGCTACAAATCCTGCAAGAGATGTGATAACAGCTGTTTGACATGCAATGGGCCAGGATTCAAGAACTGTTCCAGCTGCCCCAGTGGATATCTTTTAGACTTAGGAACGTGTCAGATGGGAGCCATCTGCAAGGATGGAGAATACATTGATGACCAAGGCCACTGCCAAACCTGTGAAGCCTCATGTGCCAAGTGCTGGGGACCAACTCAGGAAGACTGTATCAGCTGCCCCGTAACAAGGGTCTTGGATGATGGTCGCTGTGTTATGAACTGTCCTTCCTGGAAGTTCGAATTTAAGAAGCAATGCCATCCCTGCCACTACACTTGTCAAGGATGCCAAGGTAGTGGCCCTTCCAACTGCACCTCCTGTAGAGCAGAC------------------------------------AAGCATGGTCAGGAGCGC------------TTCCTGTACCACGGGGAATGTCTGGAGAACTGCCCTGTGGGCCATTATCCTGCCAAGGGACACGCCTGCCTACCCTGCCCAGACAACTGTGAGCTTTGCTACAACCCACACGTCTGCAGTCGATGCATGAGTGGCTATGTCATCATTCCCCCCAACCACACCTGCCAGAAGCTGGAGTGCAGACAAGGTGAATTCCAGGATTCTGAGTATGAAGAATGCATGCCCTGTGAGGAAGGATGTCTGGGATGCACTGAGGATGATCCAGGAGCCTGTACCTCGTGTGCTACAGGATATTACATGTTTGAGCGGCATTGCTATAAAGCCTGTCCTGAGAAGACCTTCGGTGTGAAATGGGAATGCAGGGCCTGTGGTACTAACTGTGGCAGCTGCGACCAACATGAGTGCTACTGGTGTGAGGAGGGCTTCTTTCTCTCCGGTGGCAGCTGTGTGCAGGATTGTGGCCCTGGCTTCCATGGAGACCAAGAGTTGGGAGAATGCAAGCCCTGCCACCGAGCCTGTGAGAATTGCACTGGCTCGGGCTACAACCAATGCAGCAGCTGTCAAGAAGGGTTGCAGCTATGGCATGGGACGTGTCTCTGGTCCACCTGGCCTCAG---GTGGAAGGCAAGGACTGGAAT---------------------------------------------------------------------------------GATGCAACGAGCCAGAATCAACCTTGTCACTCTTCTTGTAAAACCTGCAATGGATCT------CTCTGCGCTTCATGTCCCACAGGTATGTACCTGTGGCTGCAGGCCTGTGTTCCTTCCTGTCCCCAAGGCACTTGGCCATCAGTCACCAGTGGCAGCTGTGAAAAGTGTTCCGAGGACTGTGTCTCCTGCTCCGGTGCCGACCTTTGCCAACAGTGCCTGAGCCAGCCGGACAACACTCTGCTTCTCCATGAGGGCAGGTGCTACCACAGTTGCCCAGAGGGCTTTTATGCAAAAGATGGTGTTTGTGAACACTGTAGTTCCCCTTGCAAAACATGCGAAGGAAATGCCACCAGCTGTAACTCTTGTGAAGGAGACTTCGTCCTAGACCATGGGGTGTGCTGGAAAACTTGCCCTGAAAAGCACGTGGCCGTGGAAGGAGTCTGCAAGCACTGTCCAGAGAGGTGCCAGGACTGCATCCACGAGAAAACTTGCAAAGAGTGCATGCCTGACTTCTTTCTATACAATGACATGTGCCATCGTTCCTGTCCCAAGAGCTTCTAC------CCTGACATGCGCCAGTGTGTCCCCTGCCACAAAAACTGTCTGGAGTGCAATGGCCCCAAGGAAGATGACTGTAAGGTCTGTGCTGATACTTCTAAGGCTCTCCACAATGGATTGTGCTTGGATGAGTGCCCTGAGGGAACCTACAAAGAAGAAGAGAATGATGAATGCAGAGATTGCCCCGAGTCCTGCCTGATCTGCTCATCAGCTTGGACCTGCCTGGCCTGTCGGGAAGGCTTCACAGTA---GTGCATGATGTCTGCACGGCACCCAAGGAGTGTGCAGCCGTCGAGTACTGGGATGAGGGCTCCCACAGGTGCCAGCCGTGTCACAAGAAATGCTCCCGCTGCTCAGGGCCTTCTGAGGACCAGTGCTATACCTGTCCCAGAGAGACTTTTCTTCTCAATACAACCTGTGTGAAAGAGTGCCCAGAGGGCTACCACACTGACAAGGACAGCCAGCAGTGTGTGCTCTGCCACAGCTCTTGCAGGACCTGCGAAGGACCACACAGCATGCAGTGCCTCTCCTGCCGACCTGGCTGGTTTCAACTGGGCAAGGAGTGCTTGCTGCAATGCAGGGATGGATATTATGGAGAAAGCACCAGCGGTAGGTGTGAGAAGTGTGACAAGAGCTGCAAGTCATGCCGAGGTCCACGGCCCACAGACTGCCAGTCTTGCGATACATTTTTCTTTCTCCTACGCTCCAAGGGACAGTGCCACCGCGCTTGCCCTGAGCACTACTATGCAGACCAA------CACGCCCAGACCTGTGAGAGGTGCCACCCCACTTGTGACAAGTGCAGCGGAAAGGAGGCGTGGAGTTGCTTGTCCTGTGTGTGGAGCTACCACCTTCTGAAAGGAATCTGCATCCCAGAATGTATCGTAGGGGAATACAGAGAGGGAAAGGGAGAAAACTTTAACTGTAAAAAATGCCACGAGAGCTGCATGGAATGCAAGGGTCCAGGCAGCAAGAACTGCACCGGGTGCTCAGCTGGCCTGCTGCTGGACATGGACGACAACCGCTGCCTCCATTGCTGCAATGCCTCCCACTCCCGCAGATCCCAGGACTGCTGCGACTGCCAGAGTTCCACAGATGAGTGCATCCTTCCAGCCAGGGAGGCTGAGTTTTAC---GAGCACACCAAG---ACTGCTCTGCTAGTGACCTCTGGCGCCATGCTGTTGCTGCTGCTGGGGGCTGCTGCGGTCGTGTGGCGGAAGTCTCGAAGCAGA------CCTGTGGCAAAGGGGCGGTACGAAAAGCTGGCAGAACCTACCGTGTCATACTCCTCCTACAGGAGCAGCTAT---------------CTTGACGAGGACCAGGTGATTGAGTACAGGGACCGGGACTACGATGAGGACGATGAGGACGACATCGTCTATATGGGCCAAGATGGCACTGTCTACCGGAAGTTCAAGTATGGGCTGCTGGATGAGACGGAAGATGATGAGTTGGAGTACGATGATGAGAGCTACTCT---TACCAATAA------------------------------------------------------
>surdast
---------------------------------------------------------------------------------------------------------------------------------------------------------------------------------------------------------------------------------------------------------------------------------------------------------------------------------------------------------------------------------------------------------------------------------------------------------------------------------------------------------------------------------------ATGGACTGGGGCTGGGGGAGCCGC---TGCTGCCGCCCAGGACGGCGGGACCTGCTGTGCGTGCTGGCACTGCTCGCTGGCTGTCTGCTCCCAGTGTGCCGGACGCGCGTCTACACCAACCACTGGGCAGTGAAGATCGCTGGCGGCTTCGCAGAGGCAGATCGCATAGCCAGCAAGTACGGATTCATCAACGTAGGACAGATTGGCGCGCTGAAGGACTACTATCACTTCTACCATAGTAGGACCATTAAAAGATCTGTTCTCTCAAGCAGAGGAACCCACAGTTTCATTTCAATGGAACCAAAGGTGGAGTGGATCCAACAGCAAGTGGTGAAAAAACGAACCAAGAGGGATTATGACCTCAACCGTGCCCAGTCAACCTACTTCAATGATCCCAAGTGGCCAAGTATGTGGTACATGCACTGCAGTGACAACACACATCCTTGCCAGTCAGACATGAATATCGAAGGAGCCTGGAAGAGAGGCTACACGGGGAAGAACATCGTAGTGACTATCCTGGATGATGGCATCGAGAGAACCCACCCCGATCTGATGCAAAACTATGATGCTCTGGCAAGTTGTGATGTGAATGGGAATGACTTGGACCCGATGCCTCGTTATGATGCAAGCAATGAGAACAAGCATGGGACCCGCTGTGCCGGAGAAGTGGCAGCCACTGCAAACAACTCTCACTGCACCGTTGGAATCGCTTTCAACGCCAAGATTGGAGGTGTGAGAATGCTGGATGGTGATGTCACCGACATGGTGGAAGCAAAGTCTGTCAGCTACAACCCACAGCATGTGCACATCTACAGTGCCAGCTGGGGCCCAGATGATGATGGGAAGACTGTGGATGGGCCAGCTCCCCTCACCCGGCAAGCCTTTGAGAATGGTGTGAGAATGGGGCGGAGAGGCCTTGGCTCTGTGTTTGTGTGGGCATCTGGCAATGGTGGACGGAGCAAGGACCACTGTTCTTGTGATGGCTATACCAACAGCATCTATACCATCTCCATCAGCAGTACGGCCGAAAGTGGAAAGAAACCTTGGTACTTGGAAGAATGTTCATCTACACTGGCCACAACCTACAGCAGTGGAGAATCCTATGATAAAAAAATAATCACTACTGATCTAAGGCAGAGATGCACAGACAATCACACTGGAACATCAGCCTCAGCCCCCATGGCTGCTGGCATCATTGCCCTGGCCCTGGAAGCCAATCCGTTTCTGACCTGGAGAGACGTACAGCATGTTATTGTCAGGACTTCCCGTGCGGGACATTTGAACGCTAATGACTGGAAAACCAATGCTGCTGGTTTTAAGGTGAGCCATCTCTATGGATTTGGATTGATGGATGCGGAAGCCATGGTGATGGAGGCAGAGAAGTGGACAACTGTTCCTCAGCAGCACGTGTGTGTGGAGAGCACGGACCGACAAATCAAGACCATTCGCCCGAACAGTGCAGTGCGCTCCATCTATAAAGCCTCAGGCTGCTCGGATAATCCCAACCATCACGTCAATTACCTGGAGCATGTAGTTGTGCGTATTACCATCACACATCCACGGAGAGGAGACCTGGCCATCTACCTGACTTCACCCTCAGGAACCAGATCCCAGCTTTTGGCCAACAGGCTATTTGATCATTCCATGGAAGGGTTTAAGAACTGGGAGTTCATGACCATTCACTGCTGGGGAGAACGGGCTGCTGGGGACTGGGTCCTTGAAGTTTACGACACTCCATCTCAGCTGAGGAACTTCAAGACTCCAGGTAAATTGAAAGAATGGTCCTTAGTCCTCTATGGCACATCTGTGCAGCCATACTCCCCAACCAATGAGTTTCCCAAAGTGGAACGCTTCCGCTACAGCCGAGTGGAAGACCCCACAGATGACTATGGTGCTGAAGATTATGCAGGTCCTTGTGACCCTGAATGCAGTGAGGTTGGATGTGATGGGCCAGGACCAGATCACTGCAGTGACTGCTTACACTACTACTACAAGCTGAAAAATAACACCAGAATCTGTGTCTCCAGCTGCCCTCCTGGCCACTTCCATGCGGACAAGAAGAGATGCCGGAAGTGCGCCCCCAACTGCGAGTCCTGCTTCGGCACCCATGGTGATCAATGCCTGTCCTGTAAATATGGCTACTTCCTGAATGAAGAAACTAGCAGCTGTGTTACACAGTGCCCTGATGGGTCATACCAAGATATCAAGAAAAATATTTGCGGGAAATGCAGCGAGAACTGTAAGGCGTGCACTGGATTTCACAACTGTACAGAGTGCAAGGGCGGGTTAAGCCTTCAGGGATCCCGCTGTTCTGTCACCTGCGAGGATGGACAATTCTTCAATGGTCACGACTGCCAGCCCTGCCACCGATTCTGTGCTACCTGCGCTGGGGCTGGAGCAGATGGATGTATTAACTGCACTGAGGGGTATGTCATGGAAGAGGGAAGATGTGTACAGAGCTGTAGTGTGAGCTACTACTTGGACCACTCTTCAGAGGGTGGATACAAATCCTGCAAGAGATGTGATAACAGCTGTTTGACATGCAATGGTCCAGGATTCAAGAACTGTTCCAGCTGCCCCAGTGGGTATCTTTTAGACTTAGGAATGTGTCAGATGGGAGCCATCTGCAAGGATGGAGAATATATTGATGAGCAAGGCCACTGCCAAACCTGCGAAGCCTCATGTTCCAAGTGCTGGGGACCAACTCAGGAAGACTGTATCAGCTGCCCCATAACAAGGGTCTTCGATGATGGTCGCTGTGTTATGAACTGTCCCTCATGGAAGTTCGAATTTAAGAAGCAATGTCATCCGTGCCACCACACTTGCCAAGAATGTCAAGGAAGTGGGCCTTCCAACTGTACCTCCTGTAGAGCAGAC------------------------------------AAGCATGGTCAGGAGCGC------------TTGCTGTACCAAGGAGAGTGTCTGGAGAACTGCCCTGTGGGCCATTATCCTGCCAAGGGACACGCCTGCCTACCCTGCCCAGACAACTGTGAGCTTTGCTACAACTCACATGTCTGCAGTAGATGCATGAGTGGCTACATCATCATGTCCACAAACCACACCTGCCAGAAGCTGGAGTGCGGACAAGGTGAATTCCAGGATTCTGAGTATGAAGAATGCATGCCTTGTGAGGAAGGATGTCTGGGATGCACTTTGGATGATCCAGGAACCTGTACCTCGTGTGCTACAGGATATTACATGTTTGAGTGGCGTTGCTATAAAGCCTGCCCTGAGAAGACCTTTGGTGAAAAATGGGAATGCAGAGCCTGTAGTACTAACTGTGGCAGCTGTGACCAACATGAGTGCTACTGGTGTGAGGAGGGCTTCTTTCTCTTGGGTGGCAGCTGTGTACAGGATTGTGGCCCTGGGTTCTATGGAGACCAAGAGTTGGGAGAATGCAAGTCCTGCCACCGAGCCTGTGAGACCTGTACTGGCTTGGGCTACAACCAATGCAGCAGCTGTCAAGAAGGGTTGCAGCTGTGGCATGGGGCATGTATCTGGCCCAGCCGGCCCCAG---GTGGAAGACAAGGTCTGGAATGAAGCCGTGCCCACTGAAAAGCCATCTTTGGTGAGGAGTCTGCTGCAGGATCGGCGAAAGTGGAAAGTTCAAATCAAAAGAGATGCAACGAGGCAGTATCAACCTTGTCATTCTTCTTGTAAAACCTGCAATGGATCT------CTCTGCGCTTCATGTCCAACAGGTACCTACCTGTGGCTGCAGGCCTGTGTTCCTTCCTGTCCCCAAGGCACTTGGCTGTCAGTCACCAGTGGCACCTGTGAAAAGTGTGCGGAGGACTGTGTCTCCTGCTCTGGAGCCGACCTTTGCGAACAGTGCCTGAGTCAGCCAGATAACACTCTGCTCCTCCATGAGGGCAGGTGCTACCACAGTTGCCCAGAGGGCTTTTACGAAAAAGATGGTGTTTGTGAACACTGTAGCTCCCCTTGCAAAACATGTGAAGGAAATGCCACCAGCTGTCACTCCTGTGAAAGAGACTTCGTCCTAGACCACGGGGTGTGCTGGGAAACTTGCCCTGAAAAGCATGTGGCCATGGAAGGAGTCTGCAAGCCCTGTCCAGAGAGGTGCCAGGACTGCATCCATGAGAAAACTTGCAAAGAGTGCATGCCTGACTTCTTTCTGTACAATGACATGTGCCATCATTCCTGTCCCAAGAACTTCTAT------CCTGACATGCGCCAGTGTGTCCCCTGTCATAAAAACTGTCTGGAGTGCAATGGTCCCAAGGAGGACGACTGTAAGGTCTGTGCTGATACTTCCAAGGTTCTTCACAATGGACTGTGTTTGGATGAGTGCCCTGAGGGAACCTACAAAGAAGAAGAGAATGATGAATGCAAAGATTGCCCCGAGTCCTGCCTGATCTGCTCATCGGCTTGGACCTGCCTGGCCTGTCGGGAAGGCTTCACAGTA---GTGCATGACACCTAC------------------------------------------------------------------------------------------------------------------------------------------------ACAACCTGTGTGAAAAAGTGTCCAGAGGGCTACCACGCTGACAAGGATAGCCAGCAGTGTGTGCTCTGCCACAGCTCTTGCAAGACCTGCGAAGGACCACACAGCATGCAGTGCCTCTCCTGCCGACCTGGCTGGTTTCAACTGGGCAAGGAGTGCTTGCTGCAATGCAGGGATGGATATTACGGAGAAAGCACCAGTGGTAGGTGTGAGAAGTGTGACAAGAGCTGTAAGTCATGCCGGGGCCCACGGCCCACAGACTGCCAGTCTTGCGATACATTTTTCTTTCTCCTGCGCTCCAAGGGGCAGTGTCACCGCGCCTGCCCGGAGCACTACTATGCAGATCAA------CACGCACAGACCTGTGAGAGATGCCATCCGACTTGTGACAAGTGCAGCGGAAAGGAGGCGTGGAACTGCTTGTCCTGTGTGTGGAGCTACCACCTTCTGAACGGAATCTGTACCCCAGAATGTATTGTAGGGGAATACAGAGATGGAAAGGGAGAACATTTTAACTGTAAAAAATGCCATGAGAGCTGCATGGAATGCAAGGGTCCTGGGAGCAAGAACTGCACGGGATGCTCAGCTGGCCAGCTGCTACACATGGATGACAGCCGCTGTCTCCATTGCTGCAATGCTTCCCACTCCCACAGACTCCAGGACTGCTGTGACTGCCAGAGTTCCACAGAGGAGTGCATCCTTCCAGCCAGCGAGGGTGAGTTCTAT---GAGCACACCAAG---ACTGCTCTGCTGGTGACCTCAGGCGCCATGCTGCTGCTGCTGCTGGGGGCTGCTGTGGTCGTGTGGCGGAAGTCCCGAAGCCGA------CCTGTGGCGAAGGGACGCTACGAAAAGCTGGCAGAACCCACCGTGTCATACTCCTCCTACAGGAGCAGCTAT---------------CTTGATGAGGACCAGGTGATTGAGTATAGGGACCGGGACTACGATGAAGATGATGAGGATGACATAGTCTATATGGGCCAAGATGGCACTGTCTACCGGAAGTTCAAGTACGGGCTGCTGGATGAGACGGAAGATGATGAGTTGGAGTACGATGATGAGAGCTACTCT---TACCAATAA------------------------------------------------------
>porcellus
---------------------------------------------------------------------------------------------------------------------------------------------------------------------------------------------------------------------------------------------------------------------------------------------------------------------------------------------------------------------------------------------------------------------------------------------------------------------------------------------------------------------------------------------ATGGGCTGGGGGAGCCGCTGCTGCTGCTGCCCGGGACGGCTGGACCTGCTGTGCGTGCTGGCGCTGCTCGGGGGCTGCCTGCTCCCCGTGTGCCGGACGCGCGTCTACACCAACCACTGGGCGGTCAAGATCTCCGGCGGCTTCTCGGAGGCTGACCGCATAGCCAGCAAGTACGGCTTCATCAACATAGGACAGATAGGGGCCCTGAAGGACTACTACCACTTCTACCACAGCAGGACGATCAAAAGGTCAGTTCTCTCCAGCAGAGGAACCCACAGTTTCATTTCCATGGAACCAAAGGTGGAATGGATCCAACAGCAAGTGGTAAAGAAACGGACAAAGAGAGACTATGACCTCAATCGTGCCCAGTCCACCTACTTCAACGATCCCAAGTGGCCCAGCATGTGGTACATGCACTGCAGTGACAACACCCATCCCTGCCAGTCAGACATGAATATCGAAGGAGCCTGGAAGAGAGGCTACACGGGGAAGAACATCGTGGTGACCATCCTGGACGACGGCATCGAGAGAACCCACCCTGACCTCATGCAAAACTATGATGCGCTGGCGAGTTGTGACGTGAATGGGAATGACTTGGATCCAATGCCTCGTTACGATGCAAGCAATGAGAACAAGCACGGGACCCGCTGTGCTGGAGAAGTGGCAGCCGCTGCAAACAACTCTCACTGTACTGTTGGAATCGCTTTCAACGCCAAGATCGGAGGGGTGAGAATGCTGGACGGAGATGTCACAGACATGGTGGAAGCCAAGTCAGTCAGCTTCAACCCCCAGCATGTGCACATATACAGTGCCAGCTGGGGCCCGGACGACGACGGGAAGACCGTGGACGGGCCAGCTCCCCTCACCCGGCAAGCTTTTGAAAATGGTGTTAGAATGGGGCGGAGAGGCCTGGGCTCTGTGTTTGTCTGGGCATCTGGCAATGGCGGAAGGAGCAAAGACCACTGCTCCTGTGATGGTTACACCAATAGCATCTACACCATCTCCATCAGCAGCACAGCGGAAAGCGGCAAGAAACCGTGGTACCTTGAAGAGTGTTCGTCTACACTGGCCACCACCTACAGCAGCGGAGAGTCCTACGATAAGAAAATAATCACTACAGATCTAAGGCAGCGATGCACGGACAACCACACGGGGACGTCCGCCTCAGCCCCCATGGCTGCGGGCATCATTGCACTTGCCCTGGAAGCCAATCCGTTTCTGACCTGGAGAGACGTACAGCATGTTATTGTCAGGACTTCCCGTGCGGGACATTTGAACGCTAATGACTGGAAAACCAATGCTGCTGGTTTTAAGGTGAGCCACCTCTACGGATTTGGACTGATGGATGCTGAAGCCATGGTGATGGAGGCGGAGAAGTGGACCACTGTGCCTCAGCAGCACGTGTGTGTGGAGAGCACAGACCGGCAAATCAAGACAATTCGCCCCAACAGTGCAGTACGCTCCATCTTCAAAGCCTCAGGTTGCTCTGATAATCCCAACCACTATGTCAACTACCTGGAGCACGTGGTTGTGCGTGTCACCATCACCCATCCCCGGAGAGGAGACCTGGCCATCTACCTGACCTCACCCTCAGGAACCAGATCCCAGCTTTTGGCCAACAGGCTGTTTGATCATTCTATGGAAGGATTTAAAAATTGGGAGTTCATGACCATTCATTGCTGGGGAGAACAAGCTGCTGGCGACTGGATCCTTGAAGTTTATGATACTCCCTCCCAACTGAGGAACTTCAAGACTCCTGGTAAATTGAAAGAATGGTCCTTAGTCCTCTACGGCACATCAGAGCAGCCGTACTCCCCAACCAACGAATTCCCTAAGGTGGAACGTTTCCGATACAGCCGTGTTGAGGACCCCACAGAGGACTACGGTGCAGAGGATTATGCGGGCCCCTGCGATCCCGAGTGCAGCGAGGTGGGCTGTGACGGGCCCGGACCAGACCACTGCAGTGACTGTTTGCACTACTACTACAAGCTGAAAAATAATACCAGGATCTGTGTCTCCAGCTGCCCCCCAGGCCACTACCATGCTGACAAGAAGCGGTGCAGAAAGTGTGCGCCCAGCTGTGAGTCCTGCTTCGGGAGCCATAGTGACCAATGTCTGTCCTGCAAATATGGCTACTTCTTGAATGAAGAAACCAACAGCTGCGTTGTCCACTGCCCTGATGGGTCCTATCAAGACACCAAAAAAAATCTTTGCCGGAAATGCAGCGAAAATTGCAAGACATGTACTGAACCCCATAACTGTACAGAATGCAGGGATGGGCTAAGCCTGCAGGGAGCCCGGTGTTCTGTCACCTGTGAAGACGGATGGTACTTCAATGGCCAAGACTGCCAGCCCTGCCACCGCTTCTGCGCCACCTGCGTCGGAGCAGGTGCTGACGGGTGCATTAACTGCACGGAGGGTTACTTCATGGAAGAGGGCAGATGTGTGCAGAGCTGTGGCATCAGCTACTACCTAGACCAGTCTGCAGAGCATGGATACAAATTCTGCAAGCGATGTGACACCAGTTGTTTGACGTGCCATGGCCCAGGGTTCAAGGACTGCACCAGCTGCCCCAGCGGGTACCTGTTAGACCTAGGGACATGTCAGCTGGGAGCCATCTGCAAAGATGGAGAATACACTGATGAGCATGGCCGCTGCCAGGCCTGTGATGCTTCGTGTGCCAAGTGCCGGGGGCCGAGCCAGGAAGAGTGCACCAGCTGCTTCCGCACAAGGGTTTTGGATGACGGCCACTGCGTTTTGAACTGTCCCTCATGGAAATTTGAGTTTCAGAACCGATGCCACCCATGCCACCACACCTGCCGTGGATGCCGAGGAAGTGGACCTTCCAGCTGCACCTCCTGCGGGGCAGAC------------------------------------AAGCAGGGTCGAGAGCGC------------TTCTTGCACCAGGGGGAGTGTCTAGAGAGCTGCCCAGCCGGCCACGCCCCTGCCCAGGGCCACACCTGCCTGCCCTGCCCGGACAACTGTGAGCTCTGCCACCACCCACACATCTGTACCAGATGCGTTAGCGGCTATGTTCTGGGACCCACCAACAGCACCTGCGAGAAGCTGGAGTGCGGGCAAGGTGAAGTCCAAGATTCAGACTACGAGGAATGCTTGCCTTGTGAAGAAGGGTGTCTGGGGTGCACCTCAGATGACCCAGGAACTTGTGCCTCATGTGCCGAGGGGTATCGCATGTTTGAGCACCGCTGCTACCGAGCCTGCCCGGAGAAGACCTTCGCTGAGGAGCGGGAGTGCAGGGCCTGCAGCGCCCACTGCGGCAGCTGCAGCCGCCACGAGTGCTTCTGGTGCGAGCAGAGCTTCTTCTTGCTGGGTGGCCACTGCGTGCGCGAGTGTGGGGCAGGCTTCTACGGAGACGCAGACCTGGGAGAGTGCGAGCCCTGCCACCCGGCCTGCGAGAGCTGCACAGGCCTGGGCAGCGACCAGTGCAGCAGCTGCCGGACAGGACTGAGACTGCTGCATGGGACATGC---AAGCCGCAGCCCCCAAAG------------------------GAAGCTGTGTCCACCACAAACCCATCTTTGGTGAAGAACCTGCTGCAGGAACGACGAAGGCAGAAAGTTCAAATCAAAAGAGATGTTTTGAGAAAACACCAGCCTTGCCATCCTTCCTGTAAAACCTGCAATGGGTCTGCAGAGCTGTGCACTTCCTGTCCGAAAGGTGCTTATCTGTTGGCCCAGGCCTGCGTCTCCTCCTGTCCCCAAGGCATGTGGCCTTCAGACAGGAGTGGCAGCTGTGAGAACTGCACGGAAGACTGTGCCTCTTGCTCCGGGGACGATCTTTGCACGCGGTGTCGCGCTCAGCCGGACCAGCCGCTCTTCCTGCACGGAGGCAGGTGCTACCACAGCTGCCCTGAGGGCTTTTATGCAGAAGATGGCACCTGTGAGCGCTGCAGCCCTCCCTGCAGAACATGTGAAGGGAATGCCACCAACTGTCACTCGTGTGAAGCAGGCTTCGTGCTGGCCCAAGGAGCGTGCCTGAAGACCTGCCCTGAGAGGCACGTGGCTGTAGAGGGGGTGTGCAAGCCCTGCCCCGAGCAGTGTCAGGACTGCATCCACGAGAAGATATGCAAAGAGTGCCTGCCTGACTTCCTCCTGCTGGATGGCGTGTGCCGGCAGTCCTGTCCCCAGGGCTTCTAC------CCTGACCTGCAGCAGTGTGTCCCCTGCCATGAAGCCTGTCTGCAGTGCAGTGGCCCCAAGGCGGATGACTGTGAGCTCTGTGCTGACCGCTCCATGATCCTCTATGACGGGCTGTGCATAGACCAATGTCCCGAGGGGACTTACTATGAAGAAGAGGCCGAGGAATGCAAAGCTTGCCAGGAGTCCTGTCTCACGTGCTCATCACCCAGGAGCTGCACAGCCTGCCAGGAAGGCATGCAGAAGAACAGCCACGGGACCTGTGTGGCTCCCAAAGAATGTGCCGCCATCGAGTACTGGGACGAGGACACGCACAGGTGCAAGCCCTGCCACAGGAGGTGCTTCCACTGCACGGGGCCCGCGGAGGACCAGTGTCGCAGCTGCCCGCGGAGCAGCCTTCTTCTGAACACCACCTGCGTGGACAGCTGTCCAGAGGGCTACTTCACCGATGAGGACAGACACCGCTGCACCCCATGCCACAGCTCTTGCAGGACCTGCGAAGGGACACACAGCATGCAGTGCCTCTCCTGCCGAGCAGGCTGGTTCCAGCTGGGCAGAGAGTGCCTGCTCCAGTGCAGGGAAGGGTATTACGCAGACAATTCCACTGGACGGTGTGAGAAGTGTGACAGGAGCTGCAAGGCCTGTCGGGGCCCACACCCCACGGACTGCCTGTCCTGCGATCCCTATTTCTTTCTTCTCCGCTCCAAGGGAGAGTGCCACCGCACCTGCCCAGACCACTACTACGCAGAGCAG------AGCCTGTGGACCTGTGAGAGATGCCATCCCACCTGCAAGGAATGCGAAGGAAAAGGAGCATTGCGCTGCTTGTCCTGTGTGTGGAACTACCACCTCATGGGAGGAATTTGCAGCCTGGACTGTCTTGTGGGGAAATACCGAGTGGGAGAGGGAGAGAAATTTACCTGTGAAAAATGCCACGGGAGCTGCATGGAATGCAAGGGACCCGGCCCCAAGAACTGCACTGTGTGCCCTGCTCCCCTGCTGCTGTACCCCGAAGACAGCCGCTGCCTGCAGTGCTGCAATGCCTCCCACCCCACCCCTGGCCAGGAGTGCTGTGACTGCCAGGAAAGCACAGAGGAGTGCCTCCTTCGCACCTGG---------CCTGCCTCGGAGCGCGCCAAG---ACGGCCCTGCTGGTCACCTCCTCGCTGGCGCTGGTGCTTCTGCTGGGGGCGGCTGTGGCTGTCTGGAGGAAGTCTCGGGGCCGCACCCAGCCCGTGCTAAGGGCCCGCTATGAAAAACTGGCGGACCCTGCGAGGTCTTAT---TCCCACAAGAGCAGCGATCGTGAGGCCAGCAGCTTTGAAGAGGACCAGATAATTGAGTACAGGGACAGGGACTACGACGAGGACGATGACGATGACATTGTCTACATGGGCCAGGATGGCACTGTCTACCGGAAGTTCAAATACGGGCTGCTGGACGAT---GACGAGGTGGAGCTGGAGTACGACGACGAGAGTTATGCC---TACCGGTAA------------------------------------------------------
>lanigera
---------------------------------------------------------------------------------------------------------------------------------------------------------------------------------------------------------------------------------------------------------------------------------------------------------------------------------------------------------------------------------------------------------------------------------------------------------------------------------------------------------------------------------------------ATGGGCTGGGGGAGCCGC---TGCTGCTGCCCGGGACGGCTGGACCTGCTGTGCGTGCTGGCGCTGCTCGGGGGCTGCCTGCTCCCCGTGTGCCGGACGCGTGTCTACACCAACCACTGGGCGGTCAAGATCGCCGGCGGCTTCGCGGAGGCCGACCGCATAGCCAGCAAGTACGGCTTCATCAACATAGGACAGATAGGGGCCCTGAAGGACTACTACCACTTCTACCACAGCAGGACGATCAAAAGGTCAGTTCTCTCCAGCAGAGGAACCCACAGTTTCATTTCCATGGAACCAAAGGTGGAATGGATCCAACAGCAAGTGGTAAAGAAACGGACAAAGAGGGATTATGACCTCAGTCGTGCCCAGTCTACCTACTTCAATGATCCCAAGTGGCCCAGCATGTGGTACATGCACTGCAGTGACAACACCCATCCCTGCCAATCAGACATGAATATTGAAGGAGCCTGGAAGAGGGGCTACACGGGAAAGAACATCGTGGTGACCATTCTGGACGATGGCATTGAGAGGACCCACCCTGACCTGATGCAAAACTATGATGCCCTGGCGAGTTGTGATGTGAATGGGAATGACTTGGATCCAATGCCTCGTTATGATGCAAGCAATGAGAACAAGCATGGGACCCGCTGTGCTGGAGAAGTGGCAGCCGCTGCAAACAACTCTCACTGCACAGTTGGAATCGCTTTCAACGCCAAGATCGGAGGTGTGAGAATGCTGGATGGCGACGTTACAGACATGGTGGAGGCAAAGTCAGTCAGCTTCAACCCTCAGCATGTGCACATATATAGTGCCAGCTGGGGCCCGGACGATGACGGCAAGACTGTAGACGGGCCAGCTCCCCTCACCCGGCAAGCATTTGAAAATGGTGTTAGAATGGGACGGAGAGGCCTTGGTTCTGTGTTTGTCTGGGCGTCTGGCAATGGCGGAAGGAGCAAAGACCACTGCTCCTGTGATGGTTACACCAACAGCATCTACACCATCTCCATCAGCAGCACAGCAGAAAGCGGAAAGAAACCATGGTACCTTGAAGAGTGTTCGTCTACACTGGCCACCACCTACAGCAGCGGAGAGTCCTATGATAAGAAAATAATCACTACAGATCTAAGGCAGCGGTGCACGGACAACCACACGGGGACATCCGCCTCAGCCCCCATGGCTGCAGGCATCATTGCACTGGCCCTGGAAGCCAATCCGTTTCTGACCTGGAGAGACGTACAGCATGTTATTGTCAGGACTTCCCGTGCGGGACATTTGAACGCTAATGACTGGAAAACCAATGCTGCTGGTTTTAAGGTGAGCCATCTCTATGGATTTGGACTGATGGATGCTGAAGCCATGGTGATGGAGGCGGAGAAGTGGACCACTGTCCCCCAGCAGCATGTGTGTGTGGAGAGCACAGACCGACAAATCAAGACGATTCGTCCCAACAGTGCAATACGCTCCATCTACAAAGCCTCAGGTTGCTCTGATTACCCCAACCACTACGTCAACTACCTGGAGCACGTGGTTGTGCGCGTCACCATCACTCACCCCCGGAGAGGAGACCTGGCCATCTACCTGACCTCGCCCTCAGGAACCAGATCCCAGCTTTTGGCCAACAGGCTATTTGATCATTCTATGGAAGGATTTAAAAATTGGGAGTTCATGACCATTCATTGCTGGGGAGAACAAGCTGCTGGTGATTGGATCCTTGAAGTTTATGATACTCCCTCTCAACTGAGGAACTTCAAAACTCCAGGTAAATTGAAAGAATGGTCCTTAGTCCTCTACGGCACCTCGGTACAGCCATACTCCCCAACAAACGAGTTTCCGAAGGTGGAACGTTTCCGCTACAGCCGAGTTGAGGACCCCACAGAGGACTATGGTGCAGAGGATTATGCAGGCCCATGCGATCCTGAGTGCAGTGAAGTTGGCTGTGATGGGCCTGGACCAGACCACTGCAATGACTGTTTGCACTACTACTACAAGCTGAAAAATAACACCAGGATCTGTGTCCCCAGCTGTCCCCCTGGCCACTACCATGCTGACAAGAAGCGCTGCCGGAAGTGTGCGCCCAACTGTGAGTCCTGCTTCGGGAGCCATGGTGACCAATGCCTGTCCTGTAAATATGGTTACTTCCTCAGCGAAGAAACCAACAGCTGCGTTATCCACTGCCCTGATGGGTCCTATCAGGACACCAAGAAAAATCTTTGCCGGAAATGCAGTGAAAATTGCAAGACATGTACTGAATCCCATAATTGTACAGAATGCAGGGATGGGCTAAGCCTGCAGGGAGACCGGTGTTCTGTCACCTGCGAAGATGGATGGTACTTCAATGGCCAGGACTGCCAGCCCTGCCATCGCTTCTGTGCCACCTGTGCTGGAGCAGGTGCTGATGGGTGCATTAACTGCACGGAGGGTTACTTCATGGAAGAGGGCAGATGTGTGCAGAGCTGCAGCATCAGCTACTACCTAGACCACTCTGCAGAGCATGGATACAAATCCTGCAAAAGGTGTGACACCAGTTGTTTGACATGCAATGGTCCAGGATTCAAGAACTGCACAAGCTGTCCCAGTGGGTACCTCTTAGACTTAGGGATGTGTCAGCTGGGAGCCATCTGCAAAGATGGAGAATATATTGATGAGCACGGTCGCTGCCAGGTCTGTGATGCTTCGTGTGCCAAGTGCCGGGGGCCAACCCAGGAAGAGTGTACCAGCTGCTTCATCACAAGGGTTTTTGATGACGGCCGCTGCGTTTTGAACTGTCCCTCGTGGAAATTTGAATTTAAGAACCAATGCCTCCCATGCCACCGCACCTGCCATGGATGCCAAGGAAGTGGGCCTTACAACTGCACCTCCTGCAGGGCAGAC------------------------------------AAGCATGGAAGAGAGCGC------------TTCTTGTACCAAGGGGAGTGTCGGGAGAACTGCCCGGCAGGCCACACCCCTGCGGAAGGGCATGCCTGCCTGCCCTGCCCAGATAACTGTGAGCTCTGCCACAACCCCCACATCTGCACCAGATGCATGAGCGGCTTTATCCTCGGACCCACCAACCACACCTGCCAGAAGCTGGAGTGTGGGCGAGGTGAAGTCCAAGATTCAGACTATGAGGAGTGCTTGCCTTGTGAGGAAGGATGTCTGGGGTGCACCTCAGATGACCCAGGAACTTGTGCCTCATGCGCCGAGGGGTATCGCATGTTTGAGCACCGCTGTTACAAAGCCTGTCCCGAGAAGACCTTCGCTGAGGAGCGGGAGTGCAGAGCCTGCAGCGCTAACTGTGGCAGCTGCGACCGAAATGAGTGCTTCTGGTGTGAAGAGAGCTTCTTCCTCCTGGGTGGCCGCTGTGTGCGCGCGTGTGACACCGGCTTCTACGGAGACCCCGCCGTGGGCACGTGCGAGCCCTGCCACCCAGCCTGCGAGAGCTGCGTGGGCCCGGGCCGGGACGACTGCAGCAGCTGCCGGGCAGGACTGAGGCTGCTGCGCGGGACGTGC---------------------------GAGCCACAGGCCCTGAAGGAAGCTGTGTCTACTGCAAACCCATCTTTGGTGAAGAAGCTGCTGCAGGAGCGACGAAGGTGGAAAGTTCATATCAAAAGAGATGTTTTGAGAGAACATCAGCCTTGTCATCCTTCTTGTAAAACCTGCAGTGGATCTGCAACTCTGTGTACTTCATGTCCAAAAGGTGCTTACCTGTTGGCCCAGGCTTGCGTTTCCTCCTGTCCCCAAGGCACGTGGCCCTCAGTCAGGAGTGGCAGCTGCGAGAACTGTGCGGAGGACTGCGCCTCTTGCTCTGGGGACGATCTCTGCACGCAGTGCCACACTCAGCTGGACCATCCTCTCTTCCTGCACGAAGGCAGATGCTACCACAGCTGCCCTGAGGGCTTTTATGCCAAAGATGGCTCCTGTGAACACTGCAGCCCTCTGTGCAGAACCTGTGAAGGAAACGCCACCAACTGTCGTTCGTGTGAAGGAGGCTTTGTCCTGGCCCACGGAGTGTGCATGGAAACCTGCCCCGAGAGGCATGTGGCTGTGGCGGGGGTGTGCCAGCCCTGCCCTGAGCAGTGTCAGGACTGCATCCACGAGAAGATGTGCAAAGAGTGCTTGCCTGACTTCTTCCTGCTTGACGGCACGTGCCATCCATCCTGTCCCCGGGGCTTCTAC------CCCGACTTGCAAAAGTGCATCCCCTGTCACGAAGACTGCCTGAAGTGCAGCGGCCCCAAGGCGGATGACTGCGAGCTCTGTGCCGACACCTCCATGCTCCTCTACGACGGGCTGTGCGTAGACCAATGTCCAGAGGGAACTTACTATGAAGAAGAGGCTGAGGAATGCAAAGCTTGCCTCGAGTCCTGCCGGACGTGCTCGTCACCTGGGACCTGCACAACCTGCCAGGAAGGCCTGCGGATGAACAGCCACGACGCCTGCGTGCCTCACAATGAATGTGCAGCCATCGAGTACTGGGACGAGGACGTGCGCAGGTGCAAGCCCTGTCACAGGAAGTGCTTCCACTGCACGGGGCCCGCGGAGGACCAGTGTCGCAGCTGTCCGAGGAGCAGCCTTCTTCTGAACACCACCTGCGTGGACAGCTGTCCAGAGGGCTACTTCACCGATGAGGACAGACACCGATGCACCCCCTGCCATGGCTCCTGCAGGACCTGTCAAGGGATTCATAGCATGCAGTGCCTCTCCTGCCGAGCAGGCTGGTTCCAGCTGGGCAGAGAGTGTCTGCTCCAGTGCAGGGAAGGGTATTATGCAGACAATTCTACTGGGCAGTGTGAGAAGTGTGACAAGAGTTGCAAGGCCTGCTGGGGCCCACACCCCACGGACTGCCTGTCCTGTGATCGGTACTTCTTTCTTCTCCGCTCCAAGGGACAATGTTACCGCACCTGCCCAGAGCATTACTATGCGCAGCAG------AGCACACAGACCTGTGAGAGGTGCCATCCAACCTGCAAGGAATGTGAAGGAAAAGAAGCATTGAGCTGCTTGTCCTGTGTGTGGAACTACCACCTCATGGGAGGAATTTGCAGCTTGGACTGTCTCGTGGGGAAATACCGAGTGGGAGAGGGAGAAAAATTTACCTGTGAAAAATGCCATGAGAGCTGCATGGAATGCAAGGGACCCGGCCCCAAGAACTGTACCATATGCTCCGCTCCCCTGCTGCTGCACCTGGAAGACGGTCGCTGCCTGGAGTGCTGCAATGCCTCCCACCCCCGCTCTGCCCAGGACTGCTGCGATTGCCAGGATACCATGGAGGAGTGCATCCTTCGGACCGCC---GCTGGGCCTGCTTCTGAGCGCTCCAAG---ACAGCTCTGCTGGTCACCTCCTCCATCACACTGGTGCTTCTGCTGGGGGCCGCTGCGGTTGTCTGGAAGAAGTCTCGGGGCCGCAGCCAGCCTGTACAAAGGGCCCGCTATGAAAAGCTGGCTGATCCTGCCAAGTCCTAT---TCCTACAAGAGCAGCTATCGCGAGAACACCAACTTTGAAGAGGACCAGATGATTGAGTACAGAGACAGGGACTATGATGAAGATGATGATGATGACATTGTCTACATGGGCCAAGATGGCACTGTCTACCGGAAGTTTAAATATGGGCTGCTGGATGATGAGGAGGAGGTTGAGCTGGAATATGATGATGAGAGTTACTCC---TACCAGTAA------------------------------------------------------
>degus
---------------------------------------------------------------------------------------------------------------------------------------------------------------------------------------------------------------------------------------------------------------------------------------------------------------------------------------------------------------------------------------------------------------------------------------------------------------------------------------------------------------------------------------------ATGGGCTGGGGGAGCCGC---TGCTGCTGCCCGGGACGGCTGGACCTGCTGTGCGTGCTGGCGCTGCTCTGGGGCTGCCTGCTCCCCGTGTGCCGGACGCGTGTCTACACCAACCACTGGGCGGTCAAGATCGCCGGCGGCTTCGCGGAGGCCGACCACATAGCCAGCAAATACGGCTTCATCAACATAGGACAGATAGGAGCCCTGAAGGACTACTACCACTTCTACCACAGCAGGACGATCAAAAGGTCAGTTCTCTCCAGCAGAGGAACCCACAGTTTCATTTCCATGGAACCAAAGGTGGAGTGGATCCAACAGCAGGTGGTAAAGAAACGGACCAAGCGGGATTATGACCTCAGTCATGCCCACTCTACTTACTTCAATGATCCCAAGTGGCCCAGCATGTGGTACATGCACTGCAGTGACAACACCCATCCCTGCCAGTCAGATATGAATATTGAAGGAGCCTGGAAGAGAGGCTACACGGGAAAGAACATCGTGGTGACCATCCTGGATGATGGCATTGAGAGGACCCACCCCGACCTGATGCAAAACTATGATGCCCTGGCGAGCTGTGACGTGAATGGGAATGACTTAGATCCAATGCCTCGTTACGACGCAAGCAATGAGAACAAGCATGGGACCCGCTGTGCTGGAGAAGTGGCAGCCGCTGCAAACAACTCTCACTGCACAGTTGGAATCGCATTCAATGCCAAGATTGGAGGTGTGAGAATGCTGGATGGAGACGTCACAGACATGGTGGAGGCAAAGTCAGTCAGCTTCAACCCCCAGCACGTGCACATATACAGTGCCAGCTGGGGCCCAGATGACGATGGCAAGACCGTGGATGGGCCCGCTCCCCTCACCCGGCAAGCCTTTGAAAATGGTGTTAGAATGGGACGGAGAGGCCTTGGCTCTGTGTTTGTCTGGGCATCTGGCAATGGCGGAAGGAGCAAAGATCACTGCTCCTGCGATGGTTACACCAACAGCATCTACACCATCTCCATCAGCAGCACAGCAGAAAGCGGAAAGAAGCCGTGGTACCTGGAAGAGTGTTCGTCTACGTTGGCCACCACCTACAGCAGCGGAGAGTCCTATGATAAGAAAATAATTACTACAGATCTAAGGCAGCGGTGCACGGACAACCACACGGGGACATCTGCCTCAGCCCCCATGGCTGCAGGCATCATTGCACTGGCCCTGGAAGCCAATCCGTTTCTGACCTGGAGAGACGTACAGCATGTTATTGTCAGGACTTCCCGTGCGGGACATTTGAACGCTAATGACTGGAAAACCAATGCTGCTGGTTTTAAGGTGAGCCATCTCTATGGATTTGGACTGATGGATGCAGAAGCCATGGTGATGGAGGCGGAGAAGTGGACCACTGTCCCCCAGCAGCACGTGTGTGTGGAGAGCACAGACCGACAAATCAAGACGATTCGCCCCAACAGTGCAATCCGCTCCATCTACAAAGCCTCAGGTTGCTCTGATAACCCCAACCACTATGTCAACTACCTGGAGCACGTGGTTGTACGTGTCACCATCACTCACCCCCGGAGAGGAGACCTGGCCATCTACCTGACCTCACCCTCAGGAACCAGATCCCAGCTATTGGCCAACAGGTTATTTGACCATTCTATGGAAGGATTTAAAAATTGGGAGTTCATGACCATTCATTGCTGGGGAGAGCAAGCTGCTGGTGATTGGATCCTTGAAGTTTATGATACACCCTCTCAGCTGCGGAACTTCAAGACTCCAGGTAAATTGAAAGAATGGTCCTTAGTCCTCTATGGCACCTCGGTACAGCCATACTCCCCAACCAATGAGTTTCCTAAGGTGGAGCGTTTCCGCTACAGCCGAGTGGAGGACCCCACAGAAGACTACGGTACAGAGGATTATGCGGGCCCCTGTGATCCTGAGTGCAGTGAGGTGGGCTGTGATGGGCCTGGACCAGACCACTGCAATGACTGTTTGCACTACTACTACAAGCTGAAAAACAATACCAGGATCTGTGTCTCCAGCTGCCCCCCGGGCCACTACCATGCTGACAAGAAGCGCTGCCGGAAGTGTGCACCCAACTGTGAGTCCTGCTTCGGGAGCCATGGTGACCAATGCCTGTCATGTAAATATGGTTACTTCCTGAGTGAAGAAACCAACAGCTGCGTTATCCCCTGCCCTGATGGGACCTATCAGGACACCAAGAAAAATCTTTGCCGGAAATGCAGTGAAAATTGCAAGACATGTACTGAATCCCATAATTGTACAGAATGCAGGGATGGGCTAAGCCTGCAGGGAACCCGATGTTCTGTCACCTGCGAAGACGGATGGTACTTCAATGGCCAGGACTGCCAGCCCTGCCACCGCTTCTGTGCCACGTGTGCTGGAGCAGGTGCTGATGGCTGCATTAACTGCACGGAGGGTTACTTCATGGAAGAGGGCAGATGTGTGCAGAGCTGCAGCATCAGCTACTACCTGGACCACTCTGCAGAGCACGGGTACAAATCCTGCAAAAGGTGCGACAACAACTGTTTAACATGCAGTGGCCCAGGGTTCAAGAACTGCACCAGCTGCCCTAGTGGGTACCTCTTAGACTCAGGGATGTGCCAGCTGGGAGCCATCTGCAAGGATGGAGAATACATGGATGAGCACGGCCGCTGCCAGACCTGTGATGCTTCATGTGCCAAGTGCCGCGGGCCAACCCCGGAGGAGTGCACCAGCTGCTTCTTCACAAGGGTTTTTGATGATGGCCGCTGCATTTTGAACTGTCCCTCATGGAAATTTGAATTTAAGAACCAATGCCACCCATGCCACCACACCTGCCATGGATGCCAAGGAAGTGGGCCTGCCAACTGTACCTCCTGCAGGGCAGAC------------------------------------AAGCATGGCAGAGAGCGC------------TTCCTGTACCAGGGGGAGTGTCGGGAAAGATGTCCAGCGGGCCACACCCCTGCCGAGGGGCACACCTGCCTGCCCTGCCCAGACAACTGTGAGGTTTGCCACAACCCACACCTCTGCACCAGATGTGTGAGTGGCTACGTCCTCGGACCCACCAACCATACCTGCCAGAAGCTCGAGTGTGGGCAAGGTGAATTCCAAGATTTGGACTACAAGGAGTGCTTGCCATGTGAGGTGGGATGTCTGGGGTGCACCTCAGATGACCCAGGTACCTGTGCCTCGTGTGCCATGGGGTATCTCATGTTTGAGCGCCACTGCTATGAAGCCTGTCCCCAGAAGACCTTCGCTGAGCAGCGGGAGTGCAGAGCCTGCAGCGCCAACTGTGGCAGCTGCAACCGCAACGAGTGCTTCTGGTGCGAAGAGAGCTTCTTTCTCCTGGGTGGCCGCTGTGTGAGTGCCTGTGGCACTGGCTTCTACGGAGACCCAGCCACGGGAGCGTGTGAGCCTTGTCACCCAGCCTGCGAGAGCTGCGAGGGCCCAGACCTGGACCAGTGCAGCAGCTGCCCGGCAGGGCTGCGGTTGCTGCATGGGGCTTGT---GAGCCACAGGACCCAAAG------------------------GAAGCTGTGTCCACTGCAAACCCATCTTTGGTGAAGAACCTGCTGCAGAAGCGACGAAGGTGGAAAGTTCAAATCAAAAGAGATGTCTTGGGGACACATCAGCCTTGTCATCCTTCTTGTAAAACCTGCGATGGGTCTGCATCTCTGTGTACTTCATGTCCAAAAGGTGCTTATCTGCAGGCCCAGGCCTGTGTGTCCTCCTGTCCGCAAGGCACGTGGCCCTCAGTCGAGAGTGGCAGCTGCGAGAACTGCGCAGAAGACTGCGCCTCTTGCTCTGGGGCCGATCTTTGCACGCAGTGCCGCGCTCAGCCAGACCAGCCTCTCTTCCTGCACCAAGGCAGGTGCTACCACAGCTGCCCTGATGGCTTCTATGCCAAAGATGGCTCCTGTGAGCGCTGCAGCTCTCCGTGTAGAACATGTGAAGGAAACGCCACCAACTGTCAGTCGTGTGAAGGCAGCTTCATCCTGGCCAGAGGAGTGTGCAGGAAAACTTGCCCCGAGAGGCACGTGGCTGTGGCGGGCGTGTGCCAGCCCTGCCCTGAGGAGTGTCAGGACTGCATCCACGAGAAGGTGTGCAAAGAGTGCTTGCCTGACTTCTTCCTGCTCCATGGCGAGTGTCTCACATCATGTCCCCGGGGGTTCTAC------CCTGACTTGCATCAGTGCATCCCCTGCCACAAAGACTGTCTGCAGTGCAGCGGCCCCAAGGCGGATGACTGCGAGCTCTGTGCTGAAACCTCCATGATCTTCTATGAGGGGCTGTGCGTAGACGAGTGTCCCAAGGGAACTTACTATGATGAAGAGGACGAGGAATGCAAAGCCTGCCACGAGTCCTGTCGCACGTGCTCGGGACCCAGGACCTGCACAACCTGCCAGGAGGGCCTGCGCATGAATATCCATGGGGCCTGCGTGCCTCACAAGGAATGTGCCGCTATCGAGTACTGGGACAAGGACGCCCATAGGTGCAAGCCCTGTCACAGGAGGTGCTTCCACTGCATGGGGCCCGTGCAGGACCAGTGTCGCAGCTGCCCGAGGAGTAGTCTTCTTCTGAACACCACCTGCGTGGACAGCTGTCCAGAAGGTTACTTCACCGATGAGGACAGACACTGGTGCACCCCCTGCCATGGCTCTTGCCGGACCTGTGATGGCACACACAGCATGCAGTGCCTCTCCTGCCGAGCAGGCTGGTTCCAACTGGGCAGAGAGTGCCTGCTCCAGTGCAGAGAAGGGTATTATGCAGACAATTCCACTGGGAAGTGTGAGAAGTGTGACAAGAGCTGCAAGGACTGCCAGGGCCCCCACTCCACAGACTGCCTGTCCTGCGATCCGTATTTCTTCCTTCTCCGCTCCAAGGGAGAGTGTCACCGCGCCTGCCCAGAGCATTACTACGCAGAGCAG------AGCACACAGACCTGTGAGAGATGCCATCCAACATGCAATGAATGTGAAGGAAAAGGAGAGTTACACTGCTTATCCTGTGTGTGGAACTACCACTTCATGGGGGGAATTTGCAGCCTGGACTGTGCCGTGGGGAAATTCCGAGTGGGAGAGGGCGAGAAATTCACCTGCGAAAACTGCCATGAGAGCTGCACAGAATGCAAGGGCCCCGGGCCCAAAAACTGTACAGTGTGCCCCGCTCCCCTGCTGCTGCACCCGGAAGATGGCCGCTGCCTGCAGTGCTGCAATGCCTCCGGGCCCCACTCCACCCAGGACTGCTGCGACTGCCAGGAAACCACGGAGGAGTGCCTCCTTCAGAAGCCC---GCCGGGCCTGCT---GAGCGCTCCAAG---ACAGCTCTGCTGATCACCTCCTCCATCACCCTGGTGCTTCTGCTGGGGGCCGCTGTGGTTGTCTGGAAGAAGTCTCGGGGCCGCCCCCAGCCCACACAAAAGGCCCGCTATGAAAAGCTGACTGACCCTGCCAAGTCCTAC---TCCTACAAGAGCAGCTATCGCGAGAACAGCAACTTTGAAGAGGACCAGGTGATTGAGTACAGAGACAGGGACTATGATGAGGAAGAAGATGATGACATTGTCTACATGGGCCAAGATGGCACCGTCTACCGGAAGTTTAAATACGGACTGCTGGATGAGGAAGACGAGGTTGAGCTGGAGTACGATGACGAGAGTTACTCC---TACCAGTAA------------------------------------------------------
>glaber
---------------------------------------------------------------------------------------------------------------------------------------------------------------------------------------------------------------------------------------------------------------------------------------------------------------------------------------------------------------------------------------------------------------------------------------------------------------------------------------------------------------------------------------------ATGGGCTGGGGGAGCCGC---TGCTGCTGCCCGGGACGGCTGGACCTGCTGTGCGTGCTGGCGCTGCTCTGGGGCTGCCTGCTCCCGGTGTGCCGGACGCGTGTCTACACCAACCACTGGGCGGTCAAGATCGCCGGCGGCTTCCCGGAGGCCGACCGAATCGCCAGCAAGTACGGCTTCATCAACATAGGACAGATAGGGGCCCTGAAAGATTACTACCACTTCCACCACAGCAGAACGATCAAAAGGTCAGTTCTCTCCAGCAGAGGAACCCACAGTTTCATTTCCATGGAACCAAAGGTGGAATGGATCCAACAGCAAGTGGTAAAGAAACGGACAAAGCGGGATTATGACCTCAGTCGTACCCAATCTACCTACTTCAATGATCCCAAGTGGCCCAGCATGTGGTACATGCACTGCAGTGACAACACTCATCCTTGCCAATCAGACATGAATATTGAAGGAGCCTGGAAGAGAGGCTACACAGGAAAGAACATCGTGGTGACCATCCTGGATGATGGCATTGAGAGAACCCACCCTGATCTGATGCAAAACTATGATGCTCTGGCAAGCTGTGATGTGAATGGGAATGACTTGGACCCAATGCCTCGTTATGATGCAAGCAATGAGAACAAGCATGGAACCCGCTGTGCTGGAGAAGTGGCAGCCACTGCAAACAACTCTCACTGCACAGTCGGAATTGCTTTCAATGCCAAGATCGGAGGCGTGAGAATGCTGGATGGGGATGTCACAGACATGGTGGAGGCAAAGTCAGTCAGCTTCAACCCCCAGCACGTGCACATATACAGTGCCAGTTGGGGCCCGGATGATGACGGCAAGACTGTGGACGGACCGGCTCCCCTCACCCGGCAAGCTTTTGAAAATGGTGTTAGAATGGGACGGAGAGGCCTTGGCTCTGTGTTTGTCTGGGCATCTGGCAATGGCGGAAGGAGCAAAGACCACTGCTCCTGCGATGGTTACACCAATAGCATCTACACCATCTCCATCAGCAGCACAGCGGAAAGTGGAAAGAAACCTTGGTACCTCGAAGAGTGTTCATCTACACTGGCCACCACCTACAGCAGTGGAGAGTCCTATGATAAGAAAATAATCACTACAGATCTAAGGCAGCGATGCACAGACAACCACACGGGAACGTCTGCCTCAGCCCCCATGGCTGCGGGCATCATTGCACTGGCCCTGGAAGCCAATCCGTTTCTGACCTGGAGAGACGTACAGCATGTTATTGTCAGGACTTCCCGTGCGGGACATTTGAACGCTAATGACTGGAAAACCAATGCTGCTGGTTTTAAGGTGAGCCATCTCTATGGATTTGGACTGATGGATGCTGAAGCCATGGTGATGGAGGCAGAGAAGTGGACCACCGTTCCCCAGCAGCACGCGTGTGTGGAGAGCACAGACCGACAAATCAAGACGATTCGCCCCAACAGTGCAATACGCTCCATCTACAAAGCCTTAGGTTGCTCTGATAACGCCAACCACTATGTCAAGTACCTGGAGCATGTGGTTGTGCGCATCACCATTACCCACCCCCGGAGAGGAGATCTGGCCATCTACCTGACCTCACCCTCAGGAACCAGATCCCAGCTTTTGGCCAACAGGCTATTTGATCATTCTATGGAAGGGTTTAAAAATTGGGAGTTCATGACCATTCATTGCTGGGGAGAACAAGCTGCAGGTGATTGGATTCTTGAAGTTTATGATACTCCCTCTCAACTGAGGAACTTCAAGACTCCAGGTAAATTGAAAGAATGGTCTTTAGTCCTCTATGGCACCTCTGTGCAGCCATACTCCCCAACCAACGAGTTTCCTAAGGTGGAACGTTTCCGCTATAGCCGAGTTGAGGACCCCACAGAAGACTACGGTACAGAGGATTATGCAGGTCCCTGTGATCCTGAGTGCAGTGAGGTGGGCTGTGACGGGCCAGGACCAGACCACTGCAATGACTGTTTGCACTATTATTACAAGCTGAAAAATAACACCAGGATCTGTGTCTCCAGTTGCCCCCCGGGCCACTACCATGCTGACAAGAAGCGCTGCAGGAAATGTGCACCGAACTGTGAGTCCTGCTTCGGAAGCCATGGTGACCAGTGCCTGTCCTGTAAATATGGTTACTTCCTGATCGAAGAAACCAACAGCTGCATTATCCACTGCCCTGATGGGTCCTATCAGGACACCAAAAAAAATCTTTGCCGGAAATGCGGTGAAAATTGCAAGACATGTACTGAATCCCATAATTGTACAGAATGCAGGGATGGGCTAAGCCTGCAGGGAGCCCAGTGTTCTGTCACCTGTGAAGACGGATGGTACTTCAGTGGCCAAGACTGCCAGCCCTGCCACCGCTTCTGTGCCACCTGTGCTGGGGCAGGTGCTGATGGGTGTATTAACTGCACGGAGGGTTACTTCATGGAGGAGGGCAGATGTGTGCAGAGCTGCAGCATCAGCTACTACCTAGACCACTCTGCAGAACATGGATACAAATCCTGCAAAAGATGCGATACCAGTTGTTTGACGTGTAACGGCCCAGGGTTCAAGAACTGCACCAGCTGCCCCAGTGGGTACCTCTTAGACTTAGGAGTGTGTCAGCTGGGAGCCATCTGCAAGGATGGGGAATTCATTGATGAGCATGGCTGCTGCCAGGTCTGTGATGCTTCGTGTGCCAAGTGCCAGGGGCCAACCCAGGAAGAGTGTACCAGCTGCTTCATCACAAGGGTTTTTGATGATGGCCGATGTGTCTTGAACTGTCCCTCATGGAAGTTTGAATTTAAGAACCAGTGCCGTCCATGCCACCACACTTGCCAAGGATGCCGAGGAAGTGGGCCTTTCAACTGTACCTCCTGCAGACCAGAC------------------------------------AAGCACGGCAGAGAGAGC------------TTCCTGTACCGGGGCGAGTGTCGAGAGAGCTGCCCGGCGGGCCTCGCCCCTGCCGAGGGGCGCACCTGCCTGCCCTGCCCGGGCAACTGTGAGCTTTGCCACAACCCACACATCTGCATCAGGTGCGCGAGTGGCTACGTCCTAGGACCCACCAACCACACCTGCCAGAAGCTAGAGTGTGGGCAAGGTGAAGTCCAAGATTCAGACTACGAGGAGTGCTTGCCTTGTGAGGAAGGGTGTCTGGGATGCAGCTCGGATGACCCAGGAACCTGTGCCTCATGTGCTGTGGGGTATTACATGTTTGAGCACCGCTGTTACAAAGCCTGTCCGGAGAAGACCTTCAGGGAAGGGCTGGAGTGCAGAGCCTGCAGCGCGAACTGCGGCAGCTGTGACCCCAACGGGTGCTTCTGGTGCGAAGACAGCTTCTTCCTCCTGGGTGGCAGCTGTGCGCGGGAGTGTGGCCCCGGCTTCTACGGAGACCGAGACGTGGGAGAATGCGTGCCCTGCCACCGGGCCTGCGAGACCTGCACGGGCCCCGGCCGCGATGCGTGCAGCAGCTGCCTGGAAGGACTGAGGCTCCTACGTGGGGCGTGCGTGCGACGGGCCTGGCCCCCG---GCAGAAGGCGAAGTCGGGAAGGAAGCTGTGTCCACTGCAAACCCATCTTTGGTGAAGAACCTGCCGCAGGAGCGACGAATGTGGAAAGGTCAAATCAAAAGAGATGTTTTGAGAAAACATCAGCCCTGTCATTCTTCTTGTGAAACGTGCAGTGGATCTACAACTCGATGTACTTCATGTCCAAAAGGTGCATATCTGTTGGCCCAGGCCTGTGTTTCCTCCTGTCCCCAAGGCATGTGGCCCTCAGTCAGGAGTGGCAGCTGCGAGAACTGTCCAGAGTACTGTGCCTCTTGCTCTGGGGATGATCTTTGCATGAAGTGCCACACTCAGCCGGACCAGGTTCTCTTCCTGCACGAAGGCAGATGCTACCACAGCTGCCCTGAGGGCTTTTATGAAGAAGGTGACTCCTGTGAGCGCTGTAGCTCTCCTTGCAGAGCATGTGAAGGAAATGCCACCAAGTGCCACTCGTGTGAAGACGGTTTTGTCCTGGCCCAAGGAGTGTGCCTAGGAAGCTGCCCGGAGAGGCACGTGGCTGTGGAGAGAGTGTGCGAGCCCTGCCCAGAGAAGTGTCAGGACTGCATCCATGAGAATGTGTGCAAAGAGTGCATGCCTGACTTCTTCTTGCTCCATGGTATGTGCCACCAAACCTGTCCCGGAGGCTTCTAC------CCTGACTTGCATCAGTGCATCCTCTGCCATAAAGACTGTCAGCAGTGCAGTGGCCCCAAGGCAGACGACTGCGAGCTCTGCTCCGACACCTCCGCGATCCTCTACAATGGGCTGTGTGTAGAAGTGTGTCCAGAGGGAACATACTATGAAGAAGAGGCCGAGGAATGCAAAGCTTGTCACGAGTCCTGCCATACCTGCTCGTCACCCAGGATCTGCACAACCTGCCGGGAAGGCCTGCAGATGAACAGCCGTGGCACCTGCGTGGTTCACAAGGAATGCGCTGCCGTCGAGTACTGGGATGAGGTCGTGCACAGGTGCAAGCCCTGTCACAGGAGCTGCTTCCACTGCACGGGGCCCGCAGAGGACCAGTGCCACAGCTGCCCGAGGAGCAGCCTTCTTCTCAACAGCACCTGCGTGGAAAACTGCCCAGAGGGCTACTTCACCGATGAGGACAGACACCGGTGCACACCCTGCCACAGCTCTTGCAGGACCTGCGAAGGAACACACAGCATGCAGTGCCTCTCCTGCCGAGTAGGCTGGTTGCAGCTGGGCAGCGAGTGTCTGCTTCAGTGCAGGGAAGGATATTATGCAGACAATTCCACCGGGCAGTGTGAGAAGTGTCACAAGACTTGCAAGGACTGCAAGGGCCCACACCCCACGGACTGCCTGTCCTGTGATCCCTATTTCTTTCTTCTCCGCTCCAAGGGAGAGTGTCACAGAGTCTGCCCAGAGCATTACTACACAGAGCAC------AGTACACAGACCTGTGAGAGGTGCCATCCAACCTGCAAGGAGTGCAAAGGAAAAGGAGTGTTGAACTGCTTATCCTGTGTGTGGAACTACCACCTCATGGGAGGACTGTGCACCTTGGACTGTTTTGTGGGGAAATACCGAATGGGAGAGGGAGAGAAATTTACCTGTGAAAAATGCCATGAGAGCTGCATGGAATGCAAGGGACCCGGCACCAAGAACTGTACCGTGTGCTCTGCCCCCCTGCTGCTGCACCTGGAAGACAGCCGCTGCCTGCAGTGTTGCAATGCCTCCCACCCCACC---ACCCAGGAGTGCTGTGACTGCCAGGATACCATGGAAGAGTGCATCCTTCGGACCACCAAAGCTGAGCCAGCTTCTGAGCACGCCAGG---GCGGCTCTGCTGATCACCTCCTCCGTCATACTGGTGCTTCTGCTGGGGGCCTCTGTGGTTGTCTGGAAGAAGTCTCGGGGCCGTGCCCAGCCCATACAGAAGACCCGCTATGAAAAGCTGGCTGAGCCTGCCAAGTCCTAT---TCCTACAAGAGCAGTTATCTCGAGAACACCAGCTTTGAAGAGGACCAGGTGATTGAGTACAAGGACAGGGATTATGATGAAGAAGATGATGATGACATCGTCTACATGGGCCAAGATGGCACTGTTTACCGGAAGTTTAAGTATGGGCTGCTGGATGATGAGGAGGAGGTTGAGCTGGAATATGATGATGAGAGTTACTCC---TACTAG---------------------------------------------------------
>flaviven
---------------------------------------------------------------------------------------------------------------------------------------------------------------------------------------------------------------------------------------------------------------------------------------------------------------------------------------------------------------------------------------------------------------------------------------------------------------------------------------------------------------------------------------------ATGGGCTGGGGGGGCCGC---TGCTGCTGCCCGGGACGGCTGGACCTGCTGTGCGTGCTGGCGCTGCTCGGGGGCTGCCTACTCCCCGTGTGCCGGACGCGCGTCTACACCAACCACTGGGCAGTCAAAATCGCCGGCGGCTTTCCGGAGGCCAACCGCATAGCCAGCAAATACGGATTCATCAACATAGGACAGATTGGGGCCCTGAAGGACTACTACCACTTCTACCATAGCAGGACGATTAAAAGGTCAGTTCTCTCGAGCAGAGGAACCCACAGTTTCATTTCAATGGAACCAAAGGTGGAGTGGATTCAACAACAAGTCGTGAAAAAACGAACAAAGAGGGACTATGACCTCAGCCGTGCCCAGTCTACCTATTTCAATGATCCCAAGTGGCCAAGCATGTGGTATATGCACTGCAGTGACAACACACATCCCTGCCAATCAGATATGAATATTGAAGGAGCCTGGAAGAGAGGATACACAGGAAAGAACATTGTGGTGACCATCCTGGACGATGGCATTGAGAGAACTCATCCTGATCTGATGCAAAACTATGATGCTCTGGCAAGTTGTGATGTGAATGGGAATGACTTGGACCCAATGCCTCGTTACGACGCAAGCAATGAGAACAAGCATGGGACCCGCTGTGCTGGAGAAGTGGCAGCCGCTGCAAACAACTCTCACTGCACAGTTGGAATTGCTTTCAACGCCAAGATCGGAGGAGTACGAATGCTGGATGGAGATGTCACAGACATGGTAGAAGCGAAATCAGTTAGCTTCAATCCCCAGCATGTGCACATTTATAGTGCCAGCTGGGGACCAGATGATGATGGCAAGACTGTGGATGGACCAGCTCCCCTCACCCGGCAAGCCTTTGAAAATGGCGTCAGAATGGGGCGGAGAGGCCTTGGCTCTGTGTTTGTCTGGGCATCTGGCAATGGTGGAAGGAGCAAAGACCACTGCTCCTGTGATGGCTACACCAATAGCATCTATACCATCTCCATCAGCAGCACAGCAGAGAGTGGAAAGAAACCTTGGTACCTGGAAGAGTGTTCATCTACACTAGCCACAACCTATAGCAGCGGAGAGTCCTATGACAAGAAAATAATCACAACGGATCTAAGGCAGCGATGCACCGACAATCACACTGGAACATCGGCCTCAGCTCCCATGGCTGCAGGCATCATTGCGCTGGCCCTGGAAGCCAATCCGTTTCTGACCTGGAGAGACGTACAGCATGTTATTGTCAGGACTTCCCGTGCGGGACATTTGAACGCTAATGACTGGAAAACCAATGCTGCTGGTTTTAAGGTGAGTCATCTCTATGGATTCGGACTGATGGATGCGGAAGCCATGGTGATGGAGGCAGAGAAGTGGACCACTGTTCCCCAGCAACACATGTGTGTGGAGAGCACAGACCGGCAAATCAAGACAATTCGCCCCAACAGTGCAGTGCGCTCCATCTACAAAGCCTCGGGCTGCTCTGACAACCCCAACCACCACGTCAACTACCTGGAGCACGTAGTTGTGCGCATCACTATCACTCACCCCCGGAGGGGCGACCTGGCCATCTACCTGACCTCGCCTTCAGGAACCAGATCCCAGCTTCTTGCCAACAGGCTATTTGATCATTCCATGGAAGGATTTAAAAACTGGGAGTTCATGACCATTCACTGCTGGGGAGAACGAGCTGCTGGTGACTGGATCCTTGAAGTTTATGATACTCCTTCTCAGCTGAGAAACTTCAAGACTCCAGGTAAATTGAAAGAATGGTCTTTGGTCCTCTATGGCACATCCGTGCAGCCATACTCCCCAACCAACGAGTTTCCTAAGGTGGAGCGTTTCCGCTATAGCCGAGTTGAAGACCCTACAGATGACTATGGTGCAGAGGATTATGCAGGTCCCTGTGATCCTGAGTGCAGTGAGGTTGGCTGTGATGGGCCAGGACCAGACCACTGCAATGACTGTTTGCACTACTACTACAAGCTGAAAAATAATACCAGGATCTGTGTCTCCAGCTGTCCCCCTGGCCACTACTACGCAGACAAGAAGCGATGCCGAAAATGTGCGCCCAACTGTGAGTCTTGTTTCGGGAGCCATGGTGATCAGTGCCTCTCCTGTAAATATGGGTACTTCCTGAATGAAGAAACCAACAGCTGTGTTATTCACTGCCCTGATGGGTCATATCAGGACACCAAGAAAAATCTTTGCCGGAAATGCAGTGAAAACTGCAAGACATGTACTGAATCCCATAATTGTACGGAATGCAGGGATGGGTTAAGCCTGCAGGGATCCCGGTGTTCTGTCACCTGCGAGGATGGACAGTACTTCAACGGCCAGGACTGCCAGCCCTGCCACCGCTTCTGTGCCACCTGTGCTGCGGCAGGAGCTGATGGCTGCATTAATTGCACAGAGGGCTACTACATGGAAGACGGTAGATGCGTGCAGAGCTGTAGTATCAGCTACTACTTAGAGCACTCTTCAGAGAATGGATACAAATCCTGCAAAAAATGTGATACCAGTTGTTTGACATGTAATGGCCCAGGGTTCAAGAACTGTACCAGCTGCCCCAGTGGGTATCTCTTAGACTTAGGGATGTGTCAAATGGGAGCTATCTGCAAGGATGGAGAATATATCGATGAACATGGTGGCTGCCAAGTCTGCGATGCTTCGTGTGCCAAGTGCCGGGGGCCAACCCAGGAGGACTGCACCAGTTGCCCCCTCACAAGGGTTTTTGATGATGGCCACTGCATTTTGAGCTGTCCCTTGTGGAAATTTGAGTTTAAGAGCCAATGCCATCCATGCCACCACACCTGCCGAGCCTGCCAAGGAAGTGGACCTTCCAACTGCACCTCGTGTGGAGCAGAC------------------------------------AAGCATGGCCGAGAGCAC------------TTCTTGCATCAGGGTGAGTGTCGAGAGAGCTGTCCAGCTGGCCACTACTCTGCCAAGGGGCACATCTGCCTGCCCTGCCCAGACAACTGTGAGCTTTGCCACAACCCACGTGTCTGCACAAGATGCATGAGCGGCTACTTCCTCGTGCCCACCAACCACTCCTGCCGGAAGCTGGAGTGTGGACAAGGTGAAGTTCAAGACTCAGACTATGAAGAATGCTTGCCTTGCGAGGAAGGATGTCTGGGATGCAGCTTGGATGATCCAGGAACCTGTACCTCATGTGCTGCAGGGTATTACATGTTTGAGCACCATTGTTATAAAACCTGTCCTGAGAAGACCTACAGTGAAGAATTGGAATGCAAAGCATGTGATACTAACTGTGGCAACTGTGACCAGAATGAGTGTTACTGGTGTGAAGAGGGCTTCTTTCTCTTGGGTGGTAGCTGTGTGAGGGAATGTGGTCCTGGCTTTTATGGAGACCAGGGAACAGGAGAATGCGAGCCCTGCCACCCATCCTGTGAAGCCTGCACCGGCGTTGGCGATGACGAATGTAGCAGGTGCGGGGAAGGACAGCAGCTGCGGCGCGGCACGTGCGTCTGGCCAGCCAACAACCAG---GTGGAAGGCAAGTTCTGGAACGAAGCTGTGCCCACTGCAAATCCATCTTTGGTGAAGAGCCTGCTGCAAGAGCGACGAAGGTGGAAGGTTCAAATCAAAAGAGACGTTTTGAGAAAATATGAGCCTTGTCACTCTTCTTGTAAAACCTGCAATGGATCTGCAACTCTGTGCACTTCATGTCCAAAAGGTGCCTATCTGTTGGAGCATGCCTGTGTTTCCTCCTGTCCCGAAGGCACTTGGCCCTCAGTCAAGAGTGGCAGCTGTGAGAACTGTACAGAGGATTGTGCCTCTTGCTCCGGAGCTGATCTCTGCAAAAAGTGCCAGTCTCAGCCAGAACGCCCTCTCTTCCTCCACGAAGGCAGGTGTTACTCCAGCTGCCCAGAGGGCTTTTATGCAGAAGACAGCATATGTGAACGCTGCAGCTCTCCTTGCCAAACATGTGTGGGAAATGCCACCCACTGTCATTCTTGTGAAGGAGGCCTTGTCCTGGACCGGGGAGTGTGCCTGAAAGCCTGTCCTGAGAGGCACGTGGCTGTGGAAGGAGTGTGCAAGCACTGCCCAGCGATGTGTCAGGAGTGCATCCATGAGAAAACATGCAAAGAGTGCATGCCTGGCTTCTTCCTGCACAAGGACATGTGCCAACAGTCCTGCCCCCAGCACTTCTAC------CAGGACTTGCACCAGTGTATCCCCTGCCATGAAGATTGTCTGGAGTGTAGTGGCCCCAAGGAGGATGATTGTGAGCTCTGTGCTGACATTTTTACGGTCCTCTACAATGGACTGTGTTTGAATGAGTGTCCATCAGGAACTTACTATGAAGAAAAGACTAAGGATTGCAGAGATTGCCACGAGTCCTGCCACACCTGCTCGTCTTACAGCGTCTGCACAAGCTGCCAGGAAGGCCTGAGGTTGAACAGCCATGGGGCCTGTGTGGCTCACAAGGAATGTGCCCCCATCGAGTACTGGGATGAGACAATGCACAGGTGCAAGCCCTGTCACAATAAATGCTTCCACTGTACAGGACCCGCAGAGGACCAGTGTCACACCTGCAGGGGGGACAACCTTCTTCTCAACACCACCTGTGTGCAAGACTGCCCAGAGGGCTACTACGCC---AGGGACAGCCACCTGTGCGCGCCCTGCCACATCTCTTGTAGGACCTGTGATGGGAGTCACAGTACACAGTGCCGCTCCTGCCGACCGGGTTGGTTCCAGCTGGAAAATGAGTGCTTGCTCCAATGCAGAGAGGGATATTATGCAGAAATCTCCACTGGCCAGTGTAAGAGGTGCCACAAGAGCTGCAAGGCATGCCGGGGTCCACAGCCCACAGACTGCCTGTCTTGCGATACCTACTTTTTTCTGCTCGCCTCCAAGGGAGAGTGTTATCGCACCTGCCCAGAGCATTACTATGCAGAAGAA------AACACCTGGACCTGTGAGAGATGTCATCCGACTTGCAAAAAATGCAAAGGAAAAGGAGGATCAGATTGCTTGTCCTGTGTGTGGAACTACCACCTCATGGGTGGAATCTGCAACTCTGACTGTCTTGTGGGAAAATACAGAGTGGGAGAGGGAGAGAAATTCAACTGTGAAAAATGCCACGAGAGCTGTATGGAATGCAAGGGCCCCGGCACCAAGAACTGCACCATGTGCCCCGCGTCCCTGCTGCTGCACATGGACGACGGACGCTGTCTCCACTGTTGTAACACCTCCAGCCCCTCCAACACCCAGGAGTGCTGTGACTGCCAGGAAAGCATGGACGAGTGCATCCTTCGAAGAAGTGAGCCTGGGTCTGCCGCTGAGCGCTCCAAG---ACTGCTCTGTTGATCACCTCCTCCGTCATGTTACTGCTTCTGCTGGGGGCTGCCGTGTTTGTCTGGAGGAAGTCTCGGGGCCAAGTCCAGCCAGTACAAAAGGCCAGTTATGAAAAGCTGGCTGACCCTGCCAGGTCATACTCCTCCTATAAGAGCAGCTATGGCGAGGGCACCAGCTTTGAAGAGGACCAGATGATCGAGTATAGGGACCAGGACTATGATGAGGATGACAATGATGACATCGTCTACATGAGCCAAGATGGCACGGTCTACCGAAAATTTAAGTATGGACTGCTGGAGGATGAGGAGGAAGATGAGCTGGAATATGATGACGAGAGCTATTCC---TTCCAGTAG------------------------------------------------------
>parryii
---------------------------------------------------------------------------------------------------------------------------------------------------------------------------------------------------------------------------------------------------------------------------------------------------------------------------------------------------------------------------------------------------------------------------------------------------------------------------------------------------------------------------------------------ATGGGCTGGGGGGGCCGC---TGCTGCTGCCCGGGACGGCTGGACCTGCTGTGCGTGCTGGCGCTGCTCGGGGGCTGCCTACTCCCCGTGTGCCGGACGCGCGTCTACACCAACCACTGGGCAGTCAAAATCGCCGGCGGCTTTCCGGAGGCCAACCGCATAGCCAGCAAATACGGATTCATCAACATAGGACAGATTGGGGCCCTGAAGGACTACTACCACTTCTACCATAGCAGGACGATTAAAAGGTCAGTTCTCTCGAGCAGAGGAACCCACAGTTTCATTTCAATGGAACCAAAGGTGGAGTGGATTCAACAACAAGTCGTGAAAAAACGAACAAAGAGGGACTATGACCTCAGCCGTGCCCAGTCTACCTATTTCAATGATCCCAAGTGGCCAAGCATGTGGTATATGCACTGCAGTGACAACACACATCCCTGCCAATCAGATATGAATATTGAAGGAGCCTGGAAGAGAGGATACACAGGAAAGAACATTGTGGTGACCATCCTGGAYGATGGCATTGAGAGAACCCATCCTGATCTGATGCAAAACTATGATGCTCTGGCAAGTTGTGATGTGAATGGGAATGACTTGGACCCAATGCCTCGTTACGACGCAAGCAATGAGAACAAGCATGGGACCCGCTGTGCTGGAGAAGTGGCAGCCGCTGCAAACAACTCTCACTGCACAGTTGGAATTGCTTTCAACGCCAAGATCGGAGGAGTACGAATGCTGGATGGAGATGTCACAGACATGGTAGAAGCGAAATCAGTTAGCTTCAATCCCCAGCATGTGCACATTTATAGCGCCAGCTGGGGACCAGATGATGATGGCAAGACTGTGGATGGACCAGCTCCCCTCACCCGGCAAGCCTTTGAAAATGGCGTCAGAATGGGGCGGAGAGGCCTTGGCTCTGTGTTTGTCTGGGCATCTGGCAATGGTGGAAGGAGCAAAGACCACTGTTCCTGTGATGGCTACACCAATAGCATCTATACCATCTCCATCAGCAGCACAGCAGAGAGTGGAAAGAAACCTTGGTACCTGGAAGAGTGTTCATCTACACTAGCCACAACCTATAGCAGCGGAGAGTCCTATGACAAGAAAATAATCACGACGGATCTAAGGCAGCGATGCACCGACAATCACACTGGAACATCGGCCTCAGCCCCCATGGCTGCAGGCATCATTGCACTGGCACTGGAAGCCAATCCGTTTCTGACCTGGAGAGACGTACAGCATGTTATTGTCAGGACTTCCCGTGCGGGACATTTGAACGCTAATGACTGGAAAACCAATGCTGCTGGTTTTAAGGTGAGTCATCTCTATGGATTCGGACTGATGGATGCGGAAGCCATGGTGATGGAGGCAGAGAAGTGGACCACTGTTCCCCAGCAACACATGTGTGTGGAGAGCACAGACCGGCAAATCAAAACAATTCGCCCCAACAGTGCAGTGCGCTCCATCTACAAGGCCTCGGGCTGCTCTGACAACCCCAACCACCACGTCAACTACCTGGAGCACGTAGTTGTGCGCATCACTATCACTCACCCCCGGAGGGGCGACCTGGCCATCTACCTGACCTCGCCTTCAGGAACCAGATCCCAGCTTCTGGCCAACAGGCTATTTGATCATTCCATGGAAGGATTTAAAAACTGGGAGTTCATGACCATTCACTGCTGGGGAGAACGAGCTGCTGGTGACTGGATCCTTGAAGTTTATGATACTCCTTCCCAGCTGAGAAACTTCAAGACTCCAGGTAAATTGAAAGAATGGTCTTTGGTCCTCTATGGCACATCCGTGCAGCCATACTCCCCAACCAACGAGTTTCCTAAGGTGGAGCGTTTCCGCTATAGCCGAGTCGAAGACCCTACAGATGACTATGGTGCAGAGGATTATGCAGGTCCCTGTGATCCTGAGTGCAGTGAGGTTGGCTGTGATGGGCCAGGACCAGACCACTGCAATGACTGTTTGCACTACTACTACAAGCTGAAAAATAATACCAGGATCTGTGTCTCCAGCTGTCCCCCGGGCCACTACTACGCAGACAAGAAGCGATGCCGAAAATGTGCGCCCAACTGTGAGTCCTGTTTCGGGAGCCATGGTGATCAGTGCCTCTCCTGTAAATATGGGTACTTCCTGAATGAAGAAACCAACAGCTGTGTTATTCACTGCCCTGATGGGTCATATCAGGACACCAAGAAAAATCTTTGCCGGAAATGCAGTGAAAACTGCAAGACATGTACTGAATCCCATAATTGTACGGAATGCAGGGATGGGTTAAGCCTGCAGGGATCCCGGTGTTCTGTCACCTGCGAGGATGGACAGTTCTTCAACGGCCAGGACTGCCAGCCCTGCCACCGCTTCTGTGCCACCTGTGCTGGGGCAGGAGCTGATGGCTGCATTAATTGCACAGAGGGCTACTACATGGAAGACGGTAGATGCGTGCAGAGCTGTAGTATCAGCTACTACTTAGAGCACTCTTCAGAAAATGGATACAAATCCTGCAAAAAATGTGATACCAGTTGTTTGACATGTAATGGCCCAGGGTTCAAGAACTGTACCAGCTGCCCAAGTGGGTATCTCTTAGACTTAGGAATGTGTCAAATGGGAGCTATCTGCAAGGATGGAGAATATATCGATGAACATGGTGGCTGCCAAGTCTGCGATGCTTCCTGTGCCAAGTGCCGGGGGCCAACCCAGGAGGACTGCACCAGTTGCCCCCTTACAAGGGTTTTTGATGATGGCCACTGCATTTTGAACTGTCCCTTGTGGAAATTTGAGTTTAAGAGCCAATGCCATCCATGCCACCACACCTGCCGAGCCTGCCAAGGAAGTGGACCTTCCAACTGCACCTTGTGTGGAGCAGAC------------------------------------AAACATGGTCGAGAGCAC------------GTCTTGCATCAGGGTGAGTGTCGAGAGAGCTGTCCAGCTGGCCACTACTCTGCCAAGGGGCACGTCTGCCTGCCCTGCCCAGACAACTGTGAGCTTTGCCACAACCCACGTGTCTGCACAAGATGCATGAGCGGCTACTTCCTAGTGCCCACCAACCACTCCTGCCAGAAGCTGGAGTGTGGACAAGGTGAAGTTCAAGACTCAGACTATGAAGAATGCTTGCCATGTGAGGAAGGATGTCTGGGATGCAGCTTGGATGATCCAGGAACCTGTACCTCATGTGCTGCAGGGTATTACATGTTTGGGCACCATTGTTATAAAACCTGTCCTGAGAAGACCTACAGTGAAGAATTGGAATGCAAAGCATGTGATACTAACTGTGGCAACTGTGACCAGAATGAGTGTTACTGGTGTGAAGAGGGCTTCTTTCTCTTGGGTGGTAGCTGTGTGAGGGAATGTGGTCCTGGCTTCTATGGAGACCAGGGAACGGGAGAATGCGAGCCCTGCCACCCATCCTGTGAAGCCTGCACCGGCGTTGGCGATGACGAATGCAGCAGGTGCGGGGAAGGACAGCAGCTGCGGCGCGGCACGTGCGTCTGGCCCGCCAACAACCAG---GTGGAAGGCAAGTTCTGGAACGAAGCTGTGCCCACTGCAAATCCATCTTTGGTGAAGAGCCTGCTGCAAGAGCGACGAAGGTGGAAGGTTCAAATCAAAAGAGATGTTTTGAGAAAATATGAGCCTTGTCACTCTTCTTGTAAAACCTGCAATGGATCTGCAACTCTGTGCACTTCATGTCCAAAAGGTGCCTATCTGTTGGAGCATGCCTGTGTTTCCTCCTGTCCCGAAGGCACTTGGCCCTCAGTCAAGAGTGGCAGCTGTGAGAACTGTACAGAGGATTGTGCCTCTTGCTCCAGAGCTGATCTCTGCAAAAAGTGCCAGTCTCTGCCAGAACGCCCTCTCTTCCTCCACCAAGGCAGGTGCTACTCCAGCTGCCCAGAGGGCTTTTACGCAGAAGACAGCAWATGTGAGCGCTGCAGCTCTCCTTGCCAAACATGTGTGGGAAATGCCACCCACTGTCATTCTTGTGAAGGAGGCCTTGTCCTGAACCAGGGCGTGTGCCTGAAAGCCTGTCCTGARAGGCACGTGGCTGTGGAAGGAGTGTGCAAGCCCTGCCCAGAGATGTGTCAGGAGTGCATCCATGAGAAAACATGCAAAGAGTGCATGCCTGGCTTCTTCCTGCACAAGGACATGTGCCATCAGTCCTGTCCCCAGCACTTCTAC------CAGGACTTGCACCAGTGTATCCCCTGCCATGAAGATTGTCTGGAGTGTAGTGGCCCCAAGGAGGATGATTGTGAGCTCTGTGCTGACATTTTTACGGTCCTCTACAATGGGCTGTGTTTGAATGAGTGTCCATCAGGAACTTACTATGAAGAAAAGACTAAGGATTGCAGAGACTGCCACGAGTCCTGCCACACCTGCTCGTCTTACAGCGTCTGCACAAGCTGCCAGGAAGGCCTGAGGTTGAACAGCCATGGGGCCTGTGTGGCTCACAAGGAATGTGCCCCCATCGARTACTGGGATGAGACAGCGCACAGGTGCAAGCCCTGTCACCATAAATGCTTCCACTGCACAGGACCCGCAGAGGACCAGTGTCACACCTGCAGGGGGGACAACCTTCTTCTCAACACCACCTGTGTGCGAGACTGCCCAGAGGGCTACTACGCC---AGGGACAGCCACCTGTGCGCGCCCTGCCACATCTCTTGTAGGACCTGTGATGGGAGTCACAGCACACAGTGCCGCTCCTGCCGACCGGGTTGGTTCCAGCTGGAAAATGAGTGCCTGCTCCAATGCAGAGAGGGATATTATGCAGAAATCTCCACTGGCCAGTGTAAGAGGTGCCACAAGAGGTGCAAGGCATGCCGGGGTCCACAGCCCACAGACTGCCTGTCTTGCGATACCTACTTTTTTCTGCTCGCCTCCAAGGGAGAGTGTTATCGCACCTGCCCAGAGCATTACTATGCAGAAGAA------CACACCTSGACCTGTGAGAGATGTCATCCGACTTGCAAAAAATGCAAAGGAAAAGGAGGATCAGATTGCTTGTCCTGTGTGTGGAACTACCACCTCATGGGTGGAATCTGCAACTCCGACTGTCTTGTGGGAAAATACAGAGTGGGAGAGGGAGAGAAATTCAACTGTGAAAAATGCCACGAGAGCTGTATGGAATGCAAGGGGCCCGGCACCAAGAACTGCACCATGTGCCCCGCGTCCCTGCTGCTGCACATGGACGACGGCCGCTGTCTCCACTGTTGTAACACCTCCAGCCCCTCCAACACCCAGGAGTGCTGTGACTGCCAGGAAAGCATGGATGAGTGCATCCTTCAAAGAAGTGAGCCTGGGTCTGCCGCTGAGCACTCCAAG---ACTGCTCTGTTGATCACCTCCTCTGTCATGCTGCTGCTTCTGCTGGGGGCCACTGTGTTCGTCTGGAGGAAGTCTCGGGGCCAAGTCCAGCCAGTACAAAAGGCCGGTTATGAAAAGCTGGCTGACCCTGCCAGGTCATACTCCTCCTATAAGAGCAGCTATGGCGAGGGCACCAGCTTTGAAGAGGACCAGATGATCGAGTATAGGGACCAGGACTATGATGAGGATGACAATGATGACATCGTCTACATGAGCCAAGATGGCACGGTCTACCGAAAATTTAAGTATGGAYTGCTGGAGGATGAGGAGGAAGATGAGCTGGAATACGATGACGAGAGCTATTCC---TTCCAGTAG------------------------------------------------------
>europaeus
---------------------------------------------------------------------------------------------------------------------------------------------------------------------------------------------------------------------------------------------------------------------------------------------------------------------------------------------------------------------------------------------------------------------------------------------------------------------------------------------------------------------------------------------ATGGGTTGGGGGAGCCGC---TGCTGCTGCCCGGGACGGCTGGACCTGCTGTGCGTGTTGGCGCTGCTCGGGGGCTGCCTGCTCCCTGTGTGCAGGACGCGCGTCTACACCAACCATTGGGCAGTCAAAATAACCGGCGGTTTCCCGGAGGCCAACCGCATAGCCAGCAAGTACGGATTTATCAACATAGGACAGATTGGAGCCTTGAAAGACTACTACCACTTTTACCACAGCAGAACGATTAAAAGGTCAGTTCTCTCAAGCAGAGGAACCCACAGTTTCATTTCAATGGAGCCAAAGGTGGAGTGGATCCAACAACAGGTGGTGAAAAAACGGATTAAGCGGGATTATGACTTTAGTCCTGCCCAGTCTACTTATTTCAATGATCCCAAGTGGCCGAGCATGTGGTATATGCATTGCAGTGATAACACACATCCCTGCCAGTCAGACATGAATATTGAAGGAGCCTGGAAGAGAGGCTACACGGGAAAGAACATCGTGGTCACCATCCTGGATGACGGCATTGAGAGAACCCACCCAGACCTGATGCAGAACTACGATGCCTTGGCAAGTTGTGATGTGAATGGGAATGACTTGGATCCAATGCCTCGTTATGATGCAAGCAATGAGAACAAGCATGGGACCCGCTGTGCTGGAGAAGTGGCAGCTGCAGCAAACAACTCGCACTGCACAGTTGGAATTGCTTTCAATGCCAAGATTGGAGGAGTCCGAATGCTGGATGGAGATGTCACTGATATGGTTGAAGCCAAATCAGTCAGCTTCAACCCCCAGCATGTGCACATTTACAGTGCCAGCTGGGGCCCTGATGATGATGGCAAGACTGTGGATGGACCAGCTCCGCTCACCCGACAGGCCTTTGAAAATGGCGTGAGAATGGGACGGAGAGGCCTTGGCTCCGTTTTTGTCTGGGCCTCAGGGAATGGTGGAAGGAGCAAAGACCACTGCTCCTGTGACGGCTACACCAACAGCATCTACACCATCTCCATCAGCAGCACAGCTGAAAGTGGGAAGAAGCCTTGGTACCTGGAGGAGTGCTCATCCACACTGGCTACCACCTACAGCAGTGGAGAATCCTATGATAAAAAAATAATCACCACAGACCTGAGGCAGCGCTGCACAGACAACCACACCGGGACATCGGCCTCAGCTCCCATGGCTGCAGGCATCATCGCACTGGCCCTCGAAGCCAATCCGTTTCTGACCTGGAGAGACGTGCAGCATGTTATTGTCAGGACTTCCCGTGCAGGACATTTGAACGCTAATGACTGGAAAACCAATGCTGCTGGTTTTAAGGTGAGCCATCTCTATGGATTTGGACTGATGGATGCAGAAGCCATGGTGATGGAAGCAGAGAAATGGACCACAGTTCCTCAGCAGCACGTGTGTGTGGAGAGCACCGACCGTCAAATCAAGACTATTCGCCCTAACAGTGTGGTGCGTTCCATCTACAAAGCTTCCGGCTGCTCCAGTAACCCCAATCGCCATGTCAATTACCTGGAACATGTGGTTGTACGCATAACCATCACCCACCCCCGGAGGGGAGACCTGGCCATCTACCTGACCTCACCCTCTGGAACCAGGTCCCAGCTTCTGGCCAACAGGCTTTTTGATCATTCCATGGAAGGATTTAAAAACTGGGAGTTCATGACCATTCACTGCTGGGGAGAGCGAGCAGCTGGTGATTGGATCCTTGAAGTTTATGATACCCCCTCTCAACTCAGGAATTTCAAGACACCAGGTAAACTGAAGGAATGGTCCTTGGTCCTTTATGGTACCGCTGTGCAGCCATACTCACCAACCAATGAGTTTCCAAAAGTGGAACGTTTCCGCTACAGCCGTGTCGAAGACCCCACTGATGACTATGGTACAGAAGAGTATTCAGGTCCCTGTGACCCCGAGTGCAGTGAGGTTGGCTGTGATGGACCAGGACCGGACCACTGCAGTGACTGTTTGCACTACTATTACAAGCTGCGAAACAACACCAGGATATGCGTCTCCAGCTGTCCCCCTGGCCACTACCATGCTGACAAGAAGCGCTGCAGAAAATGTGCCCCTAACTGTGAGTCCTGCTTTGGAAGCCATGGTGACCAGTGCCTGTCCTGTAAATATGGCCACTTCCTGAATGAAGACAACAACAGCTGTGTCACCGACTGCCCCCTTGGATCATACCCGGACATCAAAAAAGCTCTTTGCCGGCAATGCAATGAAAGCTGTAAGGCATGTAATGACTTCCACAACTGTACTGAATGTAAGGATGGGTTCAGCCTGCAGGGAACCCAGTGTCACATCAGCTGTGAGGATGGATGGTACTTCAATGGGCATGGCTGTCAGCCCTGTCACCGCTTCTGCGCTGCTTGTGCTGGAGCAGGCATTAATGGGTGCATCAACTGCACAGAGGGCTACTTCATGGAAGATGGGAGATGTGTGCAGAGCTGCAGCATCAACTACTACTTTGACCATTCTTCAGAGAACGGCTACAAATTCTGCAAAAAATGTGATGCTAGCTGTCTGACGTGCAATGGCCCTGGGTTCAAGAACTGTACGAGCTGCCCCAGTGGGTATATCTTAGATTTAGGAACCTGTCAACTAGGAGTTATCTGCAAGGATGGTGAATATGCTGATGAGCATGGCCACTGTCAGCCCTGTGATACCTCATGTTCCAAGTGTTGGGGCCCGACCCAGAAAGACTGCACAGGCTGTCCAGTTTCAAGGTTTTTTGATGATGGCCAGTGTGCTTTGAACTGTCCCTTGGGGAAATTTGACTTTAAGGATCAATGTCATCCATGCCACTACACCTGCCAAGAATGCCAAGGAAACGAGCCTTCAAATTGTACCTCCTGTGGAACAGAT------------------------------------AAGTATGGCCAAGAGCGC------------TTCTTGTACCAGGGGGAGTGTCGGGAGAGGTGTCCGGCAGGCCTCTACCCTGCGTGGGGACACACATGCCTGCCCTGTTCAGACAACTGTGAGATTTGCCACAGCACAGATCTATGCATAAGATGCAGAAGTGGCTACTTCATAGTGCCCACCAATCACACCTGTCAGAAGCTAGAGTGTGGACAAGGAGAAATTCAAAGTCCAGACTATGAAGGCTGTGTATCTTGTGAAGAAGGTTGTCTGGGATGCAGCTTGGATGATCCAGGAACCTGTACTTCATGCGCTGTGGGATATTATATTTTTGAAGATCACTGTTACAAAACCTGCCCAGAGAAGACTTACAATGAAGGATTTGAATGTAAAGCATGTGATGCCAACTGTGGCAACTGTGACCAGGATGGGTGTTACTGGTGTGAAGAGGGCTTCTTTCTCTTGGGTGGCAGCTGCGTGAGGACATGTGGCCCTGGCTTCTATGAGGACCCAGAGATGGGAGAATGTGAGCCCTGCCACCATGCCTGCAGCACCTGCACCGGCCGGGGCTACAGTCAGTGTAGCAGCTGCCAAGAAGGCTTGCAGCTGCTGCAGGGCACCTGCGTAGGTCCCACTCAGACCCAG---GGAGAAGGTCACACCTGGAAT---------------------------------------------------------------------------------GACATTTTGGAAGAACACCAACAATGTCATCCATCCTGTAAGACCTGTAATGGATCTGCTACTCTGTGCACTTCCTGTCTAAAAGGTGCATATCTGTTGGCACAGACCTGTGTCCCCTTCTGTCCCCAAGGCACCTGGTCCTCGGTGAGGAGTGGCAGCTGTGAGAATTGCACAGAAGGCTGTGCTTCTTGCTCAGAAGCCAATCTATGCAAGAAGTGTGGGACCCAGCTGGACCACCCTCTTGTCCTGCATGAAGGCAGATGCTATTCCAAGTGCCCAGCGGGCTTCTATACAGAAAATGGTTCATGCAGACACTGTAGCTCTTCTTGTAGAACATGTGAAGGAAATGCCACCAACTGTCGCTCATGTGCAGAGGATCTTGTCCTAGACAAAGGAGTGTGCCAGAAAGCCTGCTCTGATAGGCATGTGGCAATGGAAGGGGTGTGCAAGCCATGCCCAGACTTGTGTGAGAGCTGCATCTATGAGACAACATGCAAAGAGTGCATGCCTGACACCTTCCTGCACAACGAAACATGCCTGCAGTCCTGTCCCCATCAATTCTAC------GAAGATGCACGCCAGTGTGTGCTCTGCCACAAAGACTGTCTAAAGTGCAGTGGCCCCTCAGCTGATGACTGTGAACTCTGTGCTAAAGATACCTCATATCTCTACAATGGGCAGTGTTTGGATGAGTGTCCAGCAGGAACTTATCATGAGAAACAAATGAAGAATTGTAAAGACTGCCACAAGACCTGCCAGACCTGCTCATCACCTGGCACCTGCACACAGTGCCGGGAAGGCCTGGAGATGAACAGCCACGGGTACTGCGTGCCTCACAAGGACTGTGCCCCTACTGAGTTCTGGAATGAG---ACTCTTGGATGCCAGCCCTGTGATACCAAGTGCTTCCGCTGCTACGGTCCCTCGGAGAACCAGTGCCACACCTGCCCACAGGAGAAATTTCTTCTCAATACCACCTGTGTGAAAGACTGCCCCGAGGGCTACTAT------CAGGTCCATCAACAATGCGCCCCTTGCCACAGTTCCTGCAGGACGTGTGAAGGAAGACGCAGCCTGCAGTGCCTCTCCTGCAGACCAGGCTGGTTCCAGCTGGGCCAGGAGTGCCTGCTCCACTGCAGAGAAGGATATTATGCAGACAACTCCACTGGACACTGTGAGAAGTGCAACAAGAACTGCAAGGCATGCCGGGGGCCACAGCTCACAGACTGCTTGTCCTGCAATATGTTCTTCTTCCTACTCCAAGCTAAGGGAGAGTGTCATCTCACCTGCCCAGAGCATTACCATGCAGAGTCA------AGTACACAGACCTGTGAGAGATGCCACCCAACTTGCAGTCAATGTGAAGGAAGAGAAGCCTACAACTGCTTATCCTGTGTGTGGAGTCACCACCTAGTGGGCGGGATTTGCACCTCGGACTGTCTTGCGGGGGAATACAGAGTGGGAGAGGAGGAGAAATTTAACTGTGAAAAATGCCACGAGAGCTGCATAGAATGCAAGGGCCCCGGAGCCAACAACTGTACTGTGTGCCCTGCCAACCTGGTGCTGCAAATGGATGACAACCGCTGCCTGCACTGCTGTAATGCCTCTGATCCCACCAATACCCAAGAGTGCTGTGACTGCCAAGAAACCACGGATGAGTGCATCCTTCGAGAAAATCAGGTGAGACCTGCAACTGAGCATTTCAAG---ACAGCTCTATTCATCACCTCCTGTGTCATGCTGGTGCTTCTTCTTGGGATAGCTGTGGTTGTCTGGAAGAAATCACGGGGCCGAGTCCAGGCAAAGAAGAAAAGTGGCTATGAAAAACTGGCTGACCCCAGCAGGTCTTACTCCACCTATAACAGTAGCCACTTCCAGAGCACCAGCTATGAAGAGGATCAGGTGGTTGAGTACAGGGACCGGGACTATGATGAGGATGATGAAGATGACATAGTCTACATGGGCCAAGATGGAACTGTCTACCGGAAATTCAAGTATGGGCTTCTGGATGATGATGATGAAGAGGAGCTGGAATATGATGATGAGAGCTACTCC---TACCAGTAA------------------------------------------------------
>fuscus
---------------------------------------------------------------------------------------------------------------------------------------------------------------------------------------------------------------------------------------------------------------------------------------------------------------------------------------------------------------------------------------------------------------------------------------------------------------------------------------------------------------------------------------------ATGGGCTGGGGGGGCCGC---TGCTGCTGCCCGGGACGGCTGGACCTGCTGTGCGTGCTGGCGCTGCTCGCCGGCTGCCTGCTCCCCGTGTGCCGGACGCGCGTCTACACCAACCACTGGGCGGTCAAAATCGCCGGCGGCTTCCCGGAGGCCAACCGCATTGCCAGCAAGTACGGCTTCATCAACGTAGGACAGATCGGGGCCCTGAAGGACTATTACCACTTCTACCATAGCAGGACGATTAAAAGGTCAGTTCTCTCGAGCAGAGGAACCCACAGTTTCATTTCAATGGAACCAAAGGTGGAGTGGATCCAACAACAAGTGGTGAAAAAACGGACCAAGAGGGATTATGACTTCAGTCATGCCCAGTCTACTTACTTCAATGATCCCAAGTGGCCAAGCATGTGGTATATGCACTGCAGTGACAACACGCACCCCTGCCAATCGGACATGAACATTGAAGGAGCCTGGAAGAGAGGCTACACGGGAAAGAACGTTGTGGTGACCATCCTGGACGACGGCATTGAGAGGACGCATCCGGATCTGATGCAGAACTATGATGCTCTGGCCAGTTGTGACGTGAATGGGAATGACTTGGACCCAATGCCTCGTTATGATGCAAGCAACGAGAACAAGCATGGGACCCGCTGTGCTGGAGAAGTGGCAGCCGCAGCAAACAACTCTCACTGCACAGTCGGAATTGCTTTCAATGCCAAGATCGGAGGAGTCCGAATGCTGGACGGGGATGTGACCGACATGGTGGAGGCGAAGTCAGTCAGCTTCAACCCCCAGCACGTGCATATCTACAGCGCCAGCTGGGGCCCCGACGATGACGGCAAGACCGTGGACGGCCCAGCTCCACTCACCCGGCAGGCCTTTGAAAACGGCGTCAGAATGGGGCGGAGAGGCCTGGGCTCTGTTTTTGTCTGGGCGTCAGGCAATGGCGGAAGGAGCAAAGACCACTGCTCCTGTGATGGCTATACCAACAGCATCTACACCATCTCCATCAGCAGCACCGCCGAGAGCGGAAAGAAGCCGTGGTACCTGGAAGAGTGTTCCTCCACACTGGCCACAACCTACAGCAGCGGAGAGTCCTACGATAAGAAAATAATCACTACGGACCTGCGGCAGCGGTGCACGGACAACCACACCGGGACCTCTGCCTCGGCCCCCATGGCTGCGGGCATCATTGCACTGGCCCTGGAAGCCAATCCGTTTCTGACCTGGAGAGACGTGCAGCATGTTATTGTCAGGACTTCCCGTGCAGGACATTTGAACGCTAATGACTGGAAAACCAATGCTGCTGGTTTTAAGGTGAGCCATCTCTATGGATTTGGACTGATGGATGCAGAAGCCATGGTGATGGAGGCGGAGAAGTGGACCACTGTTCCCCAGCAGCACGTGTGTGTAGAGAGCACAGACCGACAAATCAAGACAATTCGCCCCAACAGTGCCGTGCGCTCCATCTATAAAGCATCGGGCTGCTCGGATAACCCCAACCACCATGTCAACTACCTGGAGCATGTAGTTGTGCGCATAACCATCACCCATCCCAGGAGGGGTGACCTGGCCATCTACCTGACCTCACCCTCAGGAACCAGGTCCCAGCTTTTGGCCAACAGGCTTTTTGACCACTCCATGGAAGGATTTAAAAACTGGGAGTTCATGACTATTCACTGCTGGGGAGAACGAGCCGCCGGTGACTGGATCCTTGAAGTCTACGACACTCCCTCCCAGCTGAGGAACTTCAAGACTCCAGGCAAATTGAAAGAGTGGTCTTTGGTACTCTATGGCACCTCCGTGCAGCCATACTCACCAACCAACGAGTTTCCTAAAGTGGAACGTGTCCGCTACAGCCGAGTCGAAGACCCCACCGATGACTATGGTACAGAGGATTATGCAGGTCCCTGCGACCCTGAGTGCAGTGAGGTCGGCTGCGATGGGCCAGGACCGGACCACTGCAATGACTGTTTGCACTACTACTACAAGCTGAAAAACAACACGAGGGTCTGTGTCTCCAGCTGCCCCGCGGGCCACTACCACGCCGACAAGAAGCGGTGCAGAAAGTGTGCTCCCAACTGCGAGTCCTGCTTCGGCAGCCACGGCGACCAGTGCCTGTCCTGCAAACACGGCTACTTCCTGAACGAAGAGACCAGCAGCTGTGTCCCGCACTGCGCTAATGGGTCATTCCAGGACACCAAGAAAAATCTTTGCCGGAAATGCAGTGAAAACTGCAAGACATGTACTGACTCCCACAATTGTACAGAATGTAGGGATGGATTAAGCCTGCAGGGATCCCGGTGTTCCATCGCCTGTGAGGACGGACAGTACTTCAACGGCCAGGACTGTCAGCCCTGTCACCGCTTCTGTGCCACCTGTGCTGGGGCGGGTGCTGTTGGCTGCATTAACTGCACGGAGGGCTACTTCATGGAGGATGGGAGATGTGTGCAGAGCTGTAGTATCAGCTATTACTTTGACCACTCTCCGGAGAATGGCTACAAATCCTGCAAAAAATGTGATACCAGCTGTTTGACATGCAATGGTCCAGGGTTCAAGAACTGTACGAGCTGCCCCAGTGGGTATCTCCTAGACTTAGGAATGTGTCAGATGGGAGCCATCTGCAAAGACGGAGAATACATTGATGAACATGGCCACTGCCAGATCTGTGAAGCCTCATGTGCCAAGTGCTGGGGGCCGACCCAGGAAAACTGCCTTGACTGCCCCGTCACAAGGATTTTGGATGATGGCCGCTGCGTTTTGGACTGTCCCTCAGGAAAATTTGCATTGAAGAACCAATGCCATCTATGCCACTACACTTGCCAAGAATGCCAGGGAAACGAGCCTTCCAACTGCACCTCCTGTGGAGTAGAT------------------------------------AAGCGAGGCCAGGAGCGC------------TTTCTGCACTTGGGGGAGTGTCAGGAGAGCTGCCCAGTGGGGCACTACCCTGCAGAGGAGCACACCTGCCTACCCTGCCCCGATAACTGTGAGCTGTGCCACAGCGCAGACATCTGCACGCGATGCACGAATGGCTACTTCATGGCGTCCACCAACCACACCTGCCAGAAGTTAGCGTGCGGACCAGGTGAAGTCCAAGACCCAGACCTTGGAGAATGTGTGCCTTGCGAAGAAGGATGTTTGGGATGCAGCTTGGATGACCCAGGAACCTGCACATCATGTGTTACGAGGTATTACATGTTTGAACACCACTGCTATAAATCCTGTCCTGAGAAGACCTACACTGAAAATTTTCAATGCAAAGCGTGCACTACCAACTGTGACATCTGTGACCAGAATGAGTGTTACTGGTGTGAAGAGGGCTTCTTTCTCCGGGGTGGCAGCTGTGTGAGGAAATGTGGGCCTGGCTCCTACAGTGACACGGAGATGAGCAGCTGTGAGCCCTGCCACCCAGCCTGTGAAACCTGCACCGGCCTGGGCCATGACGAGTGCAGCAGCTGCCCCCCGGGACTCCAGCTGCTGCATGGGACCTGTGTGGGTCCCACCCAGACCCAG---ATCGAAGGCAAATTCTGGAAT---------------------------------------------------------------------------------GACGTTTTAAGAAAACAGCAGCCTTGTCATTCCTCTTGTAAAACCTGCAATGGATCGGAAACCCTGTGCACTTCGTGTCCAAAAGGCGCGTATCTGTTGGCTCAGGCCTGCGTCGCCTCCTGTCCCGAAGGCACGTGGCCCTCGGTGAGGAGTGGCAGCTGTGAGAACTGTACAGAGGCCTGTGCCTCTTGCTCTGGAGCCGATCTCTGCGACAAGTGCCAGACACGGCTGGAACACCCTCTCTTCCTCCACGAAGGCAGGTGCTACACCAGGTGCCCTGAGGGCTTCTATGCAGAAGGCGGCATATGCAAACGCTGTAGCTCCCCTTGCAGTAAATGTGAAGGAAATGCCACCAACTGCCAATCTTGTGAAGGGGGCCTTGTCCTGGACCAGGGAGCGTGCCAGGAAACCTGCTCTGAGAGGCATGTGGCCGTGGAGGGGGTGTGCAAGCATTGCCCAGAGATGTGTCAGGAGTGCATCCATGAGAAAACCTGCAAAGAGTGCATGCCTGCCTTCTTCCTACACGAGGATATGTGCCATCAGTCCTGTCCCCAGCAGTTCTACAAGGACGAAGACGCCCGCCAATGCTTCCCCTGCCACAAAGACTGTCTGGAGTGCAGCGGCCCCTCGGCAGACAACTGCGACCTCTGTGCTAAGTACTACTCCGTTCTCTATGACGGGCAGTGCTTGGACAAGTGTCCAGCAGGAACTTACTATGAAAGAAAGACTAATGATTGCAAAGATTGCCCCAGGTCCTGCCAGACCTGCTCATCACCTGGGACCTGCACGACCTGTCTGGAAGGCCTGAAGCTGAACAGCCATGGGGACTGCGTGCCTCACAAGGAATGTGCCCCCTCCGAGTACTGGGATGAGGAGGCTCTGGGCTGCAAGCCCTGTCACACCAAGTGCTTCCGCTGCACGGGGCCCTCTGAGGACCAGTGTCACACCTGCCCGAGGGACAGCCTCCTCCTCAACACGACCTGTGTGCAGGACTGCCCTGAGGGCTACTACACTGATGAAGACAGCCACCGTTGTGACCCCTGCCACAGCTCTTGTAGGACATGCGAAGGGCGACACAGCACGCAGTGCCTCTCCTGCCCACCAGGCTGGTTCCAGCTGGGAAAGGAGTGTCTGCCCCAGTGCAGGGAAGGATATTATGCAGCAAACTCCACTGGACGGTGTGAGAGGTGCAACAAGAGCTGCAAGGCCTGCAGGGGCCCAAGGCCCACCGACTGCCTGTCTTGCGATACATTTTTCTTTCTGCTCCACTCCAAGGGAGAGTGTCGTCGCACCTGCCCAGATCATTACTATGCAGACCAA------AAGACACACACCTGTGAGAGGTGCCATCCGACTTGCCACGAATGCAAAGGAAAAGGAGCGTTGCAGTGCTTATCCTGTGTGTGGAGTTACCACCTAGCGGGAGGAATCTGCACGTCGGACTGCCTTGTGGGGGAATACAGAGTGGGAGAGGGGGAGAAATTTAACTGTGAAAAATGCCACGAGAGCTGTGTAGAATGCAAAGGACCCGGCGCCAAGAACTGTACTATGTGCCCCGCCAACCTGCTGCTGGTCATGGATGACAGCCGCTGCCTGCACTGTTGCAACACCTCTGATCCCACCGATACCCAGGACTGCTGTGACTGCCAGAATACCACAGATGAGTGCATCCTTCCAGCAAGTGAGATCGGGTCTGCCCCTGAGCATTCGAAG---ACAGCCTTGTTCATCACCTCCTTTATTATGCTGGTGCTTCTGATTGGGGCAGCCGTGATCGTCTGGAGGAAATCGCGGGGCCGAGCCCAGCCAGTAGAGAAG---GGCTATGAAAAGCTGGCTGACCCTAGCAAGTCTTACTCCTCCTATAAAAGCAACTATCGCGAGAGCACCAACTTTGAAGAGGATCAGGTGATTGAGTACAGGGACCGTGACTTTGATGAGGATGACGAGGATGACATAGTCTACATGGGCCAAGATGGCACTGTCTACCGGAAATTTAAGTATGGGCTGCTGGATGATGACGATGAAGATGAGCTGGAATATGATGATGAGAGCTACTCC---TTCCAGTGA------------------------------------------------------
>aegyptia
---------------------------------------------------------------------------------------------------------------------------------------------------------------------------------------------------------------------------------------------------------------------------------------------------------------------------------------------------------------------------------------------------------------------------------------------------------------------------------------------------------------------------------------------ATGGGCTGGGGGAGCCGC---TGCTGCTGCCCGGGACGGCTGGACCTACTGTGCGTGCTGGCACTGCTCTGGGGCTGTCTGCTCCCTGTGTGCCGGACGCGCGTCTACACCAACCACTGGGCAGTCAAGATTGCCGGCGGCTTCCCGGAGGCCAACCGCATCGCGAGCAAGTACGGCTTCATCAACATAGGACAGATCGGGGCCCTTAAGGACTACTACCACTTCTACCATAGCAGGACGATTAAAAGGTCAGTTCTCTCAAGCAGAGGAACCCACAGTTTCATTTCAATGGAACCAAAGGTGGAGTGGATCCAACAGCAAGTGGTAAAAAAACGGACCAAGAGGGATTATGATTTAAGTCGTGCCCACTCTACTTACTTCAACGATCCTAAGTGGCCAAGCATGTGGTATATGCACTGCAGTGACAACACGCATCCTTGCCAATCAGACATGAATATTGAAGGCGCCTGGAAGAGAGGTTACACGGGAAAGAACATTGTGGTCACCATCCTGGACGATGGCATTGAGAGAACCCATCCAGATCTGATGCAAAACTATGATGCTCTGGCCAGTTGTGACGTGAATGGGAATGACTTGGATCCAATGCCTCGTTATGATGCAAGCAACGAGAACAAGCATGGGACCCGCTGTGCTGGAGAAGTGGCAGCTGCAGCAAACAACTCTCACTGCACAGTCGGAATTGCTTTCAACGCCAAGATTGGAGGAGTGCGAATGTTAGATGGAGATGTCACAGACATGGTCGAAGCGAAATCGGTTAGCTTCAATCCCCAGCATGTGCACATCTACAGTGCAAGCTGGGGCCCAGACGATGATGGCAAGACTGTGGATGGACCAGCTCCACTCACCCGGCAAGCCTTTGAAAACGGCGTTAGAATGGGGCGAAGAGGCCTCGGCTCTGTTTTTGTCTGGGCATCAGGAAACGGCGGAAGGAGCAAAGACCACTGCTCCTGTGACGGCTACACCAATAGCATCTACACTATCTCCATCAGCAGCACAGCTGAGAGTGGAAAGAAGCCTTGGTACCTGGAAGAGTGTTCTTCCACGCTGGCCACAACCTACAGCAGTGGAGAGTCCTACGATAAGAAAATAATCACTACGGATCTGAGGCAACGTTGCACGGACAACCACACTGGGACGTCAGCCTCAGCCCCCATGGCTGCGGGCATCATTGCACTGGCCCTGGAAGCCAATCCGTTTCTGACCTGGAGAGACGTGCAGCATGTTATTGTCAGGACTTCCCGTGCAGGACATTTGAACGCTAATGACTGGAAAACCAATGCTGCTGGTTTTAAGGTGAGCCATCTCTATGGATTTGGACTGATGGATGCAGAAGCCATGGTGATGGAGGCGGAGAAGTGGACCACTGTCCCCCAGCAGCACGTGTGTGTGGAGAGCACAGACCGACAAATCAAGACAATTCGCCCCAACAGTGCAGTGCGCTCCATCTACAAAGCTTCAGGCTGCTCCGATAACCCCAACCACCATGTCAACTACTTGGAACATGTAGTCGTGCGCATAACCATCACCCACCCCAGGAGGGGAGACCTAGCCATCTACCTGACCTCGCCCTCGGGAACCAGGTCTCAGCTTTTAGCTAACAGGCTTTTTGATCATTCCATGGAAGGATTTAAAAACTGGGAGTTCATGACCATTCATTGCTGGGGAGAACGAGCTGCTGGTGACTGGATCCTTGAGGTCTATGACACTCCCTCTCAGCTGAGGAACTTCAAGACTCCAGGTAAATTGAAAGAATGGTCTTTGGTACTCTACGGCACCTCTGTGCAGCCGTACTCACCAACCAACGAGTTTCCTAAAGTGGAACGTGTCCGTTACAGCCGAGTTGAAGACCCCACCGATGACTATGGTACAGAGGATTATGCAGGTCCCTGCGACCCTGAGTGCAGCGAGGTTGGCTGTGACGGGCCGGGACCAGACCATTGCAATGACTGTTTGCACTACTACTACAAGCTGAAAAACAACACCAGGATCTGTGTCTCCAGCTGCCCCCCTGGCCACTATCATGCCGACAAGAAGCGATGCAGGAAGTGTGCTCCCAACTGCGAGTCCTGCTTTGGCAGCCACGGTGACCAGTGCCTGTCCTGTAAACATGGATACTTCCTGAATGAAGAAACCCACAGCTGTGTTACTCACTGCCCTGATGGATCATATCAGGACACCAAAAAAAATCTTTGCCGGAAATGCAATGAAAACTGCAAGACATGTACTGAATCCCACAACTGTACGGAATGTAGGGATGGGTTAAGCCTGCAGGGATCCCGGTGCTCCATCGCCTGCGAGGATGGACAGTACTTCAATGGCCAGGACTGTCAGCCCTGCCACCGCTTCTGCGCCACTTGTGCTGGGGCAGGAGCTGATGGATGCATTAACTGCACAGAGGGCTACTTCATGGAGGATGGGAGATGTGTGCAGAGCTGTAGTATCAGCTATTACTTTGACCACTCTTCAGAGAATGGATACAAATCCTGCAAAAAATGTGATACTAGCTGTTTGACATGCAGTGGTCCAGGGTTCAAGAACTGTACGAGCTGCCCCAGTGGGTATCTCCTAGACTTAGGAATGTGTCAAATGGGAGCCATCTGCAAGGACGGAGAATACATTGATGAGCATGGCCACTGCCAGATCTGTGAAGCCTCATGTGCCAAGTGTTGGGGGCCGACTCAGGAAAACTGCACTCGATGCCCTGTCACAAGGATTTTTGATGACGGCCGTTGCGTTTTGAACTGTCCCTCCGGCAAATTTGAATTTATGAACCAATGCCATTTATGTCACTTCACCTGCCAAGAATGCCAAGGGAATGAGCTTTCCAACTGCACCTCCTGTGGAGTAGAT------------------------------------AAGCATGGCCAGGAGCGC------------TTCCTGTACCAGGGCGAGTGTCGGGAGAGCTGCCCAGTGGGGCACTACCCTGCTGAAGGTCACACCTGCCTGCCCTGCCCAGACAACTGCGACCTTTGCCACAGTGCACACATCTGCACACGATGCATGGGTGGCTACTTCATAGTGCCGACCAACCACACCTGCCAGAAGTTAGAGTGTGGACAAGATGAAGTTCAAGACCCAGACTATGAAGAATGTGTGCCTTGTGAAGAAGGATGTCTGGGATGCAGCTCGGATGATCCAGGAACCTGCACATCATGCACTACAGGGTACTACATGTTTGAACACCGCTGTTATAAAATCTGTCCTGAGAAGACCTACCGTGAAGAATTTGAATGCAAAGCATGTGATACCAACTGTGGCAACTGTGACCAGAATGAGTGCTACTGGTGTGAAGAGGGCTTCTTTCTCTTGGGCGGCAGTTGTGTGAGGAAGTGTGGCCCTGGCTTCTACGGCGACTCAGAGATGGGTGAATGTGAGCCCTGTCACCGAGCCTGTGCAACCTGCACCGGCCTAGGGTACGACAAGTGCAGCAGCTGCAGAGGAGGACTACAGCTGCTGCATGGGACTTGTGTGGGTCCCGCCCAGGTCCAG---ATGGAAGGCAAATTCTGGAAC---------------------------------------------------------------------------------GACATTTTGAGAAAACACCAGCCCTGTCATTCTTCTTGTAAAACCTGCAATGGATCTGCAACCCTGTGCACTTCATGTCCAAAAGGTGCATATCTGTTGGCTCAGTCCTGCGTCTCCTCCTGTCCACAAGGCACGTGGCCCTCAGTGAGGAGTCGCAGCTGTGAGAACTGTACGGAGGACTGTGCCTCTTGCTCGGGAGCTAATTTTTGCGAAAAGTGCCGGACTCAGCCAGAACATCCTCTCTTCCTCCATGGAGGCAGATGCTACACCAAGTGCCCTGAAGGCTTCTATGCAGAAGATGGCACATGTGAACGCTGTAGCTCCCCTTGCAGAACATGTGAAGGAAATGCCAACAATTGCCACTCTTGTGAAGGAGGCCTTGTCCTGGACCACAAAGTGTGCCGGGAAACCTGCCCTGAGAGGCACGTGGCCGTGGAGGGGGTGTGCAAGCATTGCCCAGAGATGTGTCAGGAGTGCATCCATGAGAAAACATGCAAAGAGTGCATGCCTGAGTCCTTTCTGTACCAGGATATGTGCCATCGGTCTTGTCCTCACCGCTTCTAT------GCGGATGCACGCCACTGTGTTCCCTGCCATGAAGACTGTCTGCAATGTAATGGCCCCTCGGCAGACGACTGTGACCTCTGTGCTGAGTCATCCTCAGTTCTCTATGATGGGCAATGTCTGGACAAGTGTCCAGCAGGAACTTACTATGAAAATGAGACTAAAGACTGCAAAGATTGCCACGAGTCCTGCCAGACCTGCTCATCATCTGGGATCTGCACGACCTGTAAGGAAGGCCTGAGGGTGAACAGCCATGGGGCCTGTGTGCCTCATGAGGAATGTGCCCCCTCTGAGTACTGGGATGAGGAGGCTCTGGGATGCAAGCCCTGTCACACTAAGTGCTTCCGCTGCACGGGACCCTCTGAGGACCAGTGTCACACCTGCCTGAGGAACAGCCTTCTTCTCAACACTACCTGTGTGCAGGACTGCCCTGAGGGCTACTACACTGATAAGGACAGCCACCGGTGCGCCCCCTGCCACGGCTCCTGTAGAACATGTGAAGGGAGGCACAGCATGCAGTGCCTCTCCTGCCGACCAGGCTGGTTCCAGCTGGGAAAGGAGTGCCTGCCTCAGTGCAGGGAAGGATACTATGCAGAAAACGCCACTGGACAGTGTGAGAGGTGTAACAAGAGCTGCAAGGCATGCCGGGGCCCGCAGCCCACTGACTGCCTATCTTGCGATACATTTTTCTTTCTGCTCCACTCCAAGGGAGAGTGCCATCGCACCTGCCCAGAGCATTACTATGCAGACCAG------AGAACACGAACATGTGAGAGATGCCACCCAACTTGCAATGAATGCAAAGGAAAAGGACCACTGAAATGCTTATCCTGTGTGTGGAGTTACCACCTAGTGGGAGAAATCTGCACCTCAGACTGTCTTGTGGGGGAATACAGAGTAGGAGAGGGTGAGAAATTTAAATGTGAAAAATGCTATGAGAGCTGTATAGAATGCAAAGGACCTGGAGCCAAAAACTGCACTATGTGCCCCGCCAACCTGGTGCTGCACATGGATGACAGCCGCTGCCTGCACTGCTGCAATGTTTCTGATCCCACTGATGCCCGGGAGTGCTGTGACTGCCAGGACACTACAGAAGAGTGCATCCTTCGAGCAAGTAAGATTGGGTCTGCCCTTGAGCATTCCAAG---ACAGCCTTGTTCATCATCTCCTCCATTATGCTGGTGCTTCTGCTTGGAGCAGCTGTGATCGTCTGGAGGAAACCATGGGGCCGATCCCGGCCAGCAGAGAAGGCTGGCTATGAAAAGCTGGCTGACCCTAGCAGGTCTTACTCCTCCTACAAGAGCAGCCACCGTGAGAGCACCAGCTTTGAAGAGGATCAGGTGATTGAGTACAGGGACCGTGACTATGATGAAGATGATGATGATGACATCGTCTACATGGGCCAAGATGGAACTGTCTATCGGAAATTTAAATATGGGCTTCTGGATGATGATGATGAGTATGAGCTGGAATACGATGATGAGAGCTACTCC---TACCAGTAG------------------------------------------------------
>vampyrus
---------------------------------------------------------------------------------------------------------------------------------------------------------------------------------------------------------------------------------------------------------------------------------------------------------------------------------------------------------------------------------------------------------------------------------------------------------------------------------------------------------------------------------------------ATGGGCTGGGGGAGCCGC---TGCTGCTGCCCGGGACGGCTGGACCTACTGTGCGTGCTGGCGCTGCTCTGGGGCTGTCTGCTCCCTGTGTGCCGGACGCGTGTCTACACCAACCACTGGGCAGTCAAGATCGCCGGCGGCTTCCCGGAGGCCAACCGCATCGCCAGCAAGTACGGCTTCATCAACATAGGACAGATCGGGGCCCTGAAGGACTACTACCACTTCTACCATAGCAGGACGATTAAAAGGTCAGTTCTCTCAAGCAGAGGAACCCACAGTTTCATTTCAATGGAACCAAAGGTGGAATGGATCCAACAGCAAGTGGTAAAAAAACGAACCAAGAGGGATTATGACTTAAGTCGTGCCCACTCTACTTACTTCAACGATCCCAAGTGGCCAAGCATGTGGTATATGCACTGCAGTGACAACACGCATCCCTGCCAATCAGACATGAATATTGAAGGAGCCTGGAAGAGAGGTTACACGGGAAAGAACATCGTGGTCACCATCCTGGACGATGGCATTGAGAGAACCCATCCGGATCTGATGCAAAACTATGATGCTCTGGCCAGTTGTGACGTGAATGGGAATGACTTGGATCCAATGCCTCGTTATGATGCAAGCAACGAGAACAAGCATGGGACCCGCTGCGCTGGAGAAGTGGCAGCTGCGGCAAACAACTCTCACTGCACAGTCGGAATTGCTTTCAACGCCAAGATCGGAGGAGTGCGAATGCTGGATGGAGATGTCACAGACATGGTCGAAGCGAAATCGGTTAGCTTCAATCCCCAGCATGTGCACATCTACAGTGCGAGCTGGGGCCCAGATGATGATGGCAAGACTGTGGACGGACCAGCTCCACTCACCCGGCAAGCCTTTGAAAACGGCGTTAGAATGGGGCGAAGAGGCCTCGGCTCCGTTTTTGTCTGGGCATCAGGAAATGGCGGAAGGAGCAAAGACCACTGCTCCTGTGACGGCTACACCAACAGCATCTACACTATCTCCATCAGCAGCACAGCTGAGAGTGGAAAGAAGCCTTGGTACCTGGAAGAGTGTTCTTCCACGCTGGCCACAACCTACAGCAGTGGAGAGTCCTACGATAAGAAAATAATCACTACGGATCTGAGGCAGCGTTGCACGGACAACCACACTGGGACATCAGCCTCAGCCCCCATGGCTGCGGGCATCATTGCACTGGCCCTGGAAGCCAATCCGTTTCTGACCTGGAGAGACGTGCAGCATGTTATTGTCAGGACTTCCCGTGCAGGACATTTGAACGCTAATGACTGGAAAACCAATGCTGCTGGTTTTAAGGTGAGCCATCTCTATGGATTTGGACTGATGGATGCAGAAGCCATGGTGATGGAGGCGGAGAAATGGACCACTGTTCCCCAGCAGCATGTGTGTGTGGAGAGCACAGACCGACAAATCAAGACAATTCGCCCCAACAGTGCAGTGCGCTCCATCTACAAAGCTTCGGGCTGCTCCGATAACCCCAACCACCACGTCAACTACTTGGAACATGTAGTTGTGCGCATAACCATCACCCACCCCAGGAGGGGAGACCTAGCCATCTACCTGACCTCGCCCTCGGGAACCAGGTCCCAGCTTTTGGCTAACAGGCTTTTTGATCATTCCATGGAGGGATTTAAAAACTGGGAGTTCATGACCATTCATTGCTGGGGAGAACGAGCTGCTGGTGACTGGATCCTTGAAGTCTATGACACTCCCTCTCAGCTGAGGAACTTCAAGACTCCAGGTAAATTGAAAGAATGGTCTTTGGTACTCTATGGCACTTCTGTGCAGCCATACTCACCAACCAACGAGTTTCCTAAAGTGGAACGTGTCCGTTACAGCCGAGTTGAAGACCCCACCGATGACTATGGAACAGAGGATTATGCAGGTCCCTGCGACCCTGAGTGCAGCGAGGTTGGCTGTGATGGGCCGGGACCAGACCATTGCAATGACTGTTTGCACTACTACTACAAGCTGAAAAACAACACCAGGATCTGTGTCTCCAGCTGCCCCCCTGGCCACTATCATGCCGACAAGAAGCGATGCAGGAAATGTGCTCCCAACTGCGAGTCCTGCTTTGGCAGCCACGGTGACCAGTGCCTGTCCTGTAAACATGGATACTTCCTGAATGAAGAAACCAACAGCTGTGTTACTCACTGCCCTGATGGATCATATCAGGACACCAAGAAAAATCTTTGCCGGAAATGCAATGAAAACTGCAAGACATGTACTGAATCCCACAACTGTACAGAATGTAGGGATGGGTTAAGCCTGCAGGGATCCCGGTGTTCCATCGCCTGTGAGGATGGACAGTACTTCAACGGCCAGGACTGTCAGCCCTGCCACCGCTTCTGCGCCACTTGTGCTGGGGCAGGCGCTGACGGATGCATTAATTGCACAGAGGGCTACTTCATGGAGGATGGGAGATGTGTGCAGAGCTGTAGTATCAGCTATTACTTTGACCACTCTTCAGAGAATGGATACAAATCCTGCAAAAAATGTGATGCTAGCTGTTTGACATGCAGTGGTCCAGGGTTCAAGAACTGTACAAGCTGCCCCAGTGGGTATCTCCTAGACTTAGGAATGTGTCAAATGGGAGCCATCTGCAAGGATGGAGAATACATTGATGAGCATGGCCACTGCCAGATCTGTGAAGCCTCGTGTGCCAAGTGTTGGGGGCCGACTCAGGAAAACTGCACTCGCTGTCCTGTCACAAGGATTTTTGATGACGGCCGTTGCGTTTTGAACTGTCCCTCAGGCAAATTTAAATTTATGAACCAATGCCATCTATGCCACTTCACCTGCCAAGAATGCCAAGGGAATGAGCTTTCCAACTGCACCTCTTGTGGAGTAGAT------------------------------------CAGCATGGCCGGGAGCGC------------TTCCTGTACCAGGGCGAGTGTCGGGAGAGCTGCCCTGTAGGGCACTACCCTGCTGAAGGGCACACCTGCCTGCCCTGCCCAGACAACTGCGATCTTTGCCACAGCGCACACATCTGCACACGGTGCATGGGTGGCTACTTCATAGTGCCCACCAACCACACCTGCCAGAAGTTAGAGTGTGGACAAGATGAAGTTCAAGACCCAGATTATGAAGAATGTGTACCTTGTGAAGAAGGATGTCTGGGATGCGGCTTGGATGATCCAGGAACCTGCACATCATGCGCTACAGGGTACTACATGTTTGAACACCACTGTTATAAAACCTGTCCTGAGAAGACCTACCGTGAAGAATTTGAATGCAAAGCATGTGATACCAACTGTGGCAACTGTGACCAGAATGAGTGTTACTGGTGTGAAGAGGGCTTCTTTCTCTTGGGTGGCAGTTGTGTGAGGAAATGTGACCCTGGCTTCTATGGTGACTCAGAGATGGGCGAATGTGAACCCTGCCACCGAGGCTGTGCAACCTGCACCGGCCTAGGGTACGACAAGTGCAGCAGCTGCAGAGGAGGACGACAGCTGCGGCATGGAACTTGTGTGGGTCCCACCCAGGCCCAG---ATGGAAGGCAAATTCTGGAAT---------------------------------------------------------------------------------GACATTTTGAGAAAACACCAGCCCTGTCATTCTTCTTGTAAAACCTGCAATGGATCTGCAACCCTGTGCACTTCATGTCCAAAAGGTGCATATCTGTTGGCTCAGTCCTGCGTCTCCTCCTGTCCACAAGGCACGTGGCCCTCAGTGAGGAGTCGCAGCTGTGAGAACTGTACAGAGGACTGTGCCTCTTGCTCGGGAGCTAATTTTTGCAAAAAGTGCCGGACTCAGCCAGAATACCCTCTCTTCCTCCACAGAGGCAGATGCTACACCAAGTGCCCTGAAGGCTTCTATGCAGAAGATGGCACATGTGAACGCTGTAGCTCCCCTTGCAAAACATGTGAAGGAAATGCCACCAATTGCCACTCTTGTGAAGAAGGCCTTGTCCTGGACCAGGCAGTGTGCCGGGAAACCTGCTCTGAGAGGCACGTGGCTGTGGAGGGGGTATGCAAGCATTGCCCAGAGATGTGTCAGGAGTGCATCCACGAGAAAACGTGCAAAGAGTGCATGCCTGAGTCCTTTCTGTACCAGGATATGTGCCATCGGTCTTGTCCCCACCGCTTCTAT------GCGGATGCACGCCACTGTGTTCCCTGCCATGAAGACTGTCTGCAGTGCAATGGCCCCTCAGCAGACGACTGTGACCTCTGTGCTGAGTCATCCTTGGTTCTCTATGATGGGAAATGTCTGGACGAGTGTCCAGCAGGAACTTACTATGAAACCGAGACTAAAGATTGCAAAGATTGCCACAAGTCCTGCCAGACCTGCTCATCATCCGGGACCTGCAAGACCTGTAAGGAAGGCCTGAAGGTGAACAGCCATGGGGACTGTGTGCCTCACAAGGAATGTGCCCCCTCTGAGTACTGGGATGAGGAGGCTCTGGGATGCAAGCCCTGTCACACTAAGTGCTTCCGCTGCACGGGACCCTCTGAGGACCAGTGTCACACCTGCCCGAGGCACAGCCTTCTCCTCAACACTACCTGTGTGCAGGACTGCCCTGAGGGCTACTACACTGACGAGGACAGCCACCGGTGTGCCCCCTGCCACAGCTCCTGTAGAACATGTGAAGGGAGACACAGCATGCAGTGCCTCTCCTGCCGACCAGGCTGGTTCCAGCTGGGAAAGGAGTGCCTGCCTCAGTGCAGGGAAGGATATTATACAGAAAACGCCACTGGACGGTGTGAGAGGTGTAACAAGAGCTGCAAGGCATGCCGGGGCCCACAGCCCACTGACTGCCTATCTTGCGATAGATTTTTCTTTCTGCTCCACTCCAAGGGAGAGTGTCATCGCACCTGCCCAGAGCATTACTATGCAGACCGG------AGAACACGGACCTGTGAGAGATGCCACCCAACTTGCAATGAATGCAAAGGAAAAGGAGCACTGAAATGCTTATCCTGTGTGTGGAGTTACCACCTAGTGGGAGAAATCTGCACCTCAGACTGTCTTGTCGGGGAATACAGAGTAGGAGAGGGTGAGAAATTTAAATGTGAAAAATGCTATGAGAGCTGTATAGAATGCAAAGGACCTGGGCCCAAAAACTGTACTGTGTGCCCCGCCAACCTGCTGCTGCACATGGATGACAGCCGCTGCCTGCACTGTTGCAACGTTTCCAATCCCTCTGATGCCCAGGAGTGCTGTGACTGCCAGGACACTACAGATGAGTGCATCCTTCGAGCAAGTGAGATTGGGTCTGCCCCTGAGCATTCCAAG---ACAGCCTTGTTCATCATCTCCTCCATTATGCTGGTGCTTCTGCTTGGAGCAGCTGTGATCGTCTGGAGGAAATCGTGGGGCCGATCCCAGCCAGCAGAGAAGGCTGGCTATAAAAAGCTGGCTGACCCTAGCAGGTCTTATTCCTCCTATAAGAACAGCCACCGTGAGAGCACCAGCTTTGAAGAGGATCAGGTGATTGAGTACAGGGACCGTGACTATGATGAGGATGATGATGATGACATCGTCTACATGGGCCAAGATGGAACTATCTATCGGAAATTCAAGTATGGGCTTTTGGATGATGATGATGAATATGAGCTGGAATACGATGATGAGAGCTACTCC---TACCAGTAG------------------------------------------------------
>dromedar
---------------------------------------------------------------------------------------------------------------------------------------------------------------------------------------------------------------------------------------------------------------------------------------------------------------------------------------------------------------------------------------------------------------------------------------------------------------------------------------------------------------------------------------------ATGGGCTGGGGGAGCCGC---TGCTTCTGCCCCGGACGGCTGGACCTGCTGTGCGTGCTGGCGCTGCTCTGGGGCTGCCTGCTTCCCGTGTGCAGGACGCGCGTCTACACCAACCACTGGGCAGTCAAAATCGCCGGCGGCTTCCCGGAGGCCAACCGCATAGCCAGCAAGTACGGATTCATCAACATAGGACAGATCGGGGCCCTGAAGGACTACTACCACTTCCACCACAGCAGGACGATTAAAAGGTCAGTTCTCTCAAGCAGAGGAGCCCACAGTTTCATTTCGATGGAACCAAAGGTGGAGTGGATCCAACAGCAAGTGGTAAAAAAACGGACCAAGAGGGATTATGACTTCAGTCGTGCCCAGTCTACTTACTTCAACGATCCCAAGTGGCCGAGCATGTGGTATATGCACTGCAGTGACAACACACATCCCTGCCAATCAGACATGAATATTGAAGGAGCCTGGAAGAGAGGCTACACGGGAAAGAACATCGTGGTCACCATCCTGGACGATGGCATTGAGAGGACCCATCCAGACCTGATGCAGAACTACGATGCTCTGGCGAGTTGTGACGTGAATGGAAACGACTTGGACCCAATGCCTCGTTATGATGCAAGCAATGAGAACAAGCATGGGACCCGCTGTGCTGGAGAAGTGGCCGCCGCAGCAAACAACTCTCACTGCACAGTTGGAATTGCTTTCAACGCCAAGATCGGAGGAGTTCGAATGCTGGATGGAGATGTCACGGATATGGTTGAAGCCAAGTCAGTTAGCTTCAATCCCCAGCACGTACACATTTACAGCGCCAGCTGGGGCCCAGATGATGATGGCAAGACTGTGGACGGACCAGCTCCACTCACCCGGCAAGCCTTTGAAAACGGCGTTAGAATGGGGCGGAGGGGCCTCGGCTCTGTCTTTGTCTGGGCATCGGGAAATGGCGGAAGGAGCAAAGACCACTGCTCTTGCGACGGCTACACCAACAGCATCTACACCATCTCCATCAGCAGCACAGCCGAAAGCGGAAAGAAGCCTTGGTACCTGGAGGAGTGTTCGTCCACGCTGGCCACAACCTACAGCAGCGGAGAGTCCTATGATAAGAAAATAATCACCACGGATCTGAGGCAGCGCTGCACGGACAACCACACAGGGACCTCAGCCTCGGCCCCCATGGCTGCAGGCATCATCGCCCTGGCCCTGGAAGCCAATCCGTTTCTGACCTGGAGAGACGTGCAGCATGTTATTGTCAGGACTTCCCGTGCAGGACATTTGAACGCTAATGACTGGAAAACCAATGCTGCTGGTTTTAAGGTGAGCCATCTCTATGGATTTGGACTGATGGATGCAGAAGCCATGGTGATGGAGGCGGAGAAGTGGACCACTGTTCCCCAGCAGCACGTGTGCGTGGAGAGCACAGACCGACAAATCAAGACAATTCGCCCCAACAGTGCAGTACGTTCCATCTACAAAGCTTCGGGCTGCTCCGATAACCCCAACCACCACGTCAACTACCTGGAGCACGTAGTTGTGCGCATAACCATCACCCACCCCAGGAGGGGAGACCTGGCCATCTACCTGACCTCCCCCTCAGGAACCAGGTCCCAGCTTTTGGCCAACAGGCTTTTTGATCACTCCATGGAAGGATTTAAAAATTGGGAGTTCATGACCATTCACTGCTGGGGTGAACGAGCTGCCGGTGACTGGATCCTGGAAGTTTACGATACTCCCTCTCAGCTGAGGAACTTCAAGACTCCAGGTAAATTGAAAGAATGGTCTTTGGTCCTCTATGGCACCTCCGTGCAGCCATACTCACCTACCAATGAGTTTCCTAAAGTGGAACGTGTCCGCTATAGCCGAGTCGAAGACCCCACTGATGACTACGGGACAGAGGATTATGCAGGTCCCTGTGACCCTGAGTGCAGTGAGGTGGGCTGTGATGGGCCGGGACCGGACCACTGCAATGACTGTTTGCACTACTACTACAAGCTGAAAAACAACACCAGGATCTGTGTCTCCAGCTGCCCCCCTGGCCACTACCACGCCGACAAGAAGCGATGCCGAAAGTGTGCCCCCAACTGTGAGTCCTGCTTTGGGAGCCATGGGGACCAGTGCCTGTCCTGTAAATATGGATACTTCCTGAATGGAGAAACTAACAGCTGCACCACTCACTGCCCTGATGGATCCTATCAAGACACCAAGAAAAATCTTTGCCAGAAGTGCAGTGAAAACTGCAAGACGTGTACTGAATCCGACAACTGTACAGAATGCAGGGAGGGGTTAAGCCTGCAGGGATCCCAGTGTTCCGTTGCCTGTGAGGATGGACAGTACTTCAACGGCCAGGACTGCCAGCCCTGCCACCGCTTCTGTGCCACTTGTGCTGGGGCAGGCGCTGATGGGTGTATTAACTGCACGGAGGGCTACTTCATGGAGGATGGGAGGTGTGTGCAGAGCTGTAGTATCAGCTATTACTTCGACCACTCTTCAGAAAATGGATATAAATCCTGCAAAAAATGTGACGCCAGCTGTTTGACATGCAATGGTCCAGGGTTTAAGAACTGTACGAGCTGCCCCAGTGGGTATCTCTTAGACTTAGGAACGTGTCAGATGGGAGCCATCTGCAAGGATGGAGAATACACTGACGAGTATGGCCACTGCCAGAGCTGCGAAGCCTCGTGTGCCAACTGCAGGGGGCCAACCCTGGAAGACTGCACTGGCTGCCCCAGCACAAGGATTTTTGATGATGGCCGCTGTGTTCTGAACTGTCCCTCGGGCAAATTTGAATTTCAGAACAAATGCCATCCGTGCCACTCCACCTGCCAAGAATGCCAAGGAGATGAGCCTTCCAACTGCACCTCCTGTCGAGAAGAT------------------------------------GAGCATGGCCGAGAGCGC------------TTCCTCTACTGGGGGGAGTGTCGGGAGAGCTGCCCCACAGGTCACTACCCTGCCGACGGGCACACCTGCCAGCCTTGCCCGGACAACTGTGAGCTCTGTCACAGCGCACACATCTGCACACGATGCATGGGTGGCTACTTCCTGGTGCCCACCAACCACAGCTGCCAGAAGTTAGAGTGTGGACAAGGTGAAGTCCAAGACCCAGACTACGAAGAATGTGTGCCTTGTGAAGAAGGGTGCCTGGCATGCAGCCTGGATGATCCGGGAACCTGCACATCATGCATTACAGGATATTACATGTTTGAACACCACTGTTACAAAACCTGTCCTGAGAAGACCTACAGAGAAGAATTTGGATGCAAAGCGTGTGGCACCAACTGCGGCAACTGTGACCAGCACGAGTGTTACTGGTGTGAAGAGGGCTTCTTCCTCTTGGGCGGCAGTTGTGTGAGGAAGTGTGACCCTGGCTTCTACGGAGACCCAGAGATGGGAGAATGTGAGCCCTGCCACCCAGCCTGCGAGACCTGCACCGGCCTTGGCCACGACCAATGCAGCAGCTGCCACGAAGGGTCGCAGCTGCTGCGTGGGACGTGTGTGCGCCCCACCCAGACCCAG---GTGGAAGGCAGATTCTGGAATGAACCTGTGCGCACCACAAGCCCATCTTCAGTGAAGAGCCCACCGCAGGAGCGACGAAGGTGGAAGTTTCGAATCAAAAGAGACCTTTTGAGAAGATACCAGCCTTGTGATTCTTCTTGTAAAACCTGCCATGGATCTGCGACCCTGTGCACTTCATGTCCGAAAGGCACGTATCTGTTGGCTCAGACCTGCGTCTCATCCTGCCCCCAAGGCACGTGGCCCTCGGCGCGAAGTGGCAGCTGTGAGGGCTGCGCAGAGCACTGCGCCTCTTGCTCCGAAGGCGGCGTTTGCAAAAAGTGCCAAACGCAGCCAGACCGCCCGCTCTTCCTCCACAAAGGCAGATGCTCCAGCAAGTGCCCTGAGGGCTTCTATGCAGAAGACGGCACTTGTCAACGCTGCAGCTCCTCCTGCAGAACATGCGAGGGAAATGCCACCTACTGCCACTCGTGTGAAGGGGGCCTTGTTCTGGACCAGGGGGCATGCCAGGAGACCTGCCCCAAGAGGCACGTGGCTGTGGAGGGGATGTGCAAGCGCTGCCCAGAGATGTGTCAGGACTGCATCCATGAGAAAACATGCAAAGAGTGCATGCCTGAGTCCTTCCTGTACAAGGATACGTGCCATCAGTCCTGTCCCAGCCACTTCTAC------GCGGATGCACGCCAGTGTGTTCCCTGCCATGAAGACTGCCTGGAGTGCAGTGGGCCCTCAGCAGATGACTGCGACCTCTGTGCCGAGGACTCCTTGGTTCTCTATGATGGGCGGTGTTTGGATGAGTGCCCAGAAGGAACTTACTATGAGAAAGAGACTAAAGATTGCAAAGACTGCCACAAGTCCTGCCAGACCTGCTCGTCCCCAGGGACCTGCACCACCTGCCGGGAAGGCCTCAGGCTGAACAACCACGGGGGCTGTGTGCCTCACACCGAATGTGCCGCCGTCGAGTATTGGGATGGGGAGGCCCTGGCCTGCAAGTCCTGCCACGCCAAGTGCTTCCGCTGCACGGGGCCCTCGGAGGACCAGTGTCACACCTGCCTGCGGGACAGCCTTCTTCTCAACACGACCTGCGTGCAAGACTGCCCCGAGAGCTACTACGCCGATGAGGACAGCCACCGGTGTGCCCCCTGCCACAGCTCCTGCAGGACCTGTGAAGGTGGACACAGCATGCAGTGCCTCTCCTGCCGGCTGGGCTGGTTTCAACTGGGAAAGGAGTGCTTGCCCCAGTGCAGGGAAGGATATTACGCAGAAAACTCCACAGGGCGGTGTGAGAGGTGCAGCAGGAGCTGCAAGGCGTGCCGGGGCCCACAGCCCACAGACTGCCTGTCCTGCGATCCCTTCTTCTATCTGCTCCGCTCCAAGGGACAGTGTCATCGCACCTGCCCAGAGCATCATTACGAGGAGCAA------AGCACACAGACCTGTGAGAGATGCCACCCGACATGCGATAAATGCAAAGGACAAGGAGCATTGAATTGCTTATCCTGTGTGTGGAGTTACCACCTGGTGGGAGGAATCTGCACCTCGGACTGTCTTGTCGGGGAGTACAGAGTGGGAGAGGGGGAGACATTTAACTGTGAAAAATGCCATGAGAGCTGCATAGAATGCAAGGGCCCCGGCGCCAAGAACTGCACCGTGTGCCCCGCCAACCTGCTGCTGCACGTGGATGGCAGTCGCTGCCTGCGCTGCTGCAATGCCTTGGATCCCACCGGTGCCCAGGAGTGCTGTGACTGCCGGGACACCACAGATGAGTGTATCCTTCGAGTGAGTAAGATTGAGCCTGCACGTGAACATACCAAG---ACAGCCCTGTTCATCACCTCCTCCATTATGCTGGTGCTTCTGCTCGGGGCAGCTGTGATCGTCTGGAGGAAATCTCGGGGCAGAGTTAGGCCAACAGAAAAGGTCGGCTATGAAAAGTTGGCTGACCCGAGCAAGACTTATTCTTCCTATAAGAGCAGCCATCACCAGAGCACCAGCTTTGAAGAGGATCAGGTGATCGAGTACAGGGACCGGGACTATGATGAGGACGATGATGATGACATCGTCTACATGGGCCAAGATGGCACAGTCTACCGGAAATTCAAGTATGGGCTGCTGCATGATGACGATGAAGATGAGCTGGAATATGATGATGAGAGCTACTCC---TACCAGTAA------------------------------------------------------
>taurus
---------------------------------------------------------------------------------------------------------------------------------------------------------------------------------------------------------------------------------------------------------------------------------------------------------------------------------------------------------------------------------------------------------------------------------------------------------------------------------------------------------------------------------------------ATGGGCTGGGGGAGCCGC---TGCTGCTGCCCGGGACGGCTGGACCTGCTCTGCGTACTGGCGCTTCTCGGGGGCTGCCTGCTCCCCGTGTGCCGGACGCGCGTCTACACCAACCACTGGGCAGTCAAAATCTCCGGCGGCTTCCCGGAGGCCAACCGCATAGCCAGCAAGTACGGATTCATCAACATAGGACAGATCGGGGCCCTGAAGGATTACTACCACTTCTATCACAGCAGGACGATTAAAAGGTCAGTTCTCTCAAGCAGAGGAACCCACAGTTTCATTTCAATGGAACCAAAGGTGGAGTGGATCCAACAGCAAGTGGTAAAAAAACGGACCAAGAGGGATTATGACTTCAGCCGCGCCCAGTCCACTTACTTCAATGATCCCAAGTGGCCAAGCATGTGGTATATGCACTGCAGTGACAACACGCATCCCTGCCAGTCAGACATGAACATCGAAGGAGCCTGGAAGAGAGGCTACACGGGAAAGAACATCGTGGTCACTATCCTGGACGACGGCATCGAGAGGACCCATCCAGATCTGATGCAAAACTATGATGCTCTGGCAAGCTGTGACGTGAATGGGAATGACCTAGACCCTATGCCCCGTTACGACGCAAGCAATGAGAACAAGCACGGGACCCGCTGTGCTGGAGAAGTGGCCGCCGCAGCAAACAACTCTCACTGTACAGTCGGCATTGCTTTCAACGCCAAGATCGGAGGAGTTCGAATGCTGGATGGAGATGTCACAGATATGGTTGAAGCAAAATCTGTTAGCTTCAATCCCCAGCATGTGCACATTTATAGTGCAAGCTGGGGTCCAGATGATGATGGCAAGACGGTGGATGGACCAGCGCCACTCACCCGGCAAGCCTTCGAAAATGGTGTTAGAATGGGGCGGAGAGGCCTCGGCTCAGTTTTTGTCTGGGCGTCAGGAAATGGTGGAAGGAGCAAAGACCACTGCTCCTGTGATGGCTACACCAACAGCATCTATACTATCTCCATCAGCAGCACAGCTGAAAGTGGAAAGAAGCCTTGGTACCTGGAAGAGTGTTCATCTACACTGGCCACAACCTACAGCAGTGGAGAGTCCTATGATAAGAAAATAATCACTACGGACCTGAGGCAGCGTTGCACGGACAACCACACAGGGACATCAGCCTCAGCCCCCATGGCTGCAGGCATCATCGCACTGGCCCTGGAAGCCAATCCGTTTCTGACCTGGAGAGACGTGCAGCATGTTATTGTCAGGACTTCCCGTGCAGGACATTTGAACGCTAATGACTGGAAAACCAATGCTGCTGGTTTTAAGGTGAGCCATCTCTATGGATTTGGACTGATGGATGCAGAAGCCATGGTGATGGAGGCGGAGAAGTGGACCACTGTTCCCCAGCAGCACGTGTGTGTGGAGAGCACAGACCGACAAATCAAGACGATTCGCCCCAACAGTGCAGTGCGCTCCATCTACAAAGCTTCGGGCTGCTCCGACAACCCCAACCATCACGTCAACTACCTGGAGCATGTAGTTGTGCGTATCACCATCACCCACCCCAGGAGGGGAGACCTGGCCATCTACCTGACCTCGCCCTCAGGAACCAGGTCCCAGCTTTTGGCCAACAGGCTTTTTGATCATTCCATGGAAGGATTTAAAAATTGGGAATTCATGACCATTCATTGCTGGGGAGAACGAGCTGCTGGTGACTGGATCCTGGAAGTTTATGACACTCCCTCTCAGCTGAGGAACTTCAAGACTCCAGGTAAATTGAAAGAATGGTCTCTGGTCCTCTACGGCACCTCTGTGCAGCCATACTCTCCCACCAATGAGTTCCCTAAAGTGGAACGTGTCCGGTATAGCCGAGTCGAAGACCCGACCGACGACTACGGGACGGAGGATTATGCAGGCCCCTGTGACCCCGAGTGCAGTGAGGTGGGCTGTGATGGGCCAGGACCCGACCACTGCAATGACTGTTTGCACTACTACTACAAGCTGAAAAATAACACCAGAATCTGTGTCTCCAGCTGCCCTCCTGGCCACTACCACGCTGATAAGAAGCGATGCAGAAAGTGTGCCCCCAACTGCGACTCCTGCTTTGGAAGCCACGGGGACCAGTGCCTGTCCTGTAAATATGGATACTTCCTGAATGAAGAAACCAACAGCTGTGTCACTCACTGCCCTGATGGATCATATCAGGACACCAAGAAAAGTCTTTGCCGGAAGTGCAGTGAAAACTGCAAGACATGTACTGAATCTGACAACTGTACAGAATGCAGGGAGGGATTAAGCCTGCAGGGGTCCCGGTGTGCCATCACCTGTGAGGACGGATGGTACTTCAACGGCCAAGACTGCCAGCCCTGCCACCGCTCCTGCGCCACCTGTGCAGGAGCGGGCGCTGATGGGTGTATTAACTGCACAGGAGGCTACTTCATGGAGGAGCGGAGATGCGTGCAGAGCTGTAGTATCAGCTACTACTTTGACCCCTCTTCAGAAAATGGATACAAATCCTGCAAAAAATGTGACGCCAGCTGTTTGACATGCAATGGTCCAGGGATCAAGAACTGTACAAGCTGTCCCAGTGGGTATCTCTTAGACTTAGGAATGTGTCAGATGGGGGCCATCTGCAAGGACGGAGAATACGTCGATGAGCATGGCCACTGCCAGATCTGCGAAGCCTCGTGTATCCAGTGCCGAGGACCAACCCAGGAAGACTGCACAGGCTGCCCTGTCACGAGGGTTTTGGATGATGGCCGCTGTGTTTTGAACTGCTCCTTGGGCAAATTTGAATTCAGGAACCAATGTCATCCATGTCACTTCACCTGCCAAGAATGCCAAGGAGATGAGCCTTCCAACTGTACCTCCTGTGGAGTAGAT------------------------------------AAGCATGGCCAAGAGCGG------------TTCCTGTACTGGGGGGAGTGTCGAGAGAGCTGCCCCCCAGGCTACTACCCTGAGGAGGGCCACACCTGCCAGCCCTGCCCAGACAACTGTGAGCTCTGTCACAGCACACACGTCTGCACACGATGTGTGCGCGGCTACTTCATGGTGCCCTCCAATCACACCTGCCAGAAGTTAGAATGTGGACAAGGTGAAATCCAAGACCCAGACTATGAAGAATGTGTGTCTTGTGAAGAAGGGTGTCTGGGATGCAGCCTAGATGATCCAGGAACCTGCACATCATGCGCTACAGGGTACTACATGTTCAAAGACCACTGTTATAAAACCTGTCCTGAGAAGACCTACAGGGAAGAATTTGAATGCAAGGCGTGTGATACCAACTGTGGCAACTGTGACCAGAATGAGTGTTACTGGTGTGAAGAGGGCTTCTTCCTCTTGGAGGGCAGCTGTGTGAGGAACTGTGGCCCTGGCTTCTACGGTGACCCAGAGATGGGAGACTGTGAGCCCTGCCACCAAGCCTGCGAAACCTGCACCGGCCTTGGCCACAATCAGTGCAGCAGCTGCCGAGAAGGCCTGCAGCTGCTGCAGGGGACATGTGTGCGTCACGACCAGACCCAG---GAGGAAGGCAGCTTCTGGAAT---------------------------------------------------------------------------------GACCTTTTGAGAAGACACCAGTCATGCCATTCTTCTTGTAAAACCTGCCATGGATCGGCAACCCTGTGCACTTCATGTCCAAAAGGCACCTATCTGCTGGCTCAGACCTGCGTTCCATCCTGTCCCCAAGGCACGTGGCCCTCGGTGAGGAGCGGCAGCTGCGAGAACTGCACAGAGGACTGCGCCTCTTGCTCTGAAGTCAATCTTTGCCAAAAGTGCCAAACGCGGCCAGACCGCCCCCTCTTCCTCCACCAAGGCAGGTGCTCCACCAGGTGCCCTGAGGGCTTCTACGCAGATAACGATACCTGTGAGCACTGCAGCTCTTCCTGCAGAACTTGTGAAGGAAATGCCACCAACTGTCAGTCCTGTGAAAGAGGCCTTGTCCTAGACCAGGGGGTGTGCCGGGAAACCTGCCCTGAGAGGCATGTGGCCATGGAAGGGGTGTGCAAGCGCTGCCCAGAGATGTGTCAGGACTGCATCCATGAGAAAACATGCAAAGAGTGCATGCCTGAGTTCTTCCTGCACAAGGATGCATGCCACCAGTCCTGTCCCAGCCACTTCTAC------GCAGACGGGCGCCACTGTGTCTCCTGCCATGAAGACTGTCTGGAGTGCAGTGGTCCCTGGGCGGATGACTGCGACCTCTGTGCCGAGGCGTCCTTGGTTCTCTACGATGGGCAGTGTTTAGATGAGTGTCCAGAAGGAACTTACTTGGAAAAAGAGACTAAGGTCTGCAAAGACTGTCAAAAGTCCTGCCGCACCTGCTCGTCCTCGGGGGCCTGCACGACGTGTCAGGAAGGCCTGAGGGTGAACAACCACGGGGGCTGTGTGCCTCACACCGAATGCGCTGCCAGGGAGTACTGGGACAAGGAGGCACAGGCATGTGAGGCCTGTCATGCCAAGTGCCTCCACTGCACGGGGCCCTCAGAGTTCCAGTGTCAGACCTGCCTGCGCGACAGCCTCCTGCTCAACACAACCTGCATGCAGGACTGCCCCGAAGGCTACTACGCTGATGAGGACAGCCACCGGTGTGCCCCCTGCCACAGCTCTTGTAGGACATGTGAAGGACGACACAGCATGCAATGCCTCTCCTGCCAGCCAGGCTGGTTCCAGCTGGGACAGGAGTGCCTGACCCAGTGCAGAGAAGGATATTATGCAGAAAACTCCACAGGACAGTGCAGGAGGTGCCACAGGAGCTGCAAGGCCTGCCAGGGCCCGCAGCCCACAGACTGCCTGTCCTGCGATCCATTCTTCTTTCTGCTCCGCTCCAAAGGACAGTGCCATCGCACCTGTCCAGAGCATTACTACATGGAGCCA------AGCACCCAGACCTGTGAGAGATGCCACCCGACCTGTGATAAATGCAAAGGAAAAGGAGCATTGAACTGCTTATCCTGTGTGTGGAGTTACCACCTGGCGGGAGGACTCTGTACCTCGGACTGTCTTGTGGGGGAGTACAGAGTGGGAGAGGGGGAGAAATTTAACTGTGAAAAGTGCCACGAGAGCTGCATAGAATGCAAGGGACCTGGCACCAGGAACTGTACCGTGTGTCCTGCCAACCTGGTGCTGCACATGGACGACAGCCGCTGCCTGCGTTGCTGCAGTGCCTCTGATCCCACCGATGCCCAGGAGTGCTGTGACTGCCATGACACCGAAGATGAGTGTATCCTTCGAGCAAGTACGGTGGAGCCTGCAGGTGAGCGTTCCAAG---ACAGCCCTGTTGATCACTTCCTCCATTATGCTGGTGCTTCTGCTTGGGGCAGCTGTGATTGTCTGGAGGAAATCTCGGAGCAGAGCCAAGTCAACAGGAAAAGCTGGCTATGCAAAGCTGGCTGAACCTAGCGTGTCTTACTCCTCCTATAAGAGCAGCCATCGTGAG------AGCTTTGAAGAGGATCAAGTGATTGAGTACAGAGACCGGGACTATGATGAAGATGATGATGATGACATTGTCTACATGGGCCAAGATGGCACTGTCTACCGGAAATTTAAATATGGGCTGTTGGATGATGACAATGAAGATGACCTGGAATACGATGATGAGAGCTACTCC---TACCAGTAA------------------------------------------------------
>scammoni
---------------------------------------------------------------------------------------------------------------------------------------------------------------------------------------------------------------------------------------------------------------------------------------------------------------------------------------------------------------------------------------------------------------------------------------------------------------------------------------------------------------------------------------------ATGGGCTGGGGGAGCCGC---TGCTGCTGCCCGGGACGGCTGGACTTGCTGTGCGTGCTGGCGCTGCTCGGGGGCTGCCTGCTCCCCGTGTGCCGGACGCGCGTCTACACCAACCACTGGGCAGTCAAAATCGCCGGCGGCTTCCCGGAGGCCAACCGCATAGCCAGCAAGTACGGATTCATCAACCTAGGACAGATCGGGGCCCTGAAGGATTACTACCACTTCTATCACAGCAGGACGATTAAAAGGTCAGTTCTCTCAAGCAGAGGAACGCACAGTTTCATTTCAATGGAACCAAAGGTGGAGTGGATCCAACAGCAAGTGGTAAAAAAACGGACCAAGAGGGATTATGACTTTAGCCACGCCCAGTCCACTTACTTCAATGATCCCAAGTGGCCAAGCATGTGGTATATGCACTGCAGTGACAACACACATCCCTGCCAGTCAGACATGAATATCGAAGGAGCCTGGAAGAGAGGCTACACGGGCAAGAACATCGTGGTCACCATCCTGGATGATGGCATTGAGAGGACCCATCCAGACCTGATGCAGAACTACGATGCTCTGGCGAGTTGTGACGTGAATGGGAACGACTTAGACCCCATGCCTCGTTACGACGCGAGCAACGAGAACAAGCACGGGACCCGCTGTGCTGGAGAAGTGGCCGCCGCGGCAAACAACTCTCACTGCACAGTTGGCATTGCTTTCAACGCCAGGATCGGAGGAGTTCGAATGCTGGATGGAGATGTCACAGATATGGTTGAAGCAAAATCAGTTAGCTTCAATCCTCAGCATGTGCACATTTACAGTGCGAGCTGGGGCCCGGATGATGATGGCAAGACTGTGGATGGACCAGCTCCACTCACCCGGCAAGCCTTTGAAAACGGTGTTAGAATGGGGCGGAGAGGCCTCGGCTCTGTTTTTGTCTGGGCGTCGGGAAATGGTGGGAGGAGCAAAGACCACTGCTCCTGTGATGGCTACACCAACAGCATCTACACCATCTCCATCAGCAGCACAGCCGAAAGCGGAAAGAAGCCTTGGTACCTGGAAGAGTGTTCGTCCACGCTGGCCACAACCTACAGCAGCGGAGAGTCCTATGATAAGAAAATAATCACTACGGATCTGAGGCAGCGTTGCACGGACAACCACACTGGGACATCGGCCTCAGCCCCCATGGCTGCAGGCATCATTGCACTGGCCCTGGAAGCCAATCCGTTTCTGACCTGGAGAGACGTGCAGCATGTTATTGTAAGGACTTCCCGTGCAGGACATTTGAACGCTAATGACTGGAAAACCAATGCTGCTGGTTTTAAGGTGAGCCATCTCTATGGATTTGGACTGATGGATGCGGAAGCCATGGTGATGGAGGCGGAAAAGTGGACCACTGTTCCCCAGCAGCACGTGTGTGTGGAGAGCACAGACCGACAAATCAAGACAGTTCGGCCCAACAGCGCGGTGCGCTCCGTCTACAAAGCATCGGGCTGCTCCGACAATCCCAACCACCACGTCGGCTACCTGGAGCACGTAGTTGTGCGCATCACCATCACCCACCCCAGGAGGGGAGACCTGGCCATCTACCTGACCTCGCCCTCAGGAACCAGGTCCCAGCTTTTGGCCAACAGGCTTTTTGATCATTCCATGGAAGGATTTAAAAATTGGGAGTTCATGACCATTCATTGCTGGGGAGAACGAGCTGCTGGTGACTGGATCCTGGAAGTTTATGATACCCCCTCTCAGCTGAGGAACTTCAAGACTCCAGGTAAATTGAAAGAATGGTCTTTGGTCCTCTATGGCACCTCCGTGCAGCCATACTCACCCACCAATGAGTTTCCTAAAGTGGAACGTGTCCGGTATAGCCGCGTTGAAGACCCCACTGATGACTATGGGACAGAGGACTATGCAGGTCCCTGTGACCCTGAGTGCAGTGAGGTAGGCTGTGATGGGCCAGGACCGGACCACTGCAATGACTGTTTGCACTACTACTACAAGCTGAAAAACAACACCAGAATCTGTGTCTCCAGCTGCCCCTCTGGCCACTACCACGCCGACAAGAAGCGATGCAGAAAGTGTGCCCCCAACTGCGAGTCCTGCTTTGGGAGCCATGGGGACCAGTGCCTGTCCTGTAAATATGGATACTTCCTGAATGAGGAAACGAACAGTTGTGTCACTCACTGCCCTGATGGATCGTATCAGGACACCAAGAAAAATCTTTGCCGGAAATGCAGTGAAAACTGCAAGACATGTACTGAATCCGACAACTGTACAGAATGTAGGGAGGGGTTAAGCCTGCAGGGATCCCGGTGTGCCGTTGCCTGTGAGGACGGACGGTACTTCAACGGCCAAGACTGCCAACCCTGCCACCGCTTCTGCGCCACCTGCACTGGAGCAGGTGCTGGTGGGTGTATTAACTGCACAGAGGGCTACTTCATGGAGGATGGGAGGTGCGTGCAGAGCTGTAGTATCAGCCATTACTTCGACCACTCTTCAGAAAATGGATACAAATCCTGCAAAAAATGTGACACCAGCTGTTTGACATGCAATGGTCCGGGGTTCAAGAACTGTACGAGCTGCCCCAGTGGGTATCTCTTAGACTTAGGAATGTGTCAAATGGGAGCCATCTGCAAGGACGGAGAGTACATTGACGAGCACGGCCTCTGCCAGATCTGTGAAGCCTTGTGTGCCAAGTGCCGGGGGCCAACCCAGGAAGACTGCACTGGCTGCCCCGGCACAAGGATTTTTGATGATGGTCGCTGCGTTTTGAACTGTCCCTCGGGCAAATTTGAATTTAAGAACCAATGCCATCCATGCCACTCCACCTGCCAAGAATGCCAAGGAGATGAGCCTTCCAACTGCACCTCCTGTGGAGTAGGTGAGGGAGTCTGGTTGCTTGCTTCTTCTTCCTGCTGCAAACCTGCTCGCCCACTGGACATTATTTGGTTTGACTACTGGGGAGAGGGCCAGGAGAGCTGCCCCACAGGCCACTACCCTGACGAGGGCCACACCTGCCGGCCTTGCCCGGACAATTGTGAGCTTTGCCACAGCGCACACGTCTGCACACGATGCAGGCGTGGCTACTTCCTGGGGCCCTCCAACTGCACCTGCCGGCAGTTAGAGTGTGGACAAGGTGAAGTCCAAGACCCAGACTACGAAGAATGCATGCCTTGTGAAGAAGGGTGTCTGGGATGCAATTTAGATGATCCAGGAACCTGCACATCATGCGCTATGGGGTATTACATGTTCAAACACCAGTGTTATAAAACCTGTCCTGAGAAGACCTACAGGGAAGAATCTGAATGCAAAGCATGTGATACCAACTGTGGCAACTGCGACCAGAATGAATGCTACTGGTGTGAAGAGGGCTTCTTCCTCTTGGGCGGCAGCTGCGTGAGGAACTGTGGCCCTGGCTTCTACGGCGACCCGGAGATGGGAGAATGTGAGCCCTGCCACCGAGCCTGCGAAACCTGCACCGGTCTTGGCCACAACCAGTGTAGCAGCTGCAGAGAAGGGTTGCAGCTGCTGCATGGGACGTGTGTGCATCTGGCCCAGACCCAG---GTGGAAGGCAGATTCTGGAAT---------------------------------------------------------------------------------GACCTCTTGGGAAGTTACCAGCCTTGTCATTCTTCTTGCAAAACCTGCCATGGATCTGCAACCCTGTGCACTTCATGTCCAGAAGGCACATATCTGTTGGCTCAGACCTGCGTCGCATCCTGTCCCCAAGGCATGTGGCCCTCAGTGAGGAGCGGCAGCTGTGAGAACTGTACCGAGGACTGTGCCTCTTGCTCTGGAGCCGATCTCTGCAAAGAGTGCCAAACGCAGCCAGACCACCCCCTCTTCCTCCACCAAGGCAGGTGCTTCACCAGGTGCCCTGAGGGCTTCTATGCAGAAGGTGGCACTTGTGAACGCTGTAGCCCTTCCTGCAGAACATGTGAAGGGAATGCCACCAACTGCCACTCGTGTGAAAGAGACCTCGTCCTGGACCAGGGGGTGTGCCGGGAAACCTGCCCCGAGAGGCACGTGGCCATGGAAGGGGTGTGCAAGCACTGCCCAGAGATGTGTCAGGACTGCATCCATGAGAAAACATGCAAAGAGTGCATGCCTGAGTCCTTCCTGTACAAGGATACGTGCCACCAGTCCTGTCCCAGCCACTTCTAC------GCAGATGCACGCCACTGTGTTCCCTGCCATGAAGACTGTCTGGAGTGCAGCGGCCCCTCAATGGATGACTGTGACGTCTGTGCTGAGGCGTCCTTGGTTCTCTACGATGGGCAGTGTTTGGAGGAGTGTCCAGAAGGAACTTACTTTGAAAAAGAGACTAAGGTTTGCAAAGACTGCCACAAGTCCTGCCGGACCTGCTCGTCCTCGGGGGCCTGCACGACGTGTCAAGAAGGCCTGAGGGTAAACAACCACGGCGGCTGCGTGCCTCACACTGAATGCGCCGCCGTGGAGTACTGGGATGAGGGGGCCCTGACCTGCAAGGCCTGTCATGCCAAGTGCTTGCACTGCACGGGACCCTCGGAGGAACAGTGCCACACCTGCCTGCGGGACAGCCTTCTTCTTAACACGACCTGCGTGCAGGACTGCCCCGAGGGCTACTATGCTGATGAGGACAGCCACCGGTGTGCCCCCTGCCACAGCTCTTGCAGGACATGTGAAGGGAGACACAGCGTGCAATGCCTCTCCTGCCAGCCAGGGTGGTTCCAGCTGGGAAAGGAGTGTCTGCCCCAGTGCAGAGAAGGGTATTACGCAGAAAACTCCACGGGGCGGTGCGAGAGGTGCAGCAGGAGCTGCAAGTCCTGCAGTGGCCCGCGGCCCACAGACTGCCTGTCCTGCGATCCATTCTTCTTTCTGCTCCACTCCAAGGGACAGTGTCATCGTACCTGCCCAGAGCATTACTACGCAGAGCAA------AGCACACGGACCTGTGAGAGATGCCACCCAACTTGCGACAAATGCAAAGGAAAAGGAGCATTGACTTGCTTATCCTGTGTGTGGAGTTACCACCTGGCGGGAGGAATCTGCGTCTCTGACTGTCTCGTGGGAGAGTACAGAGTGGGAGAGGGGGAGAAATTTAACTGTGAAAAATGCCATGAGAGCTGCATAGAATGCAAAGGACCTGGCACCAAGAACTGTACTGTGTGTCCTGCCAACCTGGTGCTGCACATGGATGACAGCCGCTGCCTGCACTGCTGCAACACCTCCGATCCCACCGATGTCCAGGAGTGCTGTGACTGCTATGACACCACAGATGAGTGTATCCTTCGAGCAAGTGAGGTTGAACCTGCAGGTGAGCCTTCCAAG---ACAGCCCTGTTCATCACCTCCTCCGTTATGCTGGTGTTTCTGCTCGGGGCAGCTGTGATCGTCTGGAGGAAATCTCGGGGCAGAGTCAGGCCCACAGAAAAGGCCGGCTATGCAAAGCTGGCTGACCCTAGCAAGTCTTACTCCTCCTATAAGGGCAGTCATTGCGAGAGCACCAGCTTTGCAGAGGATCAGGTGATTGAGTACAGGGACCGCGACGATGATGAGGATGATGAGGATGACATTGTCTACATGGGCCAAGATGGCACCGTCTACCGGAAGTTTAAGTACGGGCTGCTGGATGACGATGATGAAGATGAACTGGAATACGATGACGAGAGCTACTCC---TACCAGCAAACAGAGGTCACCTCC---GCCCCGAGCCCATTCTACTCACAGGCATGCGTGTGA
>leucas
---------------------------------------------------------------------------------------------------------------------------------------------------------------------------------------------------------------------------------------------------------------------------------------------------------------------------------------------------------------------------------------------------------------------------------------------------------------------------------------------------------------------------------------------ATGGGCTGGGGGAGCCGC---TGCTGCTGCCCGGGACGGCTGGACTTGCTGTGTGTGCTGGCGCTGCTCGGGGGCTGCCTGCTCCCCGTGTGCCGGACGCGCGTCTACACCAACCACTGGGCAGTCAAAATCGCCGGCGGCTTCCCGGAGGCTAACCGCATAGCCAGCAAGTATGGATTCATCAACCTAGGACAGATCGGGGCCCTGAAGGATTACTACCACTTCTATCACAGCAGGACGATTAAAAGGTCAGTTCTCTCAAGCAGAGGAACACACAGTTTCATTTCAATGGAACCAAAGGTGGAGTGGATCCAACAACAAGTGGTAAAAAAACGGACCAAGAGGGATTATGACTTTAGCCACGCCCAGTCCACTTACTTCAATGATCCCAAGTGGCCAAGCATGTGGTATATGCACTGCAGTGACAACACACATCCGTGCCAGTCAGACATGAATATCGAAGGAGCCTGGAAGAGAGGCTACACAGGAAAGAACATCGTGGTCACCATCCTGGATGATGGCATTGAGAGGACCCATCCAGACCTGATGCAGAACTACGATGCTCTGGCGAGTTGTGACGTGAATGGGAACGACTTAGACCCCATGCCTCGTTATGACGCGAGCAACGAGAACAAGCACGGGACCCGCTGCGCTGGAGAAGTGGCCGCCGCAGCAAACAACTCTCACTGCACAGTTGGCATTGCTTTCAACGCCAGGATCGGAGGAGTTCGAATGCTGGATGGAGATGTCACGGATATGGTTGAAGCAAAATCAGTTAGCTTCAATCCTCAGCATGTGCACATTTACAGTGCGAGCTGGGGCCCAGATGATGATGGCAAGACTGTGGATGGACCAGCTCCACTCACCCGGCAAGCCTTTGAAAATGGTGTTAGAATGGGGCGGAGAGGCCTCGGCTCTGTTTTTGTCTGGGCATCGGGAAATGGTGGGAGGAGCAAAGACCACTGCTCCTGTGATGGCTACACCAACAGCATCTACACCATCTCCATCAGCAGCACAGCCGAAAGCGGAAAGAAGCCTTGGTACCTGGAAGAGTGTTCGTCCACGCTGGCCACAACCTACAGCAGCGGGGAGTCCTATGATAAGAAAATAATCACTACGGATCTGAGGCAGCGTTGCACGGACAACCACACTGGGACATCGGCCTCAGCCCCCATGGCTGCAGGCATCATTGCACTGGCCCTGGAAGCCAATCCGTTTCTGACCTGGAGAGACGTGCAGCATGTTATTGTAAGGACTTCCCGTGCAGGACATTTGAACGCTAATGACTGGAAAACCAATGCTGCTGGTTTTAAGGTGAGCCATCTCTACGGATTTGGACTGATGGATGCGGAAGCCATGGTGATGGAGGCGGAAAAGTGGACCACTGTTCCCCAGCAGCACGTGTGTGTGGAGAGCACAGACCGACAAATCAAGACAGTTCGGCCCAACAGTGCGGTGCGCTCCGTCTACAAAGCATCGGGCTGCTCCGACAATCCCAACCACCACGTCAGCTACCTGGAACACGTAGTTGTGCGCATCACCATCACCCACCCCAGGAGGGGAGACCTGGCCATCTACCTGACCTCGCCCTCAGGAACCAGGTCCCAGCTTTTGGCCAACAGGCTTTTTGATCATTCCATGGAAGGATTTAAAAATTGGGAGTTCATGACCATTCATTGCTGGGGAGAACGAGCTGCTGGTGACTGGATCCTGGAAGTTTATGACACTCCCTCTCAGCTGAGGAACTTCAAGACTCCAGGTAAATTGAAAGAATGGTCTTTGGTCCTCTATGGCACCTCCGTGCAGCCATACTCACCCACCAATGAGTTTCCTAAAGTGGAACGTGTCCGGTATAGCCGCGTTGAAGACCCCACTGATGACTATGGGCCAGAGGATTATGCAGGTCCCTGTGACCCTGAGTGCAGTGAGGTCGGCTGTGATGGGCCAGGACCGGACCACTGCAATGACTGTTTGCACTACTACTACAAGCTGAAAAACACCACCAGGATCTGCGTCTCCAGCTGCCCCTCTGGCCACTACCACGCTGACAAGAAGCGATGCAGAAAGTGTGCCCCCAACTGCGAGTCCTGCTTTGGGAGCCACGGGGACCAGTGCCTGTCCTGTAAATATGGATACTCCCTGAATGAGGAAACGAACAGTTGTGTCACTCACTGCCCTGATGGATCGTATCAGGACACCAAGAAAAATCTTTGCCGGAAATGCAGTGAAAACTGCAAGACATGTACTGAATCCGACAACTGTACAGAATGTAGGGAGGGGTCAAGCCTGCAGGGATCCCGGTGTGCCGTTGCCTGTGAGGACGGACGGTACTTCAACGGCCAAGACTGCCAACCCTGTCACCGCTTCTGCGCCACCTGTGCTGGAGCAGGTGCTGGTGGGTGTATTAACTGCACAGAGGGCTACTTCATGGAGGATGGGAGGTGCGTGCAGAGCTGTAGTATCAGCCATTACTTCGACCACTCTTCAGAAAATGGATACAAATCCTGCAAAAAATGTGACACCAGCTGTTTGACATGCAACGGTCCGGGGTTCAAGAACTGTACGAGCTGCCCCAGTGGGCATCTCTTAGACTTAGGAATGTGTCAAATGGGAGCCATCTGCAAGGACGGAGAATACGTCGATGAGCACGGCCTCTGCCAGATCTGTGAAGCCTTGTGTGCCAAGTGCCGGGGGCCAACCCAGGAAGACTGCACTGACTGCCCCAGCACAAGGATTTTTGATGATGGTCGCTGCGTTTTGAACTGTCCCTCGGGCAAATTTGAATTTAAGAACCAATGCCATCCATGCCACTCCACCTGCCAAGAATGCCAAGGAGATGAGCCCTCCAACTGCACCTCCTGTGGAGTAGAT------------------------------------AAGCACGGCCGAGAGCGG------------TTCCTGTACTGGGGAGAGTGCCGGGAGAACTGCCCCACAGGCCACTACCCTGACGAGGGCCACACCTGCCATCCTTGCCCGGACAACTGTGAGCTTTGCCACAGCTCACACGTCTGCACACGATGTGGGCGTGGCTACTTCCTGGTGCCCTCCAACCGCACCTGCCGGAAGTTAGAGTGTGGACAAGGTGAAGTCCAAGACCCAGACTACGAAGAATGCATGCCTTGTGAAGAAGGGTGTCTGGGATGCAGTTTAGACGATCCAGGAACCTGCACATCATGCGCTATGGGGTATTACATGTTCAAACACCAGTGTTATAAAACCTGTCCTGAGAAGACCTACAGGGAAGAATCTGAATGCAAAGCATGTGATGCCAACTGTGGCAACTGCGACCAGAATGAATGCTACTGGTGTGAAGAGGGCTTCTTCCTCTTGGGCGGCAGTTGCGTGAGGAACTGTGGCCCTGGCTTCTACGGTGACCCAGAGACGGGAGAATGTGAGCCCTGCCACCGAGCCTGCAAAACCTGCACCGGTGTTGGCCGCAACCAGTGTAGCAGCTGCGGAGAAGGGTTGCAGCTGTTGCATGGGACGTGTGTGCATCTGGCCCAGACCCAG---GTGGAAGGCAGATTCTGGAAT---------------------------------------------------------------------------------GACCTCTTGGGAAGATACCAGCCTTGTCATTCTTCTTGCAAAACCTGCCATGGATCTGCAACCCTGTGCACTTCATGTCCAAAAGGCACATATCTGTTGGCTCAGACCTGCGTCCCATCCTGTCCCCAAGGCATGTGGCCCTCAGTGAGAAGCCGCAGCTGTGAGAACTGTACAGAGGACTGTGCCTCTTGCTCTGGAGCCAATCTTTGCAAAAAGTGCCAAACGCAGCCAGACCACCCCCTCTTCCTCCATCAAGGCAGGTGCTACACCAGGTGCCCTGAGGGCTTCTATGCAGAAGATGGCGCTTGTGAACGCTGTAACCCTTCCTGCAGAACATGTGAAGGGAATGCCACCAACTGCCACTCGTGTGAAAGAGGCCTCGTCCTGGACCACGGGATGTGCCGGGAAACCTGCCCCGAGAGGCACGTGGCCGTGGAGGGGGTGTGCAAGCACTGTCCAGAGATGTGTCAGGACTGTATCCATGAGAAAATATGCAAAGAGTGCATGCCTGAGTCCTTCCTGTACAAGGATACGTGCCACCAGTCCTGTCCCAGCCACTTCTAC------GCAGATGCACAGCACTGTGTTCCCTGCCATGAAGACTGTCTGGAGTGCAATGGTCCCTCAATGGACGACTGTGACCTCTGTGCTGAGGCGTCCTTGGTTCTCTACGATGGGCAGTGTTTGGAGGAGTGTCCAGAAGGAACTTACTTTGAAAAAGAGACTAAGGTTTGCAAAGACTGCCACGAGTCCTGCCGGACCTGCTCGTCCTTGGGGACCTGCACCACGTGTCAAGAAGGCCTGAGGGTGAACAACCACGGGGGCTGCGTGCCTCACACTGAATGCGCCGCCATGGAGTACTGGGATGAGGTGGCCCTGACCTGCAAGGCCTGTCATGCCAAGTGCTTCCACTGCACGGGACCCTCAGAGGACCAGTGTCACACCTGCCTGCGGGACAGCCTTCTTCTCAACACGACCTGCGTGCAGGACTGCCCCGAGGGCTACTATGCTGATGAGGGCAGCCACCGGTGTGCCCCCTGCCACAGCTCTTGTAGGACATGTGAAGGGAGACACAGCATGCAATGCCTCTCCTGCCAGCCAGGGTGGTTCCAGCTGGGAAAGGAGTGTCTGCCCCAGTGCAGAGAAGGGTATTACGCAGAAAACTCCACGGGGCGGTGCGAGAGCTGCAGCAGGAGCTGCAAGGCCTGCAGTGGCCCGCGGCCCACAGACTGCCTGTCCTGCGATCCATTCTTCTTTCTGCTCCACTCCAAGGGACAGTGTCATCGTACCTGCCCAAAGCATTACTACGCAGAGCAA------AGCACACAGACGTGTGAGAGATGCCACCCAACTTGTGACAAATGCAAAGGAAAAGGAGCATTAACTTGTTTATCCTGTGTGTGGAGTTACCACCTGGTGGGAGGAATCTGCGCCTCTGACTGTCTCGTGGGAGAGTACAGAGTGGGAGAGGGGGAGAAATTTAACTGTGAAAAATGCCATGAGAGCTGCATAGAATGCAAAGGACCTGGCACCAAGAACTGCACTGTGTGTCCTGCCAACCTGGTGCTGCACATGGATGACAGCCGCTGCCTGCGCTGCTGCAACACCTCCGATCCCACGGATACCCAGGAGTGCTGTGACTGCCATGACACCACAGATGAGTGTATCCTTCGAGCAAGTGAGGTTGAACCTGCAGGTGAGCGCTCCAGG---ACAGCCCTGCTCATCACCTCCTCCGTTATGCTGGCGCTTCTGCTCGGGGCAGCTGTGATCATCTGGAGGAAATCTCGGGGCAGAGTCAGGCCCACAGAAAAGGCCGGCTATGCAAAGCTGGCTGACCCTAGCAAGTCTTACTCCTCCTACAAGAGCAGTCATCGCGAGAGCACCAGCTTTGAAGAGGATCAGGTGATTGAGTACAGGGACCGGGAGTATGATGAGGACGATGAGGATGACATTGTCTACATGGGCCAAGATGGCACCGTCTACCGGAAATTTAAGTATGGGCTGCTGGATGACGATGATGAAGATGAACTGGAATACGATGATGAGAGCTACTCC---TACCAGCAAACAGAGGTCACCTCCTTCTCCCCCAGCCCATTCTACTCACCGGCAAGCGTGTGA
>asiaeorie
---------------------------------------------------------------------------------------------------------------------------------------------------------------------------------------------------------------------------------------------------------------------------------------------------------------------------------------------------------------------------------------------------------------------------------------------------------------------------------------------------------------------------------------------ATGGGCTGGGGGAGCCGC---TGCTGCTGCCCGGGACGGCTGGACTTGCTGTGTGTGCTGGCGCTGCTCGGGGGCTGCCTGCTCCCCGTGTGCCGGACGCGCGTCTACACCAACCACTGGGCAGTCAAAATCGCCGGCGGCTTCCCGGAGGCCAACCGCATAGCCAGCAAGTATGGATTCATCAACCTAGGACAGATCGGGGCCCTGAAGGATTACTACCACTTCTATCACAGCAGGACGATTAAAAGGTCAGTTCTCTCAAGCAGAGGAACACACAGTTTCATTTCAATGGAACCAAAGGTGGAGTGGATCCAACAACAAGTGGTAAAAAAACGGACCAAGAGGGATTATGACTTTAGCCACGCCCAGTCCACTTACTTCAATGATCCCAAGTGGCCAAGCATGTGGTATATGCACTGCAGTGACAACACACATCCCTGCCAGTCAGACATGAATATCGAAGGAGCCTGGAAGAGAGGCTACACGGGAAAGAACATCGTGGTCACCATCCTGGATGATGGCATTGAGAGGACCCATCCAGACCTGATGCAGAACTATGATGCTCTGGCGAGTTGTGACGTGAATGGGAACGACTTAGACCCCATGCCTCGTTATGACGCGAGCAACGAGAACAAGCACGGGACCCGCTGTGCTGGAGAAGTGGCCGCCGCAGCAAACAACTCTCACTGCACAGTTGGCATTGCTTTCAACGCCAGGATCGGAGGAGTTCGAATGCTGGACGGAGATGTCACGGATATGGTTGAAGCAAAATCAGTTAGCTTCAATCCTCAGCACGTGCACATTTACAGTGCGAGCTGGGGCCCAGATGATGATGGCAAGACTGTGGATGGACCAGCTCCACTCACCCGGCAAGCCTTTGAAAACGGTGTTAGAATGGGGCGGAGAGGCCTCGGCTCTGTTTTTGTCTGGGCATCGGGAAATGGTGGGAGGAGCAAAGACCACTGCTCCTGTGATGGCTACACCAACAGCATCTACACCATCTCCATCAGCAGCACAGCCGAAAGCGGAAAGAAGCCTTGGTACCTGGAAGAGTGTTCGTCCACGCTGGCCACAACCTACAGCAGCGGGGAGTCCTATGATAAGAAAATAATCACTACGGATCTGAGGCAGCGTTGCACGGACAACCACACTGGGACATCGGCCTCAGCCCCCATGGCGGCAGGCATCATTGCACTGGCCCTGGAAGCCAATCCGTTTCTGACCTGGAGAGACGTGCAGCATGTTATTGTAAGGACTTCCCGTGCAGGACATTTGAACGCTAATGACTGGAAAACCAATGCTGCTGGTTTTAAGGTGAGCCACCTCTACGGATTTGGACTGATGGATGCGGAAGCCATGGTGATGGAGGCGGAAAAGTGGACCACTGTTCCCCAGCAGCACGTGTGTGTGGAGAGCACAGACCGACAAATCAAGACAGTTCGGCCCAACAGTGCGGTGCGCTCCGTCTACAAAGCATCGGGCTGCTCCGACAATCCCAACCACCACGTCAGCTACCTGGAACACGTAGTCGTGCGCATCACCATCACCCACCCCAGGAGGGGAGACCTGGCCATCTACCTGACCTCGCCCTCAGGAACCAGGTCCCAGCTTTTGGCCAACAGGCTTTTTGATCATTCCATGGAAGGATTTAAAAATTGGGAGTTCATGACCATTCATTGCTGGGGAGAACGAGCTGCTGGTGACTGGATCCTGGAAGTTTATGACACTCCCTCTCAGCTGAGGAACTTCAAGACTCCAGGTAAATTGAAAGAATGGTCTTTGGTCCTCTATGGCACCTCCGTGCAGCCATACTCACCCACCAATGAGTTTCCTAAAGTGGAACGTGTCCGGTATAGCCGCGTTGAAGACCCCACTGATGACTATGGGACAGAGGATTATGCAGGTCCCTGTGACCCTGAGTGCAGTGAGGTAGGCTGTGATGGGCCAGGACCGGACCACTGCAATGACTGTTTGCACTACTACTACAAGCTGAAAAACAACACCAGGATCTGTGTCTCCAGCTGCCCCTCTGGCCACTACCACGCTGACAAGAAGCGATGCAGAAAGTGTGCCCCCAACTGCGAGTCCTGCTTTGGGAGCCACGGGGACCAGTGCCTGTCCTGTAAACATGGATACTTCCTGAATGAGGAAACGAACAGTTGTGTCACTCACTGCCCTGATGGATCGTATCAGGACACCAAGAAAAATCTTTGCCGGAAATGCAGTGAAAACTGCAAGACGTGTACTGAATCCGACAACTGTACAGAATGTAGGGAGGGGTCAAGCCTGCAGGGATCCCGGTGTGCCGTTGCCTGTGAGGACGGACGGTACTTCAACGGCCAAGACTGCCAACCCTGCCACCGCTTCTGCGCCACCTGTGCTGGAGCAGGTGCTGGTGGGTGTATTAACTGCACAGAGGGCTACTTCATGGAGGATGGGAGGTGCGTGCAGAGCTGTAGTATCAGCCATTACTTCGACCACTCTTCAGAAAATGGATACAAATCCTGCAAAAAATGTGACACCAGCTGTTTGACATGCAACGGTCCGGGGTTCAAGAACTGTACGAGCTGCCCCAGTGGGTATCTCTTAGACTTAGGAATGTGTCAGATGGGAGCCATCTGCAAGGACGGAGAATACGTCGATGAGCACGGCCTCTGCCAGATCTGTGAAGCCTTGTGTGCCAAGTGCCGGGGGCCAACCCAGGAAGACTGCACTGGCTGCCCCAGCACAAGGATTTTTGATGATGGTCGCTGCGTTTTGAACTGTCCCTCGGGCAAATTTGAATTTAAGAACCAATGCCATCCATGCCACTCCACCTGCCAGGAATGCCAAGGAGATGAGCCCTCCAACTGCACCTCCTGTGGAGTAGAT------------------------------------AAGCATGGCCGAGAGCGG------------TTCCTGTACTGGGGAGAGTGCCGGGAGAACTGCCCCACAGGCCACTACCCTGATGAGGGCCACACCTGCCAGCCTTGCCCGGACAACTGTGAGCTTTGCCACAGCTCACACGTCTGCACACGATGTGGGCGTGGCTACTTCCTGGTGCCCTCCAACCGTACCTGCCGGAAGTTAGAGTGTGGACAAGGTGAAGTCCAAGACCCAGACTACGAAGAATGCATGCCTTGTGAAGAAGGGTGTCTGGGATGCAGTTTAGACGATCCAGGAACCTGCACATCATGCACTATGGGGTATTACATGTTCAAACACCAGTGTTATAAAACCTGTCCTGAGAAGACCTACAGGGAAGAATCTGAATGCAAAGCATGTGATGCCAACTGTGGCAACTGCGACCAGTATGAATGCTACTGGTGTGAAGAGGGCTTCTTCCTCTTGGGCGGCAGTTGCGTGAGGAACTGTGGCCCTGGCTTCTACGGTGACCCAGAGATGGGAGAATGTGAGCCCTGCCACCGAGCCTGCAAAACCTGCACCGGTGTTGGCCGCAACCAGTGTAGCAGCTGCGGAGAAGGGTTGCAGCTGCTGCATGGGACATGTGTGCATCTGGCCCAGACCCAG---GTGGAAGGCAGATTCTGGAAT---------------------------------------------------------------------------------GACCTCTCGGGAAGATACCAGCCTTGTCATTCTTCTTGCAAAACCTGCCATGGATCTGCAACCCTGTGCACTTCATGTCCAAAAGGCACATATCTGTTGGCTCAGACCTGCGTCCCATCCTGTCCCCAAGGCATGTGGCCCTCAGTGAGAAGCGGCAGCTGTGAGAACTGTACAGAGGACTGTGCCTCTTGCTCTGGAGCCAATCTTTGCAAAAAGTGCCAAACGCAGCCAGACCGCCCCCTCTTCCTCCATCAAGGCAGGTGCTACACCAGGTGCCCTGAGGGCTTCTATGCAGAAGATGGCACTTGTGAACGCTGTAGCCCTTCCTGCAGAACATGTGAAGGGAATGCCACCAACTGCCACTCGTGTGAAAGAGGCCTCGTCCTGGACCACGGGGTGTGCCGGGAAACCTGCCCCGAGAGGCACGTGGCCGTGGAGGGGGTGTGCAAGCACTGTCCAGAGATGTGTCAGGACTGCATCCATGAGAAAATATGCAAAGAGTGCATGCCTGAGTCCTTCCTGTACGAGGATACGTGCCACCAGTCCTGTCCCAGACACTTCTAC------GCAGATGCACTGCACTGTGTTCCCTGCCATGAAGACTGTCTGGATTGCAGTGGCCCCACAATGGACGACTGTGACCTCTGTGCTGAGACGTCCTTGGTTCTCTACGATGGGCAGTGTTTGGAGGAGTGTCCAGAAGGAACTTACTTTGATAAAGAGTCTAAGGTTTGCAAAGACTGCCACAAGTCCTGCCGGACCTGCTCGTCCTCGGGGACCTGCACCACGTGTCAGGAAGGCCTGAGGGTGAACAACCACGGGGGCTGCGTGCCTCACACTGAATGTGCCGCCATGGAGTACTGGGATGAGGTGGCCCTGACCTGCAAGGCCTGTCATGCCAAGTGCTTCCACTGCACGGGACCCTCGGAGGACCAGTGTCACACCTGCCTGCGGGACAGCCTTCTTCTCAACACGACCTGCGTGCAGGACTGCCCCGAGGGCTACTATGCTGATGAGGATAGCCACCGGTGTGCCCCCTGCCACAGCTCTTGTAGGACATGTGAAGGGAGACACAGCATGCAATGCCTCTCCTGCCAGCCAGGGTGGTTCCAGCTGGGAAAGGAGTGTCTGCCCCAGTGCAGAGAAGGGTATTACGCAGAAAACTCCACGGGGCGGTGCGAGAGCTGCAGCAGGAGCTGCAAGGCCTGCAGTGGCCCGCGACCCACGGACTGCCTGTCCTGTGATCCATTCTTCTTTCTGCTCCACTCCAAGGGACAGTGTCATCGTACCTGCCCAGAGCATTACTACGCAGAGCAA------AGCACACGGACATGTGAGAGATGCCACCCAACCTGCGACAAATGCAAAGGAAAAGGAGCATTGACTTGTTTATCCTGTGTGTGGAGTTACCACCTGGTGGGAGGAATCTGCGCCTCTGACTGTCTCGTGGGAGAGTACAGAGTGGGAGAGGGGGAGAAATTTAACTGTGAAAAATGCCATGAGAGCTGCATAGAATGCAAAGGGCCTGGCACCAAGAACTGCACTGTGTGTCCTGCCAACCTGGTGTTGCACATGGATGACAGCCGCTGCCTGCGCTGCTGCAACACCTCCGATCCCACCGATACCCAGGAGTGCTGTGACTGCCATGACACCACAGATGAGTGTATCCTTCGAGCAAGTGAGGTTGAACCTGCAGGTGAGCGCTCCAGG---ACAGCCCTGTTCATCACCTCCTCTGTTATGCTGGCGCTTCTGCTCGGGGCAGCTGTGATCATCTGGAGGAAATCTCGGGGCAGAGTCAGGCCCACAGAAAAGGCCGGCTATGCAAAGCTGGCTGACCCTAGCCAGTCTTACTCCTCCTACAAGAGCAGTCATCGCGAGAGCACCAGCTTTGAAGAGGATCAGGTGATTGAGTACAGGGACCGGGAGTATGATGAGGACGATGAGGATGACATTGTCTACATGGGCCAAGATGGCACCGTCTACCGGAAATTTAAGTATGGGCTGCTGGATGACGATGATGAAGATGAACTGGAATACGATGATGAGAGCTACTCC---TACCAGCAAACAGAGGTCACCTCCTTCTCCCCCAGCCCATCCTACTCACCGGCAAGCGTGTGA
>obliquid
---------------------------------------------------------------------------------------------------------------------------------------------------------------------------------------------------------------------------------------------------------------------------------------------------------------------------------------------------------------------------------------------------------------------------------------------------------------------------------------------------------------------------------------------ATGGGCTGGGGGAGCCGC---TGCTGCTGCCCGGGACGGCTGGACTTGCTGTGTGTGCTGGCGCTGCTCGGGGGCTGCCTGCTCCCCGTGTGCCGGACGCGCGTCTACACCAACCACTGGGCAGTCAAAATCGCCGGCGGCTTCCCGGAGGCCAACCGCATAGCCAGCAAGTATGGATTCATCAACCTAGGACAGATCGGGGCCCTGAAGGATTACTACCACTTCTATCACAGCAGGACGATTAAAAGGTCAGTTCTCTCAAGCAGAGGAACACACAGTTTCATTTCAATGGAACCAAAGGTGGAGTGGATCCAACAACAAGTGGTAAAAAAACGGACCAAGAGGGATTATGACTTTAGCCACGCCCAGTCCACTTACTTCAATGATCCCAAGTGGCCAAGCATGTGGTATATGCACTGCAGTGACAACACACATCCCTGCCAGTCAGACATGAATATCGAAGGAGCCTGGAAGAGAGGCTACACGGGAAAGAACATCGTGGTCACCATCCTGGATGACGGCATTGAGAGGACCCATCCAGACCTGATGCAGAACTACGATGCTCTGGCGAGTTGTGACGTGAATGGGAACGACTTAGACCCCATGCCTCGTTATGACGCGAGCAACGAGAACAAGCACGGGACCCGCTGTGCTGGAGAAGTGGCCGCCGCAGCAAACAACTCTCACTGCACAGTTGGCATTGCTTTCAACGCCAGGATCGGAGGAGTTCGCATGCTGGATGGAGATGTCACGGATATGGTTGAAGCAAAATCAGTTAGCTTCAACCCTCAGCATGTGCACATTTACAGTGCGAGCTGGGGCCCAGATGACGATGGCAAGACTGTGGATGGACCAGCTCCACTCACCCGGCAAGCCTTTGAAAACGGTGTTAGAATGGGGCGGAGAGGCCTCGGCTCTGTTTTTGTCTGGGCATCAGGAAATGGTGGGAGGAGCAAAGACCACTGCTCCTGTGATGGCTACACCAACAGCATCTACACCATCTCCATCAGCAGCACAGCCGAAAGCGGAAAGAAGCCTTGGTACCTGGAAGAGTGTTCGTCCACGCTGGCCACAACCTACAGCAGCGGAGAGTCCTACGATAAGAAAATAATCACTACGGATCTGAGGCAGCGTTGCACGGACAACCACACTGGGACATCGGCCTCAGCCCCCATGGCTGCAGGCATCATTGCACTGGCCCTGGAAGCCAATCCGTTTCTGACCTGGAGAGACGTGCAGCATGTTATTGTAAGGACTTCCCGTGCAGGACATTTGAACGCTAATGACTGGAAAACCAATGCTGCTGGTTTTAAGGTGAGCCATCTCTACGGATTTGGACTGATGGATGCGGAAGCCATGGTGATGGAGGCGGAGAAGTGGACCACTGTTCCCCAGCAGCACGTGTGTGTGGAGAGCACAGACCGGCAAATCAAGACAGTTCGGCCCAACAGTGCGGTGCGCTCCGTCTACAAAGCGTCGGGCTGCTCCGACAATCCCAACCACCACGTCAGCTACCTGGAACACGTAGTTGTGCGCATCACCATCACCCACCCCAGGAGGGGAGACCTGGCCATCTACCTGACCTCGCCCTCAGGAACCAGGTCCCAGCTTTTGGCCAACAGGCTTTTTGATCATTCCATGGAAGGATTTAAAAATTGGGAGTTCATGACCATTCATTGCTGGGGAGAACGAGCTGCTGGTGACTGGATCCTGGAAGTTTATGACACTCCCTCTCAGCTGAGGAACTTCAAGACTCCAGGTAAATTGAAAGAATGGTCTTTGGTCCTCTATGGCACCTCCGTGCAGCCATACTCACCCACCAATGAGTTTCCTAAAGTGGAACGTGTCCGGTATAGCCGCGTTGAAGACCCCACTGATGACTATGGGACAGAGGATTATGCAGGTCCCTGTGACCCTGAGTGCAGTGAGGTAGGCTGTGATGGGCCAGGACCAGACCACTGCAATGACTGTTTGCATTACTACTACAAGCTGAAAAACAACACCAGGATCTGTGTCTCCAGCTGCCCCTCTGGCCACTACCACGCTGACAAGAAGCGATGCAGAAAGTGTGCCCCCAACTGCGAGTCCTGCTTTGGGAGCCATGGGGACCAGTGCCTGTCCTGTAAATATGGATACTTCCTGAATGAGGAAACGAACAGTTGTGTCACTCACTGCCCTGATGGATCGTATCAGGACACCAAGAAAAATCTTTGCCGGAAATGCAGTGAAAACTGCAAGACATGTACTGAATCCGACAACTGTACAGAATGTAGGGAGGGGTCAAGCCTGCAGGGATCCCGGTGTGCCGTTGCCTGTGAAGACGGACGGTACTTCAACGGCCAAGACTGCCAACCCTGCCACCGCTTCTGCGCCACCTGTGCTGGAGCAGGTGCTGGTGGGTGTATTAACTGCACAGAGGGCTACTTCATGGAGGATGGGAGGTGCGTGCAGAGCTGTAGTATCAGCCATTACTTCGACCACTCTTCAGAAAATGGATACAAATCCTGCAAAAAATGTGACACCAGCTGTTTGACATGCAACGGTCCGGGGTTCAAGAACTGTACGAGCTGCCCCAGTGGGTATCTCTTAGACTTAGGAATGTGTCAAATGGGAACCATCTGCAAGGACGGAGAATACGTCGACAAGCACGGCCTCTGCCAGATCTGTGAATCCTCGTGTGCCAAGTGCCGGGGGCCAACCCAGGAAGACTGCACTGGCTGCCCCAGCACAAGGATTTTTGATGATGGTCGCTGCGTTTTGAACTGTCCCTCGGGCAAATTTGAATTTAAGAACCAATGCCATCCATGCCACTCCACCTGCCAAGAATGCCAAGGAGATGAGCCCTCCAACTGCACCTCCTGTGGAGTAGAT------------------------------------AAGCACGGCCGGGAGCGG------------TTCCTGTACTGGGGAGAGTGCCGGGAGAACTGCCCCACAGGCCACTACCCTGACGAGGGCCACACCTGCCGGCCTTGCCCGGACAACTGTGAGCTTTGCCACAGCTCACACGTCTGCACACGATGTGGGCGTGGCTACTTCCTGGTGCCCTCCAACCGCACCTGCCGGAAGTTAGAGTGTGGACAAGGTGAAGTCCAAGACCCAGACTACGAAGAATGCATGCCTTGTGAAGAAGGGTGTCTGGGATGCAGTTTAGATGATCCAGGAACCTGCACATCGTGCGCTATGGGGTATTACATGTTCAAACACCAGTGTTATGAAACCTGTCCTGAGAAGACCTACAGGGAAGAATCTGAATGCAAGGCATGTGATACAAACTGTGGCAACTGCGACCAGGATGAATGCTACTGGTGTGAAGAGGGCTTCTTCCTCTTGGGCGGCAGTTGCGTGAGGAACTGTGGCCCTGGCTTCTACGGTGACCCAGAGATGGGAGAATGTGAGCCCTGCCACCGAGCCTGCAAAACCTGCACCGGTGTTGGCCGCAACCAGTGCAGCAGCTGCGGAGAAGGGTTGCAGCTGCTGCATGGGACGTGTGTGCATCTGGCCCAGACCCAG---GTGGAAGGCAGATTCTGGAAT---------------------------------------------------------------------------------GACCTCTTGGGAAGATACCAGCCTTGTCATTCTTCTTGCAAAACTTGCCATGGATCTGCAACCCTGTGCACTTCGTGTCCAAAAGGCACATATCTGTTGGCTCAGACCTGCGTCCCATCCTGTCCCCAAGGCATGTGGCCCTCAGTGAGAAGCGGCAGCTGTGAGAACTGTACAGAGGACTGTGCCTCTTGCTCTGGAGCCAATCTTTGCAAAGAGTGCCAAACGCAGCCAGACCACCCCCTCCTCCTCCATCAAGGCAGGTGCTTAACCAGGTGCCCTGAGGGCTTCTATGCAGAAGATGGTACTTGTGAACGTTGTAGCCCTTCCTGCAGAACATGTGAAGGGAATGCCTCCAACTGCCACTCGTGTGAAAGAGGCCTCGTCCTTGACCACGGGGTATGCCGGGAAACCTGCCCCGAGAGGCACGTGGCCGTGGAGGGGGTGTGCAAGCACTGTCCAGAGATGTGTCAGGACTGCATCCATGAGAAAATATGCAAAGAATGCATGCCTGAGTCCTTCCTGTACAAGGATACGTGCCACCAGTCCTGTCCCAGGCACTTCTAC------GCAGATGCGCAGCACTGTGTTCCCTGCCATGAAGACTGTCTGGAGTGCAGTGGCCCCTCAATGGATGACTGTGACCTCTGTGCTGAGGCGTCCTTGTTTCTCTACGATGGGCAGTGTTTGGAGGAGTGTCCAGAAGGAACTTACTTTGAAAAAGGGTCTAAGGTTTGCAAAGACTGCCACAAGTCCTGCCGGACCTGCTCCTCCTCGGGGACCTGCACCACGTGTCAAGAAGGCCTGAGGGTGAACAACCACGGGGGCTGCGTGCCTCACACTGAATGCGCCACCATGGAGTACTGGGATGAGGCGGCCCTGGCCTGCAAGGCCTGTCATACCAAGTGCTTCCACTGCACGGGACCCTCGGAGGACCAGTGTCACACCTGCCTGCGGGACAGCCTTCTTCTCAACACGACCTGCGTGCAGGACTGCCCCGAGGGCTACTATGCTGATGAGGACAGCCACCGGTGTGCCCCCTGCCACAGCTCTTGTAGGACATGTGAAGGGAGACACAGCATGCAATGCCTCTCCTGCCAGCCAGGGTGGTTCCAGCTGGGAAAGGAGTGTCTGCCCCAGTGCAGAGAAGGGTATTACGCAGAAAACTCCACGGGGCGTTGCGAGAGCTGCAGCAGGAGCTGCAAGGCCTGCAGTGGCCCGCGGCCCACAGACTGCCTGTCCTGCGATCCATTCTTCTTTCTGCTCCACTCCAAGGGACAGTGTCATCGTACCTGCCCAGAGCATTACTACGCAGAGCAA------AGCACACAGACCTGTGAGAGATGCCACCCAACTTGTGACAAATGCAAAGGAAAAGGAGCATTGACTTGCTTATCCTGTGTGTGGAGTTACCACCTGGTGGGAGGAATCTGCGCCTCTGACTGTCTCGTGGGAGAGTACAGAGTGGGAGAGGGGGAGAAATTTAACTGTGAAAAATGCCATGAGAGCTGCATAGAATGCAAAGGACCTGGCACCAGGAACTGCACTGTGTGTCCTGCCAACCTGCTGCTGCACATGGATGACAGCCGCTGCCTGCGCTGCTGCAACACCTCCGATCCCACGGACACCCAGGAGTGCTGTGACTGCCATGACACCACAGATGAGTGTATCCTTCGAGCAAGTGAGGTTGAGCCTGCAGGTGAGCGTTCCAGG---ACAGCCCTGCTCATCACCTCCTCCGTTATGCTGGCGCTTCTGCTCGGGGCAGCTGTGATCATCTGGAGGAAATCTCGGGGCAGAGTCAGGCCCACAGAAAAGGCCGGCTATGCAAAGCTGGCTGACCCTAGCAAGTCTTACTCCTCCTACAAGAGCAGTCATCGCGAGAGCACCAGCTTTGAAGAGGATCAGGTGATTGAGTACAGGGACCGGGAGTATGATGAGGACGATGAGGATGACATTGTCTACATGGGCCAAGATGGCACTGTCTACCGGAAATTTAAGTATGGGCTGCTGGATGACGATGATGAAGATGAACTGGAATACGATGATGAGAGCTACTCC---TACCAGCAAACAGAGGTCACCTCC---TCCCCCAGCCCATTCTACTCACCGGCAAGCGTGTGA
>furo
---------------------------------------------------------------------------------------------------------------------------------------------------------------------------------------------------------------------------------------------------------------------------------------------------------------------------------------------------------------------------------------------------------------------------------------------------------------------------------------------------------------------------------------------ATGGGCTGGGGGAGCCGC---TGGGGCTGCCCCGGACGCCTGGACCTGCTGTGCGTGCTGGCGCTGCTCGGGGGCTGCCTGCTGCCCGTTTGCCGGACGCGAGTCTACACCAACCACTGGGCAGTCAAAATCGCCGGCGGCTTCGCGGAGGCCAACCGCATCGCCAGCAAGTACGGATTCATCAACATAGGACAGATCGGGGCCCTGAAGGACTACTACCACTTCTACCATAGCAGGACGATTAAAAGGTCAGTTCTCTCGAGCAGAGGAACCCACAGTTTCATTTCAATGGAACCAAAGGTGGAGTGGATCCAACAGCAAGTGGTAAAAAAACGGACAAAGAGGGATTATGACTTCAGCCGTGCCCAGCCGACTTACTTCAACGATCCCAAGTGGCCGAGCATGTGGTATATGCACTGCAGTGACAACACACATCCCTGCCAATCAGACATGAACATCGAAGGAGCCTGGAAGAGAGGCTACACGGGAAAGAACATCGTGGTGACCATCCTGGATGACGGCATTGAGAGAACCCACCCGGATCTGATGCAGAACTATGATGCCCTGGCGAGTTGTGACGTGAATGGGAATGATCTGGACCCAATGCCTCGATACGATGCAAGCAACGAGAACAAGCATGGGACCCGCTGTGCTGGCGAAGTGGCAGCCGCAGCAAACAACTCTCACTGCACGGTCGGAATTGCTTTCAATGCCAAGATCGGAGGGGTTCGGATGCTGGATGGAGATGTCACGGACATGGTTGAAGCGAAATCGGTTAGCTTCAATCCCCAGCACGTGCATATCTACAGTGCAAGCTGGGGCCCGGATGATGATGGCAAGACCGTGGACGGACCGGCTCCCCTCACCCGCCAAGCCTTTGAAAACGGCGTTAGAATGGGGCGAAGAGGCCTCGGCTCTGTTTTTGTCTGGGCTTCAGGAAACGGTGGAAGGAGCAAAGACCACTGTTCCTGTGACGGCTACACCAACAGCATCTACACCATCTCCATCAGCAGCACGGCCGAGAGTGGGAAGAAGCCTTGGTACCTGGAAGAGTGTTCGTCCACACTGGCCACCACATACAGCAGCGGAGAGTCGTACGACAAGAAAATAATTACTACAGATCTGAGGCAGCGCTGCACGGACAACCACACTGGGACCTCGGCCTCGGCCCCCATGGCCGCGGGCATCATCGCACTGGCCCTGGAAGCCAATCCGTTTCTGACCTGGAGAGACGTGCAGCATGTTATTGTCAGGACTTCCCGTGCGGGACATTTGAACGCTAATGACTGGAAAACCAATGCTGCTGGTTTTAAGGTGAGCCACCTGTATGGATTTGGACTGATGGATGCGGAAGCCATGGTGACGGAAGCCGAGAAGTGGACCACCGTTCCCCAGCAGCACGTGTGTGTGGAGAGCACAGACCGGCAAATCAAGACCATTCGCCCCAACAGTGCGGTGCGCTCCATCTACAAAGCTTCAGGCTGTTCCGATAACCCCAACCACCACGTCAACTACCTGGAGCACGTCGTTGTGCGCATAACCATCACCCATCCCAGGAGGGGAGACCTGGCCATCTACCTGACCTCGCCCTCAGGGACCAGGTCCCAGCTTCTGGCCAACAGGCTTTTTGATCATTCTATGGAAGGATTTAAAAACTGGGAGTTCATGACCATTCATTGCTGGGGAGAGCGAGCCACTGGTGACTGGATCCTTGAAGTTTATGATACCCCCTCCCAGCTGAGGAACTTCAAGACTCCAGGCAAATTGAAAGAATGGTCTTTGGTCCTCTATGGTACCTCCGTGCAGCCATACTCCCCAACCAACGAGTTTCCTAAAGTAGAACGTGTCCGCTACAGCCGAGTCGAAGACCCCACCGATGACTACGGCACAGACGATTATGCAGGTCCCTGTGACCCTGAGTGCAGTGAGGTGGGCTGTGACGGGCCAGGACCAGACCACTGCAATGACTGCTTAAACTACTATTACAAGCTGAAGAACAACACGAGGATCTGTGTCTCCAGCTGCCCCTCTGGCCACTACCATGCTGACAAGAAGCGATGCAGAAAGTGCGCCCCCAACTGTGAGTCCTGCTTTGGGAGCCACGGTGACCAATGCCTGTCCTGTAAATACGGATACTTCCTAAATGAAGAAATCAACAGCTGTGTTCTCCACTGCCCCGATGGATCATACCCAGACCCCAAGAAAAATCTTTGCCGGAAATGCAGTGAAAACTGCAAGACATGTACTGAATTCCACAACTGTACAGAATGCAGGGATGGGTTAAGCCTGCAGGGGTCCCAGTGCTCCGTCGCCTGCGAGGACGGCCAGTACTTCAATGGCCACGACTGCCAGCCCTGTCACCGCTTCTGTGCCGCCTGTGCTGGGCCGGGCGCCGACGCGTGTAGCAGCTGCGCCGAAGCCTACTTCATGGAGGACGGGCGCTGCGTGCAGACCTGTAGCCTCAGCTACTACTTGGACCGCTCGGCAGAGAACGGACACAAATCCTGCAAGAAATGTGATGCTAGCTGCCTGACGTGCAGCGGTCCGGGCTTCAAGAACTGTACGAGCTGCCTCGGCGGGTACCTCTTAGACTCAGGGACGTGTCAGATGGGAGCCGTTTGCAAGGACGGAGAATACATTGATGAGCATGGCCACTGCCAAGTCTGTGAAGCCTCATGTGCCAAGTGCTGGGGGCCAACTCGGGAAGAGTGCACTGACTGCCCCATCACAAGGACTTTTGACAATGGCCGCTGCGTTTTCAAATGTCCCTCAGGGACATTTGAATTTCAGAATGAATGTCATCTATGCCACCACACCTGCCAAGAATGCCAAGGAAATGAGCCTTCCAACTGTACTTCCTGTGGAGTAGAT------------------------------------AAGCTCGGCCAGGAGCGC------------TTCCTGTATCAGGGGGAGTGTTGGGAGAGCTGCCCAGCAGGCCACTATCCTGCCGAGGGGCACACCTGCCTGCCCTGCTCAGACAACTGTGAACTTTGTCACCGTGCACACATCTGCACACGATGCATGGATGGCTACTTCATAGTGCCCAGCAACCACACCTGCCAGAAGTTGGAGTGTGGACAAGGTGAAGTTCAAGACCCAGACTATGAAGAATGTGTGCCTTGTGAAGAAGGATGTCTGGGATGCAGCTTGGATAATCCAGGAACCTGTACATCATGCACTACGGGGTATTACATGTTTGAACAGCACTGCTACAAGACCTGTCCTGAGAAGACCTACAGAGAAGAATCCGAATGCAAAGCGTGTGAGACCAACTGTGGCAACTGTGACCAGCGTCAGTGCTACTGGTGTGAAGAGGGCTTCTTTCTCCTGGACGGCTCTTGTGTCAGGAGATGTGGCCCTGGCTTCTACGGCGACCCAGAGCTGGGACAGTGTGAGCGCTGCCACCCGGCCTGTGAGACCTGCACCGGCTTTGGATACCAGCAGTGCAGCAGCTGCAGGGAAGGACAGCAGCTGCGGCAGGGGACGTGTGCGGGGCCGGCCCAGGTCCAG---GTGGAAGGGAGACTCGGGAAT---------------------------------------------------------------------------------GACATTTTGAGAGGACACCAGCCTTGTCATCCTTCTTGTAAAACCTGCAATGAGTCTGCGACGCTGTGCACTTCATGTCCAAAAGGCACATATCTGCTGGCCCAGGCCTGTGTCTCCTCCTGTCCCGAAGGCACGTGGCCCTCGGCGAGGAGTGGAAGCTGCGAGAACTGTACAGAGGACTGTGTCTCCTGCTCTGGAGCCGATCTCTGCAGAAAGTGCCAGACATCACCAGACTTTCCTCTCGTCCTCCACAAAGGCAGGTGCTACACCAGGTGCCCTGAGGGCTTCTACGCAGCAGACAGCACATGTAAGCCCTGCAGCACTCCTTGCAGAACCTGTGAAGGAAATGCCACCAACTGCCACTCTTGCCAAGGAAGCCTCACCCTGCACCAGGGAGCATGCCGGGAAGCCTGCCCCGAGAGGCACGTGGCCGTGGAGGGGGTGTGCAAGGCTTGCCCTGAGATGTGTCAGGACTGCATCCATGAGAAGACGTGCAAAGAGTGTATGCCTGAGTCCTTCCTGTACCAGGATATGTGTCATCAGTCCTGTCCCCGCGGCTTCTAC------AAGGACACACGCGAGTGCATCCCCTGCCACGAAGACTGTCTGGAGTGTAGTGGCCCCTCGGCGGATGACTGTGACCTCTGTGCCGAGACATCCCTGGTTCTCTACGATGGGCGGTGTTTGGATGAGTGTCCAGTGGGAACCTACTATGAGAAAGAGACCAAGGACTGCCGAGATTGTCACAAGTCCTGCCAGACCTGCTCATCCCCCGGGACCTGTGTGACCTGTCAGGAAGGTCTTCTGGTCAACCACCACGGGGACTGTGTGCCTCACAAGGAATGCGCTCCCTCTGAGTACTGGGACGTAGAGGCTCTGGGATGCAAGCCCTGCCATGCCAAGTGCTTCCGCTGCACGGGGCCTGCCGAGGACCAGTGTCACGCCTGCCTGAGGGACCATCTTCTTCTCAACACGACCTGTGTGCAGGACTGTCCCGAGGGCTACTACGCTGATGAGGACAGCCACCGATGTATCCCCTGCCACAGCTCTTGTAGGACATGTGAAGGGAGACACAGCACACAGTGCCTCTCCTGCCACCCAGGCTCGTTCCAGCTGGAAAAGGAGTGCCTGCTGCAGTGCAGGGAAGGGTATTACGCAGAAATCTCCACGCGGCGGTGTGAGCGGTGCAGCAAGAGCTGCAGGACGTGTGGGGGCCCGCGGCCCACCGACTGCCTGTCTTGCGACACATTTTTCTTCCTGCTCCGCTCCAAGGGAGAGTGTCTTCGCACCTGCCCTGAGCATTACTATGGGGAGCAAAACACACGGACGTGGACGTGTGAGAGATGCCACCCGACCTGCGACAAATGCAAAGGAAAAGGAGCACTTAATTGCTTATCCTGTGTGTGGAGCTACCATCTAGCTGGAGGAATCTGCGCCTCAGACTGTCTGGTGGGAGAATACAGAGTGGGAGAGGGGGAGAAGTTTAACTGTGAAAAATGTGATGGGAGCTGCGTGGAATGCAAGGGACCTGGCACTAAGAACTGTACCGTGTGCCCTGCCAACCTGGTGCTGTTTGTGGATGACGGCCGTTGCCTACACTGCTGTAATGGGTCCGATTCCTCTAATGCCCAGGACTGCTGTGACTGCCGGAACACCACAGAGGAGTGTATCTTTCAAGCAAGTGACATTGGGACTGCCAGTGAACATACCAAG---ATAACCCTGCTCATCACCTCCTCCATTATGCTGGTGCTTCTGCTCGGGGCAGCTGTGATCGTCTGGAGGAAATCGCGGGGCCGAGTCCAGCCAGTGGCGAAGGCTGGCTATGAGAAGCTGGCCAACCCTAGCAAGTCCTATGTTTCCTATAAGAGCAGCCATAGTGAGAACACCAGCTTTGAAGAGGATCAGGTGATTGAGTATAGGGACCGGGACTATGATGAGGATGATGATGATGACATCGTCTACATGGGCCAAGATGGCACTGTTTACCGGAAATTTAAGTATGGGCTTCTAGATGATGATGATGAGGATGAGTTAGAATATGATGATGAGAGTTACTCC---TACCAGTAG------------------------------------------------------
>catus
ATGCAGAGCAGGCGCTGCTGCCATTGCCACTCGCACTCCCCGCGCGCCGCTCGGAGCCGGAGGGAGCGCAGGGAGCGAGCTAGCGAGCGCTCGGAGCCCGGGCCAGCAGAGGGGGCGCCCGGCCGCTGCCTGCACCGCCGCCTCCGCCGCGTTCCGGGGCCCGGGGAGGAGCGAAGGCTAGTCGGAGAGTCGGGAGCCGAGCCGGCGAGACCCAACGGCAGGAGGGCGCCCGCCCCGCTCAGCCGCCTCCTGCGCCGGAGCCGGGGAGCCCCCGCCGATCGCCCCGCGGGCCGGAGGGCACGGCGCGCAGGTCCCCGCAGCCCCAGGGATGGTCTAGGAGCCGGCGCCAGGCTCGCCGTTTGCTCCCCGCCGGGGCTCGCCGCCTCCTGCGGATCGCCCAGGGCTGCGCGCCGCGGCGGCCGGGGGCTGCGCGCCGGGGCGGCCCAGGCCGGAGAAGTTAGTTGTGCGCGCCGCTCGTGCGCGGAGTCAGCGAGCGAGCGAGGGAGGCAGCGAGGCGCCGGGGCCATGGGCTGGGGGAGCCGC---TGCTGCTGCCCGGGACGCCTGGACCTGCTGTGCGTGCTGGCGCTGCTCGGGGGCTGCCTGCTCCCCGTGTGCCGGACGCGCGTCTACACCAACCACTGGGCAGTCAAAATCGCCGGCGGCTTCCCGGAGGCCAACCGCATCGCCAGCAAGTACGGATTCATCAACATGGGACAGATCGGAGCCCTGAAGGACTACTACCATTTCTATCATAGCAGGACGATTAAAAGGTCAGTTCTCTCGAGCAGAGGAACCCACAGTTTCATTTCAATGGAACCAAAGGTGGAGTGGATCCAACAGCAAGTGGTAAAAAGACGGACAAAGAGGGATTATGACTTCAGCCGTGCCCAGCCGACTTACTTCAACGATCCCAAGTGGCCGAGCATGTGGTATATGCACTGCAGCGACAACACGCATCCCTGCCAATCAGACATGAATATCGAAGGAGCCTGGAAGAGAGGCTACACGGGAAAGAACATCGTGGTGACCATCTTGGACGATGGCATCGAGAGAACCCATCCGGACCTGCTGCAGAACTATGATGCCCTGGCGAGTTGTGACGTGAACGGGAATGATCTGGACCCAATGCCTCGTTACGATGCCAGCAACGAGAACAAGCACGGGACCCGCTGTGCTGGAGAAGTGGCAGCCGCAGCAAACAACTCTCACTGCACAGTCGGAATTGCTTTCAATGCCAAGATCGGAGGGGTTCGGATGCTGGATGGAGATGTCACAGACATGGTTGAAGCGAAATCGGTTAGCTTCAATCCCCAGCACGTGCATATCTACAGTGCCAGCTGGGGCCCGGATGATGATGGCAAGACCGTGGACGGACCGGCTCCACTCACCCGGCAAGCCTTTGAAAACGGCGTTAGAATGGGGCGGAGAGGCCTCGGCTCTGTTTTTGTCTGGGCCTCAGGAAATGGTGGAAGGAGCAAAGACCACTGTTCCTGTGACGGCTACACCAACAGCATCTACACAATCTCCATCAGCAGCACAGCTGAGAGTGGGAAGAAGCCTTGGTACCTGGAAGAGTGTTCGTCCACGTTGGCCACCACCTACAGCAGTGGAGAGTCCTACGATAAGAAAATAATTACCACAGATCTGAGGCAACGCTGTACAGACAACCACACCGGGACCTCGGCCTCGGCCCCCATGGCTGCGGGCATCATCGCCCTCGCCCTGGAAGCCAATCCGTTTCTGACCTGGAGAGACGTGCAGCATGTTATTGTCAGGACTTCCCGTGCAGGACATTTGAACGCTAATGACTGGAAAACCAATGCTGCGGGTTTTAAGGTGAGCCATCTCTATGGATTTGGACTGATGGACGCAGAAGCCATGGTGATGGAAGCCGAGAAGTGGACCACTGTTCCCCAGCAGCACGTGTGTGTGGAGAGCACAGACCGACAAATCAAGACAATTCGCCCCAACAGCGCCGTGCGCTCCATCTACAAAGCTTCGGGGTGTTCCGATAACCCCAACCACCACGTCAACTACTTGGAGCACGTAGTTGTGCGCATCACCATCACTCACCCGAGGAGGGGAGACCTGGCCATCTACCTGACCTCGCCCTCGGGAACCAGGTCCCAGCTTTTGGCCAACAGGCTTTTTGATCATTCCATGGAAGGATTTAAAAACTGGGAGTTCATGACCATTCATTGCTGGGGAGAACGAGCCACCGGTGACTGGATCCTTGAAGTTTACGATACTCCCTCCCAGCTGAGGAACTTCAAGACCCCAGGGAAGTTGAAAGAATGGTCTTTGGTCCTCTATGGCACCTCCGTGCAGCCCTACTCCCCAACGAACGAGTTTCCTAAGGTAGAACGTGTCCGTTATACCCGAGTCGAAGACCCCACTGAGGACTATGGTACAGAGGATTATGCAGGTCCCTGCGACCCTGAGTGCAGTGAGGTTGGCTGTGACGGCCCCGGCCCGGACCACTGCAGTGACTGCTTGCATTACTACTACAAGCTGAAAAACAACACCAGGATCTGTGTCTCCAGCTGCCCCCCTGGCCACTACCATGCTGACAAGAAGCGGTGCAGGAAGTGTGCCCCCAACTGTGAGTCCTGCTTTGGGAGCCATGGTGACCAGTGTCTGTCCTGTAAATATGGATACTTCCTCAACGAAGAAATCAACAGCTGTGTTACCCACTGCCCCGATGGCTCATACCAGGACACCAAGAAAAGTCTTTGCCGGAAATGCAGTGAGAATTGCAAGACGTGCACAGAATTTCACAATTGCACAGAATGCAGGGATGGGTTAAGCCTGCAGGGATCACAGTGTTCCATCACCTGTGAAGACGGGCAGTACTTCAATGGCCAGGACTGTCAGCCGTGTCACCGCTTCTGTGCCACCTGTGCAGGGGCGGGCGCCACCGGGTGTATCAACTGCACCGAGGGCTACTTCATGGAGGACGGGAGATGCGTGCAGGCCTGTAGCACCAGCTATTACTTGGACCACTCTTCAGAGCACGGATACAAATCCTGCAAGAAATGTGATGCCAGCTGTCTGACATGCAATGGTCCGGGGTTCAAGAACTGTACGAGCTGCCCCAGTGGGTATCTCTTAGACCTAGGGACGTGTCAGATGGGAGCCATCTGCAAGGACGGAGAATACATCGATGAGCATGGCCACTGCCAGATCTGTGACGCCTCGTGTGCCAAGTGCTGGGGGCCCACTCAGGAAGACTGCACTGGCTGCCCTGTCACAAGGGTTTTTGACAATGGCCACTGCGTTTTCAAATGTCCCTCAGGGAAATTTGAATTTCAGAACCAATGCCATTTGTGCCATGACACCTGCCAAGAATGCCAAGGAAATGAGTCTTCCAACTGCACTTCCTGTGGAGTAGAT------------------------------------AAGCATGGCCAGGAGCGC------------TTCCTGTATCAGGGGGAGTGTTGGGAGAGCTGCCCAGCAGGCTACTACCCTGCTGAGGGGCACATCTGCCTGCCCTGCCCTGACAACTGTGAGCTTTGCCACAACGCACACATCTGTGTACGATGCATGGGAGGCTACTTCCTAGTGCCCACCAACCATACCTGCCAGAAGTTGGCGTGTGGACAAGGTGAAGTCCAAGACCCAGACTACGGAGAGTGTGTGCCTTGTGAAGAAGGATGCCTGGGATGCAACTTGGGTGATCCAGGAACCTGTGCTTCATGCGGTATGGGGTATTACATGTTTCAGCACCACTGTCATAAAACGTGTCCCGAGAGGACCTACGGCGAAGGATCTGAATGCAAACCGTGTGACACGAACTGCAGCAACTGTGACCAGCAGGAGTGCTACTCGTGTGAAGAGGGCTTCTTTCTCCTGGGCGGCACCTGTGTGCGCAAATGTGGCCCCGGCTTCTACGGCGACCCGGAGACGGGAGAATGTGAGCCCTGCCACCGGGCCTGTGAAACCTGCACTGGCTTTGGCCACCAGCAGTGTCGCACGTGCCGAGAAGGACTGCAGCTGCGGCAGGGGACGTGTGTGGGTCCCGCACGGACCCCG---GTGGAAGGCGAATTCTGGAAC---------------------------------------------------------------------------------GACATTTTGAGAGGACACCAGCCTTGTCATCCTTCTTGTGAAACCTGCAATGAATCTGCGACCCTGTGCACTTCGTGTCCAAAAGGCACGTATCTGTTGGCCCAGGCCTGTGTCTCCTCGTGTCCTGAAGGCACATGGCCCTCGGTGACGAGTGGTAGCTGCGAAAACTGTCCAGAGGACTGTGCCTCCTGCTCTGGAGCCAATCTTTGCAGAAAGTGCCAGACTCGGCCAGACTTCCCTCTCTTCCTCCATGAAGGCAGGTGCTACACCAGATGTCCTGAGGGCTTCTACGCAGAAGACCGCGCATGTAGGCGCTGCAGCGCCCCCTGCAGAACATGTGAAGGAAATGCCACCAGCTGCCGTTCTTGCCAAGGAGGCTTCGTCTTGGACCAGGGAGCATGCCGGGAAACCTGCCCCGAGAGGCACGTGGCCATGGACGGGGTGTGCAAGCCTTGCCCCAAGATGTGTCAGGACTGCATCCATGAGCAAACATGCAAAGAGTGTATGCCTGAGTCCGTCCTGTACAAGGACATGTGCCATCAGTCCTGTCCCCGCGGCTACTAC------GCAGACAGACGCCAGTGTGTCCCCTGCCACGAAGACTGTCTGGAGTGTGATGGCCCCTCAGCGGATGACTGTGACCTCTGTGCTGAGTCATCCTCGGTTCTCTATGATGGACGCTGCTTGGAGGACTGTCCGGCAGGGACTTACTATGAGAAAGAGACCAAGGAGTGCAGAGAGTGTCACAAGTCTTGCCGGACCTGCTCGTCGCCTGGGACCTGCACCACCTGTCGGGAAGGCCTGGAGGTGGCCAGCCACGGACGCTGTGTGCCTCACAAGGAATGTGCCCCCGTTGAGTACTGGGATGCG---GCTCTGGGATGCAAGCCCTGTCACGCTAAGTGTTTCCGCTGCACCGGGCCCGCAGAGGACCAGTGTCGCACCTGCCCAAGGGACAGCCTTCTTCTCAATACGACCTGCATGCAGGACTGCCCCGAGGGCTACTACGCTGATGAGGACAGCCACCAGTGTGCGCCCTGCCACAGCTCTTGTAGGACATGTGAAGGGAGACGCAGCACACAGTGCCTCTCCTGCCAACCAAGCTTGTTCCAGCTGGAAAAAGAGTGCCTGCCCCAGTGCAGGGAAGGATATTACGCAGAAGAAGCCACCGGACAGTGTGAGAGGTGCAGCAAGAGTTGCAAGGCGTGCCGGGGCCCACGGCCCACCGACTGCCTGTCTTGCGATACGTTTTTCTTCCTGCTCCACTCCAAGGGAGAGTGTCATCGCACCTGCCCAGAGCATTACTATGCGGATCAA------AACACACGGACGTGTGAGAGATGCCACCCAACTTGCAGCAAATGCAGAGGAAAAGGACCGTTGAACTGTTTATCTTGTGTGTGGAGTTACCACCTAGCGGGAGGAATCTGCACCTCAGACTGTCTGGTGGGAGAATACAGAGTGAAAGAGGGGGAGAAGTTTAACTGTGAAAAATGCCACGAAAGCTGCATGGAATGCAAGGGACCCGGCACCAAGAACTGCACTGTGTGCCCCGCCGACCTGGTGCTGCTTCTGGACGACAGTCGTTGTCTACACTGCTGCAATACTTCTGACCCCTCCGATGCCCAGGAGTGCTGTGACTGCCGGGACACCACAGACGAGTGTATCCTTCAAGCAAGTGAAGTTGGGCCTGCAGGCGAGCGGACCAAG---ACAGCCCTGTTCATCACCTCCTCCATTATGCTGGTGCTTCTGCTCGGGGCGGCGGTGATTGTCTGGAAGAAGTCACGGGGCCGAGCCCAGCCAGTAGCAAAAGCCGGCTATGAGAAGCTGGCCGACCCTGGCAAGTCATATGTTTCCTACAAGAGCAGCCATCTTGAAAGCACCAGCTTTGAAGAAGATCAGGTCATTGAGTACAGGGACCAGGACTATGACGAGGAGGAGGATGATGACATCGTCTACATGGGCCAAGATGGCACCATCTACCGGAAATTTAAGTATGGGCTGCTGGATGAT---GATGAGGATGAGCTGGAATACGACGATGAGAGTTACTCC---TTCCAGTAG------------------------------------------------------
>africana
---------------------------------------------------------------------------------------------------------------------------------------------------------------------------------------------------------------------------------------------------------------------------------------------------------------------------------------------------------------------------------------------------------------------------------------------------------------------------------------------------------------------------------------------------------------------------------------------------------------------------------------------------------------------ATGGTTAAG------------------------------------------------------------AATAAGATTGGGGCCCTGAAAGACTACTACCACTTCTACCATAGCAGGACGATTAAAAGGTCAGTTCTCTCGAGCAGAGGAACGCACAGTTTCATTTCAATGGAACCAAAGGTGGAGTGGATCCAACAGCAAGTGGTAAAAAAACGGACGAAGAGGGATTATGACCTCAGTCGTGCCCAGTCGACTTACTTCAATGATCCCAAGTGGCCAAGCATGTGGTATATGCACTGCAGTGACAACACGCATCCCTGCCAATCAGACATGAATATTGAAGGAGCCTGGAAGAGAGGTTACACGGGAAAGAACATTGTGGTCACCATCCTGGACGATGGCATTGAGAGAACACACCCAGATCTGATGCAGAACTATGATGCTCTAGCAAGTTGTGACGTGAATGGGAATGATTTGGACCCAATGCCTCGTTATGATGCAAGCAATGAGAACAAGCATGGGACGCGCTGTGCTGGAGAAGTGGCAGCGGCTGCAAACAACTCTCATTGCACAGTTGGAATTGCTTTCAACGCCAAGATCGGAGGAGTGCGAATGCTAGATGGAGATGTCACGGACATGGTTGAAGCAAAATCAGTTAGCTTCAATCCCCAGCATGTCCACATTTACAGTGCAAGCTGGGGCCCGGATGATGACGGCAAGACGGTGGACGGACCAGCTCCACTCACCCGGCAAGCTTTTGAAAACGGCGTTAGAATGGGGCGGAGAGGCCTCGGCTCCGTTTTTGTCTGGGCATCAGGAAATGGTGGCAGGAGCAAAGACCACTGCTCCTGTGATGGCTACACCAACAGCATCTACACCATCTCCATCAGCAGCACAGCTGAAAGTGGAAAGAAACCTTGGTACCTGGAAGAGTGTTCATCCACACTGGCCACAACCTACAGCAGCGGAGAGTCCTATGATAAGAAAATAATCACTACGGATCTGAGGCAGCGTTGCACAGACAACCACACTGGGACATCAGCCTCAGCGCCCATGGCTGCAGGCATCATTGCATTGGCACTGGAAGCCAATCCGTTTCTGACCTGGAGAGACGTGCAGCATGTTATTGTCAGGACTTCCCGTGCAGGACATTTGAACGCTAATGACTGGAAAACCAATGCTGCTGGTTTTAAGGTGAGCCATCTCTATGGATTTGGACTGATGGATGCAGAGGCCATGGTGATGGAGGCAGAGAAGTGGACCACCGTCCCCCAGCAGCACGTGTGTGTGGAGAGCACGGACCGACAAATCAAGACAATTCGCCCCAACAGCGCCGTACGCTCCATCTACAAAGCTTCGGGCTGCTCAGATAACCCCAACCACCATGTCAACTACCTGGAACATGTAGTGGTACGCATAACCATCACCCACCCCAGGAGGGGAGACCTGGCCATCTACCTGACCTCACCCTCAGGAACCAGGTCCCAGCTTCTCGCCAACAGACTATTTGATCATTCCATGGAAGGATTTAAAAATTGGGAGTTCATGACCATCCACTGTTGGGGAGAAAGAGCTGCAGGTGACTGGATCCTGGAGGTTTATGATACTCCCTCTCAGTTGAGGAACTTCAAGACTCCAGGTAAATTGAAAGAATGGTCTTTGGTCCTCTATGGCACCTCCGTGCAGCCATATTCACCAACCAACGAGTTTCCCAAAGTGGAGCGTGTCCGCTATAGCCGAGTAGAGGACCCTACAGATGACTATGGGACAGAAGATTACGCAGGCTCATGTGACCCTGAGTGCAGTGAGGTTGGCTGTGACGGGCCGGGGCCGGACCACTGCAATGACTGTTTGCATTACTACTACAAGCTGAAAAACAACACCAGGATCTGTGTCTCTAGCTGCCCGCCTGGCCACTACCATGCTGACAAGAAACGATGCAGGAAGTGTGCCCCCAACTGCGAGTCCTGCTTTGGGAGCCACAGCGACCAGTGCTTGTCCTGCAAATATGGCTACTTCCTGAATGAAGACATCAACAGCTGTGTTACTCACTGCCCGGAGGGGTTTTATCAGGACACCAAGAAAAATCTTTGCCGGAAATGCAGCGAAAACTGCAAGACATGTACTGAGTCCCTGAACTGTACAGAATGTAGGGATGGGTTAAGCTTGCAGGGATCCCGGTGTTCTGTCACCTGTGAGGACGGATGGTACTTCGATGGCCAGGACTGTCAACCCTGCCACCGCTTCTGTGCCACCTGCGCTGGGGCAGGAGCTGATGGGTGCATTAACTGCACTGAGGGCTACTTCATGGAGGACGGGAGATGTGTGCAGAGCTGCAGTATCAGCTACTACTTTGACTACCCTTCAGAGAATGGATACAAATCCTGCAAAAAATGTGATGCCAGCTGCTTGACCTGCAATGGTCCAGGGTTCAAGAATTGTACAAGCTGCCCTAGTGGGTACCTCTTAGACTTGGGAATGTGTCAAATGGGAGCAATCTGCAAGGATGGAGAGTACATCGACGAGCATGGCCGCTGCCAGATCTGTGAAGCCTCGTGTGCCAAGTGCTGGGGGCCAACCCAGGAAGACTGCACTGGCTGCCCCGTCACAAGGATTTTTGACAATGGCCGCTGCGTTTTGAACTGTCCTTCACGGAAATTTGAATTTAAGAACCAATGCCATCCATGTCATCACACCTGCCAAGAATGTCAAGGAAGTGAGCCTTCGAACTGCACCTCATGTGGAATAGAT------------------------------------AAGCTTGGCCGACAGCGA------------GTCCTGTTCCGGGGGGAGTGCCGAGAGCGCTGCCCTGCAGGCCACTACCCTGCGCCACAGCACACCTGTCTGCCCTGCCCAGACCACTGCGCCCTTTGCGAGGGCCCGCACTTCTGCAAGCGATGCACCAATGGCTACTTCCTAGTACCCACCAACCACACCTGCCGGAAGTTAGAGTGCGCACAAGGTGAAGTCGAAGATCCAGACTATGAAGAATGTGTGCCTTGTGAAGAAGGATGTCTGGGGTGCAGCTTGGATGATCCAGGAACCTGCACATCATGCGCTATGGGGTATTACATGTTTAAACACCATTGTTACAGAACCTGCCCTGAAAAAACCTACAATGAAGAATTTGAATGCAAAGAGTGCAATCCCAATTGTGGCAACTGTGACCAAAACGAGTGCTACTGGTGTGAAGAGGGCTTCTTCCTCTTGGGCGGCCATTGTGTGAAGAAATGTGGCCCTGGCTTCTATGGCGATCCAGAAGTGGGAGAATGTGAGCCCTGCCACCGAGCCTGCAAAACCTGCATGGGCCTTGGCTATGGAGAATGCAGCAGTTGCCAAGAAGGACTGCAGCTTCTGCATGGGAAATGTGTCAGTCCTGCCCAGACCAAA---GTGGAAGGCAAATTCTGGAAT---------------------------------------------------------------------------------GACATCTTGAGACAACACCAGGCTTGTCATTCTTCTTGTAAAACCTGTAATGGATCTGCAACTCTGTGTACTTCGTGTCCAAAAGGTGCGTACCTGTTGGCTCAGGCCTGTGTCTCCTCCTGCCCCCAAGGCACATGGCCCTCAGCAAGGAGTGGCAGCTGTGAGAACTGTACGGAAGACTGTGCCTCTTGCTCAGAAGCCAATCTTTGCAAAGAGTGCCGGACTCAGCCTGACCACCCTCTCTTTCTCCATAATGGCAGGTGCTACTCCAAGTGCCCCGAGGGCTTTTATGCAGAAGCGGGTCTATGTGAACGCTGCAGCTCACCTTGCAGGACTTGTGAAGGAAACGCCACCCACTGCTTCTCCTGTGAGGGAGGTTTCGTGCTGGAGCAGGGCCTGTGCCGTGAAGCCTGCTCTGAAAGACACGTGGCTGTGGAGGGCGTGTGCAGGCGGTGCCCAGAGATGTGCCAGGACTGCATCCACGAGGAGACATGCAAAGAGTGCATGCCCGATTTCTTCCTGTACAATGATGTGTGCCACCAGTCCTGTCCCCAAGGCTTCTAT------GAGGACTCCCGCCAGTGTGTCCCCTGCCATGAAGACTGCCTGGAGTGCAGTGGCCCCGATGAGGATGACTGTGACCTCTGTGCTGACACATCCTTGGTCCTCTACGATGGGCAGTGTTTGGACGAGTGTCCAACAGGAACTTACTTTGAAAGAGAAAGTAATGATTGCAAAGATTGCCACAAGAGCTGCAAGGCCTGCACATTCCCGGGGACCTGCACAACCTGCCAAGAAGGCCTGTGGAAGAACAGCCATGGGCACTGTGTGGCTTACAAGGAGTGCACCCAAGCGGAGTACTGGGATGAGGAGGCTCACGAGTGCAAGCCCTGTCACATCAAGTGTCTCCAGTGCATGGGGCCCAACAAGGACCAGTGCCGTGCCTGCCCGAGGGAAAGCCTTCTTCTAAACACGACCTGCGTGGAGGACTGCCCCGAGGGCTACTACGCCGATGAGGAGAGCCACCGGTGTGCTCCCTGCCACAGCTCTTGCAGGACATGTGAAGGGAGACACAGCATGCAGTGCCAGTCCTGCTGGCCCGGCTGGTTCCAGCTGGGGAAGGAGTGCCTGCCCCAGTGCAGGGAAGGGTACTACGCAGAAAATTCCACGGGCCAGTGTGAGAGATGCAACAAGAGTTGCAAGGCATGCCGGGGCCCACGGCCTGTAGACTGCCTGTCCTGCGATACCTTCTTCTTTCTGCTCCGCTCCAAAGGAGAGTGTTACCGCACCTGTCCAGAGCATTACTATGCAGACCAG------AGCACACAGACCTGTGAGAGATGCCATCCAACGTGCGATAAATGCAGAGGAAAAGGAGCATTGAATTGCTTGTCCTGTGTGTGGAGTTACCACCTCATGGGAGGAATCTGCACTTCGGATTGTTTTACGGGGAAATACAGAGTGGGAAAGGGAGAAAAATTTAACTGTGAAAACTGCCACGAGAGTTGTGTGGAATGCAAGGGACCTGGAGCCAAGAACTGCACCGTGTGCCCTGCCAACCTATTGCTGCACATGGATGACAACCTCTGCCTCCCCTGCTGTAATGCCTCTGATCCCACCGACACCCAAGAGTGCTGTGACTGTCAGGACACCATCGAAGAGTGCATCCTTCAAACAAGTGAGATCGAGCCTGCAGCTGAGCGCTCCAGG---AGAGCTCTGCTCATCATCTCCTCCATCATGCTGGTGCTGCTGCCTGGGGCAGCCGTGATTGTCTGGAGAAAATCACGGAGCCGAGCCCAACCAGCAAAAAAGGCTGGGTATGAAAAGCTGGCTGACCTGAACAAGGCTTACTCTTCCTACGAGAGCGGCCATCGTGAAAGCACCAGTTTTGAAGAGGATCAGGTGATTGAATACAGGGACCGGGACTACGATGAAGATGATGAGGATGACATTGTCTACATGGGCCAAGATGGCACCGTCTACAGGAAATTTAAGTACGGGCTGCTGAATGACGATGATGAAGATGAGCTGGAATACGACGATGAGAGCTATTCC---TTTAAGTAA------------------------------------------------------
>imitator
---------------------------------------------------------------------------------------------------------------------------------------------------------------------------------------------------------------------------------------------------------------------------------------------------------------------------------------------------------------------------------------------------------------------------------------------------------------------------------------------------------------------------------------------ATGGGCTGGGGGAGCCGC---TGCTGCTGCCCAGGACGCCTGGACCTGCTGTGCGTGCTGGCGCTGCTCGGGGGCTGCCTGCTCCCCGTGTGCAGGACGCGCGTCTACACCAACCACTGGGCAGTCAAAATCGCCGGGGGCTTCTCGGAAGCCGACCGCATCGCCAGCAAGTACGGATTCATCAACATAGGACAGATAGGGGCTCTGAAGGACTACTACCACTTCTACCATAGCAGGACGATTAAAAGGTCAATTATCTCGAGCAGAGGGACCCACAGTTTCATTTCAATGGAACCAAAGGTGGAATGGATCCAACAGCAAGTGGTTAAAAAGCGGACAAAGAGGGATTATGACTTCAGTCGTGCCCAGTCTACCTATTTCAATGATCCCAAGTGGCCAAGCATGTGGTATATGCACTGCAGTGACAATACACACCCCTGCCAGTCTGACATGAATATCGAAGGAGCCTGGAAGAGAGGCTACACGGGAAAGAACATTGTGGTCACTATTCTGGATGATGGAATTGAGAGAACCCATCCAGATCTGATGCAAAACTACGATGCTCTGGCAAGTTGTGACGTGAATGGAAATGACTTGGACCCAATGCCTCGTTACGATGCAAGCAACGAGAACAAGCACGGGACTCGCTGTGCTGGCGAAGTGGCAGCCGCTGCAAACAACTCACACTGCACAGTCGGAATTGCTTTCAACGCCAAGATCGGAGGAGTGCGAATGCTGGATGGAGATGTCACGGACATGGTTGAAGCAAAATCAGTTAGCTTCAACCCCCAGCACGTTCACATTTACAGTGCCAGCTGGGGCCCAGATGATGATGGCAAGACTGTGGACGGACCAGCCCCCCTCACCCGGCAAGCCTTTGAAAACGGCGTTAGAATGGGGCGGAGAGGCCTTGGTTCCGTGTTTGTTTGGGCATCTGGAAATGGCGGAAGGAGCAAAGACCACTGCTCCTGTGATGGCTACACCAACAGCATCTACACCATCTCCATCAGCAGCACTGCAGAAAGTGGAAAGAAACCTTGGTACCTGGAAGAGTGTTCATCTACACTGGCCACAACCTACAGCAGTGGGGAGTCCTACGATAAGAAAATCATCACTACAGATCTGAGGCAGCGCTGCACAGACAACCACACTGGGACGTCAGCCTCAGCCCCCATGGCTGCAGGCATCATTGCACTGGCGCTGGAAGCCAATCCGTTTCTGACCTGGAGAGACGTGCAGCATGTTATTGTCAGGACTTCCCGTGCGGGACATTTGAACGCTAATGACTGGAAAACCAATGCTGCTGGTTTTAAGGTGAGCCATCTTTATGGATTTGGACTGATGGACGCAGAAGCCATGGTGATGGAGGCAGAGAAGTGGACCACTGTTCCCCGGCAGCACGTGTGTGTGGAGAGCACAGACCGACAAATCAAGACAATCCGCCCTAACAGTGCAGTGCGCTCCATCTACAAAGCTTCGGGCTGCTCGGATAACCCCAACCGCCATGTCAACTACCTGGAGCATGTGGTTGTGCGAATCACCATCACTCATCCCCGGAGAGGAGACCTGGCCATCTACCTGACCTCACCCTCGGGAACTAGGTCTCAGCTTTTGGCCAACAGGTTATTTGATCATTCCATGGAAGGATTTAAAAACTGGGAGTTCATGACCATTCATTGCTGGGGAGAACGAGCTGCTGGTGACTGGGTCCTTGAAGTGTATGATACTCCCTCTCAGCTAAGGAACTTTAAGACTCCAGGTAAATTGAAAGAATGGTCTTTGGTCCTCTATGGCACCTCCGTGCAGCCATATTCGCCAACCAATGAGTTTCCTAAAGTGGAACGCTTCCGCTATAGCCGAGTTGAAGACCCCACAGATGACTATGGCACAGAGGATTATGCAGGTCCCTGCGACCCTGAGTGCAGTGAGGTTGGCTGTGACGGGCCAGGACCAGACCACTGCAGTGACTGTTTGCACTACTACTACAAGCTGAAAAACAATACCAGGATCTGTGTCTCCAGCTGCCCCCCTGGCCACTACCATGCCGACAAGAAGCGCTGCAGGAAGTGTGCCCCCAACTGTGAGTCCTGCTTTGGGAGCCATGGTGACCAGTGCCTGTCCTGCAAATATGGATACTTTCTGAATGAGGAAATCAACAGCTGTGTTACTCACTGCCCTGATGGGTCATATCAGGACACCAAGAAAAATCTTTGCCGGAAGTGCAGTGAAAACTGCAAGACATGTACTGAATTCCATAACTGTACAGAATGTAGGGATGGGTTAAGCCTGCAGGGATCCCGGTGTTCTGTCTCCTGTGAAGATGGACGATACTTCAATGGCCAGAACTGCCAGCCCTGCCACCGCTTCTGCGCCACTTGTGCTGGAGCAGGAGCTGATGGATGCATTAACTGCACAGAGGGCTACTTCATGGAGGATGGGAGATGCGTGCAGAGCTGCAGTATCAGCTATTACCTTGACCACTCTTCAGAGAACGGATACAAATCCTGCAAAAAATGTGATACCAGTTGTTTGACGTGCAATGGCCCAGGATTTAAGAACTGTACAAGCTGCCCCAGTGGGTATCTCTTAGACTTAGGAATGTGTCAAATGGGAGCCATTTGCAAGGATGGAGAATATGTTGATGAGCATGGTCACTGCCAGACCTGTGAGGCTTCATGTGCCAAGTGCCGGGGACCAACTCAGGAAGACTGCACTGCCTGTCCCATGACAAGGATTTTAGATGATGGCCATTGTGTATCGAACTGTCCCTCATGGAAATTTGAATTTGAGAACCGATGCCATCCATGCCACCACACCTGCCAGAGATGCCAAGGAAGTGGGCCTACCCACTGTACCTCCTGTGGAGCAGAC------------------------------------AACTATGGCCGAGAGCAC------------TTCCTGTACCAGGGAGAGTGTCGAGATAGCTGCCCAGATGGCCACTACCCCACGGGCGGGAACACCTGCCTGCCCTGCCCAGACAACTGTGAGCTTTGCCACAGCGCACATGTCTGCACAAGATGCATGAGGGGTTACTTCATAGCGCCCACCAACCACACATGCCAGAAGTTGAAGTGTGGACGAGGTGAAGTCCAAGACCCAGACTATGAAGAATGTGTCCCTTGTGAAGAAGGATGTCTGGGATGCAGCTTGGATGACCCAGGAACCTGCACATCTTGCGCTATGGGGTATTACATGTTTGATCACCATTGTTATAAAATCTGTCCTGAGAAGACCTACAGTGAGGAACTGGAATGCAAGGCATGCAATAGTAACTGTGGCAGCTGTGACCAGAACGAGTGTTATTGGTGTGAAGAGGGCTTCTTTCTCTTGGGTGGCAGCTGTGTGAGGCAGTGTGGCCCTGGCTTCTATGGTGACCAAGAAATGGGAGAATGTGAGCGCTGCCACCAAGCGTGCGAAACCTGCACAGGCCCCGGCCGTGACGAGTGCAGCAGCTGCCCAGAAGGACTGCAGCCGCTGCGTGGGATGTGTGTGCACGCCACGCAGGCCCAG---GTGGAGGGCAAATTCTGGAAC---------------------------------------------------------------------------------GATATTTTGAATAAATATGAGACTTGTCATTATTCTTGCAAAACCTGCAATGGATCTGCAACTCTGTGCACTTCATGTCCCAAAGGTGCATATCTGTTGGCTCAGGCCTGTGTCTCCTCCTGTCCTGAAGGCACATGGCCCTCTGTAAGGAGCAGGAGATGTGAGAACTGTACAGAGACCTGTGCCATCTGCTCTGGAGCCAGTCTTTGTGAAAAGTGCCAGATGCAGCCTGGCCACCCTCTCTTCCTCCATCAAGGCAGGTGCCTCTCCAAGTGCCAGGAGGGCTTCTATGCAGAAGACGGCGTATGTGAACGCTGTAGCTCTCCTTGCAGAACGTGTGAAGGAAACGCCACCAACTGCCATTCTTGTGAAGGAGCCCTCGTCCTGCACCACGGAGTGTGCCAGGAAACCTGCCCGGAGAGGCACGTGGCTGTGGAGGGGGTGTGCAAGCACTGCCCAGAGATGTGTCAGGACTGCATCCATGAGAAAACATGCAAAGAGTGCGTGCCTGAGTTCTTCCTGCACAATGATGTGTGCCACCAGTCCTGTCCCCGTGGCTCCTAT------GCAGACTCACGCCACTGTGTCCCCTGCCATAAAGACTGCCTGGAGTGCAGTGGCCCCAACGCTGACGACTGCGAGCTCTGTCTTGAGAGTTCCTGGGTCCTCTACGATGGGCTGTGCTTGGAGGAGTGTCCAGCAGGAACCTATTATGAAAAAGAGACTAAGGAGTGCAGAGATTGCCACAAATCCTGCTTGACCTGCTCATCATCTGGAACCTGCACCACCTGTCAAAAAGGCCTGATGAAGAACCCCCGTGGGAGCTGCGTGGCCAATGAGAAATGCACCCCCTACGAGTACTGGGATGAGGATGCTGCTAGGTGCAAGCTCTGCCACGCTAAGTGCCTCCACTGCACAGGGCCGGCGGAGGACCAGTGCCGCACGTGCTCCAGGGACAGCCTTCTTCTCAACACAACCTGTGTGAAGGACTGCCCAGAGGGCTACTATGCCGATGAGGACAGCCACCGGTGTGCCCGCTGCCACAGCTCTTGCAGGACGTGTGACGGGAGACACAGCAGGCAGTGCCGCTCCTGCCCCCCGGGCTGGTTTCAGCTGGGAAGAGAGTGCCTGCTCCAGTGCAGGGAAGGATATTACGCAGAAAACTCCACCGGCCGGTGTGAGAGGTGCAACAGGAGCTGCAAGACGTGCCAGGGCCCACAGCCCACAGACTGCCTGTCTTGCGATACATTTTTCTTTCTACTTCGCTCCAAAGGAGAATGTCATCGCACCTGCCCAGACCATTATTATGCCGAGCAA------AGGACACAGACCTGTGAGAGATGCCATCCGACTTGCGATCAATGCAAAGGAAAAGGAGCGTTGAATTGCCTAACCTGTGTGTGGAGTTACCACCTCATGGGAGGGATCTGCACCTCGGAATGTCTTGTTGGAGAATACAGAGTGGGAGAGGGAAAGAAATTTAACTGTGAAAAATGCCATGAGAGTTGCATGGAATGCAAGGGACCAGGAGCCAAGAACTGCACCATGTGCCCTGCTAACCTGGCGCTACACATGGACGACAGCCGCTGCCTCCACTGCTGCAACACCTCTGATTCCACCAGTGCCCAGGACTGCTGTGACTGCCAGGACACCATGGAAGAATGCATCCTTCGAACAAGCAAGGTTGGGCCTGCAGCTGAGCACTTCAAG---ACAGCTCTGTTCATCACTTCCTCCGTGATGCTGGCCCTTCTGATCGGGGCAGCTGTGGTTGTGTGGAGGAAATCACGTGGCCGAGTCCAGGCAACAGAAAAGGCCGGCTATGAAAAGCTGGCCGACCCCAACAAGTCTTACTCCGCCTATAAGAGTAGCTATAGGGAGAGCACCAGCTTTGAAGAGGATCAGGTGATTGAGTACAGGGATCGGGACTATGATGAGGATGACGACGATGACATCGTGTACATGGGCCAGGATGGCACAGTCTACCGGAAATTTAAGTACGGGCTGCTGGATGATGATGATGAAGATGAGCTGGAATATGATGATGAGAGTTACTCC---TACCAGTAA------------------------------------------------------
>anubis
---------------------------------------------------------------------------------------------------------------------------------------------------------------------------------------------------------------------------------------------------------------------------------------------------------------------------------------------------------------------------------------------------------------------------------------------------------------------------------------------------------------------------------------------ATGGGCTGGGGGAGCCGC---TGCTGCTGCCCGGGACGTTTGGACCTGCTGTGCGTGCTGGCGCTGCTCGGGGGCTGCCTGCTCCCCGTGTGCCGGACGCGCGTCTACACAAACCACTGGGCAGTCAAAATCGCCGGGGGCTTCCCGGAGGCCAACCGTATCGCCAGCAAGTACGGATTCATCAACATAGGACAGATAGGGGCCCTGAAGGACTACTACCACTTCTACCATAGCAGGACGATTAAAAGGTCAGTTATCTCAAGCAGAGGGACCCACAGTTTCATTTCAATGGAACCAAAGGTGGAATGGATCCAACAGCAAGTGGTAAAAAAGCGGACAAAGAGGGATTATGACTTCAGTCGTGCCCAGTCTACCTATTTCAATGATCCCAAGTGGCCCAGCATGTGGTATATGCACTGCAGTGACAATACGCATCCCTGCCAGTCTGACATGAATATCGAAGGAGCCTGGAAGAGAGGCTACACGGGAAAGAACATTGTGGTCACTATTCTAGATGACGGAATTGAGAGAACCCATCCAGATCTGATGCAAAACTACGATGCTCTGGCAAGTTGCGACGTGAATGGGAATGACTTGGACCCCATGCCTCGTTATGATGCAAGCAACGAGAACAAGCACGGGACTCGCTGTGCTGGGGAAGTGGCAGCCGCTGCAAACAATTCGCACTGCACAGTCGGAATTGCTTTCAACGCCAAGATCGGAGGAGTGCGAATGCTGGACGGAGATGTCACGGACATGGTTGAAGCAAAATCAGTTAGCTTCAACCCCCAGCACGTGCACATTTACAGCGCCAGCTGGGGCCCGGATGATGATGGCAAGACTGTGGACGGACCAGCCCCCCTCACCCGGCAAGCCTTTGAAAACGGCGTTAGAATGGGGCGGAGAGGCCTCGGCTCTGTGTTTGTTTGGGCATCTGGAAATGGCGGAAGGAGCAAAGACCACTGCTCCTGTGATGGCTACACCAACAGCATCTACACCATCTCCATCAGCAGCACTGCAGAAAGTGGGAAGAAACCTTGGTACCTGGAAGAGTGCTCATCCACGCTGGCCACAACCTACAGCAGCGGGGAGTCCTACGATAAGAAAATTATCACTACAGATCTGAGGCAGCGTTGCACGGACAACCACACTGGGACGTCGGCCTCAGCCCCCATGGCTGCAGGCATCATTGCACTGGCCCTGGAAGCCAATCCGTTTCTGACCTGGAGAGACGTACAGCATGTTATTGTCAGGACTTCCCGTGCGGGACATTTGAACGCTAATGACTGGAAAACCAATGCTGCTGGTTTTAAGGTGAGCCATCTTTATGGATTTGGACTGATGGATGCAGAAGCCATGGTGATGGAGGCAGAGAAGTGGACCACCGTTCCCCGGCAGCACGTGTGTGTGGAGAGCACAGACCGACAAATCAAGACAATCCGCCCTAACAGTGCAGTGCGCTCCATCTACAAAGCTTCGGGCTGCTCGGATAACCCCAACCGCCATGTCAACTACCTGGAGCATGTCGTTGTGCGCATCACCATCACCCACCCCAGGAGAGGAGACCTGGCCATCTACCTGACCTCGCCCTCGGGAACTAGGTCTCAGCTTTTGGCCAACAGGCTATTTGATCACTCCATGGAAGGATTTAAAAACTGGGAGTTCATGACCATTCATTGCTGGGGGGAAAGAGCTGCTGGTGACTGGGTCCTTGAAGTTTATGATACTCCCTCTCAGCTAAGGAACTTTAAGACTCCAGGTAAATTGAAAGAATGGTCTTTGGTCCTCTATGGCACCTCCGTGCAGCCATATTCACCAACCAATGAGTTTCCTAAAGTGGAACGGTTCCGCTATAGCCGAGTTGAAGACCCCACAGACGACTATGGCACAGAGGATTATGCAGGTCCCTGCGACCCTGAGTGCAGTGAGGTTGGCTGTGACGGGCCAGGACCAGACCACTGCAATGACTGTTTGCACTACTACTACAAGCTGAAAAACAATACCAGGATCTGTGTCTCCAGCTGCCCCCCTGGCCACTACCACGCCGACAAGAAGCGCTGCAGGAAGTGTGCTCCCAACTGTGAGTCCTGCTTTGGGAGCCATGGTGACCAGTGCCTGTCCTGCAAATATGGATACTTTCTGAATGAAGAAACCAACAGCTGTGTTACTCACTGCCCCGATGGGTCATATCAGGATACCAAAAAAAATCTTTGCCGGAAATGCAGTGAAAACTGCAAGACATGTACTGAATTCCATAACTGTACAGAATGTAGGGATGGGTTAAGCCTGCAGGGATCCCGGTGTTCTGTCTCCTGTGAAGACGGACAGTACTTCAATGGCCAGGACTGCCAGCCCTGCCACCGCTTCTGCGCCACTTGTGCTGGGGCAGGAGCTGATGGGTGCATTAACTGCACAGAGGGCTACTTCATGGAGGATGGGAGATGCGTGCAGAGCTGTAGTATCAGCTATTACTTTGACCACTCTTCAGAGAATGGATACAAATCCTGCAAAAAATGTGATACCAGTTGTTTGACGTGCAATGGCCCAGGATTCAAGAACTGTACAAGCTGCCCCAGTGGGTATCTCTTAGACTTAGGAATGTGTCAAATGGGAGCCATTTGCAAGGATGGAGAATACGTTGATGACCATGGCCACTGCCAGACCTGTGAGGCCTCATGTGCCAAGTGCCGGGGACCAACCCAGGAAGACTGCACTACCTGCCCCATGACAAGGATTCTTGATGATGGCCGCTGTGTTTCCAACTGTTCCTCACGGAAATTTGAATTTGAGAACCAATGCCATCCATGCCACCACACCTGCCAGAGATGCCAAGGAAGCGGCCCTACCCACTGTACCTCCTGTGAAGCAGAC------------------------------------AACTATGGCCGAGAGTAC------------TTCCTATACCAGGGAGAGTGTCGAGAGAGCTGCCCAGAGGGCCACTATGCCACTGAAGGGAATACCTGCCTGCCCTGCCCAGACAACTGTGAGCTTTGCCACAACATGCACATCTGCACAAGATGCACAAGGGGCTACTTCATAGCGCCCACCAACCACACGTGCCAGAAGTTGGAGTGTGGACAAGGTGAAGTCCAAGACCCAGACTATGAAGAATGTGTCCCTTGCGAAGAAGGATGTCTGGGATGCAGCTTGGATGATCCAGGAACGTGCACATCTTGCGCTACGGGGTATTACAGGTTTGATCAGCATTGTTATAAAACCTGTCCTGAGAAGACCTACAGTGAGGAACTGGAATGCAAGGCATGCGACAGTAACTGTGGCAGCTGTGACCAGAATGGGTGTTACTGGTGTGAAGAGGGCTTCTTTCTCTTGGGTGGCAGTTGTGTGAGGAAATGTGGCCCTGGATTCTATGGTGACCAAGAAATGGGAGAATGTGAGCCCTGCCACCGAGAGTGTGAAACCTGCACAGGCCCTGGTCATGACGAGTGCAGCAGCTGCCAGGAAGGACTGCAGCCGCTGCATGGGGTGTGCGTGCGTGCCACCCAGACCCAG---GAGGAGGGCAAATTCTGGAAT---------------------------------------------------------------------------------GATACTTTGAGAAAATCCCAGCCTTGTCATTCTTCTTGTAAAACCTGCAATGGATCTGCAACTCTGTGCACTTCATGTCCCAAAGGTGCATATCTTTTGGCTCAGGCCTGTGTTTCCTCCTGTCCCCAAGGCACATGGCCTTCTGTAAGGAGCAGGAGCTGCGAGAACTGTTCGGAGGCCTGTGCCATCTGCTCTGGAGCCGATCTTTGCAAAAAGTGCCGGATGCAGCTGGGCCTCCCTCTCTTCCTCCATGAAGGCAGGTGCTACTCCAAGTGCCCGGAGGGCTCTTACGCAGAAGATGGCGTATGTGAACGTTGTAGCTCTCCTTGCAGAACGTGTGAAGGAAACACCACCAACTGCCATTCTTGTGAAGGAGGCCTCGTCCTGCACCACGGAGTGTGCCAGGAAACCTGCCCCGAGAGGCACGTGGCTGTGGAGGGGGTGTGCAAGCATTGTCCGGAGATGTGTCAGGACTGCATCCATGAGAAAACATGCAAAGAGTGCATGCCTGAGTTCTTCCTGCATGATGATATGTGCCACCAGTCCTGTCCCCGTGGCTTCTAC------GCAGACTCGCGCCACTGTGTCCCCTGCCATAAAGACTGTCTGGAGTGCAGTGGCCCCAAAGTCGACGACTGCGAGCTCTGTCGTGAGAGTTCCTGGGTCCTCTATGATGGGCTGTGCTTGGAGGAGTGTCCAGCAGGAACCTATTATGAAAAAGAGACTAACGAGTGCAGAGATTGTCACAAGTCCTGCTTGACCTGCTCATCGTCTGGGACCTGCACTGCCTGTCAGAAAGGCCTGAGGATGAACCCTCATGGGAGCTGCCTGGCCAACAAGAAATGTGGCCCCTCCGAGTACTGGGATGAGGATGCTCCCGGGTGCAAGCCCTGCCACACTAAGTGCTTCCACTGCACGGGGCCGGCGGAAGACCAGTGTCAAACATGCCCCAGCGTCAGCCTTCTTCTCAACACAACCTGTGTGAAGGACTGCCCAGAGGGCTATTATGCTGATAAGGACAGCCACCAGTGTGCCCGCTGCCACAGCTCTTGCAGGACATGTGAAGGGAGACACAGCAGGCAGTGCCACTCCTGCCGACCAGGCTGGTTCCAGCTGGGAAAAGAGTGCCTGCTCCAGTGCAGGGAAGGGTATTACGCAGACAACTCCACTGGCCGGTGTGAGAGGTGCCACAGGATCTGCAAGGGGTGCCGGGGCCCACGGCCCACAGACTGCCTGTCTTGCGAGAGATTTTTCTTTCTGCTCCGCTCCAAAGGAGAGTGTCATCCCTCCTGCCCAGACCATTACTATGTAGAGCAA------AGCACACAGACCTGTGAGAGATGCCATCCGACTTGTGATCAATGCAAAGGAAAAGGAGCGTTGAATTGCTTATCCTGTGTGTGGAGTTACCACCTCATGGGAGGGATCTGCACCTCGGACTGTCTTGTTGGGGAATACAGAGTGGGAGAGGGAGAGAAGTTTAACTGTGAAAAATGCCACGAGAGCTGCATGGAATGCAAGGGACCAGGGGCCAAGAACTGCACCTTGTGCCCCGCCAACCTGGTGCTGCACGTGGACGACAGCCGCTGCCTCCACTGCTGCAACACCTCCGATCCCACCAGTGCCCAGGAGTGCTGTGACTGCCAGGACACCACGGAAGAGTGCGTCCTTCGAACAAGCAAGGTTAGGCCTGCAGCTGAGCACTTCAAG---ACAGCTCTATTCATCACCTCCTCCGTGATGCTAGCGCTTCTGCTCGGGGCAGCTGTGGTCGTGTGGAAGAAATCTCGCGGCCGAGTCCAGCCAGCAGCAAAGGCCGGCTATGAAAAGCTGGCCGACCCCAACAAGTCTTACTCCTCCTATAAGAGCAGCTATGGAGAGAGCACCAGCTTTGAAGAGGATCAGGTGATTGAGTACAGGGATCGGGACTATGATGAGGATGACGATGATGACATCGTCTACATGGGCCAGGATGGCACAGTCTACCGGAAATTTAAGTATGGGCTGCTGGATGACGATGACGAAGATGAGCTGGAATACGATGATGAGAGTTACTCCTACTACCAGTAA------------------------------------------------------
>fascicula
---------------------------------------------------------------------------------------------------------------------------------------------------------------------------------------------------------------------------------------------------------------------------------------------------------------------------------------------------------------------------------------------------------------------------------------------------------------------------------------------------------------------------------------------ATGGGCTGGGGGAGCCGC---TGCTGCTGCCCGGGACGTTTGGACCTGCTGTGCGTGCTGGCGCTGCTCGGGGGCTGCCTGCTCCCCGTGTGCCGGACGCGCGTCTACACAAACCACTGGGCAGTCAAAATCGCCGGGGGCTTCCCGGAGGCCAACCGTATCGCCAGCAAGTACGGATTCATCAACATAGGACAGATAGGGGCCCTGAAGGACTACTACCACTTCTACCATAGCAGGACGATTAAAAGGTCAGTTATCTCAAGCAGAGGGAACCACAGTTTCATTTCAATGGAACCAAAGGTGGAATGGATCCAACAGCAAGTGGTAAAAAAGCGGACAAAGAGGGATTATGACTTCAGTCGTGCCCAGTCTACCTATTTCAATGATCCCAAGTGGCCCAGCATGTGGTATATGCACTGCAGTGACAATACGCATCCCTGCCAGTCTGACATGAATATCGAAGGAGCCTGGAAGAGAGGCTACACGGGAAAGAACATTGTGGTCACTATTCTGGATGACGGAATTGAGAGAACCCATCCAGATCTGATGCAAAACTACGATGCTCTGGCAAGTTGCGACGTGAATGGGAATGACTTGGACCCAATGCCTCGTTATGATGCAAGCAACGAGAACAAGCACGGGACTCGCTGTGCTGGGGAAGTGGCAGCCGCTGCAAACAATTCGCACTGCACAGTCGGAATTGCTTTCAACGCCAAGATCGGAGGAGTGCGAATGCTGGACGGAGATGTCACGGACATGGTTGAAGCAAAATCAGTTAGCTTCAACCCCCAGCACGTGCACATTTACAGCGCCAGCTGGGGCCCGGATGATGATGGCAAGACTGTGGACGGACCAGCCCCCCTCACCCGGCAAGCCTTTGAAAACGGCGTTAGAATGGGGCGGAGAGGCCTCGGCTCTGTGTTTGTTTGGGCATCTGGAAATGGCGGAAGGAGCAAAGACCACTGCTCCTGTGATGGCTACACCAACAGCATCTACACCATCTCCATCAGCAGCACTGCAGAAAGCGGAAAGAAACCTTGGTACCTGGAAGAGTGCTCATCCACGCTGGCCACAACCTACAGCAGCGGGGAGTCCTACGATAAGAAAATTATCACTACAGATCTGAGGCAGCGTTGCACGGACAACCACACTGGGACGTCGGCCTCAGCCCCCATGGCTGCAGGCATCATTGCACTGGCCCTGGAAGCCAATCCGTTTCTGACCTGGAGAGACGTACAGCATGTTATTGTCAGGACTTCCCGTGCGGGACATTTGAACGCTAATGACTGGAAAACCAATGCTGCTGGTTTTAAGGTGAGCCATCTATATGGATTTGGACTGATGGATGCAGAAGCCATGGTGATGGAGGCAGAGAAGTGGACCACCGTTCCCCGGCAGCACGTGTGTGTGGAGAGCACAGACCGACAAATCAAGACAATCCGCCCTAACAGTGCAGTGCGCTCCATCTACAAAGCTTCGGGCTGCTCGGATAACCCCAACCGCCATGTCAACTACCTGGAGCATGTCGTTGTGCGCATCACCATCACCCACCCCAGGAGAGGAGACCTGGCCATCTACCTGACCTCGCCCTCGGGAACTAGGTCTCAGCTTTTGGCCAACAGGCTATTTGATCATTCCATGGAAGGATTTAAAAACTGGGAGTTCATGACCATTCATTGCTGGGGGGAAAGAGCTGCTGGTGACTGGGTCCTTGAAGTTTATGATACTCCCTCTCAGCTAAGGAACTTTAAGACTCCAGGTAAATTGAAAGAATGGTCTTTGGTCCTCTATGGCACCTCCGTGCAGCCATATTCACCAACCAATGAGTTTCCTAAAGTGGAACGGTTCCGCTATAGCCGAGTTGAAGACCCCACAGACGACTATGGCACAGAGGATTATGCAGGTCCCTGCGACCCTGAGTGCAGTGAGGTTGGCTGTGACGGGCCAGGACCAGACCACTGCAATGACTGTTTGCACTACTACTACAAGCTGAAAAACAATACCAGGATCTGTGTCTCCAGCTGCCCCCCTGGCCACTACCACGCCGACAAGAAGCGCTGCAGGAAGTGTGCTCCCAACTGTGAGTCCTGCTTCGGGAGCCATGGTGAGCAGTGCCTGTCCTGCAAATATGGATACTTTCTGAATGAAGAAACCAACAGCTGTGTTACTCACTGCCCCGATGGGTCATATCAGGATACCAAAAAAAATCTTTGCCGGAAATGCAGTGAAAACTGCAAGACATGTACTGAATTCCATAACTGTACAGAATGTAGGGATGGGTTAAGCCTGCAGGGATCCCGGTGTTCTGTCTCCTGTGAAGACGGACGGTACTTCAATGGCCAGGACTGCCAGCCCTGCCACCGCTTCTGCGCCACTTGTGCTGGGGCAGGAGCTGATGGGTGCATTAACTGCACAGAGGGCTACTTCATGGAGGATGGGAGATGCGTGCAGAGCTGTAGTATCAGCTATTACTTTGACCACTCTTCAGAGAATGGATACAAATCCTGCAAAAAATGTGATACCAGTTGTTTGACGTGCAATGGCCCAGGATTCAAGAACTGTACAAGCTGCCCCAGTGGGTATCTCTTAGACTTAGGAATGTGTCAAATGGGAGCCATTTGCAAGGATGGAGAATACGTTGATGACCATGGCCACTGCCAGACCTGTGAGGCCTCATGTGCCAAGTGCCGGGGACCAACCCAGGAAGACTGCACTACCTGCCCCATGACAAGGATTCTTGATGATGGCCGCTGTGTTTCCAACTGTCCCTCACAGAAATTTGAATTTGAGAACCAATGCCATCCATGCCACCACACCTGCCAGAGATGCCAAGGAAGCGGCCCTACCCACTGCACCTCCTGTGAAGCAGAC------------------------------------AACTATGGCCGAGAGTAC------------TTCCTATACCAGGGAGAGTGTCGAGAGAGCTGCCCAGAGGGCCACTATGCCACTGAAGGGAATACCTGCCTGCCCTGCCCAGACAACTGTGAGCTTTGCCACAACATGCACATCTGCACAAGATGCACAAGGGGCTACTTCATAGCGCCCACCAACCACACGTGCCAGAAGTTGGAGTGTGGACAAGGTGAAGTCCAAGACCCAGACTATGAAGAATGTGTCCCTTGTGAAGAAGGATGTCTGGGATGCAGCTTGGATGATCCAGGAACGTGCACATCTTGCGCTATGGGGTATTACAGGTTTGATCAGCATTGTTATAAAACCTGTCCTGAGAAGACCTACAGTGAGGAACTGGAATGCAAGGCATGCGATAGTAACTGTGGCAGCTGTGACCAGAATGGGTGTTACTGGTGTGAAGAGGGCTTCTTTCTCTTGGGTGGCAGTTGTGTGAGGAAATGTGGCCCTGGATTCTATGGTGACCAAGAAATGGGAGAATGTGAGCCCTGCCACCGAGAGTGCGAAACCTGCACAGGCCCTGGTCATGACGAGTGCAGCAGCTGCCGGGAAGGACTGCAGCCGCTGCGTGGGGTGTGCGTGCGTGCCACCCAGACCCAG---GAGGAGGGCAAATTCTGGAAT---------------------------------------------------------------------------------GATACTTTGAGAAAATCCCAACCTTGTCATTCTTCTTGTAAAACCTGCAATGGATCTGCAACTCTGTGCACTTCATGTCCCAAAGGTGCATATCTTTTGGCTCAGGCCTGTGTTTCCTCCTGTCCCCAAGGCACATGGCCTTCCGTAAGGAGCAGGAGCTGCGAGAACTGTTCGGAGGCCTGTGCCGTCTGCTCTGGAGCCGATCTTTGCAAAAAGTGCCGGATGCAGCTGGGCCTCCCTCTCTTCCTCCATGAAGGCAGGTGCTACTCCAAGTGCCCGGAGGGCTCTTACGCAGAAGATGGCGTATGTGAACGTTGTAGCTCTCCTTGCAGAACGTGTGAAGGAAACACCACCAACTGCCATTCTTGTGAAGGAGGCCTCGTCCTGCACCACGGAGTGTGCCAGGAAACCTGCCCCGAGAGGCACGTGGCTGTGGAGGGGGTGTGCAAGCATTGTCCAGAGATGTGTCAGGACTGCATCCATGAGAAAACATGCAAAGAGTGCATGCCTGAGTTCTTCCTGCATGATGATATGTGCCACCAGTCCTGTCCCCGTGGCTTCTAC------TCAGACTCGCGCCACTGTGTCCCCTGCCATAAAGACTGTCTGGAGTGCAGTGGCCCCAAAGTCGACGACTGCGAGCTCTGTCATGAGAGTTCCTGGGTCCTCTATGATGGGCTGTGCTTGGAGGAGTGTCCAGCAGGAACCTATTATGAAAAAGAGACTAACGAGTGCAGAGATTGTCACAAGTCCTGCTTGACCTGCTCATCGTCTGGGACCTGCACCACCTGTCAGAAAGGCCTGAGGATGAACCCTCATGGGAGCTGCCTGGCCAACAAGAAATGTGGTCCCTCCGAGTACTGGGATGAGGATGCTCCCGGGTGCAAGCCCTGCCACACTAAGTGCTTCCACTGCACGGGGCCGGCGGAGGACCAGTGTCAAACATGCCCCAGGGTCAGCCTTCTTCTCAACACAACCTGTGTGAAGGACTGCCCAGAGGGCTATTATGCCGATGAGGACAGCCACCAGTGTGCCCGCTGCCACAGCTCTTGCAGGACATGTGAAGGGAGACACAGCAGGCAGTGCCACTCCTGCCAACCAGGCTGGTTCCAGCTGGGAAGAGAGTGCCTGCTCCAGTGCAGGGAAGGGTATTACGCAGACAACTCCACCGGCCGGTGTGAGAGGTGCCACAGGATCTGCAAGGGGTGCCGGGGCCCACGGCCCACAGACTGCCTGTCTTGCGAGAGATTTTTCTTTCTGCTCCGCTCCAAAGGAGAGTGTCGTCCCTCCTGCCCAGACCATTACTATGTAGAGCAA------AGCACACAGACCTGTGAGAGATGCCATCCGACTTGTGGTCAATGCAAAGGAAAAGGAGCGTTGAATTGCTTATCCTGTGTGTGGAGTTACCACCTCATGGGAGGGATCTGCACCTCGGACTGTCTTGTTGGGGAATACAGAGTGGGAGAGGGAGAGAAGTTTAACTGTGAAAAATGCCACGAGAGCTGCATGGAATGCAAGGGACCAGGGGCCAAGAACTGCACCTTGTGCCCCGCCAACCTGGTGCTGCACATGGACGACAGCCGCTGCCTCCACTGCTGCAACACCTCCGATCCCACCAGTGCCCAGGAGTGCTGTGACTGCCAGGACACCACGGAAGAGTGCATCCTTCGAACAAGCAAGGTTAGGCCTGCAGCTGAGCACTTCAAG---ACAGCTCTATTCATCACCTCCTCCGTGATGCTAGCGCTTCTGCTCGGGGCAGCTGTGGTCGTGTGGAAGAAATCTCGCGGCCGAGTCCAGCCAGCAGCAAAGGCCGGCTATGAAAAGCTGGCCGACCCCAACAAGTCTTACTCCTCCTATAAGAGCAGCTATGGAGAGAGCACCAGCTTTGAAGAGGATCAGGTGATTGAGTACAGGGATCGGGACTATGATGAGGATGATGATGATGACATCGTCTACATGGGCCAGGATGGCACAGTCTACCGGAAGTTTAAGTATGGGCTGCTGGATGACGATGACGAAGATGAGCTGGAATACGATGACGAGAGTTACTCCTACTACCAGTAA------------------------------------------------------
>sabaeus
---------------------------------------------------------------------------------------------------------------------------------------------------------------------------------------------------------------------------------------------------------------------------------------------------------------------------------------------------------------------------------------------------------------------------------------------------------------------------------------------------------------------------------------------ATGGGCTGGGGGAGCCGC---TGCTGCTGCCCGGGACGTTTGGACCTGCTGTGCGTGCTGGCGCTGCTCGGGGGCTGCCTGCTCCCCGTGTGCCGGACGCGCGTCTACACAAACCACTGGGCAGTCAAAATCGCCGGGGGCTTCCCGGAGGCCAACCGTATCGCCAGCAAGTACGGATTCATCAACATAGGACAGATAGGGGCCCTGAAGGACTACTACCACTTCTACCATAGCAGGACGATTAAAAGGTCAGTTATCTCAAGCAGAGGGACCCACAGTTTCATTTCAATGGAACCAAAGGTGGAATGGATCCAACAGCAAGTGGTAAAAAAGCGGACAAAGAGGGATTATGACTTCAGTCGTGCCCAGTCTACCTATTTCAATGATCCCAAGTGGCCCAGCATGTGGTATATGCACTGCAGTGACAATACGCATCCCTGCCAGTCTGACATGAATATCGAAGGAGCCTGGAAGAGAGGCTACACGGGAAAGAACATTGTGGTCACTATTCTGGATGACGGAATTGAGAGAACCCATCCAGATCTGATGCAAAACTACGATGCTCTGGCAAGTTGCGACGTGAATGGGAATGACTTGGACCCAATGCCTCGTTATGATGCAAGCAACGAGAACAAGCACGGGACTCGCTGTGCTGGAGAAGTGGCAGCCGCTGCAAACAATTCGCACTGCACAGTCGGAATTGCTTTCAACGCCAAGATCGGAGGAGTGCGAATGCTGGACGGAGATGTCACGGACATGGTTGAAGCAAAATCAGTTAGCTTCAACCCCCAGCACGTGCACATTTACAGCGCCAGCTGGGGCCCGGATGATGATGGCAAGACTGTGGACGGACCAGCCCCCCTCACCCGGCAAGCCTTTGAAAACGGCGTTAGAATGGGGCGGAGAGGCCTCGGCTCTGTGTTTGTTTGGGCATCTGGAAATGGCGGAAGGAGCAAAGACCACTGCTCCTGTGATGGCTACACCAACAGCATCTACACCATCTCCATCAGCAGCACCGCAGAAAGCGGAAAGAAACCTTGGTACCTGGAAGAGTGCTCATCCACGCTGGCCACAACCTACAGCAGCGGGGAGTCCTACGATAAGAAAATTATCACTACAGATCTGAGGCAGCGTTGCACGGACAACCACACTGGGACGTCGGCCTCAGCCCCCATGGCTGCAGGCATCATTGCACTGGCCCTGGAAGCCAATCCGTTTCTGACCTGGAGAGACGTACAGCATGTTATTGTCAGGACTTCCCGTGCGGGACATTTGAACGCTAATGACTGGAAAACCAATGCTGCTGGTTTTAAGGTGAGCCATCTTTATGGATTTGGACTGATGGATGCAGAAGCCATGGTGATGGAGGCAGAGAAGTGGACCACCGTTCCCCGGCAGCACGTGTGTGTGGAGAGCACAGACCGACAAATCAAGACAATCCGCCCTAACAGTGCAGTGCGCTCCATCTATAAAGCTTCGGGCTGCTCAGATAACCCCAACCGCCATGTCAACTACCTGGAGCATGTCGTTGTGCGCATCACCATCACCCACCCCAGGAGAGGAGACCTGGCCATCTACCTGACCTCGCCGTCGGGAACTAGGTCTCAGCTTTTGGCCAACAGGCTATTTGATCACTCCATGGAAGGATTTAAAAACTGGGAGTTCATGACCATTCATTGCTGGGGGGAAAGAGCTGCTGGTGACTGGGTCCTTGAAGTTTATGATACTCCCTCTCAGCTAAGGAACTTTAAGACTCCAGGTAAATTGAAAGAATGGTCTTTGGTCCTCTATGGCACCTCCGTGCAGCCATATTCACCAACCAATGAGTTTCCTAAAGTGGAACGGTTCCGCTATAGCCGAGTTGAAGACCCCACAGACGACTATGGCACAGAGGATTATGCAGGTCCCTGCGACCCTGAGTGCAGTGAGGTTGGCTGTGACGGGCCAGGACCAGACCACTGCAATGACTGTTTGCACTACTACTACAAGCTGAAAAACAATACCAGGATCTGTGTCTCCAGCTGCCCCCCTGGCCACTACCAGGCCGACAAGAAGCGCTGCAGGAAGTGTGCCCCCAACTGTGAGTCCTGCTTTGGGAGCCATGGTGACCAGTGCCTGTCCTGCAAATATGGATACTTTCTGAATGAAGAAACCAACAGCTGTGTTACTCACTGCCCCGATGGGTCATATCAGGATACCAAGAAAAATCTTTGCCGGAAATGCAGTGAAAACTGCAAGACATGTACTGAATTCCATAACTGTACAGAATGTAGGGATGGGTTAAGCCTGCAGGGATCCCGGTGTTCTGTCTCCTGTGAAGAGGGACGGTACTTCAATGGCCAGGACTGCCAGCCCTGCCACCGCTTCTGCGCCACTTGTGCTGGAGCAGGAGCTGATGGGTGCATTAACTGCACAGAGGGCTACTTCATGGAGGATGGGAGATGCGTGCAGAGCTGTAGTATCAGCTATTACTTTGACCACTCTTCAGAGAATGGATACAAATCCTGCAAAAAATGTGATACCAGTTGTTTGACGTGCAATGGTCCAGGATTCAAGAACTGTACAAGCTGCCCCAGTGGGTATCTCTTAGACTTAGGAATGTGTCAAATGGGAGCCATTTGCAAGGATGGAGAATACGTTGATGACCATGGCCACTGCCAGACCTGTGAGGCCTCATGTGCCAAGTGCCGGGGACCAACCCAGGAAGACTGCACTGCCTGCCCCATGACAAGGATTCTTGATGATGGCCGCTGTGTTTCCAGCTGTCCCTCACGGAAATTTGAATTTGAGAACCAATGCCATCCATGCCACCACACCTGCCAGAGATGCCAAGGAAGCGGCCCTACCCACTGCACCTCCTGTGAAGCAGAC------------------------------------AACTATGGCCGAGTGTAC------------TTCCTATACCAGGGAGAGTGTCGAGAGAGCTGCCCAGAGGGCCACTATGCCACTGAAGGGAATACCTGCCTGCCCTGCCCAGACAACTGTGAGCTTTGCCACAACATGCACATCTGCACAAGATGCACAAGGGGCTACTTCTTAGCGCCCACCAACCACACGTGCCAGAAGTTGGAGTGTGGACAAGGTGAAGTCCAAGACCCAGACTATGAAGAATGTGTCCCTTGTGAAGAAGGATGTCTGGGATGCAGCTTGGATGATCCAGGAACGTGCACATCTTGGGCTATGGGGTATTACAGGTTTGATCAGCATTGTTATAAAACCTGTCCTGAGAAGACCTACAGTGAGGAACTGGAATGCAAGGCATGTGACAGTAATTGTGGCAGCTGTGACCAGAATGGGTGTTACTGGTGTGAAGAGGGCTTCTTTCTCTTGGGTGGCAGTTGTGTGAAGAAATGTGGCCCTGGATTCTATGGTGACCAAGAAATGGGAGATTGTGAGCCCTGCCACCAAGAGTGCGAAACCTGCACAGGCCCTGGTCATGACGAGTGCAGCAGCTGCTGGGAAGGACTGCAGCCGCTGCGTGGGGTGTGCGTGCGTGCCACCCAGACCCAG---GAGGAGGGCAAATTCTGGAAT---------------------------------------------------------------------------------GATACTTTGAGAAAATCCCAGCCTTGTCATTCTTCTTGTAAAACCTGCAATGGATCTGCAACTCTGTGCACTTCATGTCCCAAAGGTGCATATCTTCTGGCTCAGGCCTGTGTTTCCTCCTGTCCCCAAGGCACATGGCCTTCCGTAAGGAGCAGGAGCTGCGAGAACTGTTCGGAGGCCTGTGCCGTCTGCTCTGGAGCCGATCTTTGCAACAAGTGCCGGATGCAGCTGGGCCTCCCTCTCTTCCTCCATGAAGGCAGGTGCTACTCCAAGTGCCCGGAGGGCTCTTATGCAGAAGATGGCGTGTGTGAACGTTGTAGCTCTCCTTGCAGAACGTGTGAAGGAAACACCACCAACTGCCATTCTTGTGAAGGAGGCCTCGTCCTGCACCACGGAGTGTGCTGGGAAACCTGCCCCGAGAGGCACGTGGCTGTGGAGGGGGTGTGCAAGCATTGTCCAGAGATGTGTCAGGACTGCATCCATGAGAAAACATGCAAAGAGTGCATGCCTGAGTTCTTCCTGCATGATGATATGTGCCACCAGTCCTGTCCCCGTGGCTTCTAC------TCAGACTCGCACCACTGTGTCCCCTGTCATAAAGACTGTCTGGAGTGCAGTGGCCCCGAAGTCGACGACTGCGAGCTCTGTCGTGAGAGTTCCTGGGTCCTCTATGATGGGCTGTGCTTGGAGGAGTGTCCAGCAGGAACCTATTATGAAAAAGAGACTAACGAGTGCAGAGATTGTCACAAGTCCTGCTTGACCTGCTCATCGTCTGGGACCTGCACCGCCTGTCAGAAAGGCCTGAGGATGAACCCTCATGGGAGCTGCCTGGCCAACAAGAAATGTGGCCCCTCCGAGTACTGGGATGAGGATGCTCCGGAGTGCAAGCCCTGCCACACTAAGTGCTTCCACTGCACGGGGCCGGCGGAGGACCAGTGTCAAACATGCCCCAGGATCAGCCTTCTTCTCAACACAACCTGTGTGAAGGACTGCCCAGAGGGCTATTATGCTGATGAGGACAGCCACCAGTGTGCCCGCTGCCACAGCTCTTGCAGGACATGTGAAGGGAGACACAGCAGGCAGTGCCAGTCCTGCCGACCAGGCTGGTTCCAGCTGGGAAAAGAGTGCCTGCTCCAGTGCAGGGAAGGGTATTACGCAGACAACTCCACCGGCCGGTGTGAGAGGTGCAACAGGATCTGCAAGGGGTGCCAGGGCCCACAGCCCACAGACTGCCTGTCTTGCGATAGATTTTTCTTTCTGCTCCGCTCCAAAGGAGAGTGTCATCCCTCCTGCCCAGACCATTACTATGTAGAGCAA------AGTACACAGACCTGTGAGAGATGCCATCCGACTTGTGATCAATGCAAAGGAAAAGGAGCGTTGAATTGCTTATCCTGTGTGTGGAGTTACCACCTCATGGGAGGGATCTGCACCTCGGACTGTCTTGTTGGGGAATACAGAGTGGGAGAGGGAGAGAAGTTTAACTGTGAAAAATGCCACGAGAGCTGCATGGAATGCAAGGGACCAGGGGCCAAGAACTGCACCTTGTGCCCCGCCAACCTGGTGCTGCACATGGACGACAGCCGCTGCCTCCACTGCTGCAACACCTCCGATCCCACCAGTGCCCAGGAGTGCTGTGACTGCCAGGACACCACGGAAGAGTGCATCCTTCGAACAAGCAAGGTTAGGCCTGCAGCTGAGCACTTCAAG---ACAGCTCTATTGATCACCTCCTCTGTGATGCTGGCACTTCTGCTCGGGGCAGCTGTGGTCGTGTGGAAGAAATCTCGTGGCCGAGTCCAGCCAGCAGCAAAGGCCGGCTATGAAAAGCTGGCCTACCCCAACAAGTCTTACTCCTCCTATAAGAGCAGCTATGGAGAGAGCACCAGCTTTGAAGAGGATCAGGTGATTGAGTACAGGGATCGGGACTATGATGAGGATGATGATGATGACATCGTCTACATGGGCCAGGATGGCACAGTCTACCGGAAATTTAAGTATGGGCTGCTGGATGACGATGACGAAGATGAGCTGGAATACGATGACGAGAGTTACTCCTACTACCAGTAA------------------------------------------------------
>leucogen
---------------------------------------------------------------------------------------------------------------------------------------------------------------------------------------------------------------------------------------------------------------------------------------------------------------------------------------------------------------------------------------------------------------------------------------------------------------------------------------------------------------------------------------------ATGGGCTGGGGGAGCCGC---TGCTGCTGCCCGGGACGTTTGGACCTGTTCTGCGTGCTGGCGCTGCTCGGGGGCTGCCTGCTCCCCGTGTGCCGGACGCGCGTCTACACCAACCACTGGGCAGTCAAAATCGCCGGGGGCTTCCCGGAGGCCAACCGTATCGCCAGCAAGTACGGATTCATCAACATAGGACAGATAGGGGCCCTGAAGGACTACTACCACTTCTACCATAGCAGGACGATTAAAAGGTCAGTTATCTCGAGCAGAGGGACCCACAGTTTCATTTCAATGGAACCAAAGGTGGAATGGATCCAACAGCAAGTGGTAAAAAAGCGGACAAAGAGGGATTATGACTTCAGTCGTGCCCAGTCTACCTATTTCAATGATCCCAAGTGGCCCAGCATGTGGTATATGCACTGCAGTGACAATACGCATCCCTGCCAGTCTGACATGAATATCGAAGGAGCCTGGAAGAGAGGCTACACGGGAAAGAACATCGTGGTCACTATCCTGGATGACGGAATTGAGAGAACCCATCCAGATCTGATGCAAAACTACGATGCTCTGGCAAGTTGCGACGTGAATGGGAATGACTTGGACCCAATGCCTCGTTATGATGCAAGCAACGAGAACAAGCACGGGACTCGCTGTGCTGGAGAAGTGGCAGCCGCTGCAAACAATTCGCACTGCACAGTCGGAATTGCTTTCAACGCCAAGATCGGAGGAGTGCGAATGCTGGATGGAGATGTCACGGACATGGTTGAAGCAAAATCAGTTAGCTTCAACCCCCAGCACGTGCACATTTACAGCGCCAGCTGGGGCCCAGATGATGATGGCAAGACTGTGGATGGACCAGCCCCCCTCACTCGGCAAGCCTTTGAAAACGGTGTTAGAATGGGGCGGAGAGGCCTCGGCTCTGTGTTTGTTTGGGCATCTGGAAATGGCGGAAGGAGCAAAGACCACTGCTCCTGTGATGGCTACACCAACAGCATCTACACCATCTCCATCAGCAGCACTGCAGAAAGCGGAAAGAAACCTTGGTACCTGGAAGAGTGTTCATCCACGCTGGCCACAACCTACAGCAGCGGGGAGTCCTACGATAAGAAAATCATCACTACAGATCTGAGGCAGCGTTGCACGGACAACCACACTGGGACGTCAGCCTCAGCCCCCATGGCTGCAGGCATCATTGCACTGGCCCTGGAAGCCAATCCGTTTCTGACCTGGAGAGACGTACAGCATGTTATTGTCAGGACTTCCCGTGCGGGACATTTGAACGCTAATGACTGGAAAACCAATGCTGCTGGTTTTAAGGTGAGCCATCTTTATGGATTTGGACTGATGGATGCAGAAGCCATGGTGATGGAGGCAGAGAAGTGGACCACCGTTCCCCGGCAGCACGTGTGTGTGGAGAGCACAGACCGACAAATCAAGACAATCCGCCCTAACAGTGCAGTGCGCTCCATCTACAAAGCTTCGGGCTGCTCGGATAACCCCAACCGCCATGTCAACTACCTGGAGCACGTCGTTGTGCGCATCACCATCACCCACCCCAGGAGAGGAGACCTGGCCATCTACCTGACCTCGCCCTCGGGAACTAGGTCTCAGCTTTTGGCCAACAGGCTATTTGATCACTCCATGGAAGGATTCAAAAACTGGGAATTCATGACCATTCATTGCTGGGGAGAAAGAGCTGCTGGTGACTGGGTCCTTGAAGTTTATGATACTCCCTCTCAGCTAAGGAACTTTAAGACTCCAGGTAAATTGAAAGAATGGTCTTTGGTCCTCTATGGCACCTCCGTGCAGCCATATTCACCAACCAATGAGTTTCCTAAAGTGGAACGGTTCCGCTATAGCCGAGTTGAAGACCCCACAGACGACTATGGCACAGAGGATTATGCAGGTCCCTGCGACCCTGAGTGCAGTGAGGTTGGCTGTGACGGGCCGGGACCAGACCACTGCAATGACTGTTTGCACTACTACTACAAGCTGAAAAACAATACCAGGATCTGTGTCTCCAGCTGCCCCCCTGGCCACTACCATGCTGACAAGAAGCGCTGCAGGAAGTGTGCCCCCAATTGTGAGTCCTGCTTTGGGAGCCATGGTGACCAGTGCATGTCCTGCAAATATGGATACTTTCTGAATGAAGAAACCAACAGCTGTGTTACTCACTGCCCTGATGGGTCATATCAGGATACCAAGAAAAATCTTTGCCGGAAATGCAGTGAAAACTGCAAGACATGTACTGAATTCCATAACTGTACAGAATGTAGGGATGGGTTAAGCCTGCAGGGATCCCGGTGTTCTGTCTCCTGTGAAGATGGACGGTACTTCAATGGCCAGGACTGCCAGCCCTGCCACCGCTTCTGCGCCACTTGTGCTGGGGCAGGAGCTGATGGGTGCATTAACTGCACAGAGGGCTACTTCATGGAGGATGGGAGATGCGTGCAGAGCTGTAGTATCAGCTATTACTTTGACCACTCTTCAGAGAATGGATACAAATCCTGCAAAAAATGTGATATCAGTTGTTTGACGTGCAATGGCCCAGGATTCAAGAACTGTACAAGCTGCCCCAGTGGGTATCTCTTAGACTTAGGAATGTGTCAAATGGGAGCCATTTGCAAGGATGGAGAATACGTTGATGAGCATGGCCACTGCCAGACCTGTGAAGCCTCATGTGCCAAGTGCCAGGGACCAACCCAGGAAGACTGCACTACCTGCCCCATGACAAGGATTTTTGATGATGGCCGCTGTGTTTCGAACTGTCCCTCATGGAAATTTGAATTTGAGAACCAGTGCCATCCATGCCACCACACCTGCCAGAGATGCCAAGGAAGTGGCCCTACCCACTGCACCTCCTGCGGAGCAGAC------------------------------------AACTATGGCCGAGAGCAC------------TTCCTGTACCAGGGAGAGTGTCAAGATAGCTGCCCAGAGGGCCACTATGCCACTGAGGGGAACACCTGCCTGCCCTGCCCAGACAACTGTGAGCTTTGCCACAGTGTGCATGTCTGCACAAGATGCATGAAGGGCTACTTCATAGCGCCCACCAACCACACGTGCCGGAAGTTGGAGTGTGGACAAGGTGAAGTCCAAGACCCAGACTATGAAGAATGTGTCCCTTGTGAAGAAGGATGTCTGGGATGCAGCTTGGATGATCCAGGAACATGCACATCTTGCGCTATGGGGTATTACAGGTTTGATCACCATTGTTATAAAACCTGTCCTGAGAAGACCTACAGTGAGGAAGTGGAATGCAAGACATGTGATAGTAACTGTGGCAGCTGTGACCAGAATGGGTGTTACTGGTGTGAAGAGGGCTTCTTTCTCTTGGGTGGCAGTTGTGTGAGGAAATGTAGCCCTGGATTCTATGGTGACCAAGAACTGGGAGAATGTGAGCCCTGCCACCAAGCGTGCGAAACCTGCACAGGCCCCGCTCATGATCAGTGCAGCAGCTGCCGGGAAGGACTGCAGCTGCTGCGTGGGGTGTGCGTGCATGCCACCCAGACCCAG---GAGGAGGGCAAATTCTGGAAT---------------------------------------------------------------------------------GATATTTTGAGAAAATCCCAGCCTTGTCATTCTTCTTGTAAAACCTGCAATGGATCCGCAACTCTGTGCACTTCATGTCCCAAAGGTGCATATCTTCTGGCTCAGGCCTGTGTTTCCTCCTGTCCCCAAGGCACATGGCCTTCCATAAGGAGCGGGAGCTGCGAGAACTGTACGGAGGCCTGTGCCATCTGCTCTGGAGCCGATCTTTGTAAAAAGTGCAAGATGCAGCCGGGCCACCCTCTCTTCCTCCATGAAGGCAGGTGCTACTCCAAGTGCCCGGAGGGCTTTTATGCAGAAGACGGCATATGTGAACGCTGTAGCTCTCCCTGCAGAACATGTGAAGGAAACGCCACCAACTGCCATTCTTGTGAAGGAGGCCTCGTCCTGCACCACAGAGTGTGCCAGGAAACCTGCCCCGAGAGGCACGTGGCTGTGGAGGGGGTATGCAAGCATTGTCCAGAGATGTGTCAGGACTGCATCCATGAGAAAACATGCAAAGAGTGCATGTCTGAGTTCTTCCTGCATGATGATATGTGCCACCAGTCCTGTCCCCGTGGCTTCTAC------GCAGACTCGCGCCACTGTGTCCCCTGTCATAAAGACTGTCTGGAGTGCAGTGGCCCCAAAGCCGATGACTGCGAGCTCTGTAGTGAGAATTCCTGGGTCCTCTATGATGGACTGTGCTTGGAGGAGTGTCCAGCGGGAACCTATTATGAAAAGGAGACTAAGGAGTGCAGAGATTGCCACAAGTCCTGCTTGACCTGCTCATCGTCTGGGACCTGCACCGCCTGTCAGAAAGGCCTGATGATGAACCCTCGTGGGAGCTGCACGGCCAACAAGAAATGCACACCCTCCGAGTACTGGGATGAGGATGCTGCCAGGTGCAAGCCCTGCCATGCTAAGTGCTTCCACTGCATGGGGCCGGCGGAGGACCAGTGTCAAACATGCCCCAGGAACAGCCTTCTTCTCAACACAACCTGTGTGAAGGACTGCCCAGAGGGCTATTATGCCGATGAGGACAGCCACCGGTGTGCCCGCTGCCACAGCTCTTGCAGGACATGTGAAGGGAGACACAGCAGGCAGTGCCACTCCTGCCGACCGGGCTGGTTCCAGCTAGGAAAAGAGTGCCTGCTCCAGTGCAGGGAAGGATATTATGCAGACAACTCCACTGGCCGGTGTGAGAGGTGCAACAGGAGCTGCAAGGGGTGCCAGGGCCCACGGCCCACAGACTGCCTGTCTTGCGATAGATTTTTCTTTCTGTTCCGCTCCAAAGGAGAGTGTCATCGCTCCTGCCCAGACCATTACTATGTAGAGCAA------AGCACACAGACCTGTGAGAGATGCCATCCGACTTGTGATCAATGCAAAGGAAAAGGAGCGTTGAATTGTTTATCCTGTGTGTGGAGTTACCACCTCATGGGAGGGATCTGCACCTCAGACTGTCTTGTTGGGGAATACAGAGTGGGAGAGGGAGAGAAGTTTAACTGTGAAAAATGCCATGAGAGCTGCATGGAATGCAAGGGACCAGGAGCCAAGAACTGCACCTTGTGCCCCGCCAACCTGGTGCTGCACACGGATGACAGCCGCTGCCTCCACTGCTGCAACACCTCCGATCCCCCCAGTGCCCAGGAGTGCTGTGACTGCCAGGACACCACAGACGAATGCATCCTTCGAACAAGCAAGGTTAGGCCTGCAGCTGAGCATTTCAAG---ACAGCTCTGTTCATCACGTCCTCCGTGATGCTGGCGCTTCTGCTCGGGGGAGCTGTGGTAGTGTGGAAGAAATCTCACGGCCGAGTCCAGCCAGTAGCAAAGGCCGGCTATGAAAAGCTGGCCGACCCCAACAAGTCTTACTCCTCCTATAAGAGCAGCTATCGAGAAAGCACCAGCTTTGAAGAGGATCAGGTGATTGAGTACAGGGATCGGGACTATGATGAGGATGATGATGATGACATCGTCTACATGGGCCAGGATGGCACAGTCTACCGGAAATTTAAGTATGGGCTGCTGGATGACGATGACATAGATGAGCTGGAATATGATGATGAGAGTTACTCCTACTACCAGTAA------------------------------------------------------
>abelii
---------------------------------------------------------------------------------------------------------------------------------------------------------------------------------------------------------------------------------------------------------------------------------------------------------------------------------------------------------------------------------------------------------------------------------------------------------------------------------------------------------------------------------------------ATGGGCTGGGGGAGCCGC---TGCTGCTGCCCGGGACGTTTGGACCTGCTGTGCGTGCTGGCGCTGCTCGGGGGCTGCCTGCTCCCCGTATGCCGGACGCGCGTCTACACCAACCACTGGGCAGTCAAAATCGCCGGGGGCTTCCCGGAGGCCAACCGTATCGCCAGCAAGTACGGATTCATCAACATAGGACAGATAGGGGCCCTGAAGGACTACTATCACTTCTACCATAGCAGGACGATTAAAAGGTCAGTTATCTCCAGCAGAGGGACCCACAGTTTCATTTCAATGGAACCAAAGGTGGAATGGATCCAACAGCAAGTGGTAAAAAAGCGGACAAAGAGGGATTATGACTTCAATCGTGCCCAGTCTACCTATTTCAATGATCCCAAATGGCCCAGCATGTGGTATATGCACTGCAGTGACAATACGCATCCCTGCCAGTCTGATATGAATATCGAAGGAGCCTGGAAGAGAGGCTACACGGGAAAGAACATTGTGGTCACTATCCTGGATGACGGAATTGAGAGAACCCATCCAGATCTGATGCAAAACTATGACGCTCTGGCAAGTTGCGACGTGAATGGGAATGACTTGGACCCAATGCCTCGTTATGATGCAAGCAACGAGAACAAGCACGGGACTCGCTGTGCTGGAGAAGTGGCAGCCGCTGCAAACAATTCGCACTGCACAGTCGGAATTGCTTTCAACGCCAAGATCGGAGGAGTGCGAATGCTGGACGGAGATGTCACGGACATGGTTGAAGCAAAATCAGTTAGCTTCAACCCCCAGCACGTGCACATTTACAGCGCCAGCTGGGGCCCGGATGATGATGGCAAGACTGTGGACGGACCAGCCCCCCTCACCCGGCAAGCCTTTGAAAACGGCGTTAGAATGGGGCGGAGAGGCCTCGGCTCTGTGTTTGTTTGGGCATCTGGAAATGGCGGAAGGAGCAAAGACCACTGCTCCTGTGATGGATACACCAACAGCATCTACACCATCTCCATCAGCAGCACTGCAGAAAGTGGAAAGAAACCTTGGTACCTGGAAGAGTGTTCATCCACGCTGGCCACAACCTACAGCAGCGGGGAGTCCTACGATAAGAAAATCATCACTACAGATCTGAGGCAGCGTTGCACGGACAACCACACTGGGACGTCAGCCTCAGCCCCCATGGCTGCAGGCATCATTGCACTGGCCCTGGAAGCCAATCCGTTTCTGACCTGGAGAGACGTACAGCATGTTATTGTCAGGACTTCCCGTGCGGGACATTTGAACGCTAATGACTGGAAAACCAATGCTGCTGGTTTTAAGGTGAGCCATCTTTATGGATTTGGACTGATGGACGCAGAAGCCATGGTGATGGAGGCAGAGAAGTGGACCACCGTTCCCCGGCAGCACGTGTGTGTGGAGAGCACAGACCGACAAATCAAGACAATCCGCCCTAACAGTGCAGTGCGCTCCATCTACAAAGCTTCGGGCTGCTCGGATAACCCCAACCGCCATGTCAACTACCTGGAGCACGTCGTTGTGCGCATCACCATCACCCACCCCAGGAGAGGAGACCTGGCCATCTACCTGACCTCGCCCTCGGGAACTAGGTCTCAGCTTTTGGCCAACAGGCTATTTGATCACTCCATGGAAGGATTCAAAAACTGGGAGTTCATGACCATTCATTGCTGGGGAGAAAGAGCTGCTGGTGACTGGGTCCTTGAAGTTTATGATACTCCCTCTCAGCTAAGGAACTTTAAGACTCCAGGTAAATTGAAAGAATGGTCTTTGGTCCTCTATGGCACCTCCGTGCAGCCATATTCACCAACGAATGAGTTTCCTAAAGTGGAACGGTTCCGCTATAGCCGAGTTGAAGACCCCACAGACGACTATGGCACAGAGGATTATGCAGGTCCCTGCGACCCTGAGTGCAGTGAGGTTGGCTGTGACGGGCCAGGACCAGACCACTGCAATGACTGTTTGCACTACTACTACAAGCTGAAAAACAATACCAGGATCTGTGTCTCCAGCTGCCCCCCAGGCCACTACCACGCCGACAAGAAGCGCTGCAGGAAGTGTGCCCCCAACTGTGAGTCCTGCTTTGGGAGCCATGGTGACCAGTGCATGTCCTGCAAATATGGATACTTTCTGAATGAAGAAACCAACAGCTGTGTTACTCACTGCCCTGATGGGTCATATCAGGATACCAAGAAAAATCTTTGCCAGAAATGCAGTGAAAACTGCAAGACGTGTACTGAATTCCATAACTGTACAGAATGTAGGGATGGGTTAAGCCTGCAGGGATCCCGGTGTTCTGTCTCCTGTGAAGATGGACGGTATTTCAATGGCCAGGACTGCCAGCCCTGCCACCGCTTCTGCGCCACTTGTGCTGGGGCAGGAGCTGATGGGTGCATTAACTGCACAGAGGGCTACTTCATGGAGGATGGGAGATGCGTGCAGAGCTGTAGTATCAGCTATTACTTTGACCACTCTTCAGAGAATGGATACAAATCCTGCAAAAAATGTGATATCAGTTGTTTGACGTGCAATGGCCCAGGATTCAAGAACTGTACAAGCTGCCCCAGTGGGTATCTCTTAGACTTAGGAATGTGTCAAATGGGAGCCATTTGCAAGGATGGAGAATATGTTGATGAGCATGGCCACTGCCAGACCTGTGAGGCCTCATGTGCCAAGTGCCAGGGACCAACCCAGGAAGACTGCACTACCTGCCCCATGACAAGGATTTTTGATGATGGCCGCTGTGTTTCGAACTGTCCCTCATGGAAATTTGAATTTGAGAACCAATGCCATCCATGCCACCACACCTGCCAGAGATGCCAAGGAAGTGGCCCTACCCACTGCACCTCCTGTGGAGCAGAC------------------------------------AACTATGGCAGAGAGCAC------------TTCCTGTACCAGGGAGAGTGTCGAGATAGCTGCCCAGAGGGCCACTATGCCACTAAAGGGAACACCTGCCTGCCCTGTCCAGACAACTGTGAGCTTTGCCACAGCGTGCATGTCTGCACAAGATGCATGAAGGGCTACTTCATAGCGCCCACCAACCACACGTGCCAGAAGTTGGAGTGTGGACAAGGTGAAGTCCAAGACCCAGACTATGAAGAATGTGTCCCTTGTGAAGAAGGATGTCTGGGATGCAGCTTGGATGATCCAGGAACATGTACATCCTGTGCTATGGGGTATTACAGGTTTGATCACCATTGTTATAAAACCTGTCCTGAGAAGACCTACAGTGAGGAAGTGGAATGCAAGGCATGTGATAGTAACTGTGGCAGCTGTGACCAGAATGGGTGTTACTGGTGTGAAGAGGGCTTCTTTCTCTTGGGTGGCAGTTGCATGAGGAAATGTGGTCCTGGATTCTATGGTGACCGAGAAATGGGAGAATGTGAGTCCTGCCACCGAGCGTGCGAAACCTGCACAGGCCCTGGTCATGACGAGTGCAGCAGCTGCCGGGAAGGACTGCAGCTGCTGCGTGGGGTGTGCGTGCATGCCACCAAGACCCAA---GAGGAGGGCAAAGTCTGGAAT---------------------------------------------------------------------------------GATATTTTGAGAAAATCCCAGCCTTGTCATTCTTCTTGTAATACCTGCAATGGATCTGCAACTCTGTGCACTTCATGTCCCAAAGGTGCATATCTTCTGGCTCAGGCCTGTGTTTCCTCCTGTCCCCAAGGCACATGGCCTTCCATAAGGAGCGGGAGCTGCGAGAACTGTACGGAGGCCTGTGCCATCTGCTCTGGAGCCGATCTTTGCAAAAAATGCCAGATGCAGCCAGGCCACCCTCTCTTCCTCCATGAAGGCAGGTGCTACTCCAAGTGCCCGGAGGGCTCTTATGCAGAAGACGGCATATGTGAACTCTGTAGCTCTCCTTGCAGAACATGTGAAGGAAACGCCACCAGCTGCCATTCTTGTGAAGGAGGCCTCGTCCTGCACCACGGAGTGTGCCAGGAAAACTGCCCCGAGAGGCACGTGGCCGTGGAGGGGGTATGCAAGCATTGCCCAGAGATGTGTCAGGACTGCATCCATGAGAAAACATGCAAAGAGTGCATGCCTGAGTTCTTCCTGCACGATGATATGTGCCACCAGTCCTGTCCCCGTGGCTTCTAT------GCAGACTCACGCCACTGTGTCCCCTGCCATAAAGACTGTCTGGAGTGCAGTGGCCCCAAAGCCGACGACTGCGAGCTCTGTCTTGAGAGTTCCTGGGTCCTGTATGATGGACTGTGCTTGGAGGAGTGTCCAGCAGGAACCTATTATGAAAAGGAGATTAAGGAGTGCAGAGATTGCCACAAGTCCTGCTTGACCTGCTCATTGTCTGGGACCTGCACCTCATGTCAGAAAGGCCTGATCATGAACCCTCGTGGGAGCTGCATGGCCAACGAGAAATGCGCCCCCTCCGAGTACTGGGATGAGGATGCTCCCGGGTGCAAGCCCTGCCATGCTAAGTGCTTCCACTGCATGGGGCCGGCGGAGGACCAGTGTCAAACATGCCCCAGGAACAGCCTTCTTCTCAACACAACCTGTGTGAAGGACTGCCCAGAGGGCTATTATGCCGATGAGGACAGCCACCGGTGTGCCCACTGCCACAGTTCTTGCCGGACATGTGAAGGGAGACACAGCAGGCAGTGCCACTCCTGCCGACCGGGCTGGTTCCAGCTAGGAAAAGAGTGCCTGCTCCAGTGCAGGGAAGGATATTACGCAGACAACTCCACTGGCCGGTGTGAGAGGTGCAACAGGAGCTGCAAGGGGTGCCAGGGCCCACGGCCCACAGACTGCCTGTCTTGCGATAGATTTTTCTTTCTGCTGCGCTCCAAAGGAGAGTGTCATCGCTCCTGCCCAGACCATTACTATGTAGAGCAA------AGCACACAGACCTGTGAGAGATGCCATCCAACTTGTGATCAATGCAAAGGAAAAGGAGCGTTGAATTGTTTATCCTGTGTGTGGAGTTACCACCTCATGGGAGGGATCTGCACCTCGGATTGTCTTGTTGGGGAATACAGAGTGGGAGAGGGAGAGAAGTTTAACTGTGAAAAATGCCACGAGAGCTGCATGGAATGCAAGGGACCAGGGGCCAAGAACTGCACCTTGTGCCCTGCCAACCTGGTGCTGCACATGGATGACAGCCGCTGCCTCCACTGCTGCAACACCTCCGATCCCCCCAGTGCCCAGGAGTGCTGTGACTGCCAGGACACCACGGACGAATGCATCCTTCGAACAAGCAAGGTTAGGACTGCAACTGAGCATTTCAAG---ACAGCTCTGTTCATCACCTCCTCCATGATGCTGGTGCTTCTGCTCGGGGCAGCTGTGGTAGTGTGGAAGAAATCTCGCGGCCGAGTCCAGCCAGCAGCAAGGGCCGGCTATGAAAAACTGGCCGACCCCAACAAGTCTTACTCCTCCTATAAGAGCAGCTATCGAGAGAGCACCAGCTTTGAAGAGGATCAGGTGATTGAGTACAGGGATCGGGACTATGATGAGGATGATGATGATGACATCGTCTACATGGGCCAGGATGGCACAGTCTACCGGAAATTTAAGTATGGGCTGCTGGATGATGATGACGTAGATGAGCTAGAATATGATGACGAGAGTTACTCCTACTACCAGTAA------------------------------------------------------
>sapiens
---------------------------------------------------------------------------------------------------------------------------------------------------------------------------------------------------------------------------------------------------------------------------------------------------------------------------------------------------------------------------------------------------------------------------------------------------------------------------------------------------------------------------------------------ATGGGCTGGGGGAGCCGC---TGCTGCTGCCCGGGACGTTTGGACCTGCTGTGCGTGCTGGCGCTGCTCGGGGGCTGCCTGCTCCCCGTGTGTCGGACGCGCGTCTACACCAACCACTGGGCAGTCAAAATCGCCGGGGGCTTCCCGGAGGCCAACCGTATCGCCAGCAAGTACGGATTCATCAACATAGGACAGATAGGGGCCCTGAAGGACTACTACCACTTCTACCATAGCAGGACGATTAAAAGGTCAGTTATCTCGAGCAGAGGGACCCACAGTTTCATTTCAATGGAACCAAAGGTGGAATGGATCCAACAGCAAGTGGTAAAAAAGCGGACAAAGAGGGATTATGACTTCAGTCGTGCCCAGTCTACCTATTTCAATGATCCCAAGTGGCCCAGCATGTGGTATATGCACTGCAGTGACAATACACATCCCTGCCAGTCTGACATGAATATCGAAGGAGCCTGGAAGAGAGGCTACACGGGAAAGAACATTGTGGTCACTATCCTGGATGACGGAATTGAGAGAACCCATCCAGATCTGATGCAAAACTACGATGCTCTGGCAAGTTGCGACGTGAATGGGAATGACTTGGACCCAATGCCTCGTTATGATGCAAGCAACGAGAACAAGCATGGGACTCGCTGTGCTGGAGAAGTGGCAGCCGCTGCAAACAATTCGCACTGCACAGTCGGAATTGCTTTCAACGCCAAGATCGGAGGAGTGCGAATGCTGGACGGAGATGTCACGGACATGGTTGAAGCAAAATCAGTTAGCTTCAACCCCCAGCACGTGCACATTTACAGCGCCAGCTGGGGCCCGGATGATGATGGCAAGACTGTGGACGGACCAGCCCCCCTCACCCGGCAAGCCTTTGAAAACGGCGTTAGAATGGGGCGGAGAGGCCTCGGCTCTGTGTTTGTTTGGGCATCTGGAAATGGTGGAAGGAGCAAAGACCACTGCTCCTGTGATGGCTACACCAACAGCATCTACACCATCTCCATCAGCAGCACTGCAGAAAGCGGAAAGAAACCTTGGTACCTGGAAGAGTGTTCATCCACGCTGGCCACAACCTACAGCAGCGGGGAGTCCTACGATAAGAAAATCATCACTACAGATCTGAGGCAGCGTTGCACGGACAACCACACTGGGACGTCAGCCTCAGCCCCCATGGCTGCAGGCATCATTGCGCTGGCCCTGGAAGCCAATCCGTTTCTGACCTGGAGAGACGTACAGCATGTTATTGTCAGGACTTCCCGTGCGGGACATTTGAACGCTAATGACTGGAAAACCAATGCTGCTGGTTTTAAGGTGAGCCATCTTTATGGATTTGGACTGATGGACGCAGAAGCCATGGTGATGGAGGCAGAGAAGTGGACCACCGTTCCCCGGCAGCACGTGTGTGTGGAGAGCACAGACCGACAAATCAAGACAATCCGCCCTAACAGTGCAGTGCGCTCCATCTACAAAGCTTCAGGCTGCTCGGATAACCCCAACCGCCATGTCAACTACCTGGAGCACGTCGTTGTGCGCATCACCATCACCCACCCCAGGAGAGGAGACCTGGCCATCTACCTGACCTCGCCCTCTGGAACTAGGTCTCAGCTTTTGGCCAACAGGCTATTTGATCACTCCATGGAAGGATTCAAAAACTGGGAGTTCATGACCATTCATTGCTGGGGAGAAAGAGCTGCTGGTGACTGGGTCCTTGAAGTTTATGATACTCCCTCTCAGCTAAGGAACTTTAAGACTCCAGGTAAATTGAAAGAATGGTCTTTGGTCCTCTACGGCACCTCCGTGCAGCCATATTCACCAACCAATGAATTTCCGAAAGTGGAACGGTTCCGCTATAGCCGAGTTGAAGACCCCACAGACGACTATGGCACAGAGGATTATGCAGGTCCCTGCGACCCTGAGTGCAGTGAGGTTGGCTGTGACGGGCCAGGACCAGACCACTGCAATGACTGTTTGCACTACTACTACAAGCTGAAAAACAATACCAGGATCTGTGTCTCCAGCTGCCCCCCTGGCCACTACCACGCCGACAAGAAGCGCTGCAGGAAGTGTGCCCCCAACTGTGAGTCCTGCTTTGGGAGCCATGGTGACCAATGCATGTCCTGCAAATATGGATACTTTCTGAATGAAGAAACCAACAGCTGTGTTACTCACTGCCCTGATGGGTCATATCAGGATACCAAGAAAAATCTTTGCCGGAAATGCAGTGAAAACTGCAAGACATGTACTGAATTCCATAACTGTACAGAATGTAGGGATGGGTTAAGCCTGCAGGGATCCCGGTGCTCTGTCTCCTGTGAAGATGGACGGTATTTCAACGGCCAGGACTGCCAGCCCTGCCACCGCTTCTGCGCCACTTGTGCTGGGGCAGGAGCTGATGGGTGCATTAACTGCACAGAGGGCTACTTCATGGAGGATGGGAGATGCGTGCAGAGCTGTAGTATCAGCTATTACTTTGACCACTCTTCAGAGAATGGATACAAATCCTGCAAAAAATGTGATATCAGTTGTTTGACGTGCAATGGCCCAGGATTCAAGAACTGTACAAGCTGCCCTAGTGGGTATCTCTTAGACTTAGGAATGTGTCAAATGGGAGCCATTTGCAAGGATGGAGAATATGTTGATGAGCATGGCCACTGCCAGACCTGTGAGGCCTCATGTGCCAAGTGCCAGGGACCAACCCAGGAAGACTGCACTACCTGCCCCATGACAAGGATTTTTGATGATGGCCGCTGTGTTTCGAACTGCCCCTCATGGAAATTTGAATTTGAGAACCAATGCCATCCATGCCACCACACCTGCCAGAGATGCCAAGGAAGTGGCCCTACCCACTGCACCTCCTGTGGAGCAGAC------------------------------------AACTATGGCCGAGAGCAC------------TTCCTGTACCAGGGAGAGTGTGGAGATAGCTGCCCAGAGGGCCACTATGCCACTGAGGGGAACACCTGCCTGCCCTGCCCAGACAACTGTGAGCTTTGCCACAGCGTGCATGTCTGCACAAGATGCATGAAGGGCTACTTCATAGCGCCCACCAACCACACATGCCAGAAGTTAGAGTGTGGACAAGGTGAAGTCCAAGACCCAGACTATGAAGAATGTGTCCCTTGTGAAGAAGGATGTCTGGGATGCAGCTTGGATGATCCAGGAACATGTACATCTTGCGCTATGGGGTATTACAGGTTTGATCACCATTGTTATAAAACCTGTCCTGAGAAGACCTACAGTGAGGAAGTGGAATGCAAGGCGTGTGATAGTAACTGTGGCAGCTGTGACCAGAATGGGTGTTACTGGTGTGAAGAGGGCTTCTTTCTCTTAGGTGGCAGTTGTGTGAGGAAATGTGGTCCTGGATTCTATGGTGACCAAGAAATGGGAGAATGTGAGTCCTGCCACCGAGCATGCGAAACCTGCACAGGCCCTGGTCATGACGAGTGCAGCAGCTGCCAGGAAGGACTGCAGCTGCTGCGTGGGATGTGCGTGCATGCCACCAAGACCCAG---GAGGAGGGCAAATTCTGGAAT---------------------------------------------------------------------------------GATATTTTGAGAAAACTCCAGCCTTGTCATTCTTCTTGTAAAACCTGCAATGGATCTGCAACTCTGTGCACTTCATGTCCCAAAGGTGCATATCTTCTGGCTCAGGCCTGTGTTTCCTCCTGTCCCCAAGGCACATGGCCTTCCGTAAGGAGTGGGAGCTGCGAGAACTGTACGGAGGCCTGTGCCATCTGCTCTGGAGCCGATCTTTGCAAAAAATGCCAGATGCAGCCGGGCCACCCTCTCTTCCTCCATGAAGGCAGGTGCTACTCCAAGTGCCCGGAGGGCTCTTATGCAGAAGACGGCATATGTGAACGCTGTAGCTCTCCTTGCAGAACATGTGAAGGAAACGCCACCAACTGCCATTCTTGTGAAGGAGGCCACGTCCTGCACCACGGAGTGTGCCAGGAAAACTGCCCCGAGAGGCACGTGGCTGTGAAGGGGGTATGCAAGCATTGCCCAGAGATGTGTCAGGACTGCATCCATGAGAAAACATGCAAAGAGTGCACGCCTGAGTTCTTCCTGCACGATGATATGTGCCACCAGTCCTGTCCCCGTGGCTTCTAT------GCAGACTCGCGCCACTGTGTCCCCTGCCATAAAGACTGTCTGGAGTGCAGTGGCCCCAAAGCCGACGACTGCGAGCTCTGTCTTGAGAGTTCCTGGGTCCTCTATGATGGACTGTGCTTGGAGGAGTGTCCAGCAGGAACCTATTATGAAAAGGAGACTAAGGAGTGCAGAGATTGCCACAAGTCCTGCTTGACCTGCTCATCATCTGGGACCTGCACCACCTGTCAGAAAGGCCTGATCATGAACCCTCGTGGGAGCTGCATGGCCAACGAGAAGTGCTCACCCTCCGAGTACTGGGATGAGGATGCTCCCGGGTGCAAGCCCTGCCATGTTAAGTGCTTCCACTGCATGGGGCCGGCGGAGGACCAGTGTCAAACATGCCCCATGAACAGCCTTCTTCTCAACACAACCTGTGTGAAGGACTGCCCAGAGGGCTATTATGCCGATGAGGACAGCAACCGGTGTGCCCACTGCCACAGCTCTTGCAGGACATGTGAAGGGAGACACAGCAGGCAGTGCCACTCCTGCCGACCGGGCTGGTTCCAGCTAGGAAAAGAGTGCCTGCTCCAGTGCAGGGAAGGATATTACGCAGACAACTCCACTGGCCGGTGTGAGAGGTGCAACAGGAGCTGCAAGGGGTGCCAGGGCCCACGGCCCACAGACTGCCTGTCTTGCGATAGATTTTTCTTTCTGCTCCGCTCCAAAGGAGAGTGTCATCGCTCCTGCCCAGACCATTACTATGTAGAGCAA------AGCACACAGACCTGTGAGAGATGCCATCCGACTTGTGATCAATGCAAAGGAAAAGGAGCGTTGAATTGTTTATCCTGTGTGTGGAGTTACCACCTCATGGGAGGGATCTGCACCTCGGACTGTCTTGTGGGGGAATACAGAGTGGGAGAGGGAGAGAAGTTTAACTGTGAAAAATGCCACGAGAGCTGCATGGAATGCAAGGGACCAGGGGCCAAGAACTGCACCTTGTGCCCTGCCAACCTGGTGCTGCACATGGACGACAGCCACTGCCTCCACTGCTGCAACACCTCTGATCCCCCCAGTGCCCAGGAGTGCTGTGACTGCCAGGACACCACGGACGAATGCATCCTTCGAACAAGCAAGGTTAGGCCTGCAACTGAGCATTTCAAG---ACAGCTCTGTTCATCACCTCCTCCATGATGCTGGTGCTTCTGCTCGGGGCAGCTGTGGTAGTGTGGAAGAAATCTCGTGGCCGAGTCCAGCCAGCAGCAAAGGCCGGCTATGAAAAACTGGCCGACCCCAACAAGTCTTACTCCTCCTATAAGAGCAGCTATAGAGAGAGCACCAGCTTTGAAGAGGATCAGGTGATTGAGTACAGGGATCGGGACTATGATGAGGATGATGATGATGACATCGTCTACATGGGCCAGGATGGCACAGTCTACCGGAAATTTAAATATGGGCTGCTGGATGACGATGACATAGATGAGCTGGAATATGATGACGAGAGTTACTCCTACTACCAGTAA------------------------------------------------------
>coquereli
---------------------------------------------------------------------------------------------------------------------------------------------------------------------------------------------------------------------------------------------------------------------------------------------------------------------------------------------------------------------------------------------------------------------------------------------------------------------------------------------------------------------------------------------ATGGGCTGGGGGAGCCGC---TGCTGCTGCCCGGGACGGCTAGACCTGCTGTGTGTGCTGGCGCTGCTCGGGGGCTGCCTGCTCCCCGTATGCCGGACGCGCGTCTACACCAACCACTGGGCAGTCAAAATCACCGGCGGCTTCCCGGAGGCCGACCGCATAGCCAGCAAGTACGGATTCATCAACATAGGACAGATAGGGGCCCTGAAGGACTACTACCACTTCTACCATAGCAGGACAATTAAAAGGTCAGTTCTCTCCAGTAGAGGAACCCACAGTTTCATTTCAATGGAACCAAAGGTGGAGTGGATCCAACAGCAAGTGGTGAAAAAACGGACAAAGAGGGATTATGACCTCAGTCGTACTCAGTCTACCTACTTCAATGATCCAAAGTGGCCAAGCATGTGGTATATGCACTGCAGTGATAATACGCATCCCTGCCAATCAGACATGAATATCGAAGGAGCCTGGAAGAGAGGCTACACGGGAAAGAACATTGTGGTCACCATCCTGGACGATGGCATTGAGAGAACCCATCCGGATCTGATGCAAAACTACGATGCTCTAGCGAGTTGCGACGTGAATGGGAATGACTTGGACCCAATGCCTCGTTATGATGCAAGCAACGAGAACAAGCATGGGACCCGCTGTGCTGGAGAAGTGGCAGCCGCTGCAAACAACTCCCACTGTACGGTCGGCATTGCTTTCAACGCCAAGATCGGAGGAGTGCGAATGCTGGACGGAGATGTCACAGACATGGTGGAAGCGAAGTCGGTCAGCTTCAATCCCCAGCACGTGCACATATACAGCGCCAGCTGGGGCCCAGACGACGATGGCAAAACTGTGGACGGACCAGCCCCCCTCACCCGGCAAGCCTTTGAAAACGGTGTTAGAATGGGGCGGAGAGGCCTCGGCTCTGTGTTTGTCTGGGCATCCGGAAATGGTGGAAGGAGCAAAGACCACTGCTCCTGCGATGGCTACACCAACAGCATCTACACCATCTCCATCAGCAGCACAGCGGAAAGCGGAAAGAAGCCCTGGTACCTGGAAGAGTGTTCATCCACGCTGGCCACCACCTACAGCAGTGGAGAGTCTTACGATAAGAAAATCATCACTACAGATCTGAGGCAGCGTTGCACGGACAACCACACTGGGACATCGGCCTCAGCCCCCATGGCTGCGGGCATCATTGCACTGGCCCTGGAAGCCAATCCGTTTCTGACCTGGAGAGACGTACAGCATGTTATTGTCAGGACTTCCCGTGCGGGACATTTGAACGCTAATGACTGGAAAACCAATGCTGCTGGTTTTAAGGTGAGCCACCTCTACGGATTTGGACTGATGGACGCGGAAGCCATGGTGATGGAGGCAGAGAAGTGGACCACGGTTCCCCGGCAGCATGTGTGTGTGGAGAGCACAGACCGACAAATCAAGACGATTCGCCCCAACAGTGCAGTGCGCTCCATCTACAAAGCCTCGGGCTGCTCCGATAACCCCAACCGCCACGTCAACTACCTGGAGCACGTCGTCGTGCGCATCACCATCACCCACCCCAGGAGGGGAGACCTGGCCATCTACCTGACCTCGCCCTCGGGAACTAGGTCCCAGCTTTTGGCCAACAGGCTATTTGACCATTCCATGGAAGGATTTAAAAACTGGGAGTTTATGACCATTCATTGCTGGGGAGAACGAGCCGCTGGTGACTGGATCCTTGAAGTTTATGATACTCCCTCTCAACTGAGGAACTTTAAGACTCCAGGTAAATTGAAAGAATGGTCTTTGGTCCTCTATGGCACTTCTGTGCAGCCGTATTCACCAACCAACGAGTTTCCTAAAGTAGAACGTTTCCGCTATAGCCGAGTTGAAGACCCCACAGACGACTATGGTACGGAGGATTATGCAGGTCCCTGTGACCCTGAGTGCAGTGAGGTTGGTTGTGACGGGCCAGGACCAGACCACTGCAATGACTGTTTGCACTACTACTACAAGCTGAAAAACAACACCAGGATCTGTGTCTCCAGCTGTCCCCCTGGCCACTACCATGCTGACAAGAAGCGATGCAGGAAGTGTGCCCCCAACTGTGAAGCCTGCTTCGGCAGCCACGGCGACCAGTGCCTGTCCTGTAAATACGGATACTTCCTGAACGAAGAAACCAACAGCTGTGTTACTCACTGCCCTGATGGGTCATATCAGGACACCAAGAAAAATCTTTGCCGGAAATGCAGTGAAAACTGCAAGACGTGTACTGAATTCCACAACTGTACAGAATGTAGGGATGGGTTAAGCCTGCAGGGATCCCGGTGTTCTGTCTCCTGTGAAGATGGGCAGTACTTCAATGGCCAGGACTGCCAGCCCTGCCACCGCTTCTGCGCCACTTGCGCTGGGGCAGGAGCTGACGGGTGCATTAACTGCATGGAGGGTTACTTCATGGAGGATGGGAGATGCGTGCAGAGTTGTAGCATCAGCTATTACTCTGACCACTCTTCAGAGAATGGATACAAATCCTGCAAAAAATGCGATACCAGTTGTTTGACGTGCAATGGCCCAGGGTTCAAGAACTGTACAAGCTGCCCCAGTGGGTATCTCTTAGACTTAGGAATGTGTCAGATGGGAGCCATCTGCAAGGATGGAGAATACATTGACCAGCACGGCCACTGCCAGACCTGTGAAGCCTCGTGTGCCCAGTGCCGGGGGCCAACCCAGGAAGACTGCACTGGCTGCCCTGTCACAAGGATTTTTGATGACGGCCGCTGCGTTTTGAACTGTCCCTTATGGAAATTTGAATTTCAGAACCAATGCCATCCGTGCCACCACACCTGCCAGGGCTGCCAAGGAAGGGGGCCTTCTGACTGCACTTCCTGTGGAGCAGAT------------------------------------GACCATGGCCAAGAACGC------------TTCCTGTACCAGGGAGAGTGTCGAGAGAGCTGCCCAGCAGGCCACTACCCTACCAAGGGGCACAACTGCCTGCCCTGCCCAGACAACTGCGAGCTTTGCTACAGCCCACGTGTCTGCACGAGATGCATGGATGGCTACTTCTTAGTGCCCACCAACCACACCTGCCAGAAGTTAGAGTGTGGACAAGGTGAAGTGCAAGACCCAGACTATGAAGGATGTGTGCCTTGTGAAGAAGGGTGTCTGGGATGCAGCTTGGATGATCCGGGAACCTGTACATCGTGCGCTATGGGGTATTACATGTTTGAACGCCACTGTTACAAAACCTGTCCCGAGAAGACCTACCCTGAGGAATCGGAATGCAGAGCATGCGACACTAACTGTGGCAGCTGTGACCAGAACGAGTGTTACTGGTGTGAAGAGGGCTTCTATCTCTCGGGTGGCAGCTGTGTGAGAAAATGTGGCACTGGCTTCTATGGTGAGCAAGAAATAGGAGAATGTGAGCCCTGCCACCGAGCCTGCAAAACCTGTACCGGCCCTGGCTACGACGAGTGCAGCAGCTGCCGAGAAGGGCTGCAGCTGCTGCATGGGACATGTGTACATCTGGCCCCGTCCCAG---GTGGAAGGCCAGTTCTGGAATGAAGCTGTGCCCACTGCAAACCCATCTCTGGTGAAGAGTCTGCTGCAGGAGCGACGAAGGTGGAAGGTTCAAATCAAAAGAGACATTTTGAGAGAATATCAGCCTTGTGATTCTTCTTGTAAAACCTGCAGTGGATCTGCAACTCTGTGCACGTCCTGTCCAAAAGGTGCGTATCTGTTGGCTCAGGCCTGTGTTTCCTCCTGTCCCCAAGGCACATGGCCCTCCACACAGAGTGGGAGATGTGAGAGCTGTACAGAGGACTGTGCCTCTTGCTCTGAAGCCGATCTTTGCGAGAAGTGCCGGCTTCAGCCAGGCCACGCTCTCTTCCTCCATGAAGGCAGGTGCTACTCCAAGTGCCCTGACGGCTTCTACGCAGAAGACGGCATATGTGAACGCTGTAGCTCTCCTTGCAGAACATGTGAAGGAAATGCCACCAACTGCCATTCCTGTGAAGGAGACCTTGTCCTGCACCACGGAGTGTGCCAGGAAACCTGTTCCGAGAGGCACGTGGCTGTGGAGGGGGTGTGCCAGCCTTGCCCAGAGAGGTGTCAGGAGTGCATCCACGAGAAAACATGCAAAGAGTGCCTGCCTGAGTTCTTCCTGCACAGCGACATGTGCCATCAGTCCTGTCCCCAAGGCTTCTAC------AAGGACTCACGCCACTGTGTCCCCTGTCACGAAGACTGTCTGGAGTGCAGGGGCCCCAAAGCTGATGACTGTGAGCTCTGTGCTAGTGCTTCCTTGGTCCTCTACGATGGGCTGTGCTTGAACGAGTGCCCAGCAGGAACTTACTATGAAAAACAGACTAAGGATTGCAGAGATTGCCCCGAGTCCTGCTCAACCTGCTCGTCAGCTGGGACCTGCACCGCCTGTCGGGAAGGCTGGAGGTTGAACAGCCACGGGGGCTGCGTGGCTAAGGAGGAGTGTGCCCCCACCGAGTACTGGGATGAAAAGGCTCTTGGGTGCAAGCCCTGCCACACTCAGTGCTTCCGCTGCACAGGGCCTGCCAGGGACCAGTGTCACACTTGTCAGAGGAAGACCCTTCTTCTCAACACAACCTGTGTGGAGGACTGCCCAGAGGGCTACTATGCCGATGAGGGCAGCCACCGCTGTGGCCCCTGCCACAGCTCTTGCAGGACGTGTGAGGGGAGACACAGCACGCAGTGCCGCTCCTGCCGACCGGGCTGGCTCCAGCTGGGAAAAGAGTGCCTGCTCCAGTGCAGAGAAGGATATTACGCAGACAACGCCACAGGCCGGTGTGAGAGGTGCAACAAGAGCTGCAAGGCATGCCGGGGCCCGCAGCCCACAGACTGCCTGTCTTGCGATACATTTTTCTTTCTGCTCCGCTCCAAGGGAGAATGTCATCGCACCTGCCCACATCACTACTACGCAGAGCAG------AGCACGCAGACCTGTGAGAGATGCCACCCGACCTGTGACAAATGCAAAGGAAAAGGCGCACTGAGTTGCTTGTCCTGTGTGTGGAGTTATCACCTCATGGGAGGAATCTGTGCCTCGGACTGTCTCGTGGGGGAATACAGAGTGGGAGAGGGAAAGAAATTTAACTGCGAAAAGTGCCATGAGAGCTGCATGGAATGCAAGGGACCTGGCGCCAAGAACTGCACAGTCTGCCCCGCCAGCCTGCTGCTGCACATGGATGACAGTCGCTGCCTCCGCTGTTGCAACTCCTCGGATCCCACCCACGCCCAGGAGTGCTGTGACTGCCAGGACACCACAGACGAATGTATCCTTCGAACAAGCAGGGTTGGGCCTGCAGCTGAGCTCTCCAAG---ACAGGTCTACTCATCACCTCCTTCATCATGCTGATGCTTCTGCTTGGGGTGGCTGTGCTCGTCGGGAGGAAATCTCGGGGCAGAGTCCAGCCAGCAGAAAAGTCCGGCTATGAAAAGCTGGCTGACCCCAGCAAGTCTTAC---TCCTATAAGAGCAGCTACCGAGAGAGCACCAGCTTTGAAGAGGACCAGGTGATTGAGTACAGGGACCGGGACTACGATGAGGATGATGATGATGACATCGTCTACATGGGCCAAGATGGCACCGTCTACCGGAAATTTAAGTATGGGTTGCTGGATGATGATGATGATGATGAGCTGGAATATGATGATGAGAGTTATTCC---TACCAGTAA------------------------------------------------------
>domestica
---------------------------------------------------------------------------------------------------------------------------------------------------------------------------------------------------------------------------------------------------------------------------------------------------------------------------------------------------------------------------------------------------------------------------------------------------------------------------------------------------------------------------------------------ATGGGCTGGAGGAGTCGG---TGCTGCCTG---GGGCGATTGGACCTGCTCTGTGTGTTGGCCCTCCTTTTGGGCTGCCTGCTGCCGGTGTGTAGGACTCGCGTGTACACCAACCACTGGGCTGTGAAGATTGCTGGGGGATTCCAGGAAGCCAACAGAATAGCTAGCAAATACGGATTCATCAATATTGGACAGATCGGCGCACTGAAAGATTACTATCACTTTTACCATAGCAGGACAATTAAAAGGTCTGTTCTTTCAAGTCGAGGAACCCACAGCTTCATTTCAATGGAACCAAAGGTAGAGTGGATACAGCAACAAGTGGTTAAAAAGAGGATAAAGAGGGACTTTGAACTCACTGGTGCCCAGTCTACTTACTTCAATGATCCCAAGTGGCCAAGCATGTGGTATATGCACTGCAGTGATAACACTCACCCCTGTCAGTCAGATATGAATATTGAAGGGGCTTGGAAGAGAGGTTACACTGGAAGAGATGTTGTGGTCACTATCTTGGATGACGGCATCGAAAGGACTCATCCAGATCTGGTGAAGAACTACGATTCTCAGGCAAGTTTCGATGTGAATGGGAATGATTTCGACCCAATGCCTCGCTACGATGCCAGCAATGAGAACAAACATGGGACCCGTTGTGCTGGAGAAGTGGCAGCTGCAGCAAACAACTCTCACTGCACAGTGGGGATCGCATTCAATGCCAAGATTGGAGGAGTGCGAATGCTAGATGGAGATGTAACAGATATGGTTGAAGCAAAGTCAGTTGGCTTCAATCCCCAATATGTGGCCATCTACAGTGCTAGTTGGGGTCCAGATGACGATGGCAAAACAGTAGATGGACCTGCTCCTCTAACTCGGCAAGCCTTTGAAACTGGTGTGAAACTGGGACGAAGAGGCCTTGGCTCTGTTTTCGTCTGGGCATCTGGAAATGGTGGAAGAAGCAAAGACCACTGCTCATGTGATGGGTACACCAATAGCATCTACACTATCTCAATAAGTAGTACCGCTGAAAGTGGGAAGAAACCCTGGTATCTGGAAGAGTGTTCATCTACGTTGGCCACAACATATAGCAGTGGAGAATCCTATGATAAAAAAATCATCACCACAGATCTAAGGCAACGTTGCACAGACAACCATACAGGGACATCAGCCTCGGCCCCCATGGCTGCTGGCATCATCGCTCTGGCCCTGGAAGCCAATCCGTTTCTGACCTGGAGAGATGTGCAGCATGTTATTGTAAGGACTTCCCGTGCAGGACATTTGAGCGCTAATGACTGGAAAACCAATGCTGCTGGTTTTAAGGTGAGTCATCTCTACGGTTTTGGGCTGATGGATGCAGAAGCCATGGTGATGGAAGCAGAGAAGTGGATCACTGTCCCCCAGCAGCACGTGTGTGTAGAGAGCACTGACCGGCAAATCAAAACCATTCGACCCAGCAGTGCTGTCCGCTCCATTTACAAAGCTTCAGGTTGCTCCGACAACCCCCATCACCATGTGAACTACCTGGAGCATGTGGTTGTGCGCATCACCATTACCCACCCTCGAAGGGGAGATCTGGCCATCTACCTGACCTCACCTTCAGGAACCAGGTCCCAGCTATTAGCCAACAGGCTATTTGATCATTCTATGGAAGGATTCAAAAACTGGGAGTTTATGACTATCCATTGCTGGGGCGAAAAAGCAGCAGGTGACTGGGTACTGGAAGTTTATGATACCCCATCTCAGCTGAGGAACTTCAAGACCCCAGGCAAATTGAAAGAATGGTCTTTGGTGCTCTATGGAACATCCATTCAGCCCTACTCTCCAACAAATGACTTTCCCCGAGTGGAACGCGTTCGCTCTAGTCGAGTGGAGGACCCTACAGAAGACTATGTTACAGATGATTATGCAGGGCCTTGTGACCCTGAGTGCAGTAAAGTAGGATGTGATGGGCCAGGACCAGACCACTGCAATGACTGTCTGCACTATTACTACAAGCTGAAAAACAATACAAGAATCTGTGTTTCAAGCTGTCCCCCGGGTCACTACCACGCAGATAAGAAGCGCTGTAGGAAATGTGCCCCAAGTTGTGAGTCTTGTATGGGAAGCCATAGTAACCAATGTCTGTCTTGCAAATATGGCTACTTCCTTAATGAAGAAACCAATGCTTGTGTCACCACCTGCCCAGATGGATTTTACCAGGATATGATTAAAAACCTTTGTCGGAAATGCAGTGAAAACTGTAAGACCTGTACTGATTCTCAGAACTGCACTGAATGCAGACATGGCTTAAGCCTACATGGATCCAGATGTACAGTCACCTGTGAAGATGGGAAATACTACAGTGGAAAGGACTGTGAGCCATGCCATCGCTTCTGTGCTACCTGTGCAGGGGCAGGAGCCGATACATGCATTACCTGCAGTGAGGGCTACTTCATGGAAGATGGGAAATGTGTGCAGAGCTGCAGTAACAGTTATTATTTTGACCATTCCTTAGAGAGTGGCTACAAATCCTGCAAAAGATGTGCTGCCAGCTGTCTGGCCTGCAGTGGTCCTGGAGACAGAAACTGTACCAGTTGCCCCAGTAATTATCTCTTAGATACAGGGGCCTGCATCCTTGGAGCAATCTGTAAGGATGGGGAGTACATGGATGACTTGGGCCACTGCCTACGCTGTGAAGCCTCTTGTTCCACATGCCGGGGTCCAGCTCGAGAGCACTGCACTAGCTGCCCCATAACAAGGTTTTTGGACAATGGCCACTGTGTCCTGACCTGTCCCTCAGGGAAATTTGAATTTCAGAACCAATGCCATCCATGTCACCACTCTTGCCAAGAATGCCAAGGAAGTGAGCCCTCCAACTGTACCTCTTGTGGCACAGAC------------------------------------AAGCTTGGGAAGGAACGC------------TTCCTGTACATGGGTGAATGTCGAGAAGGCTGCCCCAGTGGA---TACCACCATTCTGATAACACCTGCCTACCCTGCCCTGAGAACTGTGCACTCTGCAGCAGCTCCTCTTACTGTACTCGGTGTGTGCAAGGATACTACATCTTACCCTTGAACAACACCTGCCAGAAGTTAGAATGCAGAGAAGGGGAAGTGAAAGATCCAGACTATGAAGACTGCATGCCTTGTGAAGAAGGATGCCTGGGCTGCAGCTTGGATAATCCAGGAACCTGCACATCCTGCGCTACCGGGTATTACATGTTCAAGCAGCACTGCTATACAACTTGTCCTGAGAAGACCTATAGTGAAGAGTTTGAATGTAAAGAGTGTGGCGAAAATTGTGGGAACTGTGACCAGAATGAGTGCTACTGGTGTGAAGAGGGTTTTTATCTTTTCGATGGCATTTGTGTCAGGGAGTGTGACCCTGGTTTGTACAGTGACAATGAAATAGGAGAATGTGAGCCGTGTCACCAAACCTGCAAAACCTGCACTGGACTTGGCTATGATGAGTGTACCAGCTGCAAAGGAGATTTACAGCTGGTAGATGGGAAGTGTGTGGATCCATCCAAGACCCCA---GGACAGGACACATTGTGGAGC---------------------------------------------------------------------------------GGTAACTGGAGACAACATCAGTCTTGTGATCCTTCTTGTAAAACCTGTAATGAATCAGCCGCTATGTGCACTTCCTGTCCGAAAGGAACCTATATTTTCTCTCAGTCCTGCGTCCCTTCCTGTCCCCAAGGAACCTGGCCCTCAGCGACAAGTGGGAGATGTGAGAAATGCACAGAGGACTGTGAGTACTGCTCTGCCATGAATATCTGCCAGAAGTGTCTATCTCAACCAGCCCACCCACTCTACCTGCACCTTGGCAGGTGCTACACACACTGCCCTGAGAGCTTTTATGCAGAAAATGGAACTTGCAAAGCCTGTAATGTAACTTGCAAAACCTGTGAAGGAAATGCCACCAATTGCTACTCGTGTGAAAGAGACTTGGTCTTGACCCAAGGCACATGCCGGGAATCCTGCCCCAAGAGGCACGTTGCTATGGATGGGATATGTAGGCACTGTCCAGAAATGTGTCAAGAATGTCTGCATGAGAAAACATGTAAAGAATGCATTCCTCCTTTCCTCTTGCATGATGAGATATGCCTCCAGAACTGCCCCCCTGGCTTCTAT------GAGGATTTCTACAAATGCTCCCCTTGCAGTGAGAGCTGTGTGGCATGCAATGGCCCCGACGATGATGACTGTATACTCTGCCCCGAT---CCCTTGGTCCACTATGATGGACAATGCCTGGAGGAATGTCCACATGGGACTTACTATGAAAAGGCTTCAAAAGACTGCAAAGAATGCCACGAGACCTGTAAGACTTGCACTTCT---TGGAGATGCACCTCCTGTAAAGAAGGCATGAAGCTGACATGGCTGGGATCCTGTGTGGCCCACAAAGACTGCAGCCCTTCTGAGTACAAGGATGAGAAGACTCAAGACTGTAATCCTTGTCACATGAAATGCTTTCACTGTACTGGACCTGCTGAAAATGAGTGCCTCAGCTGCCCCAGTGATGGTTTTCTTCTCAATACAACTTGCATCGACAGGTGCCCTGATGGCTACTTTACAGATACAGAGAATCGACAGTGTTCTCCCTGTCATAGCTCTTGTGAGACATGTGAAGGGAAGCATAGCACCCAATGTCAATCCTGCCATCCAGGCTGGTTCCGGCAGGGAAACAAATGTCTGCTGGAATGTGAGGAAGGATATTATGCAAATAATTCCAGTGGACTATGTGAAAAATGCAACCAGGACTGCAGGAAGTGTTGGGGCCCTCACTCAACAAACTGCCTGTCATGCCATAAGTATTTCTTCCTGCTCCACTCTAAAGGAGAATGTCATCGCAGCTGCCCTGAACACTACTACATGGAAAAC------AAGACACAAACCTGTGAGAGATGTCACCCAACCTGTAATGAGTGCGAAGGAAAGGGAGCTTTGCACTGCTTATCCTGCATGTGGAGTTACCATCTCTTGGGAGGAATCTGCAGCTCTGATTGTCTTGCTGGAGAATACAGAGTCGGAGAGGGAGAAAATTTTCAATGTGATAAATGCCATGAGAGCTGTATTGAGTGTAAGGGCCCAGGCCCTCAAAACTGCACTGTGTGCCCAGCTAATAAGCTGCTATATGTAGATGATGGCCGTTGCATACACTGCTGTAACAGCCCAGATTCCAGAGATGATCAGGATTGCTGTGACTGCCAAGAGACCACAGAGGAGTGCAGCTTTCGACATAGTGAGATTATGCCCAAGACTGAGAAGATGAAGAAGACAGGACTGTTCATCACTTCTTCCATCATGCTGGTCCTCCTTTTTGGGGTCACAATCTATGTCTGGAAGAGGTCCCGGGCCAAATCTCAGAAGGCACAGAAGGCTGGATATGAGAAACTGTCTGACCAAAACAAGACTTTCTCCTCCTATAAAAGTAGCTATCGAGAGAGCACTAATTTCCAGGAGGACCAAGTTATTGAATACAGAGACCGGGACTATGATGAAGATGAAGATGATGATATCGTCTATATGGGTCAGGATGGCACAGTTTATCGGAAATTTAAGTATGGTCTTCTGGATGATGATGATGAAGAGGAGTTGGAATATGATGATGAAAGCTACTCA---TTTAAGTAA------------------------------------------------------
>harrisii
---------------------------------------------------------------------------------------------------------------------------------------------------------------------------------------------------------------------------------------------------------------------------------------------------------------------------------------------------------------------------------------------------------------------------------------------------------------------------------------------------------------------------------------------ATGGGCTGGAGGAGTCGG---TGCTGCCTG---GGGCGACTGGACCTGCTCTGTGTGCTGACTCTCCTTTTGGGCTGCCTGCTGCCGGTGTGTAGGACTCGCGTGTACACCAACCATTGGGCTGTAAAGATCGCCGGCGGATTCCAGGAGGCCAACAGGATAGCTAACAAATACGGATTCATCAATATTGGACAGATTGGCGCACTGAAAGATTATTATCATTTTTACCATAGCAGGACAATTAAAAGGTCTGTTCTCTCAAGCCGAGGAACGCACAGCTTCATTTCAATGGAACCAAAGGTGGAGTGGATACAACAACAAGTGGTTAAAAAAAGGATAAAGAGGGACTTTGAACTCAGTGGTGCCCAGTCTACTTACTTCAATGATCCCAAATGGCCAAGCATGTGGTATATGCACTGTAGTGATAACACTCACCCCTGTCAGTCGGATATGAACATTGAAGGGGCTTGGAAGAGAGGTTACACTGGAAGAGATGTTGTGGTCACTATCTTGGACGATGGCATTGAAAGGACTCATCCAGATTTGGTAAAGAACTATGATTCTCAGGCAAGTTTCGATGTGAATGGGAATGATTTCGACCCAATGCCTCGTTATGATGCCAGCAACGAGAACAAACATGGGACTCGTTGTGCTGGAGAAGTGGCAGCTGCAGCAAACAATTCACATTGCACAGTAGGGATTGCATTCAACGCCAAGATTGGAGGGGTGCGAATGCTAGATGGAGATGTAACAGATATGGTTGAAGCAAAATCAGTTGGCTTCAATCCTCAATATGTGGCCATCTACAGTGCTAGTTGGGGTCCAGATGATGATGGCAAGACAGTAGATGGACCTGCTCCTCTAACTCGACAAGCCTTTGAAACTGGTGTAAGATTGGGACGAAGAGGCCTTGGCTCTGTTTTTGTCTGGGCATCTGGAAATGGGGGAAGAAGTAAAGACCACTGCTCCTGTGATGGGTACACCAATAGCATCTACACTATCTCAATAAGTAGTACTGCTGAAAGTGGGAAGAAACCATGGTATCTAGAAGAGTGTTCATCTACACTGGCCACAACATATAGCAGTGGAGAATCCTACGACAAGAAAATCATCACCACAGACCTGAGACAGCGTTGCACTGACAACCATACAGGAACATCAGCCTCAGCCCCTATGGCTGCTGGCATCATTGCCTTAGCTTTGGAAGCCAATCCGTTTCTGACCTGGAGAGATGTGCAGCATGTTATTGTAAGGACTTCCCGTGCAGGACATTTGAGCGCTAATGACTGGAAAATCAATGCTGCTGGTTTTAAGGTGAGCCACCTCTATGGATTTGGACTGATGGATGCAGAAGCCATGGTGATGGAAGCGGAAAAGTGGACTACTGTCCCCCAGCAGCATGTGTGTGTGGAGAGCACCGACCGACAAATCAAAACTATACGACCCAGCAGTGCTGTCCGCTCCATTTACAAAGCTTCTGGCTGCTCTGACAACCCCAACCACCATGTGAACTACCTGGAGCATGTGGTTGTACGTATCACCATCACCCACCCTCGAAGGGGAGATCTGGCCATCTACCTGACCTCACCTTCAGGAACCAGATCCCAACTGTTAGCCAACAGGCTATTTGATCATTCTATGGAAGGATTCAAAAACTGGGAGTTTATGACTATCCATTGCTGGGGAGAAAAAGCAGCAGGTGAATGGATGCTGGAAGTTTTTGATACCCCATCTCAGCTGCGGAACTTCAAGACCCCAGGCAAATTGAAAGAATGGTCTTTGGTCCTCTATGGAACATCTATCCCGCCTTACTCTCCAACAAACGACTTCCCCAGAGTAGAACGTGTACGTTCTAGTCGAGTGGAAGACCCTACAGAAGACTATGTTACAGATGATTATTCAGGTCCTTGTGACCCTGAATGCAGTAAAGTAGGATGTGATGGGCCAGGACCAGACCACTGCAATGACTGTCTCCACTACTACTACAAAATGAAAAACAATACACGAATCTGTGTCTCAAGCTGTCCTCCAGGTCACTATCATGCAGACAAGAAGCGTTGTAGAAAATGTGCCCCCAATTGTGAGTCTTGCATTGGAAGTCATACTAACCAATGCCTGTCTTGCAAATATGGCTACTTCCTGAATGAAGAAACCAGTTCTTGTGCCACTACCTGCCCAGATGGATTTTACCAGGACATGAATAAAAACCTTTGCCGGAAATGCAGTGAAAACTGTAGAACATGTACTGATTCTCAGAATTGCACTGAATGCAAACATGGTTTAAGCCTCCATGGATCCAGATGTACTGTCACATGTGAAGATGGGAAATACTACAGTGGAAAGGACTGTGAGCCATGTCATCGTTTCTGTGCCACCTGTTCAGGAGCAGGAGCTGATACATGCATTACCTGCAGTGAGGGCTACTTCATGGAGGATGGGAAGTGTGTGCAGACTTGTAGTAATAGTTATTATTTTGATCACTCTTTAGAGAGTGGCTACAAATCCTGCAAAAGATGTGCTGCCACCTGTTTGGCCTGCAGTGGTCCTGGAGATAGAAACTGTACCAGTTGCCCCAGTAATTATCTCTTAGATACAGGGGCCTGCATCCTTGGAGCAATCTGTAAGGATGGGGAATACATTGATGACCTGGGCCACTGCCTACGCTGTGAAGCTTCTTGTTCCACATGCCGGGGTCCAACTCAGGAGAACTGTACTAGCTGCCCAATTACAAGGTTTTTTGACAATGGCCGCTGTGTCCTGACCTGTCCCTCAGGGAAATTTGAGTTTCAGAACCAATGCCATCCATGTCACCACACTTGCCAAGAATGCCAAGGAAATGAACCCTCCAACTGTACCTCCTGTGGCACAGAT------------------------------------AAGTTTGGGAAAGAACGT------------TTCCTGTACATGGGTAAGTGCCAGGAAGGCTGCCCTTCCGGG---TACCACCATTCTGACAATACCTGTCTGCCCTGCACTGAGAACTGCCAACTCTGCAGTAACTCCTCTTACTGTATTCGATGTTTGCAAGGATACTACATCTTACCCACAAATAACACCTGCCAGAAATTAGAATGCAAAGAAGGGGAAGTGAAAGATCCAGACTATGAAGACTGCATGCCTTGTGAAGAAGGATGCCTGGGCTGTTCGTTGAATGATCCAGGAATCTGCACGTCCTGCGCTACAGGGTATTACTTGTTCAAGCAGCGCTGCTATAAAACTTGTCCTGAAAAGACATACAGTGAAAACTTTGAATGTAGAGAGTGCAGCAAATACTGTGGGGACTGTGACCAGCATGAGTGCTACTGGTGTGAAGAAGGCTTTTATCTTTTTGGTGGCATTTGTGTCAGAGAGTGTGGCCCTGGTTTCTACAGTGACACTGAAAATGGAGAATGTGAGCCGTGTCACCAAACCTGCAAAACCTGCACAGGACTTGGCTGTGATAAGTGTAGCAGCTGCAAAGGAGATTTACAGCTGGTGGATGGGAAGTGTGTGGATCCATCCAAGACCCCA---GGACAGGACACATTTGGGAGC---------------------------------------------------------------------------------GGTAACTTGATAAAACATCAACTTTGCGATCCTTCTTGTAAAACCTGTAATGGATCAGCCATTCTGTGCACTTCCTGTCCTAAAGGAACATATCTTTTCTCTCAGTCCTGCATCCCTTCCTGTCCCCAAGGAACCTGGTCCTCAGAGAAGAGTGGGAGATGTGAGAAATGCATGGAAGATTGTGAATATTGCTCTACAGCTAACAATTGCATCAAGTGTCTTTCTCAGCCTGACCACCCACTTTACCTGCATCATGGCAGGTGCTACACACATTGCCCTGAGAGATTTTATGCAGAAAATGGCACTTGTAAAGCCTGTGACTTAATTTGTAAAACATGTGAAGGAAATGCCACCAATTGCCATTCATGTAAAAAGGACCTGGTCTTGGCCCAAGGCACGTGTCAGAAATCCTGCCCTGAGAGGTATATTGCTGTGGACGGAACTTGCAAACATTGTCCAGAGATGTGTCAAGAGTGCATACATGAAAAAACTTGTAAAGAATGCGTGTTTCCTTTCCTCTTGCATGATGAAATATGCCTTCGGGACTGTCCCCCTGGATTTTAT------GAAGATTTTTCTAAGTGTTCCCCTTGCAGTGAGAGCTGTTTGGAGTGCAATGGCCCAGATGATGTTGACTGTAAAGTCTGCCGTGGT---TCCTTGGTATTCCATAATGGACAGTGTCTGGAGGCATGCCCGGATGGGACTTATTATGAAAAGGCTTCTAAAAGATGTAAAGGTTGCCCTGAGAACTGTAAGACTTGCTCC---CCTTGGGCATGCATTTCTTGTAAAGAAGGCATGTCGATGACATGGCTGAGATCCTGTGTGGCCACCAAAGAGTGCACTGCTTCTGAGTACAAGGATGAGAAAACCCAGGACTGTAAACCTTGTCACATGAAATGCTTTCACTGTTCGGGACCTGCTGAAGATGAGTGTCTCAGCTGCCCCAATAATAGCCTTCTCCTCAATACAACTTGTGTAGAAAAATGTCCTGATGGCTACTATAGTGATACAGAGAATCAACACTGTTCTCCCTGCCATAATTCTTGTGAGACGTGTGAAGGGAAGCATAGCACCCAATGTCAATCCTGTCACCCTGGTTGGTTCAGGCTGGAAAACAAATGTCTGCTACAATGTGAGGAAGGATATTATCCAGATAATTCCAGTAGGCTATGTGAAAAATGTCACCAAGACTGCCGAGAGTGCCGGGGCCCTCATTCCACAGACTGCCTGTCTTGTCACAAGTATTTCTTCTTGCTCCACTCCAAAGGAGAGTGTCACCGCACCTGCCCTGAACACCACTACGTAGAAAAC------AGGACACAGACCTGTGAGAGATGTTATCCCACCTGTAATGAGTGTAAAGGAAAGGGACCTTTGAACTGTTTATCCTGCATGTGGAACTACCATCTGTTAGGAGGAATTTGCAGCTCCGATTGTCTTACTGGAGAATACAGAGTAGGAGAGGGAGAAAATTTTGAATGTGATAATTGCCATGAGAGCTGTATTGAATGTAAGGGCCCAGGCCCCCAAAACTGCACCGTGTGCCCAACTAATATGATGCTCTATATAGAGGATGGTCGCTGTATCCCCTGCTGCAGCAGCTCAAATTCCACAGATGTTCAGGATTGCTGTGACTGCCATGAGACTACAGAGGAATGCAACTTTCGAGCTGGTGTGATTAAGTCCAAGACTGAGAATACAAAGCGGACAGGTCTGCTCATTACTTTCTCCATCATGCCGATCCTCCTTTTTGGGGTCACAGTCTGTGTCTGGAGAAGGTCCAAGGCCAAATCCCAAAAGACTCACAAGGCTGGATATGAGAAACTGTCAGAGAAAAATACGACCTTCTCTTCCTATAAAAGCAGCTATCGAGAGAGCACCAACTTCCAGGAGGACCAAGTTATTGAATATAGAGATCGGGACTATGATGAAGATGAAGATGATGACATTGTCTATATGGGTCAAGATGGCACATTCTATCGGAAATTTAAGTATGGTCTACTGCATGATGATGATGAAGATGAGTTGGAATATGATGATGAAAGCTACTCA---TTTAAGTAA------------------------------------------------------
