# Supplementary material for: Molecular evolution of PCSK family: Analysis of natural selection rate and gene loss
Source: PLoS One. 2021 Oct 28;16(10):e0259085. doi: 10.1371/journal.pone.0259085 (PMC8553125; doi:10.1371/journal.pone.0259085)
Supplement: S29 File — (FAS) [file pone.0259085.s035.fas]

>galili
---------------------------------------------------------------------------------------------------------------------------------------------------------------------------------------ATGCCGAAAGGGAGGCAGAAAGTCCCACAT------------TCGGATGCCCCCCTGGGCTTG---CCCACCTGCCCCTGGCTAGAATTAGCTGGGCTCTTCTTACTGATTCCCTTGGTC------ATGGGCCTCTCAGGGGCAGGTGGGCCTGACACCCTGGGTGCAGGGGGGCTAAGCTGGGCTGTACACCTGGACAACCTGGAAGGCAAGAGGGAGGAAGAGAGTCTGGCACAGCAGGCAGATGCCGTGGCCCAGGCAGCAGGGCTGGTGAATGCTGGTCGCATCGGAGAGCTCCGGGGGCACTACCTCTTTGTCCAGCCAGTTGGGCACAGGCAAGCTGTGGAGGTGGAAGCCATGCGGCAGCAAGCAGAAGCTGTGTTAGCCAGGCATGAAGCTGTGCGCTGGTACTCAGAACAGAGGCTGCTGAAGCGGGCCAAGCGCAGCATCCACTTCAATGACCCCAAGTACCCTCAGCAGTGGCACCTGAATAACCGGCGAAGCCCAGGCAGAGACATCAACGTGACAGGTGTGTGGGAGCGCAATGTAACTGGGCGAGGGGTAACAGTGGTGGTAGTGGACGATGGAGTGGAGCACACCATCCAGGACATTGCACCCAACTATAGCCCAGAGGGTAGCTATGACCTCAACTCTAATGACCCTGATCCCATGCCCCACCCTGATGCGGAGAATGGTAACCGTCATGGGACCCGGTGTGCAGGAGAAATTGCTGCTGTGCCCAACAACAGCTTCTGTGCAGTGGGCGTGGCCTATGGAAGCAGAATAGCAGGTATCCGAGTACTGGATGGACCGCTCACAGACAGCATGGAGGCTGTGGCATTCAACAAGCACTATCAGATCAATGACATCTACAGCTGCAGCTGGGGTCCAGATGATGATGGGAAGACAGTGGATGGTCCTCACCAGCTTGGAAAGGCTGCCTTGCAACATGGAGTGATGGCTGGTCGCCAGGGCTTTGGGAGTATCTTTGTGGTCGCCAGTGGTAATGGGGGCCAGCACAATGATAATTGCAACTATGATGGCTATGCCAACTCCATCTACACTGTCACCATAGGTGCTGTGGATGAGGAGGGACACATGCCTTTTTATGCAGAGGAATGTGCCTCCATGCTGGCAGTCACATTCAGTGGCGGGGACAAGATGCTCCGGAGCATTGTGACCACTGATTGGGACCTTCAGAAGGGCACTGGCTGCACTGAGGGCCACACAGGGACCTCAGCTGCAGCTCCTCTGGCAGCTGGCATGATAGCCCTCATGCTGCAAGTACGGCCCTGCCTCACATGGCGGGATGTCCAGCACATCATTGTCTTCACAGCCACCCAGTATGAGGACCGCCATGCAGACTGGCTTACCAACGAGGCCGGTTTCAGCCACAGCCACCAGCATGGTTTTGGCCTGCTCAATGCTTGGAGACTCGTCAATGCAGCCAAGATCTGGACATCTGTCCCTTACTTAGCCTCCTACATTAGCCCCATGCTGAAAGAGAATAAAGCAGTTCCTCGGTCCCCCCACTCGCTGGAGGTGCTATGGAATGTCAGCAGGATGGACCTGGAGATGTCGGGACTGAAGACTCTGGAGCACGTGTCAGTGACAGTCTCCATCACTCACCCACGACGCGGCAGCTTAGAAGTGAAACTCTTTTGTCCCAGTGGCATGATGTCTCTGATCGGTGCCCCCCGCAGCATGGACTCGGATCCCAATGGCTTTAATGACTGGACCTTTTCCACTGTGCGGTGCTGGGGAGAAAGAGCAAGAGGCACCTACAGATTGGTTATCAGGGATGTAGGAGATGAGTCGCTCCCGGTGGGCATCCTCCGGCAGTGGCAGCTGACCCTGTATGGCTCTGTGTGGAGTCCAGTAGACATCAAGGACAGACAAAGTTTGTTAGAAAGTGCTATGAGTGGAAAATACCTGCATGATGGCTTCACTCTTCCCTGTCCACCTGGGCTGAAAATTCCTGAGGAGGATGGATACACCATTACCCCTAACACCCTCAAG------------------ACCCTGGTGCTAGTGGGCTGCTTCACTGTCTTCTGGACCATTTACTACATGCTGGAAGTATACCTAAGCCAGAGGAACGTGGCCGCCACCCCAGGTTGCAGGAGT---------------GGACCCTGCCCCTGGCCCCAGCGGAACCAAAAATCCAGAGATGAGGGGACGGAGCTAGAATCAATGCCACTATGCAACAGCAAGGACCTGGATGGAGTGGATTCAGAGAGTGGAGTCCTTAGCACCACCTCTGGCCTCCTAGCCCCAGATTTGCTCAGTGAAGGGGACTGGAGCTTATCCCAGAGCAGTAAGAGTGCCCTGGACTGCCCTCATCAACACCAACCTCCAGACCTGGTACAGGGA---AAGGAAGAACAGATCTGCTGA
>norvegic
---------------------------------------------------------------------------------------------------------------------------------------------------------------------------------------ATGCCGAAAGGGAGACAGAAAGTCCCACGC------------TTGGATGCCCGCCTGGGCCTG---CCTATCTGCCTCTGTCTGGAATTAGCC---ATCTTCTTTCTGGTTCCCCAGGTC------ATGGGCCTAACAGAGGCAGGTGGTCTTGACACCTTGGGTGCAGGGGGGCTAAGCTGGGCTGTACATCTGGACAGCCTAGAAGGTGAGAGGAAGGAAGAGAGTCTGATACAACAGGCAAATGCTGTGGCCCAGGCAGCGGGGCTGGTGAATGCTGGGCGCATTGGAGAGCTCCAGGGGCACTACCTCTTTGTCCAGCCAGCTGGGCACGGGCAAGCCATGGAGGCGGAGGCCATGCGGCAACAGGCAGAGGCTGTGTTAGCCAAGCATGAAGCTGTGCGCTGGCACTCAGAGCAGAGGCTGCTGAAGAGGGCCAAGCGCAGCATCCACTTCAATGATCCCAAGTATCCTCAACAGTGGCACCTGAATAATCGGCGGAGCCCAGGAAGAGACATCAATGTGACAGGTGTGTGGGAGAGAAATGTAACTGGGCGAGGGGTGACGGTGGTAGTGGTGGACGACGGAGTGGAGCACACCGTCCAGGACATTGCACCCAACTATAGCCCAGAGGGAAGCTATGACCTCAACTCTAATGACCCAGATCCTATGCCCCACCCTGATGAGGAGAACGGTAACCACCATGGGACCCGGTGTGCAGGAGAAATTGCAGCTGTGCCCAACAACAGCTTCTGTGCAGTAGGTGTGGCCTATGGGAGCCGAATAGCAGGTATCCGGGTGCTGGATGGACCACTCACAGACAGTATGGAAGCTGTGGCATTCAACAAACACTATCAGATCAATGACATCTACAGCTGCAGCTGGGGCCCCGATGATGATGGGAAGACAGTGGATGGTCCTCATCAGCTTGGGAAGGCTGCCTTACAACATGGAGTGATGGCTGGTCGCCAAGGCTTTGGAAGTATCTTTGTGGTTGCCAGTGGTAATGGTGGCCAGCACAATGACAACTGCAACTATGATGGCTATGCCAACTCCATCTACACTGTCACCATAGGAGCTGTGGATGAGGAGGGACGGATGCCTTTTTATGCAGAGGAGTGTGCCTCCATGCTGGCAGTCACCTTCAGTGGAGGAGACAAGATGCTGCGGAGCATTGTGACTACTGACTGGGACCTTCAGAAGGGCACTGGCTGCACTGAAGGCCACACAGGAACCTCAGCTGCAGCCCCTCTAGCAGCTGGCATGATAGCTCTCATGCTGCAGGTGCGGCCCTGCCTCACGTGGCGGGATGTCCAGCACATCATTGTCTTCACAGCCACTCAGTATGAAGATCATCGTGCAGACTGGCTCACTAATGAGGCTGGATTCAGCCACAGCCATCAGCATGGTTTCGGCCTGCTCAACGCCTGGAGACTTGTCAATGCAGCCAAGATCTGGACGTCTGTCCCTTACTTAGCTTCCTATGTCAGCCCCATGCTGAAAGAAAATAAGGCTGTTCCACGGTCCCCCCACTCTCTGGAGGTCCTATGGAATGTCAGCAGGACGGACCTGGAGATGTCGGGGCTGAAGACCCTGGAACATGTGGCGGTGACAGTCTCCATCACTCACCCACGACGTGGCAGCTTAGAACTGAAACTGTTTTGTCCCAGTGGCATGATGTCTTTGATCGGCGCGCCCCGCAGCATGGACTCGGACCCTAACGGCTTCAATGACTGGACATTTTCCACTGTGCGGTGCTGGGGGGAAAGAGCAAGAGGAGTCTACAGACTGGTTATCAGGGATGTAGGAGATGAGCCGCTCCAGGTGGGCATCCTCCAGCAGTGGCAGCTGACGCTGTATGGCTCCACGTGGAGTCCAGTAGACATCAAGGACAGACAAAGTCTCTTAGAAAGTGCTATGAGTGGAAAATACCTGCATGATGACTTCACTCTGCCTTGCCCACCTGGACTGAAAATTCCTGAGGAGGATGGTTACAGCATTACCCCTAACACACTCAAG------------------ACCCTTGTGCTGGTTGGCTGCTTCAGTGTCTTCTGGACCATTTACTACATGCTAGAAGTGTGCCTGAGCCAGAGGAGCAAGGCTTCCACCCATGGCTGCAGGAGA---------------GGATGCTGCCCCTGGCCCCCACAAAGCCAAAACTCCAAGGAAGTGGGGACAGCACTAGAATCAATGCCACTGTGCAGCAGCAAGGACCTGGATGGAGTGGATTCAGAGCACGGGGACTGCACAACTGCCTCTAGCTTGCTGGCCCCAGAGCTGCTGGGGGAAGCTGACTGGAGTCTGTCCCAGAACAGTAAGAGTGACCTGGATTGTCCT---CCCCACCAACCCCCAGACCTG------------AAGGATGGACAGATCTGCTGA
>musculus
---------------------------------------------------------------------------------------------------------------------------------------------------------------------------------------ATGCCGAAAGGGAGGCAGAAAGTCCCACAC------------TTGGATGCCCACCTGGGCCTG---CCCATCTGCCTCTGGCTGGAATTAGCC---ATCTTCTTTCTGGTTCCCCAGGTC------ATGGGCCTATCAGAGGCAGGTGGGCTTGACATCTTGGGCACAGGGGGGCTGAGCTGGGCCGTACATCTGGACAGCCTAGAAGGTGAGAGGAAGGAAGAGAGTCTGACGCAACAGGCCGATGCTGTGGCCCAGGCAGCAGGGCTTGTGAATGCTGGGCGCATTGGAGAACTCCAGGGGCACTACCTCTTTGTCCAGCCTACTGGGCATAGGCAAGCCATGGAGGTGGAGGCCATGCGGCAACAGGCAGAGGCTGTGTTAGCCAGGCATGAAGCTGTGCGCTGGCACTCGGAGCAAACGCTGCTGAAGAGGGCCAAGCGCAGTATCCACTTCAATGATCCCAAGTACCCTCAACAGTGGCACCTGAATAATCGGCGGAGCCCAGGAAGAGACATCAATGTGACAGGTGTGTGGGAGCGAAATGTAACTGGGCGTGGGGTGACAGTGGTGGTGGTGGATGACGGAGTGGAACACACCGTCCAGGACATCGCACCCAACTACAGTCCAGAGGGAAGTTATGACCTCAACTCTAATGACCCAGATCCCATGCCCCACCCTGATGAGGAGAATGGTAACCACCATGGGACCCGGTGTGCAGGAGAAATTGCAGCTGTGCCCAACAACAGCTTCTGTGCAGTGGGTGTGGCCTACGGGAGCCGAATAGCAGGTATCCGGGTGCTGGATGGACCACTTACTGACAGTATGGAGGCTGTGGCGTTCAACAAGCACTATCAGATCAATGACATCTACAGCTGCAGCTGGGGCCCAGATGATGATGGGAAGACAGTGGATGGTCCTCATCAGCTCGGAAAGGCTGCCTTACAACATGGAGTGATGGCTGGTCGCCAAGGCTTTGGAAGTATCTTTGTGGTTGCCAGTGGTAATGGGGGCCAGCACAATGACAACTGCAACTATGATGGCTATGCCAACTCCATCTACACTGTCACCATAGGAGCTGTGGATGAGGAGGGACGGATGCCTTTTTATGCAGAGGAGTGTGCCTCCATGCTGGCAGTCACCTTCAGTGGTGGAGACAAGATGCTGCGGAGCATTGTGACCACTGACTGGGACCTTCAGAAGGGCACTGGCTGCACTGAAGGCCACACAGGAACCTCAGCTGCAGCTCCTCTGGCAGCTGGAATGATAGCCCTCATGCTGCAGGTGCGGCCCTGCCTCACATGGCGGGATGTACAGCACATAATTGTCTTCACAGCCATCCAGTATGAAGATCATCATGCAGACTGGCTCACCAATGAGGCTGGCTTCAGCCACAGCCATCAGCATGGTTTCGGCCTGCTCAACGCTTGGAGACTTGTCAATGCAGCCAAGATCTGGACATCTGTCCCTTACTTAGCCTCCTATGTCAGCCCCATGCTGAAAGAAAATAAGGCTGTTCCGAGGTCCCCCCACTCTCTGGAGGTGCTATGGAATGTCAGCAGGACGGACCTGGAGATGTCGGGGCTGAAGACCTTGGAACATGTGGCAGTGACAGTCTCCATCACTCACCCACGACGTGGCAGCTTAGAACTGAAACTGTTTTGTCCCAGTGGCATGATGTCTTTGATCGGCGCGCCCCGCAGCATGGACTCGGATCCTAATGGCTTCAATGCTTGGACCTTTTCCACTGTGCGGTGCTGGGGGGAAAGAGCAAGAGGCGTCTACAGACTGGTTATCAGGGATGTAGGAGATGAGCCGCTCCAGATGGGCATCCTCCAGCAGTGGCAGCTGACCCTGTATGGCTCCATGTGGAGTCCAGTAGACATCAAGGACAGACAAAGTCTCTTAGAAAGTGCTATGAGTGGAAAATACCTGCATGATGGCTTCACCCTGCCTTGCCCACCTGGGCTGAAAATCCCTGAGGAGGATGGCTACACCATTACCCCTAACACACTCAAG------------------ACCCTTGTGCTGGTAGGCTGCTTCAGTGTCTTCTGGACTATTTACTACATGCTAGAAGTGTGCCTGAGCCAGAGGAACAAGGCTTCCACCCATGGCTGCAGGAAG---------------GGATGCTGCCCCTGGGCCCCACGAAGGCAAAACTCCAAGGATGCAGGGACAGCACTAGAATCAATGCCACTGTGCAGCAGCAAGGACCTGGATGGAGTGGATTCAGAGCATGGGGACTGCACAACTGCATCTAGCTTCCTGGCCCCAGAGCTG------------------------------------------------GATTGTCCT---CCACACCAACCCCCAGACCTGCTGCAGGGG---AAGAGCGGGCAGATTTGCTGA
>pahari
---------------------------------------------------------------------------------------------------------------------------------------------------------------------------------------ATGCCGAAAGGGAGGCAGAAAGTCCCACAC------------TTGGATGCCCACCTGGGCCTG---CCCATCTGCCTCTGGCTGGAATTAGCC---ATCTTCTTTCTGGTTCCCCAGGTC------ATGGGCCTATCAGAGGCAGGTGGGCTTGACATCTTGGGCGCAGGGGGGCTCAGCTGGGCTGTACATCTGGACAGCCTA---GGTGAGAGGAAGGAAGAGAGTCTGACGAAACAGGCAGATGCTGTGGCCCAGGCAGCAGGGCTTGTGAATGCTGGGCGCATTGGAGAACTCCAGGGGCACTACCTCTTTGTCCAGCCCGCTGGGCACAGGCCAACCATGGAGGTGGAGGCCATGCGGCAACAGGCAGAGGCTGTGTTAGCCAAGCATGAAGCTGTGCGCTGGCACTCAGAGCAAACGCTGCTGAAGAGGGCCAAGCGCAGCATCCACTTCAATGATCCCAAGTACCCTCAACAGTGGCACCTGAATAATCGGCGGAGCCCAGGAAGAGACATCAACGTGACAGGTGTGTGGGAGCGAAATGTAACTGGGCGAGGGGTGACAGTGGTGGTGGTAGATGACGGAGTGGAACACACCGTCCAGGACATCGCACCCAACTATAGTCCAGAGGGAAGCTATGACCTCAACTCTAATGACCCAGATCCCATGCCCCACCCTGATGAGGAGAATGGAAACCACCACGGGACCCGGTGTGCAGGAGAAATTGCAGCTGTGCCCAACAACAGCTTCTGTGCAGTGGGCGTGGCCTACGGGAGCCGAATAGCAGGTATCCGGGTGCTGGATGGACCACTCACTGACAGTATGGAGGCTGTGGCATTCAACAAGCACTATCAGATCAATGACATCTACAGCTGCAGCTGGGGCCCAGACGATGATGGGAAGACAGTGGATGGCCCTCATCAGCTCGGAAAGGCTGCCTTACAACATGGAGTGATGGCTGGTCGCCAAGGCTTTGGAAGTATCTTTGTGGTTGCCAGTGGTAATGGGGGCCAGCACAATGACAACTGCAACTATGATGGCTATGCCAACTCCATCTACACTGTCACCATAGGAGCTGTGGATGAGGAGGGACGGATGCCTTTTTATGCAGAGGAGTGTGCCTCCATGCTGGCAGTCACCTTCAGTGGTGGAGACAAGATGCTGCGGAGCATTGTGACCACTGATTGGGACCTTCAGAAGGGCACTGGCTGCACTGAAGGCCACACAGGAACCTCAGCTGCAGCTCCTCTGGCAGCTGGCATGATAGCCCTCATGCTGCAGGTGCGGCCCTGCCTCACATGGCGGGATGTCCAGCACATCATTGTCTTCACAGCCACCCAGTATGAAGATCATCATGCAGACTGGCTCACCAATGAGGCTGGCTTCAGCCACAGCCATCAGCATGGTTTCGGCCTGCTCAACGCTTGGAGACTTGTCAATGCAGCCAAGATCTGGACATCTGTCCCTTACTTAGCGTCCTATGTCAGCCCCATGCTGAAAGAAAATAAGGCTGTTCCACGGTCCCCCCACTCTCTGGAGGTGGTATGGAATGTCAGCAGGACGGACCTGGAGATGTCGGGGCTGAAGACCTTGGAACATGTGGCAGTGACAGTCTCCATCACTCACCCACGACGTGGCAGCTTAGAACTGAAACTGTTTTGTCCCAGTGGCATGATGTCTTTGATCGGCGCGCCCCGCAGCATGGACTCGGATCCTAATGGCTTCAATGACTGGACCTTTTCCACTGTACGGTGCTGGGGGGAAAGAGCAAGAGGCGTCTACAGACTGGTTATCAGGGATGTAGGTGAGCCCTCCTGT---------------------------------------------------------------------------------------------------------------------------CTTACACTGCCTTGTCCCCTTGGGTCTCACTACCCACAGGAAGTGTTCCATGGGATGCCCTGTGAG---------------------------ACCCTTGTGCTGGTAGGCTGCTTCAGTGTCTTCTGGACCATTTACTACATGCTAGAAGTGTGCCTGAGCCAGAGGAGCAAGGCTTCCACCCATGGCTGCAGGAAG---------------GGGTGCTGCCCCTGGCCCCCACGAAGGCAAAACTCCAAGGATGCAGGGACAGCACTAGAATCAATGCCACTGTGCAGCAGCAAGGATCTGGATGGAGTGGATTCAGAGCATGGGGACTGCACAACTGCATCTAGCTTCCTGGCCCCAGAGCTG------------------------------------------------GATTGTCCT---CCACACAAACCCCCAGACCTGCTGCAGGGG---AAGAGTGGGCAGATCTGCTGA
>surdast
---------------------------------------------------------------------------------------------------------------------------------------------------------------------------------------ATGCCGAAAGGGAGGCAGAAAGTTCCACAC------------TCGGATGCCCGCCTGGGCCTG---CCCATCTGCCTCTGGCTGGAATTAGCTGTCTGCTTTCTGCTT---CCCCAGGTC------ATGGGCCTATCAGAGGCAGGTGGGCTTGACACCTTGGGTGCAGGGGGGCTAAGCTGGGCCGTACATCTGGACAGCCTAGAAGGCGAGAGGAAGGAAGAGAGTCTGACACAACAGGCAGACGCTGTGGCCCAGGCAGCAGGGCTGGTGAACGCTGGGCGCATTGGAGAGCTCCAAGGCCACTACCTCCTTGTCCAGCCAGCTGGGCACAGGCAAGCCACGGAGGTGGAGGCCATGCGGCAGCAGGCAGAGGCTGTGTTAGCCAGGCATGAAGCTGTGCGCTGGCACTCAGAGCAGAAACTGCTGAAGAGGGCCAAGCGCAGCATCCACTTCAATGATCCCAAGTATCCTCAACAGTGGCACCTGAATAATCGGCGGAGTCCAGGAAGAGACATCAACGTGACAGGTGTGTGGGAGCGAAATGTAACAGGCCGAGGGGTGACGGTGGTGGTGGTGGATGACGGAGTGGAGCACACCATCCAGGACATCGCACCCAACTATAGCCCAGAGGGAAGCTATGACCTCAACTCTAATGACCCAGATCCTATGCCCCACCCTGACGAGGAGAATGGGAACCACCATGGGACCCGGTGTGCAGGAGAGATTGCCGCTGTACCCAACAACAGCTTCTGTGCAGTAGGCGTGGCCTATGGGAGCAGAATAGCAGGTATCCGGGTGCTGGATGGACCCCTCACAGACAGTCTGGAGGCCGTGGCATTCAACAAGCACTATCAGATCAATGACATCTACAGCTGCAGCTGGGGCCCAGATGATGATGGAAAGACAGTGGATGGGCCTCATCAGCTTGGAAAGGCTGCCTTACAACATGGAGTCATGGCTGGTCGCCAAGGCTTTGGAAGTATCTTTGTGGTTGCCAGTGGAAATGGGGGCCAGCACAATGACAACTGCAACTATGACGGCTATGCCAACTCCATCTACACTGTCACCATAGGAGCTGTGGACGAAGAGGGACGGATGCCTTTTTATGCCGAGGAGTGTGCCTCCATGCTGGCAGTCACCTTCAGTGGTGGAGACAAGATGCTGCGGAGTATTGTGACCACTGACTGGGACCTTCAGAAGGGCACTGGCTGCACTGAAGGCCACACAGGAACCTCAGCGGCAGCTCCTCTGGCAGCGGGCATGATAGCCCTCATGCTGCAGGTGCGGCCCTGCCTCACATGGCGGGATGTCCAGCACATCATTGTCTTCACAGCCACCCAGTATGAAGATCGTCGTGCAGACTGGCTCACCAATGAGGCTGGCTTCAGCCACAGCCACCAGCATGGCTTCGGCCTGCTCAACGCGTGGAGACTTGTCAATGCAGCCAAGATCTGGACATCTGTCCCTTACTTAGCCTCCTATGTCAGCCCCATGCTGAAGGAGAATAAGGCTGTGCCTCGGTCCCCCCACTCTCTGGAGGTGCTATGGAATGTCAGCAGGACGGACCTGGAGATGTCGGGGCTGAAGACCCTGGAACATGTGGCAGTGACAGTCTCCATCACTCACCCACGACGTGGCAGCTTAGAACTGAGACTGTTTTGTCCCAGTGGCATGATGTCTTTGATCGGCGCCCCCCGCAGCATGGACTCGGATCCCAATGGCTTCAGTGACTGGACCTTTTCCACTGTGCGGTGCTGGGGGGAAAGAGCCAGAGGCGTCTACAGACTGGTTATCAGGGACGTAGGAGATGAGCCGCTCCAGGTGGGCATCCTCCAGCAGTGGCAGCTGACCCTGTATGGCTCCATGTGGAGTCCAGTAGACATCAAGGACAGACAGAGTCTCTTAGAAAGTGCTATGAGTGGGAAATACCTGCATGATGACTTCACTCTGCCTTGCCCACCTGGGCTGAGAATTCCTGAGGAGGATGGTTACACCATCACCCCTAACACACTCAAG------------------ACCCTTGTGCTGGTGGGCTGCTTCAGTGTCTTCTGGACTGTTTACTACATGCTAGAGGTATGCCTGAGCCAGAGGAGCAAGGCTTCCACCCACGGCTGCAGGAAACATAGCTGCAGGAAAGGATGCTTCTCCCGGCCCCCACGAAGGCAAAACTCCAAGGAAGTGGGGACAGCACTCGAATCGGTGCCACTGTGCAGCAGCAAGGACCCGGATGGAGTGGATTCAGAGCATGGGGACTGCACAACTGCATCTAGCTTCCTGGCCCCAGAGCTGCTGCGGGACGCTGACCGGAATCTGCCCCAGAACAGTAAGAGTGACCTGGATTGTCCT---CTGCACGAACCCCCAGACCTGCTGCAGGGG---AAGGATGGACAGGTTTGCTGA
>ochrogast
---------------------------------------------------------------------------------------------------------------------------------------------------------------------------------------ATGCCGAAAGGGAGACAGAAAGTCCCACAC------------TTGGATGCCCCCCTGGGCCTG---CCCATCTGCCTCTGGCTGGAATTAGCTGGGCTCTTCTTTATGGTTCCCTGTGTC------ATGGGCCTGTCAGAAGCAGGTGGGCTTGACACCTTGGGTGCAGGGGGGCTAAGCTGGGCCGTACATCTGGACAGCCTTGAAGGAGAGAGGAAGGAAGAGAGTCTGATGCAACAGGCAGATGCTGTGGCCCAGGCAGCAGGGCTGGTGAATGCTGGGCGCATTGGAGAGCTCCAGGGGCACTACCTCTTTGTCCAGCCAGCTGGGCACAGGCAAGCCATGGAGGTGGAGGCCATGCGGCAGCAGGCAGAGGCTGTGTTAGCCAGGCATGAAGCTGTGCGCTGGCATTCAGAGCAGAGGCTGCTGAAGCGGGCTAAGCGCAGCATCCACTTCAATGATCCCAAGTATCCTCAGCAGTGGCACCTGAATAATCGACGGAGCCCAGGCAGAGACATCAATGTGACAGGTGTGTGGGAGCGAAATGTAACTGGGCGAGGGGTGACAGTGGTGGTGGTGGACGATGGAGTGGAGCACACCGTCCAGGACATTGCGCCCAACTACAGCCCAGAGGGTAGCTATGACCTCAACTCCAATGACCCAGATCCTATGCCTCACCCTGATGCGGAGAATGGTAACCACCACGGGACCCGGTGTGCAGGAGAAATTGCAGCTGTGCCCAACAACAGCTTCTGTGCAGTGGGTGTGGCCTATGGGAGCCGAATAGCAGGTATCCGAGTGCTGGATGGACCACTCACAGACAGTATGGAGGCTGTGGCATTCAACAAGCACTATCAGATCAATGACATCTACAGCTGCAGCTGGGGCCCAGATGATGATGGGAAGACAGTGGAAGGTCCTCACCAGCTCGGAAAGGCTGCCTTACAACATGGAGTGATGGCTGGTCGCCAGGGCTTTGGGAGTATCTTTGTGGTTGCCAGCGGTAATGGGGGCCAGCACAATGACAACTGCAACTATGATGGCTATGCCAACTCCATCTACACTGTCACAATAGGTGCTGTGGATGAGGAGGGACGGATGCCTTTCTATGCAGAGGAGTGTGCCTCCATGCTGGCAGTTACCTTCAGTGGTGGAGACAAGATGCTTCGGAGCATTGTGACCACTGACTGGGACCTTCAGAAGGGCACTGGCTGCACAGAAGGCCACACAGGGACCTCTGCTGCAGCTCCTCTGGCAGCTGGCATGATAGCCCTCATGCTGCAGGTGCGGCCCTGCCTCACATGGCGGGACATCCAGCACATCATTGTCTTCACAGCTACCCAGTATGAGGATCATCATGCAGACTGGCTCACCAATGAGGCTGGCTTCAGCCACAGCCATCAGCATGGTTTCGGCCTCCTCAATGCCTGGAGACTCGTCAATGCAGCCAAGATCTGGACATCTGTCCCTTACTTAGCCTCCTATGTCAGCCCCGTGATAAAAGAAAATAAGGCTGTCCCTCGGTCCCCTCATTCCCTGGAGGTGCTATGGAATGTCAGCAGGATGGACCTGGAGATGTCGGGGCTGAAGACCCTGGAACATGTGGCAGTGACAGTCTCCATCACTCACCCACGACGTGGCAGCTTAGAACTGAAACTGTTTTGTCCCAGTGGCATGATGTCTTTGATCGGCGCGCCCCGCAGCCTTGACTCGGATCCTAATGGCTTCAATGACTGGACCTTTTCCACTGTGCGCTGTTGGGGGGAAAGAGCAAGAGGCATCTACAGACTGGCCATCAGGGATGTAGGAGATGAGCCGCTCCAAGTGGGCATCCTCCGGCAGTGGCAGCTGACCCTGTATGGCTCTATGTGGAGTCCAGTAGACATCAAGGACAGACAGAGTCTGTTAGAAAGTGCCATGAGTGGAAAGTACCTGCATGATAACTTCACTCTGCCTTGCCCACCAGGGCTGAAAATTCCTGAGGAGGATGGTTACATTATTACCCCTAACACACTCAAG------------------ACCCTGGTGCTGGTGGGCTGCTTCACTGTCTTCTGGACCATTTATTACATGCTAGAAGTATACTTGAGCCAGAGGAACATGGCTTCCATCCAAGGTTGCAGAAGT---------------GGACACTGCGCCTGGCCCCAACAGAGCCAGAGCTCCAGGGAGGTGGGGACAGAACTAGAATCAGTGCCTCTATGCAACAGCAAGGACCAGGATGGAGTGGATTCAGAGAACGGGAGCTGCGCTGCCACCTCTGGCTTCCTGGCCCCAGAGCTGCTCTGTGAAGGGGACTGGAACCTGTCCCAGAGCAGTAAGATTGTCCAGGACTGTCCT---CAGTTCCAGCCCCCAGACCTGCTCCAGGGG---AAGGATGGACAGATCTGCTGA
>bairdii
---------------------------------------------------------------------------------------------------------------------------------------------------------------------------------------ATGCCGAAAGGGAGGCAGAAAGTCCTACAC------------TTGGATGCCCCCCTGGGCCTG---CCCATCTGCCTCTGGCTGGAATTAGCCGGGCTCTTCTTTATGGTTCCCTGGGTC------ATGGGCCTGTCAGAGGCAGGTGGGCTTGACCCCTTGGGTGCAGGGGGGCTAAGCTGGGCCGTGCATCTGGACAACCTA---GGAGAGAGGAAGGAAGAGAGTCTGACACAGCAGGCAGACGCCGTGGCCCGGGCAGCAGGCCTGGTGAATGCTGGGCGCATTGGAGAGCTTCAGGGGCACTACCTCTTTGTCCAGCCCGCTGGGCACAGGCAAGCCATGGAGGTGGAGGCCATGCGACAGCAGGCAGAGGCTGTGTTAGCCAGGCACGCAGCTGTGCGCTGGCATTCAGAGCAGAGGCTGCTGAAGCGGGCCAAGCGCAGCATCCACTTCAATGATCCCAAGTATCCGCAGCAGTGGCACCTGAACAATCGACGGAGCCCAGGCAGAGACATCAATGTGACAGGTGTGTGGGAGCGAAATGTAACTGGGCGAGGGGTGACAGTGGTGGTGGTGGACGATGGAGTGGAGCACACCGTCCAGGACATTGCACCCAACTATAGCCCAGAGGGTAGCTATGACCTCAACTCTAATGACCCAGATCCTATGCCCCACCCTGATGCGGAGAATGGTAACCACCATGGGACCCGGTGTGCAGGAGAAATTGCAGCTGTGCCCAACAACAGCTTCTGTGCAGTGGGTGTGGCCTATGGGAGCCGAATAGCAGGTATCCGGGTGCTGGATGGACCACTCACAGACAGTATGGAGGCTGTGGCATTCAACAAGCACTATCAGATCAATGACATCTACAGCTGCAGCTGGGGTCCAGATGATGATGGGAAGACAGTGGATGGTCCTCACCAGCTTGGAAAGGCCGCCTTACAACATGGAGTGATGGCTGGTCGCCAGGGCTTTGGGAGTATCTTTGTGGTTGCCAGTGGTAACGGGGGCCAGCACAATGACAACTGCAACTATGATGGCTATGCCAACTCCATCTACACTGTCACAATAGGTGCTGTGGACGAAGAGGGGCGGATGCCTTTTTATGCAGAGGAATGTGCCTCCATGCTGGCAGTTACCTTCAGTGGTGGAGACAAGATGCTTCGGAGCATTGTGACCACTGACTGGGACCTTCAGAAGGGCACTGGCTGCACGGAAGGCCACACAGGGACCTCCGCTGCAGCTCCTCTGGCAGCTGGCATGATAGCCCTCATGCTGCAGGTGCGGCCCTGCCTCACATGGCGGGACATCCAGCACATCATTGTCTTCACAGCCACCCAGTATGAGGATCGTCATGCAGACTGGCTCACCAATGAGGCTGGCTTCAGCCACAGCCACCAGCATGGTTTTGGCCTGCTCAACGCTTGGAGACTCGTCAATGCAGCCAAGATCTGGACGTCTGTCCCTTACTTAGCCTCCTATGTCAGCCCTGTGCTGAAAGAAAATAAGGCTGTCCCTCGGTCCCCCCACTCTCTGGAGGTGCTATGGAATGTCAGCAGGATGGACCTGGAGATGTCGGGGCTGAAGACCCTGGAACATGTGGCAGTGACAGTCTCCATCACTCACCCACGACGTGGCAGCTTAGAACTGAAACTCTTTTGTCCCAGTGGCATGATGTCTTTGATCGGCGCACCCCGCAGCATGGACTCGGATCCTAATGGCTTCAATGACTGGACCTTCTCCACTGTGCGGTGCTGGGGGGAAAGAGCAAGAGGCATCTACAGACTGGCTATCAGGGATGTAGGAGATGAGCCGCTCCAGGTGGGCATCCTCCAGCAGTGGCAGCTGACCCTGTATGGCTCCATGTGGAGTCCAGTAGACATCAAGGACAGACAAAGTCTGTTAGAAAGCGCTATGAGTGGGAAATACCTGCGTGATGACTTCACCCTGCCTTGCCCGCCTGGGCTGAAAATCCCTGAGGAGGATGGTTACACCATTACCCCTAACACCCTCAAG------------------ACCCTGGTGCTGGTGGGCTGCTTCACTGTCTTCTGGACCATTTATTACATGCTAGAAGTATACTTGAGCCAGAGGAACATGGCTTCCACCCAAGGTTGCAGGAGC---------------GGACATTGCTCCTGGCCCCAGCGGAGCCAGAACTCCAGGGAGGTGGGGACAGAGCTAGAATCAATGCCTCTATGCAACAGCAAGGACCAGGGTGGAGTGGAGTCAGAGAATGGGGGCTGCACCACCACCTCTAGCTTCCTGGCCCCAGAGGTACTCAGTGAAGGAGACTGGAATCTGTCCCGGAGCGCTAAGAGTCTCCTGGACCATCCT---CAGCACCAACCCCCAGACCTGCTACAGGTG---AAGGATGGACAGATCTGCTGA
>porcellus
---------------------------------------------------------------------------------------------------------------------------------------------------------------------------------------ATGCCGAAGGGGAGGCAGAAAGTGCCACAC------------TTGGATGCCCTCTTGGGCCTG---CCCACCTGCCTCTGGCTGGAATTGGCTGGGTTCTTCTTATTGGCTCCCTGGGTC------ATGGGCCTGGCAGGGGCAGCAGGTCCTGATGCCCACGGCACAGTGGGGCTCAGCTGGGCTGTGCACCTGGACAGCCCGGGAGGTGATCAAGAGGAAGAGCATCTGGAGCAGCAAGCAGAAGCCGTGGCCCGGGCAGCAGGGCTGGTGAATGCCGGGCGCATTGGAGAGCTCCAGGGCCACTACCTCTTTGTGCACCCCACTGGGCCCAGCCAGGCTCTGGAGGTCCAGGTCATCCGGCAGCAGGCCGAGGCCGTGCTAGCCGGGCACAAGGCCGTCCGCTGGCACTCAGAGCAGAGGCTGCTGAAACGGGCCAAGCGCAGCATCCACTTCAATGACCCCAAGTACCCACAGCAGTGGCACCTGAACAACCGGCGGAGCCCCGGCAGGGACATCAACGTGACAGGTGTGTGGGAGCGCAACGTGACCGGGCGTGGGGTGACGGTGGTAGTGGTAGACGATGGCGTGGAGCACACCATCCAGGACATCGCGCCCAACTATAGCCCTGAAGGTAGCTATGACCTCAACTCTAATGATCCAGACCCCATGCCCCACCCGGATGTGGAGAGCGGCAACCACCACGGCACGCGGTGTGCGGGCGAGATCGCTGCGGCGCCCAACAACAGCTTCTGTGCGGTCGGCGTGGCCTACGGGAGCCGCATAGCAGGCATCCGGGTGCTGGACGGGCCCCTCACAGACAGCATGGAGGCCGTGGCGTTCAACAAGCACTACCAGATCAATGACATTTACAGCTGCAGCTGGGGCCCGGACGATGATGGGAAGACAGTGGACGGCCCTCACCAGCTTGGAAAGGCCGCCTTGCAACATGGGGTGATGGCCGGCCGCCAGGGCTTTGGGAGCATCTTCGTGGTGGCCAGTGGTAATGGGGGTCAGCACAATGACAACTGCAACTATGATGGCTACGCCAACTCCATCTACACCGTCACCATAGGGGCTGTGGATGAGGAGGGACGGATGCCTTTCTATGCCGAAGAGTGCGCCTCCATGCTGGCCGTCACCTTCAGTGGTGGGGACAAGATGCTCCGGAGCATCGTGACCACTGACTGGGACCTTCAGAAGGGCACTGGCTGCACAGAGGGCCACACAGGGACCTCTGCGGCTGCTCCTCTGGCAGCTGGCATGATAGCCCTCATGCTGCAGGTACGGCCCTGTCTCACATGGCGCGATGTCCAGCACATCATTGTCTTCACAGCCACCCAGTATGAAGACCGCCACGCTGATTGGCTCACCAATGAAGTGGGCTTCAGCCACAGCCACCAGCACGGCTTCGGCCTGCTCAATGCTTGGAGACTGGTCAACGCCGCCAAGGTCTGGACATCTGTCCCTTACTTAGCTTCCTACTTCAGCCCTGTGCTGAAAGAGAACAAGGCCATTCCGCGGTCCCCCCGCTCGCTGGAGGTCCTGTGGAACGTCAGCAGGGCGGACCTGGAGACGTCGGGGCTGAAGACCCTGGAGCACGTGGCTGTGACAGTGTCCATCAGTCACCCCCGCCGCGGCAGCCTGGAACTGAAACTCTTCTGTCCCAGTGGCATGATGTCCCTTATCGGCGCCCCCCGCAGCATGGACTCGGACCCCAGTGGCTTCAATGACTGGTCCTTCTCCACCGTGCGGTGCTGGGGAGAAAGAGCGAAAGGCACATACCGTCTAGTCATCAGAGATGTAGGTGATGAGCCGCCCCAGCTGGGCATCCTCCAGCACTGGCAGCTGACCTTGTATGGCTCCATGTGGAGTCCGGCCGACATCAGGGAAAGACAAAGGCTGTTAGAAAGTGCCATGAGCGGAAAATATCTGCACGATGGCTTCACTCTACCCTGCCCACCTGGGCTGAAAATTCCTGAGGAAGAGGGTTACACCATCACCCCTAACACCCTGAAG------------------ACCCTGGTGCTGGTGGGCTGCTTCACCGTCTTCTGGACCATTTACTACATGCTGGAGGTGTACATGAGCCACAGGACTGTGGCTTCCACCCAGGGTTGTAGGAAC---------------GGACCCTGCCACTGGCCCCAGCGGAGCCGGAAGTCCAGGGAGGAAGGGACAGAGCTAGAATCAGTGCCGCTTTGCAACAGTAAGGATCTGAGCGGAGCAGAGGCAGAGAGCGGGGGCCCTCCCACCACCTCTGACCTCCTTGGCCCGGACTTGCTCTGTGAAGGGGACTGGACTCTGTCCCAGAACAACCAGGCTGCCCTGGATGGCCCCTATCAGCACCGACCTCCGGACCTGTTGCAGGGG---CAAGAGGAACAGATTTGCTGA
>lanigera
---------------------------------------------------------------------------------------------------------------------------------------------------------------------------------------ATGCCGAAGGGGAGGCAGAAAGTGCCACAT------------TTGGATGCCCCCCTGGGCCTG---CCCACCTGCCTCTGGCTGGAATTGGCTGGGCTCTTCTTATTGGTTCCCTGGGTC------ATGGGCTTGGCAGGGGCAGGTGGGCCTGATGCCCAAGGCGCAGGGGGGCTCAGCTGGGCTGTGCACCTGGACAGCCTGGGAGGCGATCGGGAGGAAGAGCATCTGGAGCAGCAAGCGGATGCCCTGGCGCAGGCAGCAGGGCTGGTGAACGCCGGGCGCATCGGAGAGCTGCGGGGCCACTACCTCTTTGTGCAGCCAGCCGGGCCCAGGCAGGCCGTGGAGGTGCAGGCCATCCGGCAGCAGGCCGAGGCCGTGTTAGCTGGGCACGAGGCTGTGCGCTGGCACTCAGAGCAGAGGCTGCTGAAGCGGGCCAAGCGCAGCGTCCACTTCAATGACCCCAAGTACCCCCAGCAGTGGCACCTGAATAACCGGCGGAGCCCCGGCAGGGACATCAACGTGACAGGTGTGTGGGAGCGCAATGTGACCGGGCGCGGGGTGACGGTGGTGGTGGTGGACGACGGAGTGGAGCACACCATCCAGGACATTGCACCCAACTATAGCCCCGAGGGTAGCTATGACCTCAACTCCAACGATCCTGACCCCATGCCCCACCCGGACGTGGAGAACGGCAACCACCATGGCACGCGGTGTGCAGGCGAGATCGCTGCTGTGCCCAACAACAGCTTCTGTGCAGTGGGCGTGGCCTATGGGAGCCGCATAGCAGGCATCCGGGTGCTGGACGGGCCACTCACAGACAGCATGGAGGCTGTGGCGTTCAACAAGCACTATCAGATCAATGACATCTACAGCTGCAGCTGGGGCCCGGATGATGATGGGAAGACGGTGGACGGCCCCCACCAGCTCGGGAAGGCTGCCTTGCAACACGGAGTGATGGCCGGCCGCCAGGGCTTTGGGAGCATCTTCGTGGTGGCCAGTGGTAACGGGGGCCAGCACAATGACAACTGCAACTACGATGGCTACGCCAACTCCATCTACACCGTCACCATAGGTGCTGTGGACGAGGAGGGCCGGATGCCTTTCTACGCAGAAGAGTGTGCCTCCATGCTGGCGGTCACCTTCAGTGGTGGGGACAAGATGCTCCGGAGCATTGTGACCACTGACTGGGACCTGCAGAAGGGCACCGGCTGCACAGAGGGCCACACAGGGACCTCTGCGGCAGCTCCTCTGGCAGCCGGCATGGTAGCCCTCATGCTGCAGGTGCGGCCCTGCCTCACGTGGCGCGATGTCCAGCACATCATTGTCTTCACAGCCACGCAGTATGAAGATCGCCATGCAGACTGGCTCACCAATGAGGCGGGCTTCAGCCATAGCCACCAGCACGGTTTCGGCCTGCTCAATGCTTGGAGACTCGTCAATGCAGCCAAGATCTGGACGTCTGTCCCTTACTTAGCTTCCTACGTCAGCCCCGTGCTGAAAGAGAACAGGGCTATTCCGTGGTCCCCCTACTCGCTGGAGGTCCTGTGGAATGTCAGCAGGATGGACCTGGAGATGTCGGGGCTGAAGACCCTGGAGCACGTGGCAGTGACAGTCTCCATCACTCACCCACGCCGTGGCAGCTTGGAGCTGAAACTCTTTTGTCCCAGTGGCATGATGTCCCTCATCGGCGCCCCCCGCAGCATGGACTCGGATCCCAGTGGCTTCAACGACTGGACCTTCTCCACTGTGCGGTGCTGGGGAGAAAGAGCAAAGGGCGCCTACAGACTGGTCATCAGGGATGTGGGTGATGAGCCACCCCAGTTGGGCATCCTCCAGCAGTGGCAGCTGACCTTGTACGGCTCCATGTGGAGTCCAGTGGACATCAGGGAAAGACAAAGGCTGTTAGAAAGTGCCATGAGCGGAAAATATCTGCATGATGGCTTTGCTCTGCCCTGCCCACCTGGGCTGAAAATTCCCGAGGAAGACGGTTATACCATCACTCCTAACACACTGAAG------------------ACCCTGGTGCTAGTGGGCTGTTTCACTGTCTTCTGGACCATTTACTACATGCTGGAGGTGTACATGAGCCACAGAAATACGGCTTACACCCAAGGTTGTAGGAAC---------------GGATCCTGCCACTGGCCCCAGCGGAGCCGAAAATCCAGAGAGGAGGGGACCGAGCTGGAATCAGTGCCGCTTTGCACCAGTAAGGATGTGAATGGAGCAGAGACACAGAACAGGAGCCCTCCCACCACCGCTGACCTCCTGGCCCCAGACTTGCTCAGTGAAGGGGACTGGACCCTGTCGCAG---AACCAGAGTGCCCTGGGCTGCCCTTCTCAGCACCGAGCCCCAGACCTGTTGCAGGGC---AAGGAGGAGCAGATCTGCTGA
>degus
---------------------------------------------------------------------------------------------------------------------------------------------------------------------------------------ATGCCGAAGGGGAGGCAGACAGTGCCATGT------------CTGGATGCCCCTCCGGGCCTG---CCCACCCACCTCTGGCTGCAGTTGGCTGTGCTGTTCGTATTGGTTCCCTGGGTC------ATGGGCTTGGCAGGGGCAGGCGGGCCTGATGCCCAGGGCACAGGGGGGCTCAGCTGGGCTGTGCACTTGGACAGCCCGGAAGGTAATCACCAGGAAGAACATCTGGAGCAGCAAGCGGATGCCGTGGCCCAGGCTGCAGGGCTGGTGAATGCTGGGCGCATCGGAGAGCTCCGGGGCCACTACCTCTTTGTGCAGCCAGCTGGGCCTAGCCACGCCACGGAGGTGCAGGCCATCCGGCAGCAGGCTGAGGCCGTGTTAGCTGGGCATGAGGCTGTGCGCTGGCACTCGGAGCAGAGGCTGCTGAAGCGGGCCAAGCGCAGCGTCCACTTCAATGACCCCAAGTACCCGCAGCAGTGGCACCTGAACAACCGGCGGAGCCCTGGCAGGGACATAAACGTGACAGGTGTGTGGGAGCGCAATGTAACCGGGCGCGGGGTGACGGTGGTGGTGGTGGACGACGGAGTAGAGCACACCATCCAGGACATTGCACCCAACTATAGCCCTGAGGGTAGCTATGACCTCAACTCTAATGATCCTGACCCCATGCCCCACCCGGATGTGGAGAATGGCAACCACCATGGCACGCGGTGTGCAGGCGAGATCGCCGCTGTGCCCAACAACAGCTTCTGTGCAGTGGGCGTGGCCTACGGGAGCCGCATAGCAGGCATCCGGGTACTGGACGGGCCGCTCACGGACAGCATGGAGGCTGTGGCATTCAACAAGCACTATCAGATCAATGACATCTACAGCTGCAGCTGGGGCCCTGATGATGACGGGAAGACAGTGGATGGCCCCCACCAGCTTGGAAAGGCTGCCTTGCAACATGGAGTGATGGCCGGTCGCCAGGGCTTTGGGAGCATCTTCGTGGTGGCCAGTGGCAATGGGGGCCAGCACAATGACAACTGCAACTACGATGGCTACGCCAACTCCATCTACACCGTCACCATAGGTGCTGTGGATGAGGAGGGCCGGATGCCTTTCTATGCAGAAGAGTGTGCCTCCATGCTGGCGGTCACCTTCAGCGGTGGGGACAAGATGCTCCGGAGCATTGTGACCACCGACTGGGACCTCCAGAAGGGCACCGGCTGCACAGAGGGCCACACGGGGACCTCTGCGGCAGCACCTCTGGCAGCTGGCATGATCGCCCTCATGCTGCAGGTGCGGCCGTGTCTCACATGGCGCGATGTCCAGCATATCATTGTCTTCACAGCCACCCAGTATGAAGATCGCCGTGCAGACTGGCTCACCAATGAGGCGGGCTTCAGCCACAGCCACCAGCACGGCTTCGGCCTGCTCAGTGCTTGGAGACTCGTCAATGCAGCCAAGATCTGGACGTCTGTCCCTTACTTAGCTTCCTACGTCAGCCCCATGTTGAAAGAGAACAAGGCTATTCTGCAGTCCCCCCACTCACTGGAGGTCCTGTGGAATGTCAGCAGGGTGGACCTGGAGATGTCGGGGCTGAAGACCCTGGAGCACGTGGCAGTGACTGTCTCCATCGCTCACCCCCGCCGCGGCAGCCTGGAACTGAAACTCTTTTGTCCCAGTGGCATGATGTCCCTTATCGGCGCCCCCCGCAGCTTGGACTCGGATCCCAGTGGCTTCAATGACTGGACCTTCTCCACTGTGCGGTGCTGGGGAGAAAGAGCGAAGGGCACATACAGACTGGTCATCAGGGACGTAGGTGATGAACTGCCCCAGTTGGGTGTCCTCCAGCAGTGGCAGCTGACCTTGTACGGCTCCACATGGAGTGCCGTGGACATCAGGGAAAGACAAAGGCTGCTAGAAAGTGCCATGAGCGGCAAATACCTGCACGATGGCTTTGCTCTGCCCTGCCCACCCGGACTGAAAATTCCGGAGGAGGATGGCTACACCATCACCCCCAACACGCTGAAG------------------ACCCTGGTGCTGGTGGGCTGTTTTACCGTCTTCTGGACCATTTACTACATGCTGGAGTTGTACATGAGCCACCGAAATGTGGCTTCCACCCGAGGTAGTAGGAAT---------------GGACCATGCCACTGGCCCCCACGGAGTCGAAAACCCAGAGAGGAAGGGACAGAGCTGGAATCAGTGCCGCTTTGCAACAGTAAGGATCTGAACGGAGCAGAGACCGAGAATGGGAGCCCTCCCACCACATCTGACCTCCTCGCCCCAGACCTCCTCGGTGAAGGGGACTGGACCCTGCCCCAGAACAGCCAGAGTGCCCTGGACTGCCCTCGTCAGCACCAACCCCTAGACCTGTTGCAGGGG---AAGGAGGAACAGATCTGCTGA
>glaber
---------------------------------------------------------------------------------------------------------------------------------------------------------------------------------------ATGCCGAAGGGGAGGCAGAAAGTGCCACAC------------TTAGATGCCCCCCTGGGGCTG---CCCACCTGCCTGTGGCTGGAATTGGCTGGGCTCTTCTTATTGGTTCCCTTTGTT------ATGGGCTTGGCAGAGACAAGTGGGCCCGATGCCCAAGCCCCAGGGGGGCTCAGCTGGGCTGTGCATCTGGACAGCCTGGAAGGTGATCGGGAGGAAGAGCATCTGGAGCAGCAAGCAGATGCCGTGGCCCAGGAAGCAGGGCTGGTGAATGCCGGGCGCATCGGAGAGCTCCGGGGCCACTACCTCTTCGTGCAGCCAGCTGGGCCCAGCCAGGCCATGGAGGTGCAGTCTGTCCGACAGCAGGCTGAGGCCGTGTTAGCTGGGCATGAAGCTGTCCGCTGGCACTCAGAGCAGAGGCTGCTGAAGCGGACCAAGCGCACCGTCCATTTCAATGACCCCAAGTACCCACAGCAGTGGCACCTGAATAACCAGCGGAGCCCCGGCAGGGACATCAACGTGACAGGTGTGTGGGAGCGCAATGTAACTGGGCGCGGGGTGACGGTGGTGGTGGTGGATGATGGTGTAGAGCACACCGTCCAGGACATCGCACCCAACTATAGCCCTGAAGGTAGCTATGATCTCAACTCGAATGACCCTGACCCCATGCCCCACCCGGATTTGGAGAATGGCAACCACCACGGTACTCGGTGTGCTGGCGAGATCGCTGCTGTGCCCAACAACAGCTTCTGTGCAGTAGGCGTAGCCTACGGGAGCCGCATAGCAGGCATCCGGGTACTGGACGGGCCACTGACAGACAGTATGGAGGCTGTGGCATTCAACAAGCACTATCAGATCAATGACATCTACAGCTGCAGCTGGGGCCCAGATGATGATGGGAAGACAGTGGACGGCCCCCACCAACTTGGAAAGGCTGCCTTGCAGCACGGGGTGATGGCTGGCCGCCAGGGCTTTGGGAGCATCTTCGTGGTGGCCAGTGGTAACGGGGGCCAACACAATGACAACTGCAACTACGATGGCTATGCCAACTCCATCTACACCGTCACCATAGGTGCTGTGGATGAGGAGGGACGGATGCCTTTTTATGCAGAAGAGTGTGCCTCCATGCTGGCGGTCACCTTCAGTGGTGGGGACAAGATGCTCCGGAGCATTGTGACCACTGACTGGGACCTTCAGAAGGGCACCGGCTGCACAGAGGGGCACACAGGGACCTCTGCAGCAGCACCTCTGGCAGCTGGCATGATAGCCCTCATGCTGCAGGTGCGGCCCTGTCTCACATGGCGCGACGTTCAGCACATCATTGTCTTCACAGCCACCCAGTATGAGGATCACCATGCAGATTGGCTCACCAATGAGGCGGGCTTCAGCCACAGCCACCAGCACGGTTTTGGGCTGCTCAATGCTTGGAGACTCGTCAATGCAGCCAAGATCTGGACGTCTGTCCCTTACTTAGCTTCCTACGTCAGCCCTGTGCTGAAAGAGAACAAGGCTATTCTTCGGTCCCCGCACTTGCTGGAGGTCCTGTGGAATGTCAGCAGGATGGACCTGGAGATGTCGGGGCTGAAGACCCTGGAGCATGTAGCAGTGACAGTCTCCATCGCCCACCCTCGCCGCGGCAGCTTGGAACTGAAACTCTTTTGTCCCAGTGGCATGGTGTCCCTTATTGGCACCCCCCGCAGCATGGACTCGGATCCCAGTGGCTTCGATGACTGGACTTTCTCCACTGTGCGGTGCTGGGGGGAAAGAGCAAAAGGCACCTACAGACTGGTTATCAGGGATGTAGGTGATGAGCCACCCCAGTTGGGCATCCTCCAGCAGTGGCAGCTGACCTTGTATGGCTCCATGTGGAGTCCAGTGGACATTAGGGAAAGACAAAGGCTGTTAGAAAGTGCCATGAGTGGGAAATACCTGCATGATGGCTTCTCTCTGCCCTGCCCACCTGGACTGGAGATTCCTGAGGAAGATGGTTATACCATCACCCCTAATACCCTGAAG------------------ACCCTGGTGCTGGTGGGCTGTTTCACCATCTTCTGGACCATTTACTACATGCTGGAGATATATCTGAGCCACAAGAATGTGGCTTCCACCCAGGGTTGTAGGAAC---------------GGACCCTGCCACTGGCCCCAACGAAGCCGAAAATCCAGAGAGGAAGGGACAGAGCTAGAATCAGTGCCACTTTGCAACAGTAAGGATCTAAATGGAGCAGAGACAGAGAACAGGAGCCCTCCCACCACCGCTGACCTCCTTGCCCCAGACTTGCTCCATGAAGGGGACTGGACCTTGTCCCAGAACAGCCAGAGTGCCCTGGACTGCCCTTATCAGCACCAACAGCCAGACCTGTTGCAGGGG---AAGGAGGAACAGATTTGCTGA
>parryii
---------------------------------------------------------------------------------------------------------------------------------------------------------------------------------------ATGCCGAAGGGAAGACAGAAAGTGCCACAC------------TTGGATGCCCCCCTGGGCCTA---CCCACCTGCCTGTGGCTGGAATTAGCCGGGCTCTTTTTATTGGTCCCCTGGGTC------ATGGGCCTGGCAGGGACAGGTGGGCTAGATGCCCAGGGCACAGGGGGGCTGAGCTGGGCTGTGCATCTAGACAGTCTGGAAGGTGAGAAAGAGGAAGAAAATCTGGAGCAGCGGGCACATGCTGTGGCCCAGGCAGCAGGATTGGTGAACGCCGGACGCATCGGAGAGCTCCAGGGCCACTACCTCTTTGTCCAGCCAGTTGGGCACAAGCAGGCCATGGAGGCRGAAGTCATCCGGCAACAGGCAGAGGCTGTGTTGGCCAGGCATGAAGCTGTGCGCTGGCACTCAGAGCAGAGGCTGCTGAAGCGGACCAAGCGCAGCGTCCACTTCAATGATCCAAAGTACCCACAGCAGTGGCACCTGAATAAYCGCCGGAGCCCTGGCAGGGATATCAACGTGACAGGTGTGTGGGAGCGCAATGTAACTGGACAAGGGGTGACAGTGGTGGTAGTGGACGATGGAGTGGAGCATACCATCCAGGACATTGCACCCAATTATAGCCCAGAGGGTAGCTATGACCTCAACTCTAATGACCCTGACCCCATGCCCCACCCGGATGTGGAAAATGGCAACCACCATGGCACGCGGTGTGCAGGAGAGATTGCTGCTGTGCCCAACAACAGCTTCTGCGCAGTGGGTGTAGCCTATGGGAGCCGCATAGCAGGTATCCGGGTACTGGATGGACCACTCACAGACAGCATGGAGGCTGTGGCATTCAACAAGCACTATCAGATCAATGACATCTACAGCTGCAGCTGGGGCCCAGATGATGATGGGAAGACGGTGGATGGTCCCCACCAGCTTGGAAAGGCTGCCTTACAACATGGAGTGATGGCTGGTCGCCAGGGTTTTGGGAGCATCTTTGTAGTAGCCAGTGGCAATGGAGGCCAGCACAATGACAACTGCAACTATGATGGCTATGCCAACTCCATCTACACAGTCACAATAGGTGCTGTGGATGAGGAGGGTCGGATGCCTTTCTATGCAGAGGAATGTGCCTCCATGCTGGCAGTCACCTTCAGTGGTGGGGACAAGATGCTCCGGAGCATTGTGACCACTGACTGGGACCTTCAGAAGGGCACTGGCTGTACAGAGGGCCACACAGGGACCTCAGCTGCAGCACCTCTGGCAGCTGGCATGATAGCCCTCATGCTGCAGGTACGGCCCTGCCTCACATGGCGTGATGTCCAGCACATCATTGTCTTCACAGCCACCCAGTATGAAGACCGCCGTGCAGATTGGCTCACCAATGAGGCAGGCTTCAGCCACAGCCACCAGCATGGCTTCGGCCTGCTCAACGCATGGAGACTCGTCAATGCAGCCAAGATCTGGACATCTGTCCCTTACTTAGCTTCCTATGTCAGTCCCGTGCTGAAAGAGAACAAGGCTATTCCACGGTCACCTGGCTCCCTGGAGGTCCTATGGAATGTCAGCAGGACGGACCTGGAGATGTCAGGACTGAAGACCCTGGAGCATGTGGCAGTGACAGTCTCCATCACTCACCCACGACGCGGCAGCTTGGAACTGAAACTGTTTTGCCCCAGTGGCATGATGTCCCTTATCGGCGCCCCCCGCAGCATGGACTCGGATCCAAATGGCTTCAACGATTGGACCTTCTCCACTGTGCGGTGCTGGGGGGAGAGGGCAAAAGGCATCTACAGACTCGTTATCAGGGATGTAGGAGATGAGCCGCTCCAGGTTGGCATCCTCCAGCACTGGCAGCTGACCCTGTATGGCTCTGTGTGGAGTCCAGTAGACATCAGGGACAGACAAAGGCTGTTAGAAAGTGCTATGAGTGGAAAATATCTACATGATGGCTTTGCTCTACCTTGTCCACCTGGGCTGACAATTCCTGAGGAAGATGGTTACACCATTACCCCCAACACCCTGAAG------------------ACCCTGGTGCTGGTGGGCTGTTTCACCATCTTCTGGACCATTTACTACATGCTGGAAGTATATCTGAGCCAGAGGAATGTGGCTTCYACTCCAGGCTGTAGGAGT---------------GGACCCTGCCACTGGCCCCAACAGAGCCGAAAATCCAAGGAAGAGGGGACGGAGCTAGAATCAGTGCCACTTTGCAACAGCAAGGATCTAGATGGAGCAGAGACAGAGAGAGGGGGCCCTTCTACCACCTCTGGCCTCCTCACCTCAGACCTGCTCGATGAAGAGGACTGGAGCCTGTCCCAGAACAAGAATCCT------------------CGGCACCAACCCTTAGACCTGTTGCAGGGA---AAGGAGGAGCAGATTTGTTGA
>flaviven
---------------------------------------------------------------------------------------------------------------------------------------------------------------------------------------ATGCCGAAGGGAAGACAGAAAGTGCCACAC------------TTGGATGCCCCCCTGGGCCTC---CCCACCTGCCTCTGGCTGGAATTAGCCGGGCTCTTTTTATTGGTTCCCTGGGTC------ATGGGCCTGGCAGGGACAGGTGGGCTAGATGCCCAGGGCACAGGGGGGCTGAGCTGGGCTGTGCATCTAGACAGTCTGGAAGGTGAGAAAGAGGAAGAAAATCTGGAGCAGCGGGCACATGCTGTGGCCCAGGCAGCAGGATTGGTGAACGCCGGACGCATCGGAGAGCTCCAGGGCCACTACCTCTTTGTCCAGCCAGTTGGGCACAAGCAGGCCATGGAAGCGGAAGTCATCCGGCAACAGGCAGAGGCTGTGTTGGCCAGGCATGAAGCTGTGCGTTGGCACTCAGAGCAGAGGCTGCTGAAGCGGACCAAGCGCAGCGTCCACTTCAATGATCCAAAGTACCCACAGCAGTGGCACCTGAATAACCGCCGGAGCCCTGGCAGGGATATCAACGTGACAGGTGTGTGGGAGCGCAATGTAACTGGACAAGGGGTGACAGTGGTGGTAGTGGACGATGGAGTGGAGCATACCATCCAGGACATTGCACCCAATTATAGCCCAGAGGGTAGCTATGACCTCAACTCTAATGACCCTGACCCTATGCCCCACCCGGATGTGGAAAATGGCAACCACCACGGCACGCGGTGTGCAGGAGAGATTGCTGCTGTGCCCAACAACAGCTTCTGCGCAGTGGGTGTAGCCTATGGGAGCCGCATAGCAGGTATCCGGGTACTGGATGGACCACTCACAGACAGCATGGAGGCTGTGGCATTCAACAAGCACTATCAGATCAATGACATCTACAGCTGCAGCTGGGGCCCAGATGATGATGGGAAGACGGTGGACGGTCCCCACCAGCTTGGAAAGGCTGCCTTACAACATGGAGTGATGGCTGGTCGCCAGGGTTTTGGGAGCATCTTTGTAGTAGCCAGTGGCAATGGAGGCCAGCACAATGACAACTGCAACTATGATGGCTATGCCAACTCCATCTACACAGTCACCATAGGTGCTGTGGATGAGGAGGGTCGGATGCCTTTCTATGCAGAGGAATGTGCCTCCATGCTGGCAGTCACCTTCAGTGGTGGGGACAAGATGCTCCGGAGCATTGTGACCACTGACTGGGACCTTCAGAAGGGCACTGGCTGCACAGAGGGCCACACAGGGACCTCAGCTGCAGCACCTCTGGCAGCTGGCATGATAGCCCTCATGCTGCAGGTACGGCCCTGCCTCACATGGCGTGATGTCCAGCACATCATTGTCTTCACAGCTACCCAGTATGAAGACCGCCGTGCAGATTGGCTCACCAATGAAGCAGGCTTCAGCCACAGCCACCAGCATGGCTTCGGCCTGCTCAACGCGTGGAGACTTGTCAATGCAGCCAAGATCTGGACATCTGTCCCTTACTTAGCTTCCTATGTCAGTCCCGTGCTGAAAGAGAACAAGGCTATTCCACGGTCACCTGGCTCCCTGGAGGTCCTATGGAATGTCAGCAGGACGGACCTGGAGATGTCAGGACTGAAGACCCTGGAGCATGTGGCAGTGACAGTCTCCATCACTCACCCACGACGCGGCAGCTTGGAACTGAAACTGTTTTGCCCCAGTGGCATGATGTCCCTTATCGGCGCCCCCCGCAGCATGGACTCGGATCCCAATGGCTTCAACGATTGGACCTTCTCCACTGTGCGGTGCTGGGGGGAGAGGGCAAAAGGCATCTACAGACTCCTTATCAGGGATGTAGGAGATGAGCCGCTCCAGGTTGGCATCCTCCAGCACTGGCAGCTGACCCTGTATGGCTCTGTGTGGAGTCCAGTAGACATCAGGGACAGACAAAGGCTGTTAGAAAGTGCCATGAGTGGAAAATATCTACATGATGGCTTTGCTCTACCTTGCCCACCTGGGCTGACAATTCCTGAGGAAGATGGTTACACCATTACCCCCAACACCCTGAAG------------------ACCCTGGTGCTGGTGGGCTGTTTCACCATCTTCTGGACCATTTACTACATGCTGGAAGTATATCTGAGCCAGAGGAATGTGGCTTCCACTCCAGGCTGTAGGAGT---------------GGACCCTGCCACTGGCCCCAACAGAGCCGAAAATCCAAGGAAGAGGGGACAGAGCTAGAATCAGTGCCACTTTGCAACAGCAAGGATCTAGATGGAGCAGAGACAGAGAGAGGGGGCCCTTCTACCACCTCTGGCCTCCTCACCTCAGACCTGCTCGATGAAGAGGACTGGAGCATATCCCAGAACAAGAATCCT------------------CAGCACCAACCCTTAGACCTGTTGCAGGGA---AAGGAGGAGCAGATTTGTTGA
>europaeus
---------------------------------------------------------------------------------------------------------------------------------------------------------------------------------------ATGCCGAAGGGGAGGCAGAAGGCGCCACAC------------TCGGATGCCCCCCTGGGCCCG---CCCACCTGCCTCTGGCTGGAGTTCGCTGGCCTCTTCTTTCTGGTCCCTTGGGCC------ACGGGTGTGGCAACACCAGGTGGGCCCTCGGGCCACAGCCCAGGGGGGCTCAGCTGGGCTGTGCACCTGGACAGCGGGGCAGGCGAGGGGCTGAAG---ATGTTGGAGCAGCAGGCTGATGCCTTGGCCCAGGCCGCGGGGCTGGTGAATACCGGCCGCATTGGGGAGCTGCAGGGCCACTACCTCTTCGTGCAGCCTGCTGGGCCCAAGCCG---------GTGGAGGTCATCCGGCGACAGGCAGAGGCTGTGCTCGGGATGCACAAAGCCGTGCGTTGGCACTCAGAGCAGAGGCTACTGAAGCGGGCCAAGCGCAGCCTCCACTTCAACGACCCAAAGTACCCGCAGCAGTGGCACCTGAATAATCGGCGGAGCCCTGGCAGAGACATCAACGTGACTGGAGTCTGGGAGCGCAATGTCACTGGACAAGGGGTGACAGTGGTGGTGGTGGATGACGGCGTGGAGCACACCATCCAGGACATTGCACCCAATTATAGTCCGGAAGGCAGCTATGACCTCAACTCCAATGACCCTGACCCTATGCCGCACCCTGATGAAGAGAATGGCAACCACCACGGCACACGGTGTGCGGGGGAGATCGCTGCGGTGCCCAACAACAGCTTCTGTGCTGTGGGCGTGGCCTATGGGAGCCGCATAGCAGGTATCCGGGTGCTGGATGGACCCCTGACCGACAGCATGGAGGCCGTGGCGTTCAACAAGCACTACCAGATCAATGACATCTACAGCTGCAGCTGGGGACCAGATGACGATGGAAAGACGGTGGATGGCCCCCACCAGCTCGGAAAGGCAGCCCTGCAGCATGGAGTGATAGCCGGCCGCAAGGGTTTCGGCAGCATCTTTGTGGTTGCCAGCGGCAACGGAGGCCAACACAACGACAACTGCAACTATGACGGTTACGCCAACTCCATCTACACGGTCACCATAGGTGCCGTGGATGAGGAGGGCCGGATGCCATTCTACGCAGAGGAGTGTGCCTCTATGCTGGCCGTCACCTTCAGTGGTGGGGACAAGATGCTCCGGAGCATTGTGACCACTGACTGGGACCTCCAGAAGGGCACAGGCTGCACGGAGGGCCACACAGGGACCTCAGCCGCAGCCCCCCTGGCAGCCGGCATGATCGCCCTGATGCTGCAGGTGCGGCCCTGCCTCACCTGGCGCGATGTCCAGCACATCATCGTCTTCACAGCCACCCAGTATGAGGATCGGCGAGCAGATTGGGTCACCAACGAGGCTGGCTTCAGCCACAGCCACCAGCACGGGTTTGGCCTACTCAACGCTTGGAGGCTGGTTAACGCAGCCAAGATCTGGACGTCTGTCCCTTACTTAGCCTCCTATGCCAGCCCCATGTTAAGAGAGAACAAGGCAATCCCCCTGTCTCCCCACTCGCTGGAGGTCCTCTGGAATGTCAGCAGGACGGACCTGGAGATGTCAGGGCTGAAGACACTGGAGCACGTGGCGGTGACAGTCTCCATCACACACCCTCGGCGGGGCAGCCTGGAGCTGAAGCTGTTCTGCCCCAGCGGCATGATGTCCCTCATCGGCACCCCACGCACCATGGACTCGGACCCCAACGGCTTCAATGCCTGGACCTTCTCCACCGTGCGGTGCTGGGGAGAGAGGGCCAGAGGGACATACAGACTCGTGGTCAGGGATGTAGGAGACGAGGTAGCCCCAGCTGGCCTGCTCCAGCAGTGGCAGCTGACCCTCTACGGCTCCACATGGAGCCCTGTGGACATCAGAGACAGGCAAAGGCTGTTAGAAAGTGCCATGAGTGGGAAGTACCTTCGTGATGACTTCACCCTGCCCTGTCCTCCCGGGCTGAAGATTCCTGAGGAAGACGGTTACACCATCACCCCAAACACCCTCAAG------------------ACCCTGGTGCTGGTGGGCTGCTTCACCGTCTTCTGGACCGTTTACTACATGCTGGAGGTGTACTTAAGCCAGAGGAGTGTGGCCTCTCGCTTGGCTTGCAGGAGT---------------GGGCCCTGCCACTGGCGCCAGCGCAGCCGGAAATCCAGGGAAGAGGGCACAGAGCTGGAGTCGGTGCCGCTTTGCAACGGCAAGGACCCGGACTCGGTGGAGACTGAGCGTGAGGGCCCCCTGACCTCCAGT---CTCCTTGGGCCAGACCTGCTGGGTCCGGGGGACTGGGACCTATCCCCA---GGCAGGAGTGCCCAGAACTGTCTCTGCCAGCACCTGCCCCCCGACCTACTGCAGGGG---AAGGAGGAGCAGATTTGCTGA
>araneus
---------------------------------------------------------------------------------------------------------------------------------------------------------------------------------------ATGCCGGTGGAGAGGCAGAAGGTGCTGCAG------------GAGAATGCGCCCCTGGGCCTG---CCCACCCGCCTCTGGCTGCAGTTAGCCGGGTTCTTCCTACTGGCTCCCTGGGGC------ATGGGCCGGGCAGGGCCCAGCGGGCCTGAGGGCCAGGGGCCTGGGGCGCTAAGCTGGGCCGTGCACCTGGACAGCCCGGGCGGCCCCGGGCAGGAG---GCCCTGGAGCAGTGGGCAGACACCCTAGCGCAGGCGGCGGGGCTGGTGAATGCCGGCCGCATCGGGGAGCTCCGGGGGCACTACCTCTTTGTCCCGCCTGCCGGGGCCCAGCAGGCGCGGCAGGCGGAGACGGTGCGGCAGCAGGCGGAGGCCGTGCTGGGCGCGCACGAGACGGTGCGCTGGCACTCGGAGCAGAGGCTGCTGAGGCGGACGAAGCGCAGCCTGAACTTCAACGACCCCAAGTTCCCCCAGCAGTGGCACCTGAACAACCGACGGAGCCCCGGCAGGGACATCAACGTGACGGGCGTGTGGGAGCGCAACGTCACAGGGCGCGGGGTGACCGTGGTGGTGGTGGACGATGGAGTGGAGCATACAGTGCTGGACATCGCCCCCAACTACAGCCCCGAGGGCAGCTACGACCTCAACTCCAACGACCCGGACCCCATGCCACACCCGGACGTGGAGAACGGGAACCACCATGGCACCCGATGCGCAGGCGAGATTGCCGCCGTCCCCAACAACAGCTTCTGCGCCGTGGGCGTGGCCTACGGGAGCCGCATCGCAGGTATCCGGGTACTGGACGGTCCCCTCACCGACAGCATGGAGGCCGTGGCGTTCAACAAGCACTATCAGATCAACGACATCTACAGCTGTAGCTGGGGTCCAGACGATGATGGGAAGACAGTGGACGGCCCCCACCAGCTTGGGAAGGCTGCCTTGCAACACGGGGTGATGGCTGGCCGCAAGGGCTTTGGGAGCATCTTCGTGGTGGCCAGCGGTAATGGGGGTCAGCACAACGACAACTGCAACTACGACGGCTACGCCAACTCCATCTACACGGTCACCATCGGTGCTGTGGATGAGGAGGGCCGGATGCCCTTTTATGCCGAGGAGTGCGCCTCCATGCTGGCCGTCACCTTCAGCGGCGGGGACAAGATGCTCCGGGGCATCGTGACCACCGACTGGGACCTGCAGAAGGGCACGGGCTGCACCGAGGGCCACACCGGCACGTCGGCCGCGGCGCCCCTGGCAGCGGGCATGATCGCACTGATGCTGCAGGCGCGGCCCTGCCTCACCTGGAGGGACGTGCAGCACATCATCGTCTTCACGGCCGCCCAGTACGAGGACCGTCGGGCTGACTGGGTCACCAACGAGGCCGGCTTCAGCCACAGCCACCAGCACGGCTTTGGCCTGCTCAACGCTTGGAGGCTCGTGAACGCAGCCAAGGTCTGGACCTCCGTCCCGTACCTCGCCTCCTACGCCAGCCCCGTGGTGAAGGAGAACCGGGCCATCCCGCTGGCGCCCCACACCCTGGAGGTGAGCTGGAATGTCAGCAGGACGGACCTGGAGATGTCGGGGCTGAAGACCCTGGAGCACGTGGCCGTGACTGTGTCCATCACGCACCCCCGGCGCGGCAGCCTGGAGCTTCGGCTCTTCTGCCCCAGCGGCATGATGTCCCTCATCGGCGCCCCCCGCAGCATGGACTCGGACCCCAACGGCTTCAATGACTGGACCTTCTCCACCGTGCGGTGCTGGGGGGAGAGAGCCAAGGGGACGTACAGACTGGTCGTCAGGGACGTGGGAGACGAGGTGGCACCCGCGGGCGTCCTGCTGCATTGGCGACTGACCCTCTACGGCTCCGTGTGGAGCCCCGTGGACATCCGGGAGAGACAGAGGCTGCTGGAGAACGCCATGAGCGGCAAATACCTGCACGACGGCTTCTCCCTGCCCTGCCCCCCCGGGCTGGAGATCCCCCCAGAAGACAGCCACACCCTCACGCCCAACACCCTCAAG------------------ACCCTGGTGCTGGTGGGCTGCTTCTCCATCTTCTGGACCGTCTACTACCTGCTGGAGGTGTACCTGAGCCAGCGCAGCGTGCCG------------TGCCGGGGC---------------CGGCCCTGCCGCTGGCCCCAGCGAGGCCGCAGGGCCCGGGAGGAGGGCACGGATCTGGAGTCCGTGCCGCTCTGCAATGGCAAAGACGCAGACGGGCCGGAGCCGGAG------GGTCCGCCTAGCACGGCGACTCTGCTGGGCCCCGACGGGCTT---------------------------------------------------------GTCCCCCAGGCCCCGGACCTGCTGCGGGGA---GCCGAGGAGCAGGTCTGCTGA
>aegyptia
---------------------------------------------------------------------------------------------------------------------------------------------------------------------------------------ATGCCGAAGGGGAGGCAGAAAGTGCTACAC------------TTGGATGCCCCCCTGGGCCTG---CCCACCTGCCTCTGGCTGGAATTAGCTGGGCTCTTCTTACTGGTTCCCTGGGTC------ATGGGCCTGGCAGGGACAGGTGGGCCTGGGGCCCAAGGTCCAAGGGGGCTAAGCTGGGCTGTGCATCTAGACAGCCCAGAAGGCAAGAGGGAGGAAGAGACTCTGGAGCAGCAAGCAGATGCCTTGGCCCAGGCAGCAGGGCTGGTAAATGCTGGACGCATCGGGCAGCTCCAGGGGCACTACCTTTTCGTCCCGCCAGCTGGGCACCGGCAG---------GTAGAGGCCATACGACAACAGGCAGAGGCCGTGTTAGCCAGGCATGAAGCTGTGCGCTGGCATTCAGAGCAGAAGCTGCTAAAGCGAGCCAAGCGCAGTGTCCACTTCAATGACCCCAAGTACCCACAGCAGTGGCACCTGAAGAACCAGCGGAGCCCCGGCAGGGACATCAATGTGACAGGCGTATGGGAACGCAACGTAACTGGGCGAGGGGTCACCGTGGTGGTAGTTGATGATGGAGTGGAACACACCATCCAGGACATTGCACCCAACTATAGCCCTGAGGGCAGCTACGACCTCAACTCCAATGACCCTGACCCCATGCCCCACCCAGATGTGGAGAATGGCAACCACCATGGCACACGTTGTGCAGGAGAGATTGCTGCAGTGCCCAACAACAGCTTCTGTGCAGTGGGAGTGGCATATGGGAGCCGCATAGCAGGTATCCGGTTGCTAGATGGACCCCTCACAGACAGCATGGAGGCTGTGGCATTCAACAAGCACTATCAGATCAATGACATCTACAGTTGCAGCTGGGGACCAGATGATGATGGGAAGACAGTAGATGGCCCCCATCAGCTTGGAAAGGCTGCCTTGCAACATGGGGTGATCGCTGGCCGCCAGGGCTTTGGGAGCATCTTTGTGGTAGCCAGTGGCAATGGGGGCCAGCACAACGACAACTGCAACTACGACGGCTACACCAATTCTATCTACACAGTCACCATAGGTGCTGTGGATGAGGAGGGACGGATGCCTTCCTATGCAGAGGAGTGTGCCTCCATGCTGGCGGTCACCTTCAGTGGCGGTGACAAGATGCTCCGGAGTATTGTGACCACTGACTGGGACCTTCAGAAGGGCACAGGCTGCACTGAAGGCCACACAGGGACCTCAGCCGCAGCCCCTCTGGCAGCTGGCATGATAGCCCTCATGCTGCAGGTACGGCCCTGCCTCACGTGGCGCGACATCCAGCACATCATTGTCTTCACAGCCACCCAGTACAAGGATCGCCGTGCGGATTGGGTTACCAACGAGGCAGGCTTCAGCCACAGCCACCAGCATGGATTTGGTCTGCTCAATGCTTGGAGACTCGTTAATGCAGCCAAGATCTGGACATCTGTTCCATACTTAGCTTCCTACGTCAGCCCCATGTTAAAAGAGAACAAGGCTATCCCTCTGTCCCCTAGCTCACTGGAGGTCCTGTGGAATGTCAGCAGGATGGACCTGGAGATGTCGGGGCTGAAGACCCTGGAGCATGTGGCAGTGACAGTCTCTATCACTCACCCACGACGTGGCAGTTTGGAGCTGAAACTTTTTTGCCCCAGTGGCATGATGTCCCTTATCGGCGCCCCCCGCAGCATGGACTCGGATCCAAATGGCTTCAATGATTGGACCTTCTCCACTGTGCGATGCTGGGGGGAAAGAGCAAGAGGGACTTACAGACTCGTTGTCAGGGATGTAGGAAATGAGACTTTCCAGGCTGGCGTCCTCCGGCAATGGCAGCTGACCCTATATGGCTCTGTGTGGAGTCCAGTAGACATCAGGGACAGACAAAGACTATTAGAAGGTGCCATGAGTGGAAAATACCTGCATGATGGCTTTACTCTGCCCTGCCCTCCTGGGTTGAAAATTCCTGAGGAAGATGGTTACACCATCACCCCTAACACCCTCAAG------------------ACCCTGCTGCTGGTCGGCTGTTTTACCGTCTTATGGACAGTTTACTACATGCTAGAAGTATACTTGAACCAGAAGAATGTGGCCTCTCACCCGGTTTGTAGGAGT---------------GGACCCTGCCACTGGCCCCAACGAAGCCGAAAAGCCAGGGAAGAGGGAACAGAACTAGAATCAGTGCCACTTTGTAACAGCAAGGATCCAGATGGAGTGGAGACAGAGAGTGAAGGCCATCCTGCCACCTCTGGTCTCCTTGTCCCAGATCTGCTAGATCAAGGGGACTGGAGCCTGTCCCAG---AACAGGAGTGCCCTGGACTGCCCTCATCAGCACATACCCCCAGACCTGCTGCAGGGG---AAGGAGGAGCAGATTTGCTGA
>vampyrus
---------------------------------------------------------------------------------------------------------------------------------------------------------------------------------------ATGCCGAAGGGGAGGCAGAAAGTGCCACAC------------TTGGATGCCCCCCTGGGCCTG---CCCACCTGCCTCTGGCTGGAATTAGCTGGGCTCTTCTTACTGGTTCCCTGGGTC------ATGGGCCTGGCAGGGACAGGTGGGCCTGGGGCCCAAGGTCCAAGGGGGCTAAGCTGGGCTGTGCATCTGGACAGCCCAGAAGGCAAGAGGGAGGAAGAGACTCTGGAGCAGCAAGCAGATGCCTTGGCCCAGGCAGCAGGGCTGGTAAATGCCGGACGCATTGGGCAGCTCCAGGGGCACTACCTCTTCGTCCAGCCAGCTGGGCACCGGCAG---------GTAGAGGCCGTCCGGCAGCAGGCAGAGGCCGTATTAGCCGGGCATGAAGCTGTGCGCTGGCATTCAGAGCAGAAGCTACTAAAGCGAGCCAAGCGCAGTGTCCACTTCAATGACCCCAAGTACCCACAGCAGTGGCACCTGAAGAACCAGCGGAGCCCCGGCAGGGACATCAATGTGACAGGCGTATGGGAACGCAATGTAACTGGGCGAGGGGTGACTGTGGTGGTAGTTGATGATGGAGTGGAACACACCATCCAGGACATTGCACCCAACTATAGCCCTGAGGGCAGCTACGACCTCAACTCCAATGACCCTGACCCTATGCCCCACCCGGATGTGGAGAATGGCAACCACCATGGCACACGATGTGCGGGAGAGATTGCTGCAGTGCCCAACAACAGCTTCTGTGCAGTGGGAGTGGCCTATGGGAGCCGCATAGCAGGTATCCGGTTACTAGATGGACCCCTCACAGACAGCATGGAGGCTGTGGCATTCAACAAGCACTATCAGATCAATGACATCTACAGTTGCAGCTGGGGACCGGATGATGATGGGAAGACGGTAGATGGCCCCCATCAGCTTGGAAAGGCTGCCTTGCAACATGGGGTGATCGCCGGCCGCCAGGGCTTTGGGAGCATCTTTGTGGTAGCCAGTGGCAATGGGGGCCAGCACAACGACAACTGCAACTACGACGGCTACACCAATTCTATCTACACAGTCACCATAGGTGCTGTAGATGAAGAGGGACGGATGCCTTCCTATGCAGAGGAATGTGCCTCCATGCTGGCAGTCACCTTCAGTGGCGGCGACAAGATGCTCCGGAGTATTGTGACCACTGACTGGGACCTTCAGAAGGGCACAGGCTGCACTGAAGGCCACACAGGGACCTCAGCTGCAGCCCCTCTGGCAGCTGGCATGATAGCCCTCATGCTGCAGGTACGGCCCTGCCTCACGTGGCGTGACATCCAGCACATCATTGTCTTCACAGCCACCCAGTACAAGGATCGCCGTGCGGATTGGATTACCAACGAGGCAGGCTTCAGCCACAGCCACCAGCATGGATTTGGCCTGCTCAATGCTTGGAGACTCGTTAATGCAGCCAAGATCTGGACATCTGTTCCATACTTAGCTTCCTACGTCAGCCCCATGTTAAAAGAGAACAAGGCTATCCCTCTGTCCCCTAGCTCACTGGAGGTCCTGTGGAATGTCAGCAGGATGGACCTGGAGATGTCGGGGCTGAAGACCCTGGAGCATGTGGCAGTGACAGTCTCTATCACTCACCCGCGACGTGGCAGCTTGGAGCTGAAACTCTTTTGCCCCAGTGGCATGATGTCCCTTATCGGCGCCCCCCGCAGCATGGACTCGGATCCAAATGGCTTCAATGATTGGACCTTCTCCACTGTGCGATGCTGGGGGGAAAGAGCGAGAGGGACTTACAGACTCGTTGTCAGGGATGTAGGAAATGAGACTTTCCAGGCTGGCGTTCTCCGGCAATGGCAGCTGACCCTATATGGCTCTGTGTGGAGTCCGGTAGACATCAGGGACAGACAAAGACTATTAGAAGGTGCCATGAGTGGAAAATACCTGCATGATGGCTTCACTCTGCCCTGCCCTCCTGGGTTGAAAATTCCTGAGGAAGATGGTTACACCATCACCCCTAACACCCTCAAG------------------ACCCTGCTGCTGGTCGGCTGTTTTACCATCTTATGGACAGTATACTACATGCTGGAAGTATACTTGAACCAGAAGAATGTGGCCTCTCACCCGGTTTGTAGGAGT---------------GGACCCTGCCACTGGCCCCAACGAAGCCGAAAAGCCAGGGAAGAGGGGACAGAACTAGAATCAGTGCCACTTTGTAACAGCAAGGATCCAGATGGAGTGGAGACAGAGAGTGAAGGCCATTCTGCCACCTCTGGTCTCTTTGTCCCAGACCTGCTGGATCAAGGGGACTGGAGCCTGTCCCAG---AACAGGAGTGCCCTGGACTGCCCTCGTCAGCACATACCCCCAGACCTGCTGCAGGGG---AAGGAGGAG---ATTTGCTGA
>natalen
---------------------------------------------------------------------------------------------------------------------------------------------------------------------------------------ATGCAGAAGGGGAGGCAGAAAGTGCCACAC------------TTGGATGCCCCCCTGGGGCTG---CCCACCTGTCTCTGGCTGGAATTAGCTGGGCTCTTCTTACTGGTTCCCTGGGTC------ATGGGCCTGCCAGGGACAGGTGGGCCTGAGGCCCAGACCCCAGGGGGGCTAAGCTGGGCTGTGCATCTGGACAGCCTAGAAGGCAAGGGGGAGGAAGAGACTCTGGAGCAGAAGGCAGATGCCTTGGCCCAGGCAGCAGGACTGGTGAATGCTGGACGCATCGGGGAGCTCCAGGGGCACTACCTCTTTGTCCAGCCAGCTGGACTCAGGCTGGACCAGCAGGTAGAGGCCATCCGGCAGCAGGCAGAGGCCATGTTAGCCAGGCATGAAGGTGTGCGCTGGCACGCAGAGCAGAAGCTACTAAAGCGAGCCAAGCGCAGCGTCCACTTCAATGACCCCAAGTACCCACAGCAGTGGCACCTGAATAACAGGCAGAGCCCCGGCAGGGACATCAACGTGACAGGTGTATGGGAACACAACGTAACTGGGCGAGGGGTGACTGTGGTGGTAGTGGATGATGGAGTGGAACACACCATCCAGGATATCGCACCCAACTATAGCCCTGAGGGCAGCTATGACCTCAACTCTAATGACCCTGACCCCATGCCCCACCCGGATGTGGAGAATGGCAACCATCATGGCACTCGATGTGCGGGAGAGATTGCTGCTGTGCCTAACAACAGCTTCTGTGCAGTGGGAGTGGCATATGGGAGCCGCATAGCAGGTATCCGGTTACTAGATGGACCCCTCACAGACAGCATGGAGGCCGTGGCATTCAACAAGCACTATCAGATCAATGACATCTACAGTTGCAGCTGGGGACCAGATGATGATGGGAAGACAGTGGATGGCCCTCATCAGCTTGGAAAGGCTGCCTTGCAACACGGGGTGGTCGCTGGCCGTCAGGGCTTTGGGAGCATCTTTGTGGTAGCCAGTGGCAATGGGGGCCAGCACAATGACAACTGCAACTACGATGGCTACGCCAACTCCATCTACACGGTCACCATAGGTGCTGTGGATGAGGAGGGACGAATGCCTTTCTATGCAGAGGAGTGTGCGTCCATGCTGGCGGTCACCTTCAGTGGTGGGGACAAGATGCTCCGGAGCATCGTGACCACAGACTGGGACCTTCAGAAGGGCACAGGCTGCACTGAGGGCCACACAGGGACCTCAGCCGCAGCCCCTCTGGCAGCTGGCATGATAGCCCTCATGCTGCAGGTGCGGCCCTGCCTCACGTGGCGCGATGTCCAGCACATCATTGTCTTCACAGCCATCCAGTACAAGGATCTCCATGCGGATTGGGTCACCAATGAGGCAGGCTTCAGCCACAGCCACCAGCATGGATTTGGCCTGCTCAATGCTTGGAGACTCGTCAATGCAGCCAAGATCTGGACATCTGTCCCTTACTTAGCTTCCTACGCTAGCCCCATGTTGAAAGAGAACAAGGCTATCCCACTGTCCCCCCACTCCCTGGAGGTACTGTGGAATGTCAGCAGGATGGACCTGGAGGTGTCGGGGCTGAGGACCCTGGAGCATGTGGCAGTGACAGTCTCCATCACTCACCCGCGACGTGGCAGCTTGGAGCTGAAACTCTTTTGCCCCAGTGGCATGATGTCCCTTATCGGCGCCCCCCGCAGCATGGACTCGGACCCCAACGGCTTCGACGACTGGACCTTCTCCACTGTGCGGTGCTGGGGGGAAAGGGCGAGAGGGTCCTACAGACTCGTTGTCAGGGATGTAGGAGATGAGCCGGTGCAGGCTGGCACCCTCCGGCAGTGGCAGCTGATCCTGTATGGCTCTGCGTGGAGTCCGGTGGACATCAGAGACAGACAGAGACTAATAGAAGATGCCATGAGTGGGAAATACCTGCATGAGGGCTTCACTCTGCCCTGCCCTCCTGGGCTCAAAATTCCTGAGGAAGACGGCTATACCATCACCCCTAACACCCTCAAG------------------ACCCTGGTGCTGGTCGGCTGTTTTACCGTCTTCTGGACTGTTTACTATATGCTAGAAGTGTACCTGAGCCAGAGGCATGTGGCCTCTCACCCAGTTTGTAGGAGT---------------CGACCCTACCACTGGCCCCAAAGAAGCCGAAAAGCCAGGGAGGAGGACACAGAACTGGAATCAGCGCCACTTTGCAACAGCAAGGATCCAGGTGGAGTGGAGATGGAGGGTGCAGGCCCTCCCACCACCGATGGTCCCCTGGCCACAGAC------------------------------------------------------------------------------------ATGCAGCGG---AGGGAGGAGCAGGTCTGCTGA
>fuscus
---------------------------------------------------------------------------------------------------------------------------------------------------------------------------------------ATGCAGAAGGGGAGGCAGAAAGTGCCACAT------------GTGGATGCCCCCCTGGGCCTG---CCCACCTGCCTCTGGCTGGAATTAGCTGGACTCTTCTTACTGGTTCCCTGGGTC------ATGGGCCTGGCAAGGACAGGTGGGCCTGAGGCCCAGAGCCCAGGGGGGCTGAGTTGGGCTGTGCATCTGGACAACCTGGAAGGCAAGGAGCAAGAGGTGACTGTGGAGCAAAAGGCAGATGCCTTGGCCCGGGCAGCAGGACTGGTGAATGCTGGGCGCATCGGGGAGCTCCAGGGGCACTACCTCTTTGTCCACCCAGCTGGGCACCAGTCAGACCAGCAGGTAGAGGCCATCCGGCAGCAGGCAGAGGCCGTGTTAGCCAGACATGAAGCTGTGCACTGGCACTCAGAGCAGAAACTGCTAAAGCGAGCCAAGCGCAGCGTCCACTTCAATGACCCCAAATACCCACAGCAGTGGCACCTGAATAACCGGCGGAGCCCCGGCAGGGACATCAACGTGACAGGTGTGTGGGAACGCAACGTGACGGGGCGAGGGGTGACTGTGGTGGTCGTGGATGACGGAGTGGAACACACCATCCAGGATATTGCACCCAACTATAGCCCTGAAGGCAGCTATGACCTCAACTCTAATGACCCTGACCCCATGCCCCACCCGGATGTGGAGAATGGCAACCATCATGGCACTCGGTGTGCGGGAGAGATTGCTGCGGTGCCTAACAACAGCTTCTGCGCAGTGGGAGTGGCGTATGGGAGTCGCATAGCAGGTATCCGGTTACTAGATGGACCCCTGACAGACAGCATGGAGGCTGTGGCGTTCAACAAGCACTATCAGATCAATGACATCTACAGTTGCAGCTGGGGCCCAGATGATGATGGGAAGACAGTGGATGGCCCTCATCAGCTTGGAAAGGCCGCCTTGCAACATGGGGTGATCGCTGGCCGCCAGGGCTTCGGGAGCATCTTTGTCGTGGCGAGTGGCAATGGGGGCCAGCACAACGACAACTGCAACTATGACGGCTACGCCAACTCCATCTACACGGTCACCATAGGTGCTGTAGATGAGGACGGACGGATGCCATTCTACGCAGAGGAGTGTGCGTCCATGCTGGCGGTCACCTTCAGCGGTGGGGACAAGATGCTCAGGAGCATTGTGACCACTGACTGGGACCTTCAGAAGGGCACAGGCTGCACCGAGGGCCACACAGGCACCTCAGCCGCAGCCCCCCTGGCAGCCGGCATGATAGCCCTCATGCTGCAGGTGCGGCCCTGCCTTACCTGGCGTGATGTCCAGCACATCATTGTCTTCACAGCCACCCAGTACGAGGATCGCCGTGCAGACTGGATCACCAATGAGGCAGGCTTCAGCCATAGCCACCAGCACGGATTCGGCCTGCTCAAGGCTTGGAGACTCGTTAACGCAGCCAAGATCTGGACATCTGTCCCTTACTTAGCTTCCTACGTCAGCCCTGTGTTAAAAGAGAACAAGGCTATCCCACTGTCCCCCCACTCCCTGGAGGTGCTGTGGAATGTCAGCAGGACGGACCTGGAGATGTCGGGGCTGCAGACCTTGGAGCACGTGGCAGTGACGGTCTCCATCACTCACCCGCGACGTGGCAGCTTGGAGCTGCAGCTCTTTTGCCCCAGCGGCATGATGTCCCTCATCGGCGCCCCCCGCAGCATGGACTCGGACCCCAGCGGCTTCGAGGACTGGACCTTCTCCACTGTGCGCTGCTGGGGGGAGAGGGCGCGAGGGTCCTACAGACTTGTGGTCAGGGATGTAGGAGATGAGGCGCTCCCGGCCGGCACCCTCCGGCAATGGCGGCTGACCCTGTATGGCTCTGCGTGGAGTCCGGTGGACATCAGAGACAGACAGAGACTCTTAGAAGATGCCATGAGTGGAAAGTACCTGCACGACGGCTTCTCTCTGCCCTGCCCTCCTGGGCTCAAAATTCCTGAGGAAGTCGGTTACCCCATCACCCCTAACACCCTCAAG------------------ACCCTGGTGCTGGTCGGCTGTTTTGCCGCCTTCTGGACTGTGTACTACGTGCTGGAAGTCTACCTGAGCCAGAGGGATGTGGCCTCTCACCTGGTTTGTCGG------------------AGACCCTGCCACTGGCTCCCAAGAAGCCGAAAAGCCAGGGAGGAGGGGTCAGAACTGGAGTCAGTGCCACTTTGCAGCAGCACGGACCCTGGGGGAGCGGAGGCGGAGGCCGCAGGCCCTGTCATCGCTGTGGGTGCCCCGGGCCCAGGC------------------------------------------------------------------------------------CTGCCGGGC---AGGGAGGAGCAGATGTGCTGA
>dromedar
---------------------------------------------------------------------------------------------------------------------------------------------------------------------------------------ATGCCGAAGGGGAGGCAGAAAGTGCCGCAT------------TCGGATGCCCCCCTGGGCCTG---CCCGCTTGCCTCTGGCTGGAGTTAGCCGGGCTCTTCTTACTGCTTCCCTGGGTT------ATGGGCCTGGTTGGGGCAGGTGGGCCCAGGGCCCAGGGTCCAGGGGGGCTAAGCTGGGCTGTGCATCTGGACGGCCCCAAAGGCGAAGGGGAGGAAGAGGCACTGGAGCAGTGGGCAGATGCTCTGGCCCAGGCAGCAGGGCTGATGAACGCGGGACGCATTGGGGAGCTCCATGGGCACTACCTTTTGGTCCAGCCTGCTGGGCACCAGCAGGCCCGGCAGGTAGCAGCCTTCCGGCAGCAGGTGGAGGCTGTGCTGACAAGGCATGAAGCTGTGCGCTGGCACTCAGAGCAGAGGCTGCTCAAGCGGACCAAGCGCAGTGTCCACTTCAATGACCCCAAGTACCCACAGCAGTGGCACCTGAATAACCGGCGGAGCCCCGGCAGGGACATCAACGTGACGGGTGTATGGGAGCGCAACGTAACCGGGCGAGGGGTGACTGTGGTTGTAGTGGACGACGGCGTGGAGCACACCATCCAGGACATCGCGCCCAACTATAGTCCCGAGGGCAGCTATGACCTCAACTCCAATGACCCCGACCCCATGCCCCACCCGGACGTGGAGAACGGCAACCACCACGGCACGCGATGTGCCGGAGAGATCGCTGCTGTGCCCAACAACAGCTTCTGTGCCGTGGGGGTGGCATTCGGGAGCCGCATAGCAGGTATCCGGGTACTGGATGGACCCCTCACAGACAGCATGGAGGCCGTGGCATTCAACAAGCACTATCAGATCAATGACATCTACAGCTGCAGCTGGGGACCAGATGACGATGGAAAGACAGTGGACGGCCCCCATCAGCTTGGGAAGGCTGCCTTGCAACATGGGGTGATCGCTGGCCGCCAGGGCTTTGGGAGCATCTTTGTGGTCGCCAGTGGCAATGGGGGCCAGCACAACGACAACTGCAACTATGACGGCTACGCCAACTCCATCTACACCGTCACCATAGGTGCTGTAGACGAGGAGGGACGGATGCCTTTCTATGCGGAGGAGTGCGCCTCCATGCTGGCAGTCACCTTCAGTGGTGGGGACAAGATGCTCCGGAGCATTGTGACCACGGACTGGGACCTTCAGAAGGGCACAGGCTGCACGGAGGGCCACACAGGGACCTCCGCCGCAGCCCCTCTGGCAGCGGGCATGATAGCCCTGATGCTACAGGTGCGGCCCTGCCTCACGTGGCGTGACGTCCAGCACATCATCGTCTTCACGGCCACCCAGTACGAGGACCGCCGTGCTGATTGGATCACCAATGAGGCGGGCTTCAGCCACAGCCACCAGCACGGGTTCGGCCTGCTCAATGCTTGGAGACTCGTTAACGCAGCCAAGGTCTGGACGTCAGTCCCTTACTTAGTGTCCTACGTCAGCCCCGTGTTGAAAGAGAACAGGGCTGTCCCGCTGTCTGCCCGCCCCCTGGAGGTCCTGTGGAATGTCAGCAGGACGGACCTGGAGATGTCGGGGCTGAAGACCCTGGAGCACGTGGCAGTGACGGTCTCCATCACTCACCCACGACGCGGCAGCTTGGAACTGAAGCTGTTTTGCCCCAGTGGCATGATGTCCCTTATCGGCGCCCCCCGCAGCATGGACTCGGATCCCAATGGCTTCAACGACTGGACCTTCTCCACTGTGCGGTGCTGGGGGGAAAGAGCGAGAGGGACCTACAGACTTGTCATCAGGGATGTCGGAGATGAGGCGTCCCAGGCCGGCATCCTCCGGCAGTGGCAGCTGACCCTCTATGGCTCTGTGTGGAGTCCAGTGGACATCAGGGACAGACAAAGGCTTCTAGAAAGTGCCATGAGTGGAAAATACCTGCACGATGGCTTCACTCTGCCCTGCCCTCCTGGGCTGAAAATTCCCGAGGAAGATGGTTACACCATCACCCCTAACACCCTCAAG------------------ACCCTGGTGCTGATAGGCTGTTTCACCGTCTTCTGGACCATTTACTACCTGCTGGAAGTATACTTGAGCCAGAGGAATGTGGCCTCTCACCCAGTTTGCCGGAGT---------------GGACCCTGCCACTGGCCCCAGCGAAGCCGAAAAGCCAAGGAGGAGGGGACAGAACTAGAATCAGTGCCCCTTTGCAGCAGCCAGGATCCCGGCAGAGTCGGGACAGAGAGCGAGTGCCCTCCCACCACCTCCGGGCTCCACGCGCCGGACCTGCTGGATCAAGGGGACTGGGGCCTGTCC---------------------------------CAGCACCTACCCCTAGACCTGTTGCAGGGG---AAGGAGGAGCAGATTTGCTGA
>aries
---------------------------------------------------------------------------------------------------------------------------------------------------------------------------------------ATGCCGAAAGGGAGGCAGAAAGTGCCACAC------------TCAGATGCCCCCCTGGGCCTG---CCCACGGGCCTCTGGCTGGAGTTAGCTGGGCTCTTGCTACTGCTTCCCTGGGTT------ATGGGCCTGGTGGGGGCAGGTGGGCCCGGGGCCCAGGGCCCCAGGGGGCTAAGCTGGGCAGTGCGTCTGGACGGTCCGGAAGGCGAGGGTGCAGAGGAGTCGCTGGAACAGCGGGCAGATGCTCTGGCCCAGGCGACGGGGCTGATGAACGCGGGGCGCATCGGGGAGCTCCAGGGGCACTACCTCTTGGTCCAGCCAGCGCGGCATCGCCAGGCCCGGCAGGTCGAGGCCGTCCGGCAGCAGGTGGAGGCCGTGCTGGCCAGGCACGAAGCTGTGCGCTGGCACTCGGAACAGAGGCTGCTCAAGCGGACCAAGCGCAGCGTCCACTTCAATGACCCCAAGTACCCGCAGCAGTGGCACCTGAATAACCGGCGGAGCCCCGGCAGGGACATCAATGTGACGGGTGTCTGGGAGCGCAATGTCACTGGGCGCGGGGTGACCGTGGTGGTCGTGGATGACGGCGTGGAGCACACCATCCAGGACATCGCACCCAACTACAGCCCTGAGGGCAGCTATGACCTCAACTCTAATGACCCTGACCCCATGCCCCACCCAGACTTGGAGAATGGCAACCACCATGGCACGCGGTGCGCAGGCGAGATTGCTGCTGTGCCCAACAACAGCTTCTGTGCGGTGGGAGTGGCGTTCGGGAGCCGCATAGCAGGTATCCGAGTACTGGATGGACCCCTGACAGACAGCATGGAGGCTGTGGCGTTCAATAAGCACTATCAGATCAACGACATCTACAGCTGCAGCTGGGGACCAGACGATGATGGGAAGACGGTGGACGGCCCCCACCAGCTGGGCAAGGCCGCCTTGCAGCACGGGGTGATCGCTGGCCGCCAGGGCTTTGGGAGCATCTTTGTGGTGGCCAGTGGCAATGGGGGCCAGCACAACGACAACTGCAACTACGATGGCTACGCCAACTCCATCTACACCGTCACCATAGGTGCTGTGGATGAGGAGGGACGAATGCCTTTCTATGCAGAGGAGTGTGCCTCCATGCTGGCGGTCACCTTCAGCGGCGGGGATAAGATGCTCCGGAGCATCGTGACCACCGACTGGGACCTTCAGAAGGGCACTGGCTGCACCGAGGGCCACACGGGGACCTCAGCCGCCGCGCCCCTGGCGGCTGGCATGATAGCCCTGATGCTGCAGGTGCGGCCCTGCCTCACGTGGCGTGACGTCCAGCACATCATAGTCTTCACAGCTACCCGGTACGAGGACCGCCATGCAGAATGGATCACCAATGAGGCCGGCTTCAGCCACAGCCACCAGCACGGATTCGGCCTGCTCAACGCTTGGAGACTCGTGAACGCCGCCAAGGTCTGGACGTCTGTCCCTTACTTAGCTTCCTACGTCAGCCCTGTGTTGAAAGAGAACAAGGCAATCCCACTGTCCGCCCGCCCCCTGGAGGTGCTGTGGAATGTCAGCAGGACGGACCTGGACATGTCGGGGCTGAAGACCCTGGAGCACGTGGCCGTGACTGTCTCCATCACCCACCCACGACGTGGCAGCTTGGAAGTGAAGCTCTTTTGCCCCAGTGGCATGATGTCCCTTATCGGCGCCCCCCGCAGCCTGGACTCGGATCCCAACGGCTTCAATGACTGGACCTTCTCCACGGTGCGGTGCTGGGGGGAGAGGGCGAAAGGAACCTACAGACTCGTCATCAGGGATGTAGGAGACAAGACATCCCAGGCCGGCGTCCTCCGGCAATGGCAGCTTATCCTGTATGGCTCTGTGTGGAGTCCAGTAGACATCAGAGACAGACAGAGGCTACTAGAAAGCGCCATGAGTGGGAAATACCTGCACGACGGCTTCACGCTGCCCTGCCCGCCCGGGCTGAACATCCCCGATGAAAACGGTTACACCATAACCCCCAACACTCTCAAG------------------ACCCTGGTGCTGATTGGCTGCTTCACCATCTTCTGGACCATTTACTACCTGCTGGAAGTATACTTGAGCCAGAGGAACGTGGCCTTTCGCCCAATTTGTCAGAGT---------------GGACCGTGCCACTGGCCCCAGCGAACCCAGAAAGCCAAGGAGGAGGGGACAGAACTAGAATCAGTGCCCCTTTGCAGCAGCCAGGATCCAGACGGAACGGGGCTGGAGAGCGAGGGCTCTCCCACCACCTCAGGGCTCCACGCCCCGGACCTGCTGGGTCAGGGGGACTGGAGCCTGTCCCAG---AGCAGGGGTGCCCTGGATGTCCCT---CAGCTCCTGCCCCCAGACCTGCTGCAGGGG---AAGGAGGCGCAGATGTGCTGA
>taurus
---------------------------------------------------------------------------------------------------------------------------------------------------------------------------------------ATGCCGAAAGGGAGGCAGAAAGTGCCACAC------------TCAGATGCCCCCCTGGGCCTG---CCCACGGGCCTCTGGCTGGAGTTAGCTGGGCTCTTCCTACTGCTTCCCTGGGTT------ATGGGCCTGGTGGGGGCAGGTGGGCCCAGGGCCCAGGGCCCCAGGGGGCTAAGCTGGGCAGTGCGTCTGGATGGTCCGGAAGGCGAGGGAGCAGAGGAGTCGCTGGAACGGCGGGCAGATGCTCTGGCCCAGGCGACGGGGCTGATGAACGCAGGGCGCATCGGGGAGCTCCAGGGGCACTACCTCTTGGTCCAGCCAGCAGGGCATCGCCAGGCCCGGCAGGTCAAGGCCATCCGGCAGCAGGTGGAGGCCGTGCTGGCCAGGCACGAAGCTGTGCGCTGGCACTCAGAACAGAGGCTGCTCAAGCGGACCAAGCGTGGCGTCCACTTCAATGACCCCAAGTACCCGCAGCAGTGGCACCTGAATAACCGGCGGAGCCCCGGCAGGGACATCAATGTGACGGGTGTCTGGGAGCGCAATGTCACCGGGCGCGGGGTGACCGTGGTGGTCGTGGACGACGGCGTGGAGCACACCATCCAGGACATCGCCCCCAACTACAGCCCTGAGGGCAGCTATGACCTCAACTCTAATGACCCTGACCCCATGCCCCACCCGGACTTGGAGAATGGCAACCACCACGGCACGCGGTGCGCGGGCGAGATTGCTGCCGTGCCCAACAACAGCTTCTGTGCGGTGGGAGTAGCGTTCGGGAGCCGCATAGCAGGTATCCGGGTACTGGATGGACCCCTGACAGACAGCATGGAGGCTGTGGCGTTCAATAAACACTACCAGATCAACGACATCTACAGCTGCAGCTGGGGACCAGACGATGACGGGAAGACAGTGGATGGACCCCACCAGCTGGGCAAGGCTGCCTTGCAGCACGGGGTGATCGCTGGCCGCCAGGGCTTTGGGAGCATCTTTGTGGTGGCCAGTGGCAATGGGGGCCAGCACAACGACAACTGCAACTACGATGGCTATGCCAACTCCATCTACACTGTCACCATAGGTGCTGTGGACGAGGAGGGACGAATGCCTTTCTACGCCGAGGAGTGTGCCTCCATGCTGGCGGTCACCTTCAGTGGCGGGGACAAGATGCTCCGGAGCATCGTGACCACCGACTGGGACCTTCAGAAGGGCACCGGCTGCACCGAGGGCCACACAGGGACCTCGGCTGCCGCGCCCCTAGCGGCTGGCATGATAGCCCTGATGCTGCAGGTGCGGCCCTGCCTCACGTGGCGTGACGTCCAGCACATCATCGTCTTCACGGCCACCCGGTACGAGGACCGCCACGCGGACTGGATCACCAATGAGGCTGGCTTCAGCCACAGCCACCAGCACGGATTCGGCCTGCTCAACGCTTGGAGACTTGTGAACGCCGCCAAGATCTGGACATCTGTCCCTTACTTAGCTTCCTACGTCAGCCCTGTGTTGAAAGAGAACAAGGCGATCCCACTGTCCGCCCGCCCCCTGGAGGTGCTGTGGAATGTCAGCAGGATGGACCTGGACATGTCGGGGCTGAAGACCCTGGAGCACGTGGCCGTGACCATCTCCATCACCCACCCACGACGTGGCAGCTTGGAAGTGAAGCTCTTTTGCCCCAGTGGCATGATGTCCCTTATCGGCGCCCCCCGCAGCTTGGACTCGGATCCCAACGGCTTCAATGACTGGACCTTCTCCACGGTGCGGTGCTGGGGGGAGAGGGCGAAAGGGACCTACAGACTCGTCATCAGGGACGTAGGAGACGAGACGTCCCAGGCCGGCGTCCTCCGGCAATGGCAGCTCACCCTGTATGGCTCTGTGTGGAGTCCAGTAGACATCAGAGACAGACAGAGGCTGCTAGAAAGTGCCATGAGTGGGAAATACCTGCACGACGGCTTCACGCTGCCCTGCCCGCCCGGGCTGAACATCCCCGAGGAAGACGGTTATACCATCACCCCCAACACTCTCAAG------------------ACCCTGGTGCTGATTGGCTGCTTCACCGTCTTCTGGACCATTTACTACACGCTGGAAGTATACTTGAGCCAGAGGAATGTGGCCTTTGGCCCAATTTGTCGGAGT---------------GGACCGTGCCACTGGCCCCAGCGAAGCCAGAAAGCCAAGGAGGAAGGGACAGAACTAGAATCAATGCCCCTTTGCAGCAGCCAGGATCCAGGTGGAGTGGGGCTGGAGAGCGAGGGCTCTCCCACCACCTCAAGGCTCCACGCCCCAGACCTGCTGGATCAGGGGGACTGGAGCCTGTCCCAG---AGCAGGGGTGCCTTGGACGTCCCT---CAGCTCCTGCCCCCAGACCTGCTGCAGGGG---AAGGAGGCGCAGATGTGCTGA
>scammoni
---------------------------------------------------------------------------------------------------------------------------------------------------------------------------------------ATGCCCAAGGGGAGGCAGAAAGTGCCACAC------------TCAGATGCCCCCGTGGGCCCCAGGCCCACTTGCCTCTGCCTGGAGCTAGCCGGGCTCTTCCTACTGCTTCCCTGGGTG------ATGGGCCTGGTGGGGGCAGGTGGGCCTGGGGCCCAGGGTCCGGGGGTGCTGAGCTGGGCGGTGCATGTGGACAGCCCAGAAGGCGAGAGGGAAGAACAGTCACTGGAGCAGCGGGCAGATGCCCTGGCGCAGGCGGCAGGGCTGGTGAATGCAGGACGCATCGGGGAGCTCCAGGGGCACTACCTCTTGGTCCAGCCGGCAGGGCACCGGCAGGCCCCGCAGGTGGAGGCCGTCCGGCAGCAGGTGGAGGCCGTGTTGGCCAGGCACGAAGCTGTGCGCTGGCACTCAGAGCAGAGGCTGCTCAAGCGGACCAAGCGCAGCGTCCACTTCAATGACCCCAAGTACCCGCAGCAGTGGCACCTGAATAACCGGCGGAACCCCGGCAGGGACATCAACGTGACGGGTGTATGGGAGCGCAATGTAACCGGGCGAGGGGTGACCGTGGTGGTCGTGGACGACGGTGTGGAGCACACCATCCAGGACATCGCACCCAACTATAGCCCCGAGGGCAGCTATGACCTCAACTCTAATGACCCTGACCCCATGCCCCACCCGGATATGGAGAATGGCAACCACCACGGCACGAGGTGTGCCGGAGAGATCGCTGCCGTGCCCAACAACAGCTTCTGTGCCGTGGGAGTGGCGTATGGGAGCCGCATAGCAGGTATCCGGGTACTGGATGGACCCCTGACAGACAGCATGGAGGCTGTGGCGTTCAACAAGCACTATCAGATCAATGACATCTACAGTTGCAGCTGGGGACCAGATGACGATGGAAAGACAGTGGACGGTCCCCATCAGCTTGGGAAGGCTGCCTTGCAACACGGGGTGATCGCTGGCCGCCAGGGCTTTGGGAGCATCTTCGTGGTAGCCAGTGGCAACGGGGGCCAGCACCACGACAACTGCAACTACGATGGCTACGCCAACTCCATCTATACAGTCACCATAGGGGCTGTGGACGAGGAGGGACGGATGCCTTTCTACGCAGAGGAGTGTGCCTCCATGCTGGCGGTCACCTTCAGCGGTGGGGACAGGATGCTCCGGAGCATCGTGACCACAGACTGGGACCTTCAGAAGGGCACAGGCTGCACCGAGGGCCACACGGGGACCTCAGCCGCGGCCCCTCTGGCAGCCGGCATGATAGCCCTGATGCTGCAGGTGCGGCCCTGCCTCACGTGGCGTGACGTCCAGCACATCATCGTCTTCACAGCCACCCCGTATGAGGATCGCCGCGCGGATTGGATCACCAACGAGGCCGGCTTTAGCCACAGCCACCAGCACGGATTCGGCCTGCTCAATGCTTGGAGACTTGTGAACGCAGCCAAGATCTGGACGTCTGTCCCTTACTTAGCTTCCTACGTCAGCCCCGTGTTGAAAGAGAACAAGGCTATCCCGCTGTCCGCCCGCCCCCTGGAGGTCCTGTGGAATGTCAGCAGGATGGACCTGGAGATGTCGGGGCTGAAGACCCTGGAGCACGTGGCCGTGACAGTCTCCATCACTCATCCACGACGTGGCAGCTTGGAACTGAAGCTGTTTTGCCCCAGTGGCATGATGTCCCTTATTGGCACCCCCCGCAGCTTGGACTCGGACCCCAATGGCTTCAATGATTGGACCTTCTCCACTGTGCGGTGCTGGGGGGAAAGAGCGAAAGGGACCTACAGACTCGTCATCAGGGATGTAGGAGATGAGACGTCCCAGGCCGGCATCCTCCGGCAATGGCAGCTGACCCTATATGGCTCTGTGTGGAGTCCAGTAGACATCAGGGACAGACAAAGGTTACTAGAAAGTGCCATGAGTGGGAAATACCTGCACGATGGCTTCACGCTGCCCTGCCCTCCCGGGCTGAAAATCCCAGAGGACGATGGTTATACCATCACCCCTAACACCCTCAAG------------------ACCCTGGTGCTGATAGGCTGTTTCGCCGTCTTCTGGACCATTTACTACATGCTGGAAGTCTACTTGAGCCAGAGGAATGTGGCCTCTCACCCAGTTTGTAGGAGT---------------GGACCCTGCCACCGGCCCCAGCGAAGCCGAACAGCCAAGGAGGAGGGGACAGAACTGGAATCAGTGCCCCTTTGCAGCAGCCAGGATCCAGGTGGAGTGGGGATGGGGAGCGAGGGCCCTCCCGCCACCTCCGAGCTCCACGCCCCAGACCTGCTGGATCAAGGGGACTGGAGCCTATCCCAG---AGCAGGAGTGCCCTGGGCTGCCCT---CAGCACCTGCCCCCAGACCTGCTGCAGGGG---AAGGAGGCGCAGATTTGCTGA
>leucas
---------------------------------------------------------------------------------------------------------------------------------------------------------------------------------------ATGCCCAAGGGGAGGCAGAAAGTGCCACAC------------TCAGATGCCCCCCTGGGCCCCAGGCCCACTTGCCTCTGCCTGGAGCTAGCCGGGCTCTTCCTACTGCTTCCCTGGGTG------ATGGGCCTGGTGGGGGCAGGTGGGCCTGGGGCCCAGGGTCTGGAGGGGCTGAGCTGGGCGGTGCGTGTGGACAGCCCAGAAGGCGAAAGGGAAGAACAGTCGCTGGAGCAGCGGGCAGATGCCCTGGCCCAGGCGGCAGGGCTGGTGAATGCAGGACGCATCGGGGAGCTCCAGGGGCACTACCTCTTGGTCCAGCCGGCAGGGCATCGGCAGGCCCCGCAGGTGGAGGCCGTCCGGCAGCAGGTGGAGGCCGTGTTGGCCAGGCACGAAGCCGTGAGCTGGCACTCAGAGCAGAGGCTGCTCAAGCGGACCAAGCGCAGCGTCCACTTCAATGACCCCAAGTACCCGCAGCAGTGGCACCTGAATAACCGGCGGAGCCCCGGCAGGGACATCAACGTGACAGGTGTATGGGAGCGCAATGTAACGGGGCAAGGGGTGACCGTGGTGGTCGTGGACGACGGTGTGGAGCACACCATCCAGGACATCGCACCCAACTATAGCCCCGAGGGCAGCTATGACCTCAACTCTAACGACCCTGACCCCATGCCCCACCCGGATGTGGAGAATGGCAACCACCATGGCACGAGGTGTGCAGGAGAGATCGCTGCCGTGCCCAACAACAGCTTCTGTGCCGTGGGAGTGGCGTATGGGAGCCGCATAGCAGGTATCCGGGTACTGGATGGACCCCTGACAGACAGCATGGAGGCTGTGGCGTTCAACAAGCACTATCAGATCAATGACATCTACAGTTGCAGCTGGGGACCAGATGACGATGGAAAGACGGTGGACGGTCCCCATCAGCTTGGGAAGGCTGCCCTGCAACATGGGGTGATCGCTGGCCGCCAGGGCTTTGGGAGCATCTTCGTGGTAGCCAGTGGCAATGGGGGCCAGCACAACGACAACTGCAACTACGACGGCTACGCCAACTCCATCTATACAGTCACCATAGGTGCTGTGGACGAGGAGGGGCGGATGCCTTTCTACGCCGAGGAGTGTGCCTCCATGCTGGCGGTCACCTTCAGCGGTGGGGACAAGATGCTCCGGAGCATCGTGACCACAGACTGGGACCTTCAGAAGGGCACAGGCTGCACCGAGGGCCACACGGGGACCTCAGCCGCGGCCCCTCTGGCAGCCGGCATGATAGCCCTGATGCTGCAGGTGCGGCCCTGCCTCACGTGGCGTGACGTCCAGCACATCATCGTCTTCACAGCCACCCAGTATGAGGATCGCCGCGCGGATTGGATCACCAATGAGGCCGGCTTTAGCCACAGCCACCAGCACGGATTCGGCCTCCTCAATGCTTGGAGACTTGTGAACGCAGCCAAGATCTGGACGTCTGTCCCTTACTTAGCTTCCTACGTCAGCCCCGTGTTGAAAGAGAACAAGGCTATCCCACTGTCCGCCCGCCCCCTGGAGGTCCTGTGGAATGTCAGCAGGATGGACCTGGAAATGTCGGGGCTGAAGACCCTGGAGCACGTGGCTGTGACAGTCTCCATCACTCATCCACGACGTGGCAGCTTGGAACTGAAGCTGTTTTGCCCCAGTGGCATGATGTCTCTTATTGGCACCCCCCGCAGCTTGGACTCGGACCCCAATGGCTTCAATGATTGGACCTTCTCCACTGTGCGGTGCTGGGGGGAAAGAGCGAAAGGGACCTACAGACTCGTCGTCAGGGATGTAGGAGATGAGACGTCCCAGGCCGGCATCCTCCGGCAATGGCAGCTGACCCTATATGGCTCTGTGTGGAGTCCAGTAGACATCAGGGACAGACAAAGGTTACTAGAAAGTGCCATGAGTGGGAAATACCTGCATGATGGCTTCACGCTGCCCTGCCCTCCCGGGCTGAAAATCCCAGAGGAAGATGGTTATACCATCACCCCTAACACCCTCAAG------------------ACCCTGGTGCTGATAGGCTGTTTCGCCGTCTTCTGGACCATTTACTACATGCTGGAAGTATACTTGAGCCAGAGGAATGTGGCCTCTCACCCAGTCTGTAGGAGT---------------GGACCCCGCCACCGGCCCCAGCGCAGCCGAACAGCCAAGGAGGAGGGGACAGAACTGGAATCAGTGCCCCTTTGCAGCAGCCAGGATCCAGGTGGAGTGGGGATGGAGAGCGAGGGCCCTCCCACCACCTCCGGGCTCCACGCCCCAGACCTGCTGGATCAAGGGGACTGGAGCCTGTCCCAG---AGCAGGAGTGCCCTGGACTGCCCT---CAGCACCTGCCCCCAGACCTGCTGCAGGGG---AAGGAGGCGCAGATTTGCTGA
>obliquid
---------------------------------------------------------------------------------------------------------------------------------------------------------------------------------------ATGCCCAAGGGGAGGCAGAAAGTGCCACAC------------TCAGATGCCCCCCTGGGCCCCAGGCCCATTTGCCTCTGCCTGGAGCTAGCCGGGCTCTTCCTACTGCTTCCCTGGGTG------ATGGGCCTGGTGGGGGCAGGTGGGCCTGGGGCCCGGGGTCCGGAGGGGCTGAGCTGGGCGGTGCATGTGGACAGCCCAGAAGGCGAAAGGGAAGAACAGTCGCTGGAGCAGCGGGCAGATGCCCTGGCCCAGGCAGCAGGGCTGGTGAATGCAGGACGCATCGGGGAGCTCCAGGGGCACTACCTCTTGGTCCAGCCAGCAGGGCACCAGCAGGCCCCGCAGGTGGAGGCCGTCCGGCAGCAGGTGGAGGCTGTGTTGGCCAGGCACGAAGCCGTGCGCTGGCACTCAGAGCAGAGGCTGCTCAAGCGGACCAAGCGCAGCGTCCACTTCAATGACCCCAAATACCCGCAGCAGTGGCACCTGAATAACCGGCGGAGCCCCGGCAGGGACATCAACGTGACGGGTGTATGGGAGCGCAATGTAACCGGGCAAGGGGTGACCGTGGTGGTCGTGGACGACGGTGTGGAGCACACCATCCAGGACATCGCACCCAACTATAGCCCCGAGGGCAGCTATGACCTCAACTCTAACGACCCTGACCCCATGCCCCACCCGGATGTGGAGAATGGCAACCACCACGGCACGAGGTGTGCAGGAGAGATCGCTGCCGTGCCCAACAACAGCTTCTGTGCCGTGGGGGTGGCGTATGGGAGCCGCATAGCAGGTATCCGGGTACTGGATGGACCCCTGACAGACAGCATGGAGGCTGTGGCGTTCAACAAGCACTATCAGATCAATGACATCTACAGTTGCAGCTGGGGACCAGATGACGATGGAAAGACGGTGGACGGTCCCCATCAGCTTGGGAAGGCTGCCCTGCAACACGGGGTGATCGCTGGCCGCCAGGGCTTTGGGAGCATCTTCGTGGTAGCCAGTGGCAATGGGGGCCAGCACAACGACAACTGCAACTACGATGGCTATGCCAACTCCATCTATACAGTCACCATAGGTGCTGTGGACGAGGAGGGACGGATGCCTTTCTACGCAGAGGAGTGTGCCTCCACGCTGGCGGTCACCTTCAGCGGTGGGGACAAGATGCTCCGGAGCATCGTGACCACAGACTGGGACCTTCAGAAGGGCACAGGCTGCACCGAGGGCCACACGGGGACCTCAGCCGCGGCCCCTCTGGCAGCCGGCATGATAGCCCTGATGCTGCAGGTGCGGCCCTGCCTCACGTGGCGTGACGTCCAGCACATCATCGTCTTCACAGCCACCCAGTATGAGGATCGCCGCGCGGACTGGATCACCAACGAGGCCGGCTTCAGCCACAGCCACCAGCACGGGTTCGGCCTGCTCAATGCTTGGAGACTCGTGAACGCGGCCAAGATCTGGACGTCTGTCCCTTACTTAGCTTCCTACGTCAGCCCCGTGTTGAAAGAGAACAAGGCTATCCCACTGTCCGCCCGCCCCCTGGAGGTCCTGTGGAATGTCAGCAGGATGGACCTGGAAATGTCGGGGCTGAAGACCCTGGAGCACGTGGCCGTGACAGTCTCCATCACTCATCCACGACGTGGCAGCTTGGAACTGAAGCTGTTTTGCCCCAGTGGCATGATGTCCCTTATTGGCACCCCCCGCAGCTTGGACTCGGACCCCAATGGCTTCAATGATTGGACCTTCTCCACTGTGCGGTGCTGGGGGGAAAGAGCGAAAGGGACCTACAGACTCGTCGTCAGGGATGTAGGAGATGAGACGTCCCAGCCTGGCATCCTCCGGCAATGGCAGCTGACCCTATATGGCTCTGTGTGGAGTCCAGTAGACATCAGGGACAGACAAAGGTTACTAGAAAGTGCCATGAGTGGGAAATACCTGCACGATGGCTTCACGCTGCCCTGCCCTCCCGGGCTGAAAATCCCAGAGGAAGATGGTTATACCATCACCCCGAACACCCTCAAG------------------ACCCTGGTGCTGATAGGCTGTTTCGCCGTCTTCTGGACCATTTACTACATGCTGGAAGTGTACTTGAGCCAGAGGAATGTGGCCTCTCACCCAGTCTGTAGGAGT---------------GGACCCCGCCACCGGCCCCAGCGCAGCCGAACAGCCAAGGAGGAGGGGACAGAACTGGAATCAGTGCCCCTTTGCAGCAGCCAGGATCCAGGTGGAGTGGGGATGGAGAGCGAGGGCCCTCCCGCCACCTCCGGGCTCCACGCCCCAGACCTGCTGGATCAAGGGGACTGGAGCCTGTCCCAG---AGCAGGAGTGCCCTGGACTGCCCT---CAGCACCTGCCCCCAGACCTGCTGCAGGCG---AAGGAGGCGCAGATTTGCTGA
>orca
---------------------------------------------------------------------------------------------------------------------------------------------------------------------------------------ATGCCCAAGGGGAGGCAGAAAGTGCCACAC------------TCAGATGCCCCCCTGGGCCCCAGGCCCATTTGCCTCTGCCTGGAGCTAGCCGGGCTCTTCCTACTGCTTCCCTGGGTG------ATGGGCCTGGTGGGGGCAGGTGGGCCTGGGGCCCGGGGTCCGGAGGGGCTGAGCTGGGCGGTGCGTGTGGACAGCCCAGAAGGCGAAAGGGAAGAACAGTCGCTGGAGCAGCGGGCAGATGCCCTGGCCCAGGCGGCAGGGCTGGTGAATGCAGGACGCATCGGGGAGCTCCAGGGGCACTACCTCTTGGTCCAGCCAACAGGGCACCAGCAGGCCCCGCAGGTGGAGGCCGTCCGGCAGCAGGTGGAGGCCGTGTTGGCCAGGCACGAAGCCGTGCGCTGGCACTCAGAGCAGAGGCTGCTCAAGCGGACCAAGCGCAGCGTCCACTTCAATGACCCCAAGTACCCGCAGCAGTGGCACCTGAATAACCGGCGGAGCCCCGGCAGGGACATCAACGTGACGGGTGTATGGGAGCGCAATGTAACCGGGCAAGGGGTGACCGTGGTGGTCGTGGACGACGGTGTGGAGCACACCATCCAGGACATCGCACCCAACTATAGCCCCGAGGGCAGCTATGACCTCAACTCTAACGACCCTGACCCCATGCCCCACCCGGATGTGGAGAATGGCAACCACCACGGCACGAGGTGTGCAGGAGAGATCGCTGCCGTGCCCAACAACAGCTTCTGTGCCGTGGGAGTGGCGTATGGGAGCCGCATAGCAGGTATCCGGGTACTGGATGGACCCCTGACAGACAGCATGGAGGCTGTGGCGTTCAACAAGCACTATCAGATCAATGACATCTACAGTTGCAGCTGGGGACCAGATGACGATGGAAAGACGGTGGACGGTCCCCATCAGCTTGGGAAGGCTGCCCTGCAACACGGGGTGATCGCTGGCCGCCAGGGCTTTGGGAGCATCTTCGTGGTAGCCAGTGGCAATGGGGGCCAGCACAACGACAACTGCAACTACGATGGCTATGCCAACTCCATCTATACAGTCACCATAGGTGCTGTGGACGAGGAGGGACGGATGCCTTTCTACGCGGAGGAGTGTGCCTCCACGCTGGCGGTCACCTTCAGCGGTGGGGACAAGATGCTCCGGAGCATTGTGACCACAGACTGGGACCTTCAAAAGGGCACAGGCTGCACCGAGGGCCACACGGGGACCTCAGCCGCGGCCCCTCTGGCAGCCGGCATGATAGCCCTGATGCTGCAGGTGCGGCCCTGCCTCACGTGGCGTGACGTCCAGCACATCATCGTCTTCACAGCCACCCAGTATGAGGATCGCCGCGCGGACTGGATCACCAACGAGGCCGGCTTTAGCCACAGCCACCAGCACGGGTTCGGCCTGCTCAATGCTTGGAGACTCGTGAACGCGGCCAAGATCTGGACGTCTGTCCCTTACTTAGCTTCCTACGTCAGCCCCGTGTTGAAAGAGAACAAGGCTATCCCACTGTCCGCCCGCCCCCTGGAGGTCCTGTGGAATGTCAGCAGGATGGACCTGGAAATGTCGGGGCTGAAGACCCTGGAGCACGTGGCCGTGACAGTCTCCATCACTCATCCACGACGTGGCAGCTTGGAACTGAAGCTGTTTTGCCCCAGTGGCATGATGTCCCTTATTGGCACCCCCCGCAGCTTGGACTCGGACCCCAATGGCTTCAATGATTGGACCTTCTCCACTGTGCGGTGCTGGGGGGAAAGAGCGAAAGGGACCTACAGACTCGTCGTCAGGGATGTAGGAGATGAGACGTCCCAGGCTGGCATCCTCCGGCAATGGCAGCTGACCCTATATGGCTCTGTGTGGAGTCCAGTAGACATCAGGGACAGACAAAGGTTACTAGAAAGTGCCATGAGTGGGAAATACCTGCACGATGGCTTCACGCTGCCCTGCCCTCCCGGGCTGAAAATCCCAGAGGAAGATGGTTATACCATCACCCCGAACACCCTCAAG------------------ACCCTGGTGCTGATAGGCTGTTTCGCCGTCTTCTGGACCATTTACTACATGCTGGAAGTGTACTTGAGCCAGAGGAATGTGGCCTCTCACCCAGTCTGTAGGAGT---------------GGACCCCGCCACCGGCCCCAGCGCAGCCGAACAGCCAAGGAGGAGGGGACAGAACTGGAATCAGTGCCCCTTTGCAGCAGCCAGGATCCAGGTGGAGTGGGGATGGAGAGCGAGGGCCCTCCCGCCACCTCCGGGCTCCACGCCCCAGACCTGCTGGATCAAGGGGACTGGAGCCTGTCCCAG---AGCAGGAGTGCCCTGGACTGCCCT---CAGCACCTGCCCCCAGACCTGCTGCAGGCG---AAGGAGGCGCAGATTTGCTGA
>asiaeorie
---------------------------------------------------------------------------------------------------------------------------------------------------------------------------------------ATGCCCAAGGGGAGGCAGAAAGTGCCACAC------------TCAGATGCCCCCCTGGGCCCCAGGCCCACTTGCCTCTGCCTGGAGCTAGCCGGGCTCTTCCTACTGCTTCCCTGGGTG------ATGGGCCTGGTGGGGGCAGGTGGGCCTGGGGCCCAGGGTCTGGAGGGGCTGAGCTGGGCAGTGCGTGTGGACAGCCCAGAAGGCGAAAGGGAAGAACAGTCGCTGGAGCAGCGGGCAGATGCCCTGGCCCAGGCGGCAGGGCTGGTGAATGCAGGACGCATCGGGGAGCTCCAGGGGCACTACCTCTTGGTCCAGCCGGCAGGGCACCGGCAGGCCCCGCAGGTGGAGGCCGTCCGGCAGCAGGTGGAGGCCGTGTTGGCCAGGCACGAAGCTGTGAGCTGGCACTCAGAGCAGAGGCTGCTCAAGCGGACCAAGCGCAGCGTCCACTTCAATGACCCCAAGTACCCGCAGCAGTGGCACCTGAATAACCGGCGGAGCCCCGGCAGGGACATCAACGTGACAGGTGTATGGGAGCGCAATGTAACCGGGCAAGGGGTGACCGTGGTGGTCGTGGACGACGGTGTGGAGCATACCATCCAGGACATCGCACCCAACTATAGCCCCGAGGGCAGCTATGACCTCAACTCTAACGACCCTGACCCCATGCCCCACCCGGATGTGGAGAATGGCAACCACCACGGTACGAGGTGTGCAGGAGAGATCGCTGCCGTGCCCAACAACAGCTTCTGTGCCGTGGGAGTGGCGTATGGGAGCCGCATAGCAGGTATCCGGGTACTGGATGGACCCCTGACAGACAGCATGGAGGCTGTGGCGTTCAACAAGCACTATCAAATCAATGACATCTACAGTTGCAGCTGGGGACCAGATGACGATGGAAAGACGGTGGACGGTCCCCATCAGCTTGGGAAGGCTGCCCTGCAACACGGGGTGATCGCTGGCCGCCAGGGCTTTGGGAGCATCTTCGTGGTAGCCAGTGGCAATGGGGGCCAGCACAACGACAACTGCAACTACGATGGCTACGCCAACTCCATCTATACAGTCACCATAGGTGCTGTGGACGAGGAGGGACGGATGCCTTTCTACGCCGAGGAGTGTGCCTCCATGCTGGCGGTCACCTTCAGCGGTGGGGACAAGATGCTCCGGAGCATCGTGACCACAGACTGGGACCTTCAGAAGGGCACAGGCTGCACCGAGGGCCACACGGGGACCTCAGCCGCGGCCCCTCTGGCAGCCGGCATGATAGCCCTGATGCTGCAGGTGCGGCCCTGCCTCACGTGGCGTGACGTCCAGCACATCATCGTCTTCACAGCCACCCAGTATGAGGATCGCCGCGCGGATTGGATCACCAACGAGGCCGGCTTTAGCCACAGCCACCAGCACGGATTCGGCCTGCTCAATGCTTGGAGACTTGTGAACGCAGCCAAGATCTGGACGTCTGTCCCTTACTTAGCTTCCTACGTCAGCCCAGTGTTGAAAGAGAACAAGGCTATCCCACTGTCCGCCCGCCCCCTGGAGGTCCTGTGGAATGTCAGCAGGATGGACCTGGAAATGTCGGGGCTGAAGACCCTGGAGCACGTGGCCGTGACAGTCTCCATCACTCATCCGCGACGTGGCAGCTTGGAACTGAAGCTGTTTTGCCCCAGTGGCATGATGTCTCTTATTGGCACCCCCCGCAGCTTGGACTCGGACCCCAATGGCTTCAATGATTGGACCTTCTCCACTGTGCGGTGCTGGGGGGAAAGAGCGAAAGGGACCTACAGACTCGTCGTCAGGGATGTAGGAGATGAGACGTCCCAGGCCGGCATCCTCCGGCAATGGCAGCTGACCCTATATGGCTCTGTGTGGAGTCCAGTAGACATCAGGGACAGACAAAGGTTACTAGAAAGTGCCATGAGTGGGAAATACCTGCATGATGGCTTCACGCTGCCCTGCCCTCCCGGGCTGAAAATCCCAGAGGAAGATGGTTATACCATCACCCCTAACACCCTCAAG------------------ACCCTGGTGCTGATAGGCTGTTTCGCCGTCTTCTGGACCATTTACTACACGCTGGAAGTATACTTGAGCCAGAGGAATGTGGCCTCTCACCCAGTCTGTAGGAGT---------------GGACCCCGCCACCGGCCCCAGCGCAGCCGAACAGCCAGGGAGGAGGGGACAGAACTGGAATCAGTGCCCCTTTGCAGCAGCCAGGATCCAGGTGGAGTGGGGATGGAGAGCGAGGGCCCTCCCACCACCTCCGGGCTCCACGCCTCAGACCTGCTGGATCAAGGGAACTGGAGCCTGTCCCAG---AGCAGGAGTGCCCTGGACTGCCCT---CAGCACCTGCCCCCAGACCTGCTGCAGGGG---AAGGAGGCGCAGATTTGCTGA
>maritimus
ATGGATCCCAGAGTAGTAGGGGTCCCTTTGACGGGAGGGACACAATGCACGGTCTGCAGTCTGTGCTCAGAGCCGACACCCCGCAGTGAAAGTGATGCCTTTTCTCCATTTGCACAAAATGAGCGTGAGGTGGTTAGCCAGACCAGGAGCTCAGCCTCACACAGAGTCCAGCCTACTGCTCTGATGCCGAAGGGGAGGCGGAAAGTGCCACAC------------TCAGATGCCCTCCTGGGCCTG---CCCGCCTGCCTCTGGCTGGAGTTAGCCGGGCTCTTCTTGCTGGTTCCCTGGGTC------ATGGGCCTGGAAGGGACAGATGGGCCCCGAACCCAGGGTCCAGGGGGGCTAAGCTGGGCCGTGCACCTGAACAGCCTGGAAGGCGAGGGGCCGGAAGAGACTCTGGAGCACCAGGCAGATGCCTTGGCCCGGGCAGCGGGACTGCTGAACGCCGGGCGCATCGGGGAGCTCCAGGGATACTTCCTCCTCGTCCAGCCGGCCGGGCAGCAGCAGGAACAGCAGGTGGAGGCCGTCCGGCGCCAGGCGGAGACTGTGTTAGCCAGGCACGAAGCTGTGCGCTGGCACTCGGAGCAGAGGCTGCTCAAGCGGGCCAAGCGCAGCGTCCACTTTAATGACCCCAAGTACCCGCAGCAGTGGCACCTGAATAACCGGCGGAGCCCCGGCAGGGACATCAATGTGACTGGTGTGTGGGAACGCAATGTCACGGGGCGAGGGGTGACCGTGGTGGTGGTGGATGACGGAGTGGAGCACACCATCCAGGACATCGCACCCAACTACAGCCCTGAGGGCAGCTATGACCTCAACTCCAACGACCCTGACCCTATGCCACACCCGGACGTGGAGAACGGCAACCACCATGGCACGAGGTGTGCAGGAGAGATTGCCGCAGTGCCCAACAACAGCTTCTGTGCAGTCGGAGTGGCCTACGGGAGCCGCATAGCAGGTATCCGGGTCCTGGACGGGCCCCTCACGGACAGCATGGAGGCTGTAGCGTTCAACAAGCACTACCAGATCAACGACATCTACAGCTGCAGCTGGGGACCAGATGATGATGGGAAGACAGTGGATGGCCCCCATCAGCTTGGAAAGGCTGCCTTGCAACATGGGGTGATTGCTGGCCGCCGGGGCTTTGGGAGCATCTTCGTGGTGGCCAGTGGCAACGGGGGCCAGCACAACGACAACTGCAACTATGACGGCTACGCCAACTCCATCTACACCGTCACCATAGGTGCAGTGGATGAGGAGGGACGGATGCCATTCTATGCCGAGGAGTGTGCCTCCATGCTGGCGGTCACCTTCAGTGGTGGGGACAAGATGCTCCGGAGCATCGTGACCACCGACTGGGACCTTCAGAAGGGCACAGGCTGCACCGAGGGCCACACGGGGACGTCGGCCGCAGCCCCTCTGGCGGCGGGCATGATAGCCCTGATGCTGCAGGTGCGGCCGTGCCTCACGTGGCGTGACGTGCAGCACATCATCGTCTTCACGGCCACCCAGTATGAGGATCGCCGTGCAGACTGGGTCACCAACGAGGCCGGCTTCAGCCACAGCCACCAGCATGGATTCGGCCTGCTCAATGCCTGGAGACTCGTTAATGCAGCCAAGATCTGGACCTCTGTCCCTTACTTAGCTTCCTATGTCAGCCCTGTGTTAAAAGAGAACAAGGCTATCCCGCTGTCCCCCCACTCACTGGAGGTCCTGTGGAATGTCAGCAGGATGGACCTGGAGATGTCGGGGCTGAAAACGCTGGAGCACGTGGCAGTGACAGTCTCCATCACTCATCCACGACGCGGCAGCTTGGAACTGAAACTGTTTTGCCCCAGTGGCATGATGTCCCTTATTGGCGCCCCCCGCAGCATGGACTCAGATCCCAATGGCTTCAATGATTGGACCTTCTCCACTGTGCGGTGCTGGGGGGAAAGAGCGAAGGGGACTTACAGACTTGTGATCAGGGATGTAGGAGACGAGATGGTCCAGGCCGGCACCCTGCAGCAATGGCAGCTGACCCTGTATGGCTCTGTGTGGAGTCCAGTGGACATCAGGGACAGGCAAAGACTGTTAGAAAGTGCCATGAGTGGAAAATACCTGCATGATGGCTTCACTCTGCCCTGCCCCCCCGGGCTGAAAATCCCCGAGGAAGACGGTTACACCATCACCCCTAACACCCTCAAG------------------ACTCTGGTGCTGGTAGGCAGTTTTACCATCTTCTGGACTGTTTACTACATGCTGGAAATATACCTGAGCCAGAGGAATGTGGCCTCTCACCGAGCTTGTAGGAGT---------------GGACCCTGCCACTGGCCCCAACGAAGCCAAAAAGCTAGGGAGGAGGGGACAGAACTAGAATCCGTGCCACTTTGCAACAGCAAGGATCCGGATGGAGTGGAGACAGAAAGTGAGGGCCCTCCCACCACGTCTGATCTCCTTGCCCCAGACCTGCTGGATCGAGGGGACTGGGGACTGTCCCAG---GACAGGAGTACCCTGAACTGCCCTCATCATCACCTAGCCCCAGACCTGTTGCAGGGG---AAAGAGGAGCAGATTTGCTGA
>furo
---------------------------------------------------------------------------------------------------------------------------------------------------------------------------------------ATGCCGAAGGGGAGGCGGAAAGTGCCACAC------------TTGGATGCCCCCCTGGGCCTA---CCCATCTGCCTCTGGCTGGAGTTGGCCGGGCTCTTCTTGCTGGTTCCCTGGGTC------ATGGGCCTGGCAGGGACCAATAGGCCCGGAGCCCAGGGTCCAGGGGGGCTAAGCTGGGCCGTGCACCTGGACAGCCTGGAAGACGGCGGTCCGGAAGAGACTCTGGAGCAGCAGGCAGATGCCTTGGCCCGGGCAGCGGGGCTGCTGAATGCTGGGCGCATTGGGGAGCTGCGGGGGTACTACCTCCTCGTCCAGCCGGTGGGGCAGCAGCAGGGGCAGCCGGCGGAGGCTGTGCGGCGGCAGGCAGAGGCCGTGTTAGCCGGGCACGAGGCTGTGCGCTGGCACTCGGAGCAGAGGCTGCTCAAGCGGGCCAAGCGCAGCGTCCACTTCAACGACCCCAAGTACCCGCAGCAGTGGCACCTGAATAACAGGCGGAGCCCTGGCAGGGACATCAACGTGACAGGTGTATGGGAACGCAATGTCACGGGGCGAGGGGTGACTGTGGTGGTGGTGGATGATGGAGTAGAACATACCATCCAGGACATCGCACCCAACTACAGCCCTGAGGGCAGCTATGACCTCAACTCCAACGACCCTGACCCAATGCCACACCCGGACGCTGAGAACGGCAACCACCACGGCACGAGGTGTGCGGGAGAGATTGCCGCCGTGCCCAACAACAGCTTCTGTGCCGTCGGAGTGGCCTACGGGAGCCGCATAGCAGGTATCCGGGTCCTGGACGGGCCCCTCACGGACAGCATGGAGGCCGTGGCGTTCAACACACACTACCAGATCAACGACATCTACAGCTGCAGCTGGGGACCAGATGATGATGGGAAGACAGTGGATGGTCCCCACCAGCTTGGAAAGGCTGCCTTGCAACACGGGGTGATTGCTGGCCGCAGGGGCTTCGGGAGCATCTTTGTGGTGGCCAGCGGCAATGGCGGTCAGCACAACGACAACTGCAACTACGACGGCTACGCCAACTCCATCTACACCGTCACCATAGGTGCTGTGGACGAGGAGGGACGGATGCCTTTCTATGCCGAGGAGTGTGCCTCCATGCTGGCGGTCACCTTCAGTGGTGGGGACAAGATGCTCCGAAGCATTGTGACCACTGACTGGGACCTTCAGAAGGGCACAGGCTGCACTGAAGGCCACACGGGGACCTCGGCCGCGGCCCCTCTCGCAGCGGGCATGATAGCGCTGATGCTGCAGGTGCGGCCGTGCCTCACGTGGCGGGATGTCCAACACATCATTGTCTTCACAGCCACGCAGTACGAGGATCGCCGTGCCGACTGGATCACCAACGAGGCCGGCTTCAGCCACAGCCACCAGCACGGATTCGGCCTGCTCAACGCCTGGAGACTCGTCAATGCAGCCAAGATCTGGACCTCTGTCCCTTACTTAGCTTCCTATGTCAGCCCTGTGTTAAAAGAGAACAAGGCTATCCCGCTGTCCCCCCACTCACTGGAGGTCCTGTGGAATGTCAGCAGGACGGACCTGGAGATGTCGGGGCTGAAGACTCTAGAGCACGTGGCAGTGACAGTCTCCATCACTCACCCACGCCGTGGCAGCTTGGAACTGAAACTGTTTTGCCCCAGCGGCATGATGTCCCTTATCGGCACGCCTCGCAGCATGGACTCAGACCCAAATGGCTTCAATGATTGGACCTTCTCCACTGTGCGGTGCTGGGGGGAAAGAGCGAAGGGGATTTACAGACTTGTGATCAGGGATGTAGGAGACGAGACGCTCCAGGCTGGCGTCCTTCGGCAGTGGCAGCTGACCCTCTACGGCTCTGTGTGGAGTCCAGTGGACATCAGGGACAGGCAAAGACTATTAGAAAGTGCCATGAGTGGAAAATACCTGCATGACGGCTTCACTCTGCCCTGCCCTCCCGGGCTGAAAATCCCCGAGGAAAACGGTTACACCATCACCCCTAACACCCTCAAG------------------ACTCTGGTGCTGGTAGGCAGTTTTACCATCTTCTGGACCGTGTACTACATGCTGGAAATTTATCTGAGCCAGAGGAATGTGGCCTCTCACCAAGTTTGCAGGAGT---------------GGACCCTGCCACTGGCCCCAACGAAGCCAAAAAGCCAGGGAAGAGGGGACAGAGCTAGAATCAGTGCCACTTTGCAACAGCAAGGATCCAGACGGAGTGGAGACAGAAAGTGAGGGCCCTCCCACCACCTCTGAGCTCCTTGCCCCAGACCTGCTGGATCCAGGGGCCTGGGGCCTATCCCAG---GACAGGAGTACCCTGAACTGCCCTCATCATCACCTAGCCCCAGACCTGCTGCAGGGG---AAGGAGGAGCAGATTTGCTGA
>catus
---------------------------------------------------------------------------------------------------------------------------------------------------------------------------------------ATGCCGAAGGGGAGGCAGAAAGTGCCACAC------------TTGGATGCCCCCCCGGGCCTG---CCCACCTGCCTCTGGCTGGAGCTAGCCGGGCTCTTCTTCCTGGTTCCCTGGGTC------ATGGGCCTGGCAGGGGCCGATGGGCCTAGAGCCCAGGGTCTGGGGGGGCTAAGCTGGGCCGTGCATCTGGACAGCCTGGGAGGGGAG------GAAGAGACCCTGGAGCAGCAGGCAGACGCCTTGGCCCAGGCGGCGGGACTGCTGAATGCTGGGCGCGTCGGGGAGCTCCGCGGCTACTACCTCTTCGTCCAGCCGGCTGGGCGGCAGCAG---------GCGGAGGCCGCCCGGCAGCAGGCGGAAACCGTGTTATCCGGGCACGAAGCTGTGCGCTGGCACTCGGAGCAGAGGCTGCTCAAGCGGGCCAAGCGCAGTGTCCACTTCAATGACCCCAAGTACCCACAGCAGTGGCACCTGAATAACCGGCGGAGCCCCGGCAGGGACATCAACGTGACAGGTGTGTGGGAACGCAATGTAACCGGGCGAGGGGTCACTGTGGTGGTCGTGGATGACGGAGTGGAGCACACCATCCAGGACATCGCACCCAACTATAGCCCCGAGGGCAGCTATGATCTCAACTCCAACGACCCTGACCCTATGCCACACCCAGACGTGGAGAACGGCAATCACCACGGCACGAGGTGTGCGGGCGAGATCGCCGCAGTGCCCAACAACAGCTTCTGTGCCGTGGGAGTGGCGTATGGGAGCCGCATAGCAGGTATCCGGGTGCTGGATGGACCCCTCACAGACAGCATGGAGGCTGTGGCGTTCAACAAACACTATCAGATCAACGACATCTACAGCTGCAGCTGGGGACCAGATGATGACGGGAAGACAGTGGATGGCCCCCATCAGCTTGGAAAGGCTGCCTTGCAACATGGGGTGATTGCTGGCCGCCGGGGCTTTGGGAGCATCTTTGTGGTAGCCAGCGGGAACGGTGGCCAGCACAACGACAACTGCAACTATGATGGCTATGCCAACTCTATCTACACCGTCACCATAGGTGCCGTGGACGAGGAGGGCCGGATGCCTTTCTACGCGGAAGAGTGTGCCTCCATGCTGGCGGTCACCTTCAGTGGCGGGGACAAGATGCTCCGGAGCATCGTGACCACTGACTGGGACCTTCAGAAGGGCACAGGCTGCACCGAGGGCCACACAGGGACCTCGGCCGCAGCCCCTCTGGCGGCGGGCATGATAGCCCTGATGCTACAGGTGCGGCCCTGTCTCACCTGGCGTGACGTCCAGCACATCGTTGTCTTCACAGCCACCCAGTATGAGGATCGCCGTGCAGATTGGGTCACCAACGAGGCAGGCTTCAGCCACAGCCACCAGCATGGATTCGGCCTGCTCAATGCTTGGAGACTCGTTAATGCAGCCAAGATCTGGACCTCGGTCCCTTACTTAGCTTCCTATGTCAGCCCTGTGTTAAAAGAGAACAAGGCTATCCCGCTGGCCCCCCACACACTGGAGGTCCTATGGAATGTCAGCAGGATGGACCTGGAGATGTCGGGGCTGAGGACCCTAGAGCACGTGGCCGTGACCGTCTCCATCAGTCATCCACGACGCGGCAGCTTGGAACTCAAACTGTTTTGCCCCAGTGGCATGATGTCCCTCATCGGCGCCCCCCGCAGCATGGACTCAGATCCCAATGGCTTCAATGACTGGACCTTCTCCACTGTGCGATGCTGGGGGGAGAGAGCGAAGGGGACTTACAGACTTGTTATCAGGGATGTGGGAGACGAGACGCCCCAGGCCGGCACCCTCCAACAGTGGCAGCTGACCCTGTATGGCTCTGTGTGGAGTCCAGTAGACATCAGGGACAGACAGCGACTGTTAGAAAGTGCCATGAGTGGAAAGTACCTGCACGATGGCTTCACTCTGCCCTGTCCTCCCGGGCTGAAAATCCCCGAGGAAGATGGTTACACCATCACCCCTAACACCCTCAAGGTGCTGGACCTTTCCCAGACTCTGGTGCTGGTAGGCAGTTTTACCATCTTCTGGACCATTTACTACATGCTGGAAATATACCTGAGCCAGAGGAATGTGGCCTCCCACCGCGTTTGTAGGAGC---------------GGACCCTGCCACTGGCCCCAACGAAGCCAAAAAGCCAGGGAGGAGGGGACAGAACTGGAATCAGTGCCACTCTGCAACAGCAAAGATCCAGATGGAGTGGAGACAGAAAGTGAGCGCCCTGCCACCACCTCTGGTCCCCTTGTCCCGGACCTGTTGGATCAAGGGGACTGGGGCCTGTCCCAG---GACAGGAGGGCCCTGGACCACCCTGATCATCAGCTACCCCCAGACCTGTTGCAGGGG---AAAGAGGAGCAGATTTGCTGA
>edwardii
---------------------------------------------------------------------------------------------------------------------------------------------------------------------------------------ATGCCGAAAGGGAGGCCGAAAGTGCCATAC------------TTGGACACCCCCCTGGGCCAG---CCCTCCCGCCTCTGGCTGGAAATAGCTGGGCTCTTCTTACTGCTTCCCTGGGTT------ATGGGCGTGACAGAGACAGGAGGGCCAGAGGCCCAGGGTCCAGGGAGGCTCAGCTGGGCTGTGCGTCTGAATGGCCTGCAAGGTGAAGGGAAAGAAGAGACTCTGGAGCAGCAAGCAGACACCTTGGCCCGGGCCGTGGGGCTGGTGAATGCTGGACGCATCGGAGAACTTCGTGGGCACTACCTCTTTGTCCAGCCACCTGGGCACAGGCAGGACCAACAGGTGGAGGTTATGCGGCGGCAGATAGAGGCTGTATTGACCGGGCATGAAGCTGTGCGTTGGCACTCAGAGCAGAGACTGTTAAAGCGAGCCAAACGCAGCGTCCACTTCAATGATCCCAAGTACCCACTGCAGTGGCACCTGAATAACCGGCGGGCCCCTGGCAGGGACATCAATGTGACAGGTGTATGGGAACGCAACGTAACAGGGCGAGGGGTGACTGTGGTGGTCGTGGATGACGGAGTTGAGCACACCATCCAGGATATTGCGCCCAACTATAGCCCCGAGGGCAGCTATGACCTCAACTCTAATGACCCGGACCCCATGCCTCACCCCGACATGGAGAACGGCAATCACCACGGCACCCGCTGTGCGGGGGAGATCGCGGCGGCACCCAACAACAGCTTCTGCGCAGTCGGCGTGGCCTATGGCAGCCGCGTGGCAGGTATCCGGGTACTGGATGGACCTCTCACCGACAGCATGGAGGCTGTGGCGTTCAACAAGCACTATCAGATCAATGACATCTACAGCTGCAGCTGGGGTCCGGATGATGATGGGAAGACAGTGGATGGACCCCATCAGCTTGGAAAGGCTGCCCTGCAGCATGGGGTGATGGCTGGTCGCCGGGGATTTGGGAGCATCTTTGTGGTAGCCAGTGGTAATGGAGGCCAGCACAATGACAACTGCAACTACGATGGCTACGCAAACTCCATCTACACAGTCACTATAGGTGCTGTGGATGAGGAGGGACGGATGCCTTTCTATGCAGAAGAGTGTGCCTCGATGCTGGCGGTCACCTTCAGCGGTGGCGACAAGATGCTCCGGAGCATCGTGACCACTGACTGGGACCTCCAGAAGGGCACAGGCTGCACTGAGGGCCATACGGGGACCTCCGCGGCAGCCCCCCTCGCTGCCGGCATGATAGCCCTGATGCTGCAGGTGCGGCCCTGCCTCACGTGGCGTGACGTCCAGCACATCATTGTCTTCACAGCCACCAGGTACGAGGATCGCCGTGCAGATTGGGTCACCAACGAGGCAGGCTTCAGCCACAGCCACCAGCATGGGTTCGGCCTGCTCAACGCGTGGAGGCTCGTCAACGCGGCCAAGGTCTGGGCATCTGTCCCTTATTTAGCTTCATATGTCAGTCCAGTGTTAAAAGAGAACAAGGCTATTCCACTGTCCCCTCGTTCCCTGGAGGTCCTGTGGAATGTCAGCAAGATGGACTTGGAGATGTCGGGGCTGAAGACCCTGGAGCACGTGGCAGTGACGGTCTTCATCACACACCCAAGACGTGGCAGCTTGGAACTGAAACTGTTTTGCCCCAGCGGCATGATGTCGCTCATCGGTGCCCCCCGAAGCATGGACTCGGATCCCAATGGCTTCAATGACTGGACCTTCTCCACTGTGCGGTGCTGGGGGGAAAAAGCGAAAGGGACCTACAGGCTTGTTGTCAGGGATGTAGGAGACGAACCTCTCCAGTCTGGCATCCTCTGGCGGTGGCAGCTGACCCTATATGGCTCTGTGTGGAGTGCAGTGGACATCAGGGACAGACAGAGGCTGTTAGAAAGTGCCATGAGTGGAAAATACCTCCATGATGGCTTCTCTCTGCCCTGCCCACCTGGGCTGGAAATTCCTGAGGAGGATGGTTACACTATCACTCCAAACACCCTCAAG------------------ACGCTGGTGCTGATAGGTTGTTTTACCATCTTCTGGACCATCTACTACATGCTGGAAGTGTGCTTGAGCCAGAGGAATGTGGCCTCTGCCCCAGTTTACAGGCGT---------------GGACCCTGCCACAGTCCCCACCGGAATCGAAAAACCAGGGAGAAGGGGACAGAATTTGAATCCATGCCCCTTCGTGCCAGCAAAGATCCAGATGAGGCGGAGACTGAGAGTAGGGACCCTCCCACGACCCCCACTTCCCTTGCCCCAGACCTGATGGACCAAGCAAACTGGAGCCTGTCCCAGAACATCAAGAGTGTCCTGGACTCCCCTCATCGGCACTCGTCCCCAGACCTATTACAGGGA------AAAGAACAGATGTGCTGA
>asiatica
---------------------------------------------------------------------------------------------------------------------------------------------------------------------------------------ATGCCAAAGACGAGGCCTAGAGTGCCACAC------------TTGGATGCCCCCCTGGGTCTG---CCCTCCTACCCCCGGCTGGAATTAGCTGGGCTCTTCCTACTGGTTCCCTGGGTC------ATGGGCCTGACAGGGACAGGAGGGCCTGAGGCCCAGAGTCCAGGGGGGCTCAGTTGGGCTGTGCATCTGAATAGCCCAGAAGGAGAGCAGATGGAAGATACTCTGGAGCAACAGGCAGATGTCCTGGCCCAGGCTGTGGGGCTGTTGAATGCTGGCCGCATTGGGGAGCTCCAGGGACATTACCTCTTTGTCCAGCCAGCTGGGCACAGGCAAGACCAGCAGGTGGAGGTCATTCGGCAGCGGGCAGAGGCTGTGCTGGCCAAGCATGAAGCAGTGCGCTGGCACTCGGAGCAGAGGCTATTAAAGCGGGCTAAACGCAGTGTCCACTTCAATGATCCCAAGTACCCACAGCAATGGCACCTGAATAACCGGCGGAGCCCCGGCAGGGACATAAATGTGACTGGTGTGTGGGAGCGCAATGTGACCGGGCAAGGGGTGACCGTGGTCGTAGTGGATGATGGAGTTGAGCACACCAGCCAGGACATTGCACCCAACTATAGCCCTGAGGGCAGCTATGACCTCAACTCTAATGACCCCGACCCCATGCCTCACCCAGATGTGGAGAACGGCAATCATCATGGCACCAGATGTGCAGGAGAGATTGCAGCTGTACCCAACAACAGCTTCTGTGCAGTCGGGGTGGCATACGGCAGCCGCATAGCAGGTATCCGGGTACTGGATGGACCCCTCACAGACAGCATGGAGGCTGTGGCGTTCAACAAGCACTATCAGATCAATGACATCTACAGCTGCAGCTGGGGTCCAGATGATGATGGAAAGACCGTGGATGGACCCCATCAGCTCGGAAAGGCTGCCTTGCAACATGGGGTGATTGCTGGGCGCCAAGGATTTGGGAGCATCTTTGTGGTTGCCAGTGGCAACGGGGGCCAGCACAATGACAACTGCAACTATGATGGCTACGCCAACTCCATCTACACAGTCACCATAGGTGCTGTGGATGAGGAGGGGCGGATGCCTTTCTATGCAGAGGAGTGTGCCTCCATGCTAGCGGTCACCTTCAGTGGTGGGGACAAGATGCTGCGGAGCATTGTGACCACGGACTGGGACCTTCAGAAGGGCACTGGCTGCACTGAGGGCCACACAGGGACCTCAGCTGCAGCACCTCTGGCAGCCGGCATGATAGCCCTGATGCTGCAGGTGCGACCCTGCCTCACGTGGCGCGATGTCCAGCACATCATTGTCTTCACAGCCACCCAGTATGAGGATCGCCGGGCAGACTGGGTCACCAACGAGGCAGGCTTCAGTCATAGCCACCAGCATGGTTTTGGCCTCCTCAATGCGTGGAGACTCGTCAATGCAGCCAAGATCTGGACATCTGTACCTTACTTAGCATCATATGTCAGTCCTGTGTTAAAAGAGAACAAGGCTATTCCACTGTCCCCCTGTTCACTGGAGGTCCTGTGGAATGTCAGCAGGATGGACCTGGAGATGTCGGGACTGAAGACCCTGGAGCATGTGGCAGTGACTGTCTCTATCACCCACCCACGACGCGGCAGCTTGGAACTGAAACTGTTTTGCCCCAGTGGCATGATGTCCCTTATCGGCGCCCCCCGCAGCCTGGACACGGATCCCAATGGCTTCGATGACTGGACCTTCTCCACCGTGCGATGCTGGGGGGAAAGGGCAAAAGGGACTTACAGACTCGCTATCAGGGATGTAGGAAACCAGCCAGCCCAGGCCGGCACCCTCTGGAGGTGGCAGCTGACCCTGTATGGCTCTGTGTGGAGTGCAGTAGACATCAGGGACAGACAGAGGCTGATAGAAAGTGCCATGAGTGGAAAATACCTGCATGATGACTTCTCTCTGCCCTGCCCACCTGGGCTGAAAATCCCTGAGGAGGATGCTTACACCATCACCCCCAACACCCTCAAG------------------ACCTTGGTGCTCATAGGCTGTTTCACCATCTTCTGGACTATTTACTACATGCTGGAAGTATATTTGAGCCAGAGGAATGTGGCCTCTGACACCGTTTGTAGGAGT---------------GGACCCTGCCACTGGCTGCACCGGAGCCGAAAAGCCAGGGAGGAGGGGACAGAGCTCGAATCAGTGCCGCTTTGTACCAGCAAGGATGTAGATGAGGTGGAGACAGAAAGTGGGAACCCTCCCACCACCTCTGGTCTCCTTGCCCCAGACCTGCTGCATCAGGAGAACTGGAGCCTGTCCCAGAACTTCATGAGTGCCCTGGACTCCCCACATCAGTACCTGTCCCCAGACCTGTTACAGGGA---AAGGAGCAGCACGTGTGCTGA
>africana
---------------------------------------------------------------------------------------------------------------------------------------------------------------------------------------ATGCTGAAGGGGAGGCTGAAAGTGCCACAC------------TTGGATGCCCCCCTGGGCCTG---CCCTCCTGCCTCTGGCTGGAGTTAGCTGGGCTCTTATTACTGGTCCCCTGGGTC------ATGGGCCTGCCAGGGACAGGAGGGCCTGAGGCCCAGGGTCCAGGGGGGCTCAGCTGGGCTGTGCATCTGAATAGCTTGGAAGGTGAGGGGAAGAAGGAGACCCTGGAGCTGCAGGCGGATGCCTTGGCCCAGGCCGCTGGGCTGTTGAACGCTGGACGAATTGGGGAGCTCCAGGGGCACTACCTCTTTGTCCAGCCGCCTGGGCACAGGCAGGACCACCAGGTAGAGGCCATCCGGCAGCAGGCAGAGGCCGTGCTGGCCAAGCACGAGGCAGTGCGCTGGCACTCGGAGCAGAGGCTGTTAAAGCGAACCAAACGCAGCGTCCACTTCAATGACCCCAAGTTCCCACAGCAGTGGCACCTGAATAACCGGCGGAGCCCCGGCAGGGACATCAATGTGACAGGTGTATGGGAACGCAATGTAACCGGGCGAGGGGTGACCGTGGTGGTAGTGGATGACGGAGTTGAGCACACCATCCAGGACATTGCACCCAACTATAGCCCTGAGGGCAGCTATGACCTCAACTCTAATGACCCAGACCCCATGCCTCACCCAGATGTGGAGAATGGCAATCACCACGGCACCAGATGTGCGGGAGAGATTGCTGCGGTGCCCAACAACAGCTTCTGTGCAGTAGGAGTGGCATATGGCAGCCGCATAGCAGGTATCCGGGTACTGGATGGACCCCTCACAGACAGCATGGAGGCTGTGGCGTTCAACAAGCACTATCAGATCAATGACATCTACAGCTGCAGCTGGGGACCAGATGATGACGGAAAGACAGTGGATGGACCCCATCAGCTTGGAAAGGCTGCCTTGCAACATGGGGTAATCGCTGGGCGCCAGGGATTCGGGAGCATCTTTGTGGTAGCCAGTGGCAACGGGGGCCAGCACAACGACAACTGCAACTACGATGGCTACGCCAACTCCATCTACACCGTCACCATAGGTGCTGTGGATGAGGAGGGGCGGATGCCTTTCTACGCAGAGGAGTGTGCCTCCATGCTAGCAGTCACCTTCAGTGGTGGGGACAAGCTGCTCCGGAGCATCGTGACCACCGACTGGGACCTTCAGAGGGGCACAGGCTGCACCGAGAGCCACACAGGGACCTCAGCCGCAGCTCCTCTGGCAGCCGGCATGATAGCCCTGATGCTGCAGGTGCGGCCCTGCCTCACATGGCGTGATGTCCAGCACATCATTGTCTTCACAGCCACCCAGTATGAGGATCGCCGTGCAGATTGGGTCACCAACGAGGCAGGCTTCAGCCATAGCCACCAGCATGGCTTCGGCCTACTCAACGCGTGGAGACTCGTCAACGCAGCCAAGATCTGGACATCTGTCCCTTATTTAGCTTCATATGTCAGCCCTGTGTTAAAAGAGAACAAGGCTATTCCACTGTCCCCCCGTTCCCTGGAGGTCCTGTGGAATGTCAGCAGGTCGGACCTGGAGATGTCGGGGCTGAAGACCCTGGAGCACGTGGCAGTGACAGTCTTCATCACTCACCCACGACGTGGGAGCTTGGAACTGAAACTGTTTTGCCCCAGTGGCATGATGTCCCTCATTGGTGCCCCCCGCAGCATGGACTCGGATCCCAATGGCTTCAACGATTGGACCTTCTCCACTGTGAGATGCTGGGGGGAAAGGGCAAAAGGGACTTACAGACTCGTTATCAGGGATATAGGAGATGAGCCACTCCAGACCGGCATCCTCTGGCGGTGGCAGCTGACCCTATATGGCTCTGTGTGGAGCGCGGTAGACATCAGGGAGAGACAGAGGCTATTACAAAGTGCCATGAGTGGAAAATACCTTCACGATGGCTTCTCTCTGCCCTGCCCACCTGGGCTGAAAATTCCTGAGGAGGATGGTTATACCATCACCCCTAACACTCTCAAG------------------ACACTGGTGCTGGTAGGCTGTTTCACCATCTTCTGGACCGTGTACTACATGCTGGAGGTGTACTTGAGCCACAGGAATGCGGCCTCTGACCCAGTTTGTAGGAGT---------------GGACGCTGCCACTGGCCCCGTCAGAGCCAAAAAGCCAGGGAGGAGGGGACAGAGCTTGAATCAGTGCCACTTTGTGCCAACAAGGATCCAGACGAGGTGGAGACTGAGAGTGGGGGCCCTCCTACTACCTCTGGTCCCTTTGCCCCAGACCTGCTGGATCAAGTGAACTGGAATCTGTCCCAGAACGTCAAGAGCGCCCTGGACTCTCCTCATCAGCATCTATCCCCAGACCTGTTGCAGGGCAAGGAGGAGGAGCAGATGTGCTGA
>coquereli
---------------------------------------------------------------------------------------------------------------------------------------------------------------------------------------ATGCCGAAGGGGAGGCAGAGAGTGCCACAC------------TTGGATGCCCCCCTGGGCCTG---CCCACCTGCTTCTGGCTGGAATTAGCCGGGCTCTTCTTACTGGTTCCCTGGGTC------ATGTGCCTGGCAGGGACAGGTGGGCCTGAGGCCCAGGGTCCAGGGGGGCTAAGCTGGGCTGTGCATCTGGACAGCCTGGAAGGTGAGGGGGCAGAAGAGACTCTGGAGCAGCAGGCAGATGCCTTGGCCCACGCAGCAGGGCTGGTGAATGCTGGACGCATCGGAGAGCTCCGGGGGCACTACCTCTTGGTCCAGCCAGCTGGGCGTGGGCAGGCCCTGGAGGTGGAGGCCATCCGGCAGCAGGCGGAAGCTGTGCTGGCCCGGCATGAAACTGTGCGCTGGCACTCAGAGCAGAGGCTGCTAAAGCGGGCCAAGCGCAGCGTCCACTTCAATGACCCCAAGTACCCGCAGCAGTGGCACCTGTATAACCGGCGGAGCCCTGGCAGGGACATCAACGTGACGGGTGTGTGGGAGCGCAATGTGACTGGGCGAGGGGTGACGGTGGTGGTGGTGGATGACGGAGTGGAACACACCATCCAGGATATCGCCCCCAACTATAGCCCTGAGGGTAGCTATGACCTCAACTCTAATGACCCTGACCCCATGCCCCACCCGGACGTTGAGAATGGCAACCACCATGGCACCCGATGTGCGGGAGAGATTGCTGCTGTGCCCAACAACAGCTTCTGTGCCGTGGGCGTGGCCTATGGGAGCCGCATAGCAGGTATCCGGGTGCTGGATGGACCTCTCACAGACAGCATGGAGGCTGTGGCGTTCAACAAGCACTACCAGATCAATGACATCTACAGCTGCAGCTGGGGACCAGATGATGATGGAAAGACAGTGGATGGCCCACATCAGCTTGGCAAGGCTGCCTTGCAACATGGGGTGATTGCTGGTCGCCAGGGCTTTGGGAGCATCTTTGTGGTAGCCAGTGGTAATGGGGGCCAGCACAATGACAACTGCAACTACGATGGCTACGCCAACTCCATCTACACAGTCACCATAGGTGCTGTGGATGAGGAGGGTCGCATGCCGTTCTATGCAGAGGAGTGTGCCTCTATGCTGGCGGTCACCTTCAGTGGTGGGGACAAGATGCTCCGGAGCATCGTGACCACTGACTGGGATCTTCAGAAGGGCACTGGCTGCACTGAGGGCCACACAGGGACTTCAGCCGCAGCACCTCTGGCAGCCGGCATGATAGCCTTAATGCTCCAGGTGCGGCCCTGCCTCACATGGCGCGACGTCCAGCACATCATTGTCTTCACAGCCACCCAGTATGAAGATCGCCATGCAGATTGGGTCACCAACGAGGCAGGCTTCAGCCATAGCCACCAGCATGGTTTCGGCCTGCTCAATGCTTGGAGGCTCGTTAATGCAGCCAAGATCTGGACATCTGTCCCTTACTTAGCATCGTACGTCGGTCCCGTGTTAAAAGAGAACAAGGCTATTCCGCAGTCCCCCCGCTCGCTGGAGGTCCTGTGGAATGTCAGCAGGATGGACCTGGAGATGTCGGGGCTGAAGACCCTGGAGCATGTGGCAGTGACAGTCTCCATCACTCACCCACGGCGCGGCAGCTTGGAACTGAAACTGGTTTGCCCCAGTGGCATGATGTCCCTTATCGGCGCCCCTCGCAGCATGGACTCGGATCCCAACGGCTTCAACGACTGGACCTTCTCCACTGTGCGATGCTGGGGGGAGAGGGCAAAAGGCGTCTACAGGCTGGTTGTCAGGGATGTAGGAGATGAGTCACTCCAGGTGGGCATCCTCCGGCAGTGGCAGCTGACCCTGTATGGCTCTGTGTGGAGTCCCGTAGACATCAGGGACAGACAAAGGCTGATAGAAAGCGCCATGAGTGGAAAATACCTGCACGATAGCTTTGCTCTGCCCTGCCCACCTGGGCTGAAAATTCCTGAGGAAGATGGTTACACCATCACCCCCAACACCCTCAAG------------------ACGCTGGTGCTGATAGGCTTTTTTACTGTCTTCTGGACCATCTACTACATGCTGGAAATATATTTGAGCCAGAGGCATGTGGCATCCAAGCCACTTTGTAGGAGT---------------GGACCCTGCCACTGGCCCCAACGGAGCCGAAAAGCCAGGGAGGAGGGGACAGAGCTAGAATCAGTGCCACTTTGCAACCGCAAGGATGTAGACGGCGTGGAAGCAGAGAGTGGGGGCCTTCCCACTACCTCTGGCCTCCTCGCCCCAGACCTGCTGGATGAAGGGGACTGGACCCTGTCCCAGAACAACAGGAGTGCCCTGGACTGCCCTCACCAGCACCGACCCATAGACCTGTTACAGGGG---AAGGAGGAGCAGATCTGCTGA
>imitator
---------------------------------------------------------------------------------------------------------------------------------------------------------------------------------------ATGCCGAAGGGGAGGCAGAAAGTGCCACAC------------TTGGATGCCCCCCTGGGCCTG---CCCACCTGCCTCTGGCTGGAATTAGCCGGGCTCTTGTTACTGGTTCCCTGGGTC------ATGGGCCTGGCAGGGACAGGTGGGCCTGATGGCCATGGTCCAGGGGGGCCAAGCTGGGCTGTGCACCTGGAAAGCCTGGAAGGTGAGGGGGAGGAAGAGACTCTGGAGCAGCAGGCGGATACCTTGGCTCAGGCAGCAGGGCTGGTGAATGCTGGACGCATCGGAGAGCTTCAGGGGCACTACCTCTTTGTCCAGCCTGCTGGGTACAGACCGGCCCTGGAGATGGAGGCCATCCGGCAGCAGGTGGAGGCTGTGTTGGCTGGGCATGAAGCTGTGCGCTGGCACTCAGAGCAGAGGCTGCTAAGGCGGGCCAAGCGCAGCGTCCACTTCAATGACCCCAAGTACCCGCAGCAGTGGCACCTGAATAACCGACGGATCCCAGGCAGGGACATCAATGTGACGGGTGTGTGGGAGCGCAATGTGACTGGGCGAGGGGTGACGGTGGTGGTAGTGGATGACGGAGTGGAACACACCATCCAGGACATTGCACCCAACTATAGCCCTGAGGGTAGCTATGACCTCAACTCTAATGACCCTGACCCCATGCCTCACCCGGATGTGGAGAATGGCAACCACCATGGCACACGATGCGCAGGAGAGATCGCGGCTGTGCCCAACAACAGCTTCTGTGCCGTGGGTGTGGCCTACGGGAGCCGCATCGCAGGTATCCGGGTACTGGATGGACCTCTCACAGACAGCATGGAGGCAGTGGCATTCAACAAGCACTATCAGATCAATGACATCTACAGCTGCAGCTGGGGACCAGATGATGATGGGAAGACAGTGGATGGCCCCCATCAGCTTGGAAAGGCTGCCTTGCAACATGGGGTGATTGCTGGTCGCCAGGGCTTTGGGAGTATCTTTGTGGTAGCCAGTGGCAATGGGGGCCAACACAACGACAACTGCAACTACGATGGCTACGCCAACTCTATCTACACAGTCACCATAGGAGCTGTGGATGAGGAGGGACACATGCCTTTCTATGCAGAAGAATGTGCCTCCATGCTGGCAGTCACCTTCAGTGGTGGGGACAAGATGCTTCGGAGCATTGTGACAACTGACTGGGACCTTCAGAAGGGCACTGGCTGCACTGAGGGCCACACAGGGACCTCAGCTGCAGCACCTCTGGCGGCTGGCATGATAGCCTTAATGCTGCAGGTGCGGCCCTGCCTCACGTGGCGTGATGTCCAGCACATCATTGTTTTCACAGCCACCCAGTACAAGGATCACCGTGCAGAGTGGGTCACCAACGAGGCAGGCTTCAGCCATAGCCACCAGCACGGTTTTGGACTGCTCAACGCTTGGAGGCTTGTGAATGCAGCCAAGATCTGGACATCTGTTCCTTACTTAGCATCCTACATCAGTCCTGTGTTAAAAGAGAACAAGGCAATTCCGCAGTCCCCCCGTTCCCTGGAGGTCCTGTGGAATGTCAGCAGGACGGACCTGGAGATGTCGGGACTGAAGACCCTGGAGCATGTGGCAGTGACAGTCTCCATCACTCACCCACGGCGAGGCAGCTTGGAACTGAAGCTGTTCTGCCCCAGCGGCATGATGTCCCTCATCGGCACCCCCCGCAGCATGGACTCGGATCCTAATGGCTTTGATGACTGGACCTTCTCCACTGTGCGATGCTGGGGGGAGAGAGCCCGGGGGACCTACAGGCTTGTTGTCAGGGATGTCGGGGATGAGTCATTCCAGGTCGGCATCCTTCGGCAATGGCAGCTGACCCTATATGGCTCTGTGTGGAGTCCAGTAGACATCAGGGACAGACAAAGGCTGTTAGAAAGTGCCATGAGCGGAAAATACCTGCATGATGACTTTGTCCTGCCCTGCCCGCCTGGGCTGAAAATTCCTGAGGAAGATGGTTACACCATCACCCCCAACACCCTCAAG------------------ACCCTGGTGCTGGTAGGCTGTTTCACCGTCTTCTGGACCGTTTACTACATGGTGGAAGTATATTTGAGCCAGAGGAATGTGGCTTCCAACCAAGCTTGTAGGAGT---------------GGACCCTGCCACTGGCCCCATCGAAGCCGGAAAGCCAAGGAGGAAGGGACAGAGCTAGAATCAGTGCCACTTTGCAGCAGCAAGGATCCAGACGAAGTAGAAACAGAGAGCAGGGGCCTTCCCACCACTTCTGACCTCCTTGCCCCAGACCCGTTGGAGCAAGGGGACTGGAGCCTGTCCCAG---AACAAGAGCGCCTTGGACTGCCCCCATCAGCACCTA------GACCTACTGCACGGG---AAGGAGGAGCAGATCTGCTGA
>leucogen
---------------------------------------------------------------------------------------------------------------------------------------------------------------------------------------ATGCCGAAGGGGAGGCAGAAAGTGCCACAC------------TTGGATGCCCCCCTGGGCCTG---CCCACCTGCCTCTGGCTGGAATTAGCCGGGCTCTTCTTACTGGTTCCCTGGGTC------ATGGGCCTGGCAGGGACAGGTGGGCCTGATGGCCAGGGCCCAGGGGGGCCGAGCTGGGCTGTGCACCTGGAAAGCCTGGAAGGTGACGGGGAGGAAGAGACTCTGGAGCAGCAGGCGGATGCCTTGGCCCAGGCAGCAGGGCTGGTAAATGCTGGACGCATCGGAGAGCTTCAGGGGCACTACCTCTTTGTCCAGCCTGCTGGGCACAGGCTGGCCCTGGAGGTGGAGGCCATCCGGCAGCAGGTGGAGGCTGTGTTGGCTGGCCATGAAGCTGTGCGCTGGCACTCAGAGCAGAGGCTGCTAAGGCGGGCCAAGCGCAGCATCCACTTCAATGACCCCAAGTACCCGCAGCAATGGCACCTGAATAATCGACAGAGCCCGGGCAGGGACATCAACGTGACGGGTGTGTGGGAACGCAATGTGACTGGGCGAGGGGTGACGGTGGTGGTAGTGGATGATGGAGTAGAACACACCATCCAGGACATTGCACCCAACTATAGCCCTGAGGGTAGCTATGACCTCAACTCTAATGACCCTGACCCCATGCCCCACCCGGATGTGGAGAATGGCAACCACCATGGCACGCGATGTGCAGGAGAGATCGCGGCTGTGCCCAACAACAGCTTCTGTGCCGTGGGCGTGGCCTACGGGAGCCGCATCGCAGGTATCCGGGTACTGGATGGACCTCTCACAGACAGCATGGAGGCAGTGGCGTTCAACAAGCACTATCAGATCAATGACATCTACAGCTGCAGCTGGGGACCAGATGATGATGGGAAGACAGTGGATGGCCCCCATCAGCTTGGAAAGGCTGCCTTACAACATGGGGTGATTGCTGGTCGCCAGGGCTTTGGGAGCATCTTTGTGGTAGCCAGTGGCAACGGAGGCCAACACAATGACAACTGCAACTACGATGGCTACGCCAACTCCATCTACACAGTCACCATAGGAGCTGTGGATGAGGAGGGACGCATGCCTTTCTATGCAGAAGAATGTGCCTCCATGCTGGCAGTCACCTTCAGTGGTGGGGACAAGATGCTTCGGAGCATTGTGACCACTGACTGGGACCTTCAGAAGGGCACTGGCTGCACTGAGGGCCACACGGGGACCTCAGCTGCAGCGCCTCTGGCAGCTGGCATGATAGCCTTAATGCTGCAGGTGCGACCCTGCCTCACGTGGCGTGACGTCCAGCACATCATTGTCTTCACAGCCACCCGGTACGAAGATCGCCGTGCAGAGTGGGTCACCAACGAGGCAGGCTTCAGCCATAGCCACCAGCACGGTTTCGGCCTGCTCAACGCTTGGAGGCTCGTGAATGCAGCCAAGATCTGGACATCTGTCCCTTACTTAGCATCCTACGTCAGTCCCGTGTTAAAGGAAAACAAGGCGATTCCGCAGTCCCCCCGTTCCCTGGAGGTCCTGTGGAATGTCAGCAGGATGGACCTGGAGATGTCGGGGCTGAAGACCCTGGAGCATGTGGCAGTGACAGTCTCCATCACTCACCCACGGCGCGGCAGCTTGGAGCTGAAGCTGTTCTGCCCCAGCGGCATGATGTCCCTCATCGGCGCCCCCCGCAGTATGGACTCGGATCCCAACGGCTTCGATGACTGGACCTTCTCCACTGTGCGATGCTGGGGAGAGAGAGCCCGAGGGACCTACAGGCTTGTCGTCAGGGATGTCGGGGATGAGTCATTCCAGGTCGGCATCCTCCGGCAATGGCAGCTGACCCTATATGGCTCTGTGTGGAGTCCAGTAGACATCAGGGACAGACAAAGGCTGTTAGAGAGTGCCATGAGTGGAAAATACCTGCATGATGACTTCGCCCTGCCCTGCCCACCGGGGCTGAAAATTCCTGAGGAAGATGGTTACACCATCACCCCCAACACTCTCAAG------------------ACCCTGGTGCTGGTAGGCTGTTTCACCGTCTTCTGGACCGTTTACTACATGCTGGAAGTATATTTGAGTCAGAGGAATGTGGCTTCCAATCAAGTTTGTAGGAGT---------------GGACCCTGCCACTGGCCCCATCGGAGCCGGAAAGCCAAGGAGGAAGGGACAGAGCTAGAATCAGTGCCACTTTGCAGCAGCAAGGATCCAGATGAAGTGGAAACAGAGAACAGGGGCCCTCCCACCACCTCTGACCTCCTTGCCCCAGACCTGCTGGAGCAAAGGGACTGGAGCCTGTCCCAG---AACAAGAGCGCCCTGGACTGCCCTCATCAGCACCTA------GACCTACTGCACGGG---AAGGAGGAGCAGATCTGCTGA
>sapiens
---------------------------------------------------------------------------------------------------------------------------------------------------------------------------------------ATGCCGAAGGGGAGGCAGAAAGTGCCACAC------------TTGGATGCCCCCCTGGGCCTG---CCCACCTGCCTCTGGCTGGAATTAGCCGGGCTCTTCTTACTGGTTCCCTGGGTC------ATGGGCCTGGCAGGGACAGGTGGGCCTGATGGCCAGGGCACAGGGGGGCCGAGCTGGGCTGTGCACCTGGAAAGCCTGGAAGGTGACGGGGAGGAAGAGACTCTGGAGCAGCAGGCGGATGCCTTGGCCCAGGCAGCAGGGCTGGTGAATGCTGGACGCATCGGAGAGCTTCAGGGGCACTACCTCTTTGTCCAGCCTGCTGGGCACAGGCCGGCCCTGGAGGTGGAGGCCATCCGGCAGCAGGTGGAGGCTGTGTTGGCTGGGCATGAAGCTGTGCGCTGGCACTCAGAGCAGAGGCTGCTAAGGCGGGCCAAGCGCAGCGTCCACTTCAACGACCCCAAGTACCCGCAGCAATGGCACCTGAATAACCGACGGAGCCCGGGCAGGGACATCAACGTGACGGGTGTGTGGGAACGCAATGTGACTGGGCGAGGGGTGACGGTGGTGGTAGTGGATGACGGAGTGGAACACACCATCCAGGACATTGCACCCAACTATAGCCCTGAGGGTAGCTATGACCTCAACTCTAATGACCCTGACCCCATGCCCCACCCGGATGTGGAGAATGGCAACCACCATGGCACGCGATGTGCAGGAGAGATCGCGGCTGTGCCCAACAACAGCTTCTGTGCCGTGGGCGTGGCCTACGGGAGCCGCATCGCAGGTATCCGGGTACTGGATGGACCTCTCACAGACAGCATGGAGGCAGTGGCGTTCAACAAGCACTATCAGATCAATGACATCTACAGCTGCAGCTGGGGACCAGATGACGATGGGAAGACAGTGGATGGCCCCCATCAGCTTGGAAAGGCTGCCTTACAACATGGGGTGATTGCTGGTCGCCAGGGCTTTGGGAGCATCTTTGTGGTAGCCAGTGGCAACGGAGGCCAACACAACGACAACTGCAACTACGATGGCTACGCCAACTCCATCTACACCGTCACCATAGGAGCTGTGGATGAGGAGGGACGCATGCCTTTCTATGCAGAAGAATGTGCCTCCATGCTGGCAGTCACCTTCAGTGGTGGGGACAAGATGCTTCGGAGCATTGTGACCACTGACTGGGACCTTCAGAAGGGCACTGGCTGCACTGAGGGCCACACAGGGACCTCAGCTGCAGCGCCTCTGGCAGCTGGCATGATAGCCTTAATGCTGCAGGTGCGGCCCTGCCTCACGTGGCGTGACGTCCAGCACATCATTGTCTTCACAGCCACCCGGTATGAGGATCGCCGTGCAGAGTGGGTCACCAACGAGGCAGGCTTCAGCCATAGCCACCAGCACGGTTTCGGCCTCCTCAACGCCTGGAGGCTCGTGAATGCAGCCAAGATCTGGACATCTGTCCCTTACTTAGCATCCTACGTCAGTCCCGTGTTAAAAGAAAACAAGGCGATTCCGCAGTCCCCCCGTTCCCTGGAGGTCCTGTGGAATGTCAGCAGGATGGACCTGGAGATGTCAGGGCTGAAGACCCTGGAGCATGTGGCAGTGACAGTCTCCATCACTCACCCACGGCGCGGCAGCTTGGAGCTGAAGCTGTTCTGCCCCAGTGGCATGATGTCCCTCATCGGCGCCCCCCGCAGCATGGACTCGGATCCCAACGGCTTCAATGACTGGACCTTCTCCACTGTGCGATGCTGGGGGGAGAGAGCCCGAGGGACCTACAGGCTTGTCATCAGGGATGTCGGGGATGAGTCATTCCAGGTCGGCATCCTCCGGCAATGGCAGCTGACCCTATATGGCTCTGTGTGGAGTGCAGTAGACATCAGGGACAGACAAAGGCTGTTAGAGAGTGCCATGAGTGGAAAATACCTGCACGATGACTTCGCCCTGCCCTGCCCACCGGGGCTGAAAATTCCTGAGGAAGATGGTTACACCATCACCCCCAACACCCTCAAG------------------ACCCTGGTGCTGGTAGGCTGTTTCACCGTCTTCTGGACTGTTTACTACATGCTGGAAGTATATTTGAGCCAGAGGAATGTGGCTTCCAATCAAGTTTGTAGGAGT---------------GGACCCTGCCACTGGCCCCATCGGAGCCGGAAAGCCAAGGAGGAAGGGACAGAGCTAGAATCAGTGCCACTTTGCAGCAGCAAGGATCCAGACGAAGTGGAAACAGAGAGCAGGGGCCCTCCCACCACCTCTGACCTCCTTGCCCCAGACCTGCTGGAGCAAGGGGACTGGAGCCTGTCCCAG---AACAAGAGCGCCCTGGACTGCCCTCATCAGCACCTA------GACGTACCGCACGGG---AAGGAGGAGCAGATCTGCTGA
>abelii
---------------------------------------------------------------------------------------------------------------------------------------------------------------------------------------ATGCCGAAGAGGAGGCAGAAAGTGCCACAC------------TTGGATGCCCCCCTGGGCCTG---CCCACGTGCCTCTGGCTGAAATTAGCCGGGCTCTTCTTACTGGTTCCCTGGGTC------ATGGGCCTGGCAGGGACAGGTGGGCCTGATGGCCACAGCCCAGGGGGGCCGAGCTGGGCTGTGCACCTGGAAAGCCTGGAAGGTGACGGAGAGGAAGAGACTCTGGAGCAGCAGGCGGATGCCTTGGCCCAGGCAGCAGGGCTGGTGAATGCTGGACGCATCGGAGAGCTTCAGGGGCACTACCTCTTTGTCCAGCCTGCTGGGCACAGGCCGGCCCTGGAGGTGGAGGCCATCCGGCAGCAGGTGGAAGCTGTGTTGGCTGGGCATGAAGCTGTGCGCTGGCACTCAGAGCAGAGGCTGCTAAGGCGGGCCAAGCGCAGCGTCCACTTCAATGACCCCAAGTACCCGCAGCAATGGCATCTGAATAACCGACGGAGCCCGGGCAGGGACATCAACGTGACCGGTGTGTGGGAACGCAATGTGACTGGGCGAGGGGTGACGGTGGTGGTAGTGGATGACGGAGTGGAACACACCATCCAGGACATTGCACCCAACTATAGCCCTGAGGGTAGCTATGATCTCAACTCTAATGACCCTGACCCCATGCCCCACCCGGATGTGGAGAATGGCAACCACCACGGCACGCGATGTGCAGGAGAGATCGCGGCTGTGCCCAACAACAGCTTCTGTGCCGTGGGTGTGGCCTACGGGAGCCGCATCGCAGGTATCCGGGTACTGGATGGACCTCTCACAGACAGCATGGAGGCAGTGGCGTTCAACAAGCACTATCAGATCAATGACATCTACAGCTGCAGCTGGGGACCAGATGATGATGGGAAGACCGTGGATGGCCCCCATCAGCTTGGAAAGGCTGCCTTACAACATGGGGTGATTGCTGGTCGCCAGGGCTTTGGGAGCATCTTTGTGGTAGCCAGTGGCAACGGAGGCCAACACAACGATAACTGCAACTACGATGGCTATGCCAACTCCATCTACACAGTCACCATAGGAGCTGTGGATGAGGAGGGACGCATGCCTTTCTATGCAGAAGAATGTGCCTCCATGCTGGCAGTCACCTTCAGTGGTGGGGACAAGATGCTTCGGAGCATTGTGACCACTGACTGGGACCTTCAGAAGGGCACTGGCTGCACTGAGGGCCACACAGGGACCTCAGCTGCAGCGCCTCTGGCAGCTGGCATGATAGCCTTAATGCTGCAGGTGCGGCCCTGCCTCACATGGCGTGACGTCCAGCACATAATTGTCTTCACAGCCACCCGGTACGAGGATCGCCGTGCAGAGTGGGTCACCAACGAGGCAGGCTTCAGCCATAGCCACCAGCACGGTTTCGGCCTGCTCAACGCCTGGAGGCTCGTGAATGCAGCCAAGATCTGGACATCTGTCCCTTATTTAGCATCCTACGTCAGTCCCGTGTTAAAAGAAAACAAGGCGATTCCACAGTCCCCTCGTTCCCTGGAGGTCCTGTGGAATGTCAGCAGGATGGACCTGGAGATGTCGGGGCTGAAGACCCTGGAGCATGTGGCTGTGACAGTCTCCATCACTCACCCACGGCGCGGCAGCTTGGAGCTGAAGCTGTTCTGCCCCAGCGGAATGATGTCCCTCATCGGCGCCCCCCGCAGCATGGACTCGGATCCCAACGGCTTCAATGACTGGACCTTCTCCACCGTGCGATGCTGGGGGGAGAGAGCCCGAGGGACCTACAGGCTTGTCATCAGGGATGTCGGGGATGAGTCATTCCAGGTCGGCATCCTCCGGCAATGGCAGCTGACCCTATATGGCTCTGTGTGGAGTCCAGTAGACATCAGGGACAGACAAAGGCTGTTAGAGAGTGCCATGAGTGGAAGATACCTGCATGATGACTTCGCCCTGCCCTGCCCACCGGGGCTGAAAATTCCCGAGGAAGATGGTTACACCATCACCCCCAATACCCTCAAG------------------ACCCTGGTGCTGGTAGGCTGTTTCACCGTCTTCTGGACCGTTTACTACATGCTGGAAGTATATTTGAGCCAGAGGAATGTGGCTTCCAATCAAGTTTGTAGGAGT---------------GGACCCTGCCACTGGCCCCATCGGAGCCGGAAAGCCAAGGAGGAAGGGACAGAGCTAGAATCAGTGCCACTTTGCAGCAGCAAGGATCCAGACGAAGTGGAAACAGAGAGCAGGGGCCCTCCCACCACCTCTGACCTCCTTGCCCCAGACCTGCTGGAGCAAGGGGACTGGAGCCTGTCCCAG---AACAAGAGCGCCCTGGACTGCCCTCATCAGCACCTA------GACCTACTGCATGGG---AAGGAGGAGCAGATCTGCTGA
>anubis
---------------------------------------------------------------------------------------------------------------------------------------------------------------------------------------ATGCCGAAGGGGAGGCAGAAAGTGCCACAC------------TTGGATGCCCCCCTGGGCCTG---CCCACCTGCCTCTGGCTGGAATTAGCTGGGCTCTTCTTACTGGTTCCCTGGGTC------ATGGGCCTGGCAGGGACAGGTGGGCCTGATGGCCAGGGCCCAGGGGGGCCGAGCTGGGCTGTGCACCTGGAAAGCCTGAAAGGTGACGGGGAGGAAGAGACTCTGGAGCAGCAGGCGGATGCCTTGGCCCAGGCAGCAGGGCTGGTGAATGCTGGACGCATCGGAGAGCTTCAAGGGCACTATCTCTTTGTCCAGCCTGCTGGGCACAGGCCGGCTCTGGAGGTGGAGGCCATCCGGCAGCAGGTGGAGGCTGTGTTGGCTGGGCATGAAGCTGTGCGCTGGCACTCAGAGCAGAGGCTGCTAAGGCGGGCCAAACGCAGCGTCCACTTCAATGACCCCAAGTACCCACAGCAGTGGCACCTGAATAACCGACGGAGCCCGGGCAGGGACATCAACGTGACGGGTGTGTGGGAGCGCAATGTGACTGGGCGAGGGGTGACAGTGGTGGTAGTGGATGATGGAGTGGAACACACCATCCAGGATATTGCACCCAACTATAGCCCTGAGGGTAGCTATGACCTCAACTCTAATGACCCTGACCCCATGCCCCACCCGGACGTGGAGAATGGCAACCACCATGGCACGCGATGTGCAGGAGAGATTGCGGCTGTGCCCAACAACAGCTTCTGTGCCGTGGGCGTGGCCTATGGGAGCCGCATCGCAGGTATCCGGGTACTGGATGGACCTCTCACAGACAGCATGGAGGCAGTGGCGTTCAACAAGCACTATCAGATCAATGACATCTACAGCTGCAGCTGGGGACCAGATGATGATGGGAAGACAGTGGATGGCCCCCATCAGCTTGGAAAGGCTGCCCTACAACACGGAGTGATTGCTGGTCGCCAGGGCTTTGGGAGTATCTTTGTGGTAGCCAGTGGCAATGGAGGCCAACACAACGACAACTGCAACTACGATGGCTACGCCAACTCCATCTACACGGTCACCATAGGAGCTGTGGATGAGGAGGGACACATGCCTTTCTATGCAGAAGAATGTGCCTCCATGCTGGCAGTCACCTTCAGTGGTGGGGACAAGATGCTTCGGAGCATTGTGACCACTGACTGGGACCTTCAGAAGGGCACTGGCTGCACTGAGGGCCACACGGGGACCTCAGCTGCAGCGCCTCTGGCAGCTGGCATGATAGCCTTAATGCTGCAGGTGCGGCCCTGCCTCACGTGGCGTGACGTCCAGCACATCATTGTCTTCACCGCCACCCGGTACGAGGATCGCCGTGCGGAGTGGGTCACCAACGAGGCAGGCTTCAGCCATAGCCACCAGCACGGTTTCGGCCTGCTCAATGCTTGGAGGCTCGTGAATGCAGCCAAGATCTGGACATCTGTCCCTTACTTAGCATCCTACGTCAGTCCCATGTTAAAAGAAAACAAGGCGATTCCGCAGTCCCCCCGTTCCCTGGAGGTTCTGTGGAATGTCAGCAGGATGGACCTGGAGATGTCGGGGCTGAAGACCTTGGAGCATGTGGCAGTGACAGTCTCCATTACTCACCCCCGGCGTGGCAGCTTGGAACTGAAGTTGTTCTGCCCCAGCGGCATGATGTCCCTCATCGGCGCCCCCCGCAGCATGGACTCGGATCCCAACGGCTTCAACGACTGGACCTTCTCCACTGTGCGATGCTGGGGGGAGAGAGCCCGAGGGACCTACAGGCTTGTCGTCAGGGATGTCGGGGATGAGTCATTCCAGGTCGGCATCCTCCGGCAATGGCAGCTGACCCTATATGGCTCTGTGTGGAGTCCAGTAGACATCAGGGACAGACAAAGCCTGCTAGAGAGTGCCATGAGTGGAAAATACCTGCATGATGACTTCACCCTGCCCTGCCCACCGGGGCTGAAAATTCCTGAGGAAGATGGTTACACCATCACCCCCAACACCCTCAAG------------------ACCCTGGTGCTGGTAGGCTGTTTCACCGTCTTCTGGACCGTTTACTACATGCTGGAAGTATATTTGAGCCAGAGGAATGTGGCTTCCAACCAAGTTTGTAGGAGT---------------GGACCCTGCCACTGGCCCCATCGGAGCCGGAAAGCCAAGGAGGAAGGGACAGAGCTAGAATCAGTGCCACTTTGCAGCAGCAATGATCCAGACGAAGTGGAAACAGAGAGCAGGGGCCTTTCCACCACCTCTGACCTCCTTGTCCCAGACCTGCTGGAGCAAGGGGACTGGAGCCTGTCTCAG---AACAAGAGCACCCTGGACTGCCCTCATCAGCACCGA------GACCTACTGCACGGG---AAGGAGGAGCAGATCTGCTGA
>fascicula
---------------------------------------------------------------------------------------------------------------------------------------------------------------------------------------ATGCCGAAGGGGAGGCAGAAAGTGCCACAC------------TTGGATGCCCCCCTGGGCCTG---CCCATCTGCCTCTGGCTGGAATTAGCTGGGCTCTTCTTACTGGTTCCCTGGGTC------ATGGGCCTGGCAGGGACAGGTGGGCCTGATGGCCAGGGCCCAGGGGGGCCGAGCTGGGCTGTGCACCTGGAAAGCCTGAAAGGTGACGGGGAGGAAGAGACTCTGGAGCAGCAGGCGGATGCCTTGGCCCAGGCAGCAGGGCTGGTGAATGCTGGACGCATCGGAGAGCTTCAAGGGCACTATCTCTTTGTCCAGCCTGCTGGGCACAGGCCGGCCCTGGAGGTGGAGGCCATCCGGCAGCAGGTGGAGGCTGTGTTGGCTGGGCATGAAGCTGTGCGCTGGCACTCAGAGCAGAGGCTGCTAAGGCGGGCCAAACGCAGCGTCCACTTCAATGACCCCAAGTACCCACAGCAGTGGCACCTGAATAACCGACGGAGCCCGGGCAGGGACATCAACGTGACGGGTGTGTGGGAGCGCAATGTGACTGGGCGAGGGGTGACAGTGGTGGTAGTGGATGATGGAGTGGAACACACCATCCAGGATATTGCACCCAACTATAGCCCTGAGGGTAGCTATGACCTCAACTCTAATGACCCTGACCCCATGCCCCACCCGGACGTGGAGAATGGCAACCACCATGGCACGCGATGTGCAGGAGAGATCGCGGCTGTGCCCAACAACAGCTTCTGTGCCGTGGGCGTGGCCTATGGGAGCCGCATCGCAGGTATCCGGGTACTGGATGGACCTCTCACAGACAGCATGGAGGCAGTGGCGTTCAACAAGCACTATCAGATCAATGACATCTACAGCTGCAGCTGGGGACCAGATGATGATGGGAAGACAGTGGATGGCCCCCATCAGCTTGGAAAGGCTGCCCTACAACACGGAGTGATTGCTGGTCGCCAGGGCTTTGGGAGTATCTTTGTGGTAGCCAGTGGCAACGGAGGCCAACACAACGACAACTGCAACTACGATGGCTACGCCAACTCCATCTACACGGTCACCATAGGAGCTGTGGATGAGGAGGGACACATGCCTTTCTATGCAGAAGAATGTGCCTCCATGCTGGCAGTCACCTTCAGTGGTGGGGACAAGATGCTTCGGAGCATTGTGACCACTGACTGGGACCTTCAGAAGGGCACTGGCTGCACTGAGGGCCACACGGGGACCTCAGCTGCAGCGCCTCTGGCAGCTGGCATGATAGCCTTAATGCTGCAGGTGCGGCCCTGCCTCACGTGGCGTGACGTCCAGCACATCATTGTCTTCACCGCCACCCGGTACGAGGATCGCCGTGCGGAGTGGGTCACCAACGAGGCAGGCTTCAGCCATAGCCACCAGCACGGTTTCGGCCTGCTCAATGCTTGGAGGCTCGTGAATGCAGCCAAGATCTGGACATCTGTCCCTTACTTAGCATCCTACGTCAGTCCCATGTTAAAAGAAAACAAGGCGATTCCGCAGTCCCCCCGTTCCCTGGAGGTTCTGTGGAATGTCAGCAGGATGGACCTGGAGATGTCCGGGCTGAAGACCTTGGAGCATGTGGCAGTGACAGTCTCCATTACTCATCCCCGGCGCGGCAGCTTGGAACTGAAGTTGTTCTGCCCCAGCGGCATGATGTCCCTCATCGGCGCCCCCCGCAGCATGGACTCGGATCCCAACGGCTTCAACGACTGGACCTTCTCCACTGTGCGATGCTGGGGGGAGAGAGCCCGAGGGACCTACAGGCTTGTCGTCAGGGATGTCGGGGATGAGTCATTCCAGGTCGGCATCCTCCGGCAATGGCAGCTGACCCTATATGGCTCTGTGTGGAGTCCAGTAGACATCAGGGACAGACAAAGGCTGCTAGAGAGTGCCATGAGTGGAAAATACCTGCACGATGACTTCACCCTGCCCTGCCCACCGGGGCTGAAAATTCCTGAGGAAGATGGTTACACCATCACCCCCAACACCCTCAAG------------------ACCCTGGTGCTGGTAGGCTGTTTCACCGTCTTCTGGACCATTTACTACATGCTGGAAGTATATTTGAGCCAGAGGAATGTGGCTTCCAACCAAGTTTGTAGGAGT---------------GGACCCTGCCACTGGCCCCATCGGAGCCGGAAAGCCAAGGAGGAAGGGACAGAGCTAGAATCAGTGCCACTTTGCAGCAGCAAGGATCCAGACGAAGTGGAAACAGAGAGCAGGGGCCTTTCCACCACCTCTGACCTCCTTGTCCCAGACCTGCTGGAGCAAGGGGACTGGAGCCTGTCTCAG---AACAAGAGCACCCTGGACTGCCCTCATCAGCACCTAGAC---GACCTACTGCACGGG---AAGGAGGAGCAGATCTGCTGA
>sabaeus
---------------------------------------------------------------------------------------------------------------------------------------------------------------------------------------ATGCCGAAGGGGAGGCAGAAAGTGCCACAC------------TTGGATGCCCCCCTGGGCCTG---CCCACCTGCCTCTGGCTGGAATTAGCTGGGCTCTTCTTACTGGTTCCCTGGGTC------ATGGGCCTGGCAGGGACAGGTGGGCCTGATGGCCAGGGCCCAGGGGGGCCGAGCTGGGCTGTGCACCTGGAAAGCCTGAAAGGTGACGGGGAGGAAGAGACTCTGGAGCAGCAGGCGGATGCCTTGGCCCAGGCAGCAGGGCTGGTGAATGCTGGACGCATCGGAGAGCTTCAGGGGCACTATCTCTTTGTCCAGCCTGCTGGGCACAGGCCGGCCCTGGAGGTGGAGGCCATCCGGCAGCAGGTGGAGGCTGTGTTGGCTGGGCATGAAGCTGTGCGCTGGCACTCAGAGCAGAGGCTGCTAAGGCGGGCCAAACGCAGCGTCCACTTCAATGACCCCAAGTACCCACAGCAGTGGCACCTGAATAACCGACGGAGCCCGGGCAGGGACATCAACGTGACGGGCGTGTGGGAGCGCAATGTGACTGGGCGAGGGGTGACAGTGGTGGTAGTGGATGACGGAGTGGAACACACCATCCAGGACATTGCACCCAACTATAGCCCTGAGGGTAGCTATGACCTCAACTCTAATGACCCTGACCCCATGCCCCACCCGGACGTGGAGAATGGCAACCACCATGGCACGCGATGTGCAGGAGAGATCGCGGCTGTGCCCAACAACAGCTTCTGTGCCGTGGGCGTGGCCTATGGGAGCCGCATCGCAGGTATCCGGGTACTGGATGGACCTCTCACAGACAGCATGGAGGCAGTGGCGTTCAACAAGCACTATCAGATCAATGACATCTACAGCTGCAGCTGGGGACCAGATGATGATGGGAAGACAGTGGATGGCCCCCATCAGCTTGGAAAGGCTGCTCTACAACATGGAGTGATTGCTGGTCGTCAGGGCTTTGGGAGTATCTTTGTGGTAGCCAGTGGCAACGGAGGCCAACACAACGACAACTGCAACTACGATGGCTACGCCAACTCCATCTACACAGTCACCATAGGAGCTGTGGATGAGGAGGGACACATGCCTTTCTATGCAGAAGAATGTGCCTCCATGCTGGCAGTTACCTTCAGTGGTGGGGACAAGATGCTTCGGAGCATTGTGACCACCGACTGGGACCTTCAGAAGGGCACTGGCTGCACCGAGGGCCACACGGGGACCTCAGCTGCAGCGCCTCTGGCAGCTGGCATGATAGCCTTAATGCTGCAGGTGCGGCCCTGCCTTACGTGGCGTGACGTCCAGCACATCATTGTCTTCACCGCTACCCGGTACGAGGATCGCCGTGCGGAGTGGGTCACCAACGAGGCAGGCTTCAGCCATAGCCACCAGCACGGTTTCGGCCTGCTCAATGCTTGGAGGCTCGTGAATGCAGCCAAGATCTGGACATCTGTCCCTTACTTAGCATCCTACGTCAGTCCCATGTTAAAAGAAAACAAGGCGATTCCGCAGTCCCCCCATTCCCTGGAGGTTCTGTGGAATGTCAGCAGGATGGACCTGGAGATGTCCGGGCTGAAGACCCTGGAGCACGTGGCAGTGACAGTCTCCATTACTCACCCACGGCGCGGCAGCTTGGAACTGAAGTTGTTCTGCCCCAGCGGCATGATGTCCCTCATCGGCGCCCCCCGCAGCATGGACTCGGATCCCAACGGCTTCAACGACTGGACCTTCTCCACTGTGCGATGCTGGGGGGAGAGAGCCCGAGGGACTTACAGGCTTGTCGTCAGGGATGTTGGGGATGAGTCATTCCAGGTCGGCATCCTCCGGCAATGGCAGCTGACCCTATATGGCTCTGTGTGGAGTCCAGTAGACATCAGGGACAGACAAAGGCTGCTAGAGAGTGCCATGAGTGGAAAATACCTGCGTGATGACTTCACCCTGCCCTGCCCACCGGGGCTGAAAATTCCTGAGGAAGATGGTTACACCATCACCCCCAACACCCTCAAG------------------ACCCTGGTGCTGGTAGGCTGTTTCACCGTCTTCTGGACTGTTTACTACATGCTGGAAGTATATTTGAGCCAGAGGAATGTGGCTTCCAACCAAGTTTGTAGGATT---------------GGACCATGCCACTGGCCCCATCGGAGCCGGAAAGCCAAGGAGGAAGGGACAGAGCTAGAATCAGTGCCACTTTGCAGCAGCAAGGATCCAGACGAAGTGGAAACAGAGAGCAGGGGCCCTCCCACCACCTCTGACCTCCTTGTCCCAGACCTGCTGGAGCAAGGGGACTGGAGCCTGTCTCAG---AACAAGAGCACCCTGGACTGCCCTCATCAGCACCTAGAC---GACCTACTGCATGGG---AAGGAGGAGCAGATCTGCTGA
>domestica
---------------------------------------------------------------------------------------------------------------------------------------------------------------------------------------ATGCCGAAGGGGAGGCAGAAAGTGCAACCATGGAGTGCTGCCCTGGAGCCCTCCCTGGGCCTG---CCTGCCTGCCTCTGGCTGGTAGTAACTGGCTTCCTCTTGTTGGTTCCCTTGGTCATGACCCTAGAACTAACAGAGACAGTTGGGCCCAAGGCCCAGGGTCCTAGGGGGCTGAGCTGGGCTGTACTCCTGGACAGGATGGAGGGTGAGGGCAAGGAAGAGAGTGAGGAGCAACAGGCAGACGCCCTGGCCCAGGCTGCGGGGCTACTGAATGCCGGACGAATTGGGGAACTTCAGGGGCACTATCTCTTCATCCAGCCCCCTGGCCACATTGGGGTCCAGCAAGAGGAGGCTGCCCGAAAGCAGGCTGAGGCAGTGTTTTCTAGGCATGAAGCTGTGCGTTGGCATTCAGAGCAGCGGTTATTGAAGCGTGCCAAACGCAGTGTGCTCTTCAATGACCCTAAGTATCCACTGCAATGGCATCTGAATAACCGTCGAATCCGAGGCAGAGACATCAATGTAACAGGTGTCTGGGAACGTAATGTGACTGGACGAGGGGTGACTGTGGTGGTGGTGGACGATGGGGTGGAGCACACCATCCAGGACATTGAACCTAACTATTGCCCTGAGGGCAGCTATGACCTCAACTCTAATGATCCTGATCCCATGCCACACCCAGATGTGGAGAATGGCAACCATCATGGTACCCGCTGTGCTGGTGAGATTGCCGCTGTGCCCAATAATAGCTTCTGTGCAGTCGGCGTGGCATATGGGAGCAAAATTGCAGGTATCCGGGTACTGGATGGACCCTTGACTGATAGCCTGGAGGCTGTGGCATTCAATAAGCACTATCAGATCAATGACATCTACAGCTGTAGCTGGGGACCAGATGATGATGGAAAGACAGTAGATGGACCCCACCAACTTGGAAAGGCTGCCTTGCAACATGGAGTAATTGCTGGTCGCCGAGGCTTCGGGAGTATCTTTGTGGTAGCCAGTGGCAACGGGGGTCAGCACAATGACAACTGCAACTATGATGGATATGCCAACTCCATCTATACAGTGACCATAGGTGCTGTAGATGAAGAGGGTCATATGCCATTCTATGCAGAAGAATGTGCCTCCATGCTGGCTGTCACCTTCAGTGGTGGAGACAAGTTACTACGAAGTATTGTGACCACTGACTGGGACCTGCAGAAGGGCACAGGCTGCACAGAGGGCCACACAGGGACCTCAGCAGCAGCACCCCTGGCAGCTGGTATGATAGCCTTAATGCTGCAGGTGAGGCCGTGCCTCACTTGGCGTGATGTCCAGCATATCATTGTGTTCACAGCTACCCAGTATGAAGATCGATGTGCAGACTGGGACACGAATGAGGCTGGTTTCAGCCACAGTCACCAGCATGGCTTTGGCTTGCTCAATGCTTGGAGGCTTGTCAATGCTGCCAAGATCTGGACATCTGTCCCTTATTTAGCATCATACACAAGTCCCATGTTAAAAGAGAACAAGAGAATCCCAGTATCCCCCAACTTCTTGGAAGTCTTATGGAATGTCAGCAAGAGTGACCTGGAAATGTCAGGGCTGAGGACCCTGGAGCATGTGGCAGTAACTGTCTCCATCACCCATCCCCGTCGTGGCAGCCTAGAGCAGAAGCTCTTTTGTCCCAGTGGCATGATGTCCCTCATTGGTGCCCCACGAATCATGGACACAGATCCCAATGGCTTCAACGATTGGACTTTCTCCACTGTTCGATGCTGGGGGGAACGTGCTCAGGGCACATATAGACTTGTCATCAGTGATGTGGGAGATGAGTTACTCCAGGCTGGGATCCTTCAACAGTGGCAATTGACTCTGTATGGCTCTGTGTGGAGTCTGACTGACATCAAAGACAGGCAAAGGCAACTAGAGGATGCCATGAGTGGGAAATATCTACATGATGGTTTCTCTCTGCCCTGCCCTCCTGGACTAGAAATCCCTGAAGTAGAGGGCTATACAATGACACCCAACACACTTAAG------------------ACCCTCATGCTGCTGGGTTGCTTTGCTGTCTTCTGGACTATTTACTACCTTCTGGAAGTGTATTTGAGCCAGAGGGATGTGACCTTTGATGTGGCCTGTGGAAGA---------------GGCCATTGCTGGTGGCTCCAAAGGAGCCGAAAGGCCATGGAGGAAGGAACAGAACTGGAATCCGTGCCTCTCTACAATGGCAAGGATGTAAGTGAAGCTGATACAGAGTCTGAGGATCACTCTTCCACGTCTGGCCTCCAAGCTCCTGATCTATTAGATCAGGGCAACTGGGGCCTGATCGAGGACATTGAGAAACCCTCAGAATCCTCCCGTCGGAACCCACCACCTGACCTACTTCAGGGGGAGCAGGAACAACAGGCATGCTGA
>harrisii
---------------------------------------------------------------------------------------------------------------------------------------------------------------------------------------ATGCCGAAGGGGAGGCACAAAGTGCAACCATGGAGTGCTGTCCTGGAGCCCTCCCTGAGCCTG---CCTGCCTGCCTCTGGCTGATAGGAACTGGCTTCTTCTTGTTGGTTCCCTTGGTCACGACTCTAGAACTAACAGAGACAATCGGACCTGAGGTCCAGAGTCCTAGGGGGCTGAGTTGGGCTGTGCTCCTGGACAGGCTGGAGGGTGAGAACAAGCAAGAGAGTGAGGAGCAACGGGCAGACGCCCTGGCCCAGGCTGCAGGCCTGCTGAATGCGGGACGCATTGGGGAACTTCAGGGGCACTATCTCTTCATCCAGCCCCCTGGCCACCCTGGAGTCCAGCAAGAGGAGGCTGCCCGAAGGCAGGCCGAAGCAGTGTTGTCTGGGCACAAAGCTGTGCGCTGGCATTCAGAGCAGCGGTTATTGAAGCGCGCCAAACGCAGCGTGCTCTTCAATGACCCCAAGTACCCCCAGCAATGGCATCTGAATAACCGGCGAATCCGTGGCAGAGACATCAACGTGACAGGTGTTTGGGAGCGTAATGTGACAGGACGAGGAGTGACAGTGGTGGTGGTGGATGATGGAGTGGAGCACACCATCCAGGACATTGAACCTAACTATAGCCCTGAAGGCAGCTATGACCTCAACTCTAATGACCCTGACCCCATGCCACACCCAGATGTGGAGAATGGCAATCATCATGGCACTCGCTGTGCTGGCGAGATCGCTGCGGTGCCCAACAACAGCTTCTGTGCAGTGGGGGTGGCGTATGGGAGCAGAATTGCAGGTATCCGGGTGCTGGATGGACCTTTGACTGACAGCCTGGAGGCTGTGGCCTTCAACAAGCACTATCAGATCAATGACATCTACAGCTGCAGCTGGGGACCAGATGATGATGGAAAGACAGTTGATGGCCCCCACCAACTTGGAAAGGCTGCCTTGCAACATGGGGTGATTGCTGGTCGCCGAGGTTTCGGGAGTATCTTTGTGGTAGCCAGTGGCAATGGGGGCCAGCACAATGACAACTGCAACTACGATGGATACGCCAACTCTATCTATACAGTTACCATAGGTGCCGTAGATGAGGAAGGACGTATGCCATTCTATGCAGAGGAATGTGCCTCTATGCTGGCTGTCACTTTCAGTGGTGGGGACAAATTGCTTCGAAGTATTGTGACCACTGACTGGGACCTGCAAAAGGGCACAGGCTGCACTGAAGGGCACACGGGGACCTCTGCAGCAGCCCCCTTGGCGGCTGGCATGATTGCCTTGATGCTGCAGGTGAGGCCATGCCTCACCTGGCGTGATGTCCAGCACATCATTGTCTTCACAGCTACCCGGTACGAAGATCGCCGTGCAGACTGGAACACCAATGAGGCTGGCTTCAGCCACAGTCACCAGCATGGCTTCGGTTTGCTCAATGCTTGGAGGCTTGTCAATGCTGCCAAGATCTGGACATCAGTCCCTTACTTAGCTTCATACATAAGTCCCATATTAAAAGAGAACAAGAGAATCCCAGTGTCCCCCCACTCCCTGGAAGTCTTATGGAATGTCAGCAAGAGTGACCTGGAGATGTCAGGGCTGAGGACCCTGGAGCATGTAGCAGTGACTGTCTCCATCACCCACCCCTGTCGAGGTAGCTTAGAGCTGAAGCTCTTTTGTCCCAGTGGCATGATGTCCCTAATTGGTGCCCCACGAACCCTGGACAAAGATCCCAGTGGCTTCAACGATTGGACCTTCTCCACGGTTCGGTGTTGGGGGGAGCGTGCCCAGGGCACCTATAAACTTGTCATCAGGGATGTAGGGGATGAGCCCCTCCAAGCTGGGGCCCTTCAGCAGTGGCAGCTGATGCTCTACGGCTCAGTGTGGAGTCCGGCCGACATCAGAGAGAGGCAAAGGCAGCTGGAGGATGCCATGAGTGGGAAGTATCTGCACGACGGTTTCTCTCTGCCCTGCCCCCCTGGACTAGACATCCCCGAGGACGAGGGCTACACCATGAGCCCCAACACTCTCAAG------------------ACCCTGTTGCTGCTGGGCTGCTTTGCCGTGTTCTGGACCTTCTACTACCTGCTAGAGGTGTATCTGAGCCAGAGGGATGTGACCTTTGACCTAGCCTGCACAGGA---------------GGCCATTGCTGGTGGCTCCAGAGAGGCCGGAAGGCCTTGGAAGAGGGGACAGAGCTGGAATCGGTGCCTCTGTACCACGGCAAGGACACGGGTGAGGCTGATACCGAGACGGAAGACTACCCTCCCTCTTCTGGCCTTCAGGCCCCTGATCTGTTGGATCAGAGCAACTGGGACCTGGTCCAGGGCAGGGACAGATTCCCAGAACTCGCCCATCAGAACCTCCAACCCGACCTGCTTCACAGGGAGCAGGAACAACAGGTGTGCTGA
