# Supplementary material for: Molecular evolution of PCSK family: Analysis of natural selection rate and gene loss
Source: PLoS One. 2021 Oct 28;16(10):e0259085. doi: 10.1371/journal.pone.0259085 (PMC8553125; doi:10.1371/journal.pone.0259085)
Supplement: S30 File — (FAS) [file pone.0259085.s036.fas]

>coquereli
---------------------ATGAAGCTTGTCAACATCTGGCTGCTTCTGCTAGTGGTTTTGCTCTGTGGGAAGAAACATCTGGGTGACAGACTGGAAAAGAAATCTTTTGAAAAGGCCCCATGCCCTGGCTGTTCCCACCTGACTTTGAAGGTGGAATTCTCATCGACAGTTGTGGAATATGAATATATTGTGGCTTTCAATGGATACTTTACAGCCAAAGCTAGGAATTCATTTATTTCCAGTGCCCTGAAGAGCAGTGAAGTAGACAGTTGGAGAATTATACCTCGAAACAATCCATCCAGTGACTACCCTAGTGATTTTGAGGTGATTCAGATAAAAGAAAAGCAGAAAGCGGGGCTGCTGACGCTTGAAGATCATCCAAACATCAAACGGGTAACACCCCAGCGGAAAGTCTTTCGTTCCCTCAAGTATGCTGAGTCTGACCCC---ATAGTGCCCTGCAATGAAACCCGATGGAGCCAGAAGTGGCAGTCATCTCGTCCCCTGCGAAGAGCCAGTCTCTCCCTGGGCTCTGGCTTCTGGCATGCTACAGGGAGGCATTCGAGTAGACGGTTGCTGAGAGCCATTCCACGCCAGGTTGCGCAGACACTGCAGGCAGATGTGCTTTGGCAGATGGGGTATACAGGTGCTAATGTAAGAGTTGCTGTTTTTGACACTGGGCTGAGCGAGAAGCATCCCCACTTCAAAAATGTGAAGGAGAGAACCAACTGGACCAACGAGCGAACCCTGGACGATGGGTTGGGCCATGGCACATTTGTGGCAGGTGTGATAGCCAGTATGAGGGAATGCCAAGGATTTGCTCCAGATGCAGAACTTCATATTTTCAGGGTCTTTACCAATAATCAGGTATCTTATACATCTTGGTTTTTGGACGCCTTCAACTATGCCATCTTGAAGAAGATTGATGTGCTGAACCTCAGCATCGGCGGTCCCGACTTCATGGATCATCCCTTTGTTGACAAGGTATGGGAGTTAACAGCTAACAATGTGATCATGGTTTCTGCAATCGGCAACGATGGACCTCTTTATGGCACGCTGAATAACCCTGCTGATCAGATGGATGTGATTGGAGTAGGCGGCATTGACTTTGAAGATAACATCGCTCGCTTTTCTTCAAGGGGAATGACAACCTGG------CCAGGTGGT---------------------GTCCTG---------------------------------------GGGTGTCTTCTCCTTCTGGCCGCAAATGCTTCATTTCCCCCC---------------------------AGCACAGTCCAGAAACGTGAGCTGGTGAATCCTGCCAGTATGAAGCAGGCCCTGATCGCGTCAGCCCGGAGGCTTCCTGGTGTCAACATGTTTGAGCAAGGCCATGGCAAGCTTGATCTGCTCAGAGCCTATCAGATCCTCAACAGCTACAAACCACAGGCAAGT---------------------------------------TTGAGCCCCAGCTACATAGATCTGACTGAATGTCCCTACATGTGGCCCTACTGCTCCCAACCCATCTACTATGGAGGAATGCCAACAATTGTTAATGTCACCATCCTCAACGGCATGGGAGTCACGGGAAGGATTGTAGATAAGCCTGACTGGCAGCCCTATTTGCCACAGAATGGAGACAACATCGAAGTCGCTTTCTCTTACTCCTCAGTGTTATGGCCGTGGTCAGGCTACCTGGCCATCTCCATTTCTGTGACCAAGAAAGCGGCTTCCTGGGAAGGCATCGCTCAGGGCCATGTCATGATCACCGTGGCTTCCCCAGCAGAGACGGAATCAAAAAATGGTGCAGAACAGACTTCAACGGTGAAGCTCCCGATTAAGGTGAAGATAATTCCTACTCCCCCACGGAACAAGAGAGTTCTCTGGGATCAGTACCACAATCTCCGCTATCCGCCTGGCTACTTCCCCAGAGATAACTTAAGGATGAAGAATGACCCTTTGGACTGGAACGGTGATCACATCCACACAAACTTCAGGGACATGTACCAGCATTTGAGAAGCATGGGCTACTTCGTGGAAGTCCTCGGCTCCCCCTTCACGTGTTTTGACGCCAATCAGTATGGAACTTTGCTCATGGTGGACAGTGAGGAGGAGTACTTCCCTGAAGAGATCGCCAAGTTGAGAAGGGATGTGGACAATGGCCTTTCTCTCGTTGTCTTCAGTGACTGGTACAACACTTCTGTTATGAGAAAAGTGAAGTTTTATGATGAAAACACAAGGCAGTGGTGGATGCCGGATACTGGAGGATCCAATATCCCAGCTCTGAATGAGCTGCTGTCTGTGTGGAATATGGGGTTCAGCGACGGCCTGTACGAAGGAGAGTTTACCTTGGCAAACCACGACATGTATTATGCATCAGGGTGCAGTATCGCTAAGTTTCCAGAAGATGGCATAGTGATAACACAGACTTTTAAGGACCAAGGATTGGAAGTTTTAAAGCAGGAAACGGCAGTTGTTGAAAATGTCCCCATTTTGGGACTTTATCAGATTCCAGCCGAGAGTGGAGGCCGGATTGTACTGTATGGAGACTCCAATTGCTTGGATGACAGTCACCGACAGAAGGACTGCTTTTGGCTCCTGGATGCCCTCCTTCAGTACACGTCCTACGGGGTGACACCTCCCAGCCTCAGTCATTCTGGGGACCGGCAGCGCCCTCCCAGCGGAGTGGGCTCCATCACTCCAGAGAGGATGGAAGGAAACCATCTTCATCGGTACTCCAAGGTTCTTGAGGCCCATCTGGGAGATCCAAAACCTCGGCCTCTGCCAGCCTGTCCACACTTGTCTTGGGCCAAGCCACAACCTTTAAACGAGACAGCACCCAGTAATCTTTGGAAACATCAAAAGTTACTCTCCATTGACCTGGACAAAGTGGTGTTACCCAACTTCCGATCGAATCGCCCTCAAGTGAGACCATTGTCCCCTGGAGAAAGTGGCGCCTGGGACATTCCTGGAGGGATAATGCCTGGCCGCTACAACCAGGAGGTGGGCCAGACCATTCCTGTCTTTGCCTTCCTGGGAGCGATGGTGGTCCTGGCCTTCTTCGTGGTACAAATCAACAAAGCCAAGAGTAGGCCGAAGCGGAGGAAGCCCAGGGTCAAGCGCCCACAGCTCATGCAGCAGGTTCACCCACCAAAGACTCCTTCCGTGTGA
>imitator
---------------------ATGAAGCTTATCAACATCTGGCTGCTTCTGCTAGTGGTTTTGCTCTGTGGGAAGAAACATCTGGGTGACAGACTGGAACAGAAATCTTTTGAAAAGGCCCCATGCCCTGGCTGTTCCCACCTGACTTTGAAAGTGGAATTCTCATCAACAGTTGTGGAATATGAATATATTGTGGCTTTCAATGGATACTTTACAGCCAAAGCTAGAAATTCATTTATTTCAAGTGCCCTGAAGAGCAGTGAAGTGGACAACTGGAGAATTATACCTCGAAACAATCCATCCAGTGACTACCCTAGTGATTTTGAGGTGATTCAGATCAAAGAAAAACAGAAAGCCGGGCTGCTAACACTTGAAGATCATCCAAACATCAAACGGGTCACGCCCCAGCGGAAAGTCTTTCGATCCCTCAAGTATGCTGAATCTGACCCC---ATAGTACCCTGCAATGAAACCCGATGGAGCCAGAAGTGGCAATCATCACGTCCCCTGAGAAGAGCCAGTCTCTCCCTGGGCTCTGGGTTCTGGCATGCTACAGGAAGGCATTCGAGCAGACGGCTGCTGAGAGCCATCCCGCGCCAGGTTGCCCAGACACTGCAGGCAGACGTGCTCTGGCAGATGGGATTTACAGGTGCTAATGTAAGAGTTGCTGTTTTTGACACTGGACTGAGCGAGAAGCATCCCCATTTCAAAAATGTGAAGGAAAGAACCAACTGGACCAACGAGAGAACGCTGGATGATGGGTTGGGCCATGGCACATTCGTGGCAGGTGTGATAGCCAGCATGAGGGAGTGCCAAGGATTTGCTCCAGATGCAGAACTTCATATTTTCAGGGTCTTTACCAACAATCAGGTATCTTACACGTCTTGGTTTTTGGACGCCTTCAACTATGCCATCTTAAAGAGGATTGACGTGTTAAACCTCAGCATCGGCGGCCCTGACTTCATGGATCATCCCTTTGTCGACAAGGTGTGGGAATTAACAGCTAACAATGTAATCATGGTTTCTGCTATTGGCAATGACGGACCTCTTTATGGCACTCTGAATAACCCTGCAGATCAAATGGATGTGATTGGAGTAGGCGGCATTGACTTTGAAGATAACATTGCCCGCTTTTCTTCAAGGGGAATGACTACCTGGGAGCTACCAGGAGGCTACGGTCGCGTGAAACCTGACATTGTCACCTATGGTGCTGGCGTGCGGGGTTCCGGCGTGAAAGGCGGGTGCCGGGCCCTCTCAGGGACCAGTGTTGCTTCTCCAGTGGTTGCAGGTGCCGTCACCTTATTAGTGAGCACAGTCCAGAAGCGTGAGCTGGTGAATCCTGCCAGCATGAAGCAGGCCCTGATTGCGTCAGCCCGGAGGCTCCCTGGGGTCAACATGTTCGAGCAAGGCCACGGCAAGCTCGATCTCCTCAGAGCCTATCAGATCCTCAACAGCTACAAGCCGCAGGCAAGT---------------------------------------TTGAGCCCCAGCTACATAGATCTGACTGAGTGTCCCTACATGTGGCCCTACTGCTCCCAGCCCATCTACTATGGAGGAATGCCGACAATTGTTAATGTCACCATCCTCAACGGCATGGGAGTCACAGGAAGAATTGTAGATAAGCCTGACTGGCAGCCCTATTTGCCACAGAATGGAGACAACATTGAAGTTGCCTTCTCTTACTCCTCAGTGTTATGGCCTTGGTCGGGCTACCTGGCCATCTCCATTTCTGTGACCAAGAAAGCGGCTTCCTGGGAAGGCATTGCTCAAGGCCACGTTATGATCACTGTGGCTTCCCCAGCAGAGACGGAGTCAAAAAATGGCGCAGAACAGACTTCAACAGTAAAGCTCCCCATTAAGGTGAAGATAATTCCTACTCCCCCACGAAGCAAGAGAGTTCTCTGGGATCAGTACCACAACCTCCGCTATCCACCTGGCTATTTCCCTAGGGATAATTTAAGGATGAAGAATGACCCTTTAGACTGGAATGGTGATCACATCCACACCAATTTCAGGGATATGTACCAGCATCTTAGAAGCATGGGCTACTTTGTGGAGGTCCTTGGGGCCCCCTTCACATGTTTTGATGCCAGTCAGTATGGCACTTTGCTGATGGTGGACAGTGAGGAGGAGTACTTCCCAGAAGAGATCACCAAGCTCCGGAGGGACATGGACAATGGACTCTCGCTCATCGTCTTCAGTGACTGGTACAACACTTCCGTTATGAGAAAAGTCAAGTTTTATGATGAAAACACAAGGCAGTGGTGGATGCCGGACACCGGAGGAGCTAACATCCCGGCTCTGAATGAGCTGCTGTCTGTGTGGAACATGGGGTTCAGTGATGGCCTGTATGAAGGGGAGTTCACTCTGGCAAACCATGACATGTATTATGCGTCAGGGTGCAGCATCGCGAAGTTTCCAGAAGATGGCATCGTGATAACACAAACTTTCAAGGACCAAGGATTGGAGGTTTTAAAGCAGGAAACAGCAGTTGTTGAAAACGTCCCTATTTTGGGACTTTATCAGATTCCAGCTGAGGGTGGAGGCCGGATTGTACTGTATGGGGACTCCAACTGCTTGGATGACAGTCACCGGCAGAAGGACTGCTTTTGGCTTCTCGATGCCCTCCTCCAGTACACGTCGTATGGGGTGACACCTCCTAGCCTCAGTCATTCTGGGAACCGCCAGCGTCCTCCCAGTGGAGCAGGCTCAGTCACTCCAGAGAGGATGGAAGGAAACCATCTTCATCGCTACTCCAAGGTCCTGGAGGCCCATTTGGGAGACCCAAAACCTCGGCCTCTGCCAGCCTGTCCACACTTGTCTTGGGCCAAGCCACAGCCTTTAAATGAGACGGCGCCCAGTAACCTTTGGAAACATCAGAAGTTACTCTCCATTGACCTGGACAAAGTGGTGTTACCCAACTTTCGATCGAATCGCCCTCAAGTGAGGCCCTTGTCCCCTGGAGAGAGTGGCGCCTGGGACATTCCTGGAGGGATCATGCCTGGCCGCTACAACCAGGAGGTGGGCCAGACCATTCCTGTCTTCGCCTTTCTGGGAGCCATGGTGGTCCTTGCATTCTTTGTGGTACAAATCAACAAGGCAAAGAGCAGGCCGAAGCGGAGGAAGCCCCGGGTGAAGCGCCCACAGCTCATGCAGCAGGTTCACCCGCCGAAGACCCCTTCAGTGTGA
>sapiens
---------------------ATGAAGCTTGTCAACATCTGGCTGCTTCTGCTCGTGGTTTTGCTCTGTGGGAAGAAACATCTGGGCGACAGACTGGAAAAGAAATCTTTTGAAAAGGCCCCATGCCCTGGCTGTTCCCACCTGACTTTGAAGGTGGAATTCTCATCAACAGTTGTGGAATATGAATATATTGTGGCTTTCAATGGATACTTTACAGCCAAAGCTAGAAATTCATTTATTTCAAGTGCCCTGAAGAGCAGTGAAGTAGACAATTGGAGAATTATACCTCGAAACAATCCATCCAGTGACTACCCTAGTGATTTTGAGGTGATTCAGATAAAAGAAAAACAGAAAGCGGGGCTGCTAACACTTGAAGATCATCCAAACATCAAACGGGTCACGCCCCAACGAAAAGTCTTTCGTTCCCTCAAGTATGCTGAATCTGACCCC---ACAGTACCCTGCAATGAAACCCGGTGGAGCCAGAAGTGGCAATCATCACGTCCCCTGCGAAGAGCCAGCCTCTCCCTGGGCTCTGGCTTCTGGCATGCTACGGGAAGGCATTCGAGCAGACGGCTGCTGAGAGCCATCCCGCGCCAGGTTGCCCAGACACTGCAGGCAGATGTGCTCTGGCAGATGGGATATACAGGTGCTAATGTAAGAGTTGCTGTTTTTGACACTGGGCTGAGCGAGAAGCATCCCCACTTCAAAAATGTGAAGGAGAGAACCAACTGGACCAACGAGCGAACGCTGGACGATGGGTTGGGCCATGGCACATTCGTGGCAGGTGTGATAGCCAGCATGAGGGAGTGCCAAGGATTTGCTCCAGATGCAGAACTTCACATTTTCAGGGTCTTTACCAATAATCAGGTATCTTACACATCTTGGTTTTTGGACGCCTTCAACTATGCCATTTTAAAGAAGATCGACGTGTTAAACCTCAGCATCGGCGGCCCGGACTTCATGGATCATCCGTTTGTTGACAAGGTGTGGGAATTAACAGCTAACAATGTAATCATGGTTTCTGCTATTGGCAATGACGGACCTCTTTATGGCACTCTGAATAACCCTGCTGATCAAATGGATGTGATTGGAGTAGGCGGCATTGACTTTGAAGATAACATCGCCCGCTTTTCTTCAAGGGGAATGACTACCTGGGAGCTACCAGGAGGCTACGGTCGCATGAAACCTGACATTGTCACCTATGGTGCTGGCGTGCGGGGTTCTGGCGTGAAAGGGGGGTGCCGGGCCCTCTCAGGGACCAGTGTTGCTTCTCCAGTGGTTGCAGGTGCTGTCACCTTGTTAGTGAGCACAGTCCAGAAGCGTGAGCTGGTGAATCCCGCCAGTATGAAGCAGGCCCTGATCGCGTCAGCCCGGAGGCTCCCCGGGGTCAACATGTTTGAGCAAGGCCACGGCAAGCTCGATCTGCTCAGAGCCTATCAGATCCTCAACAGCTACAAGCCACAGGCAAGT---------------------------------------TTGAGCCCCAGCTACATAGATCTGACTGAGTGTCCCTACATGTGGCCCTACTGCTCCCAGCCCATCTACTATGGAGGAATGCCGACAGTTGTTAATGTCACCATCCTCAACGGCATGGGAGTCACAGGAAGAATTGTAGATAAGCCTGACTGGCAGCCCTATTTGCCACAGAACGGAGACAACATTGAAGTTGCCTTCTCCTACTCCTCGGTCTTATGGCCTTGGTCGGGCTACCTGGCCATCTCCATTTCTGTGACCAAGAAAGCGGCTTCCTGGGAAGGCATTGCTCAGGGCCATGTCATGATCACTGTGGCTTCCCCAGCAGAGACAGAGTCAAAAAATGGTGCAGAACAGACTTCAACAGTAAAGCTCCCCATTAAGGTGAAGATAATTCCTACTCCCCCGCGAAGCAAGAGAGTTCTCTGGGATCAGTACCACAACCTCCGCTATCCACCTGGCTATTTCCCCAGGGATAATTTAAGGATGAAGAATGACCCTTTAGACTGGAATGGTGATCACATCCACACCAATTTCAGGGATATGTACCAGCATCTGAGAAGCATGGGCTACTTTGTAGAGGTCCTCGGGGCCCCCTTCACGTGTTTTGATGCCAGTCAGTATGGCACTTTGCTGATGGTGGACAGTGAGGAGGAGTACTTCCCTGAAGAGATCGCCAAGCTCCGGAGGGACGTGGACAACGGCCTCTCGCTCGTCATCTTCAGTGACTGGTACAACACTTCTGTTATGAGAAAAGTGAAGTTTTATGATGAAAACACAAGGCAGTGGTGGATGCCGGATACCGGAGGAGCTAACATCCCAGCTCTGAATGAGCTGCTGTCTGTGTGGAACATGGGGTTCAGCGATGGCCTGTATGAAGGGGAGTTCACCCTGGCCAACCATGACATGTATTATGCGTCAGGGTGCAGCATCGCGAAGTTTCCAGAAGATGGCGTCGTGATAACACAGACTTTCAAGGACCAAGGATTGGAGGTTTTAAAGCAGGAAACAGCAGTTGTTGAAAACGTCCCCATTTTGGGACTTTATCAGATTCCAGCTGAGGGTGGAGGCCGGATTGTACTGTATGGGGACTCCAATTGCTTGGATGACAGTCACCGACAGAAGGACTGCTTTTGGCTTCTGGATGCCCTCCTCCAGTACACATCGTATGGGGTGACACCGCCTAGCCTCAGTCACTCTGGGAACCGCCAGCGCCCTCCCAGTGGAGCAGGCTCAGTCACTCCAGAGAGGATGGAAGGAAACCATCTTCATCGGTACTCCAAGGTTCTGGAGGCCCATTTGGGAGACCCAAAACCTCGGCCTCTACCAGCCTGTCCACGCTTGTCTTGGGCCAAGCCACAGCCTTTAAACGAGACGGCGCCCAGTAACCTTTGGAAACATCAGAAGCTACTCTCCATTGACCTGGACAAGGTGGTGTTACCCAACTTTCGATCGAATCGCCCTCAAGTGAGGCCCTTGTCCCCTGGAGAGAGCGGCGCCTGGGACATTCCTGGAGGGATCATGCCTGGCCGCTACAACCAGGAGGTGGGCCAGACCATTCCTGTCTTTGCCTTCCTGGGAGCCATGGTGGTCCTGGCCTTCTTTGTGGTACAAATCAACAAGGCCAAGAGCAGGCCGAAGCGGAGGAAGCCCAGGGTGAAGCGCCCGCAGCTCATGCAGCAGGTTCACCCGCCAAAGACCCCTTCGGTGTGA
>abelii
---------------------ATGAAGCTTGTCAACATCTGGCTGCTTCTGCTAGTGGTTTCGCTCTGTGGGAAGAAACATCTGGGCGACAGACTGGAAAAGAAATCTTTTGAAAAGGCCCCATGCCCTGGCTGTTCCCACCTGACTTTGAAGGTGGAATTCTCATCAACAGTTGTGGAATATGAATATATTGTGGCTTTCAATGGATACTTTACAGCCAAAGCTAGAAATTCATTTATTTCAAGTGCCCTGAAGAGCAGTGAAGTAGACAACTGGAGAATTATACCTCGAAACAATCCATCCAGTGACTACCCTAGTGATTTTGAGGTGATTCAGATAAAAGAAAAACAGAAAGTGGGGCTGCTAACACTTGAAGATCATCCAAACATCAAACGGGTCACGCCCCAACGAAAAGTCTTTCGTTCCCTCAAGTATGCTGAATCTGACCCC---ACAGTACCATTCAACGAAACCCGGTGGAGCCAGAAGTGGCAATCATCACGTCCCCTGCGAAGAGCCAGCCTCTCCCTGGGCTCTGGCTTCTGGCATGCTACGGGAAGGCATTCGAGCAGACGGCTGCTGAGGGCCATCCCGCGCCAGGTTGCCCAGACACTGCAGGCAGACGTGCTCTGGCAGATGGGATATACAGGTGCTAATGTAAGAGTTGCTGTTTTTGACACTGGGCTGAGTGAGAAGCATCCCCACTTCAAAAATGTGAAGGAGAGAACCAACTGGACCAATGAGCGAACGCTGGACGATGGGTCGGGCCATGGCACATTCGTGGCAGGTGTGATAGCCAGCATGAGGGAGTGCCAAGGATTTGCTCCAGATGCAGAACTTCACATTTTCAGGGTCTTTACCAATAATCAGGTATCTTACACATCTTGGTTTTTGGACGCCTTCAACTATGCCATCTTAAAGAAGATTGACGTGTTAAACCTCAGCATCGGTGGCCCGGACTTCATGGATCATCCCTTTGTTGACAAGGTGTGGGAATTAACAGCTAACAATGTAATCATGGTTTCTGCTATTGGCAATGACGGACCTCTTTATGGCACTCTGAATAACCCTGCTGATCAAATGGATGTAATTGGAGTAGGTGGCATTGACTTTGAAGATAACATCGCCCGCTTTTCTTCAAGGGGAATGACTACCTGGGAGCTACCAGGAGGCTACGGTCGCATGAAGCCTGACATTGTCACCTATGGTGCTGGCGTGCGGGGTTCTGGTGTGAAAGGGGGGTGCCGGGCCCTCTCAGGGACCAGTGTTGCTTCTCCAGTGGTTGCAGGTGCTGTCACCTTATTAGTGAGCACAGTCCAGAAGCGTGAGCTGGTGAATCCTGCCAGTATGAAGCAGGCCCTGATCGCGTCAGCCCGGAGGCTCCCCGGGGTCAACATGTTTGAGCAAGGCCACGGCAAGCTCGATCTGCTCAGAGCCTATCAGATCCTCAACAGCTACAAGCCACAGGCAAGT---------------------------------------TTGAGCCCCAGCTACATAGATCTGACTGAGTGTCCCTACATGTGGCCCTACTGCTCCCAGCCCATCTACTATGGGGGAATGCCGACAGTTGTTAATGTCACCATCCTCAACGGCATGGGAGTCACAGGAAGAATTGTAGATAAGCCTGACTGGCAGCCCTATTTGCCACAGAACGGAGACAACATTGAAGTCGCCTTCTCCTACTCCTCGGTCTTATGGCCTTGGTCAGGCTACCTGGCCATCTCCATTTCTGTGACCAAGAAAGCGGCTTCCTGGGAAGGCATTGCTCAGGGCCATGTCATGATCACCGTGGCTTCCCCAGCGGAGACAGAGTCAAAAAATGGTGCAGAACAGACTTCAACAGTAAAGCTCCCCATTAAGGTGAAGATAATTCCTACTCCCCCGCGAAGCAAGAGAGTTCTCTGGGATCAGTACCACAACCTCCGCTATCCACCTGGCTATTTCCCCAGGGATAATTTAAGGATGAAGAATGACCCTTTAGACTGGAATGGTGATCACATCCACACCAATTTCAGGGATATGTACCAGCATCTGAGAAGCATGGGCTACTTTGTAGAGGTCCTCGGGGCCCCCTTCACGTGTTTTGATGCCAGTCAGTATGGCACTTTGCTGATGGTGGACAGTGAGGAGGAGTACTTCCCCGAAGAGATTGCCAAGCTCCGGAGGGACGTGGACAACGGCCTCTCGCTCGTCATCTTCAGTGACTGGTACAACACTTCCGTTATGAGAAAAGTGAAGTTTTATGATGAAAACACAAGGCAGTGGTGGATGCCAGATACCGGAGGAGCTAACATCCCAGCTCTGAATGAGTTGCTGTCTGTGTGGAACATGGGGTTCAGCGATGGCCTGTATGAAGGGGAGTTCACCCTGGCCAACCATGACATGTATTATGCGTCAGGGTGCAGCATCGCGAAGTTTCCAGAAGATGGCGTCGTGATTACACAGACTTTCAAGGACCAAGGATTGGAGGTTTTAAAGCAGGAAACAGCAGTGGTTGAAAACGTCCCCGTTTTGGGACTTTATCAGACCCCAGCTGAGGGTGGAGGCCGGATTGTGCTGTATGGGGACTCCAATTGCTTGGACGACAGTCACCGACAGAAGGACTGCTTTTGGCTTCTGGATGCCCTCCTCCAGTACACATCTTATGGGGTGACACCTCCTAGCCTCAGTCACTCTGGGAACCGCCAGCGCCCTCCCAGTGGAGCAGGTTCAGTCACTCCAGAGAGGATGGAAGGAAACCATCTTCATCGGTACTCCAAGGTTCTGGAGGCCCATTTGGGAGACCCAAAACCTCGGCCTCTGCCAGCCTGTCCACACTTGTCTTGGGCCAAGCCACAGCCTTTAAACGAGACGGCACCCAGTAACCTTTGGAAACATCAGAAGCTACTCTCCATCGACCTGGACAAGGTGGTGTTACCCAATTTTCGATCGAATCGCCCTCAAGTGAGGCCCTTGTCCCCTGGAGAGAGCGGCGCCTGGGACATTCCTGGAGGGATCATGCCTGGCCGCTACAACCAGGAGGTGGGCCAGACCATTCCTGTCTTTGCCTTCCTGGGAGCCATGGTGGTCCTGGCCTTCTTTGTGGTACAAATCAACAAGGCCAAGAGCAGGCCGAAGCGGAGGAAGCCCAGGGTGAAGCGCCCGCAGCTCATGCAGCAGGTTCACCCGCCAAAGACCCCTTCGGTGTGA
>leucogen
---------------------ATGAAGCTTGTCAACATCTGGCTGCTTCTGCTAGTGGTTTTGCTCTCTGGGAAGAAACATCTGGGCGACAGACTGGAAAAGAAATCTTTTGAAAAGGCCCCATGCCCTGGCTGTTCCCACCTGACTTTGAAGGTGGAATTCTCATCAACAGTTGTGGAATATGAATATATTGTGGCTTTCAATGGATACTTTACAGCCAAAGCTAGAAATTCATTTATTTCAAGTGCCCTGAAGAGCAGTGAAGTAGACAATTGGAGAATTATACCTCGAAACAATCCATCCAGTGACTACCCTAGTGATTTTGAGGTGATTCAGATAAAAGAAAAACAGAAAGCGGGGCTGCTAACACTTGAAGATCATCCAAACATCAAACGGGTCACGCCGCAACGAAAAGTCTTTCGTTCCCTCAAGTATGCTGAATCTGACCCC---ACAGTACCCTGCAATGAAACCCGGTGGAGCCAGAAGTGGCAATCATCACGTCCCCTGCGAAGAGCCAGCCTCTCCCTGGGCTCCGGCTTCTGGCATGCTACGGGAAGGCATTCGAGCAGACGGCTGCTGAGAGCCATCCCGCGCCAGGTTGCGCAGACACTGCAGGCAGACGTGCTCTGGCAGATGGGATATACAGGTGCTAATGTAAGAGTTGCTGTTTTTGACACTGGGCTGAGCGAGAAGCATCCCCACTTCAAAAATGTGAAGGAGAGAACCAACTGGACCAACGAGCGAACGCTGGACGATGGGTTGGGCCATGGCACATTCGTGGCAGGTGTGATAGCCAGCATGAGGGAGTGCCAAGGATTCGCTCCAGATGCAGAACTTCACATTTTCAGGGTCTTTACCAATAATCAGGTATCTTACACATCTTGGTTTTTGGACGCCTTCAACTATGCCATCTTAAAGAAGATTGACGTGTTAAACCTCAGCATCGGCGGCCCGGACTTCATGGATCATCCCTTTGTTGACAAGGTGTGGGAATTAACAGCTAACAATGTAATCATGGTTTCTGCTATTGGCAATGACGGACCCCTTTATGGCACTCTGAATAACCCTGCTGATCAAATGGATGTGATTGGAGTAGGCGGCATTGACTTTGAAGATAACATCGCCCGCTTTTCTTCAAGGGGAATGACTACCTGGGAGCTACCAGGAGGCTACGGTCGTGTGAAACCTGACATTGTTACCTATGGTGCTGGCGTGCGGGGTTCCGGCGTGAAAGGGGGATGCCGGGCCCTCTCAGGGACCAGTGTTGCTTCTCCAGTGGTTGCAGGCGCTGTCACCTTGTTAGTGAGCACAGTCCAGAAGCGTGAGCTGGTGAATCCTGCCAGTATGAAGCAGGCCCTGATTGCATCAGCCCGGAGGCTCCCCGGGGTCAACATGTTTGAGCAAGGCCACGGCAAGCTCGATCTGCTCAGAGCCTATCAGATCCTCAACAGCTACAAGCCACAGGCAAGT---------------------------------------TTGAGCCCCAGCTACATAGATCTGACTGAGTGTCCCTACATGTGGCCCTACTGCTCCCAGCCCATCTACTATGGAGGAATGCCGACAGTTGTTAATGTCACCATCCTCAACGGCATGGGAGTCACAGGAAGAATTGTAGATAAGCCTGACTGGCAGCCCTATTTGCCACAGAACGGAGACAACATTGAAGTCGCCTTCTCCTACTCCTCAGTCTTATGGCCTTGGTCGGGCTACCTGGCCATCTCCATTTCTGTGACCAAGAAAGCGGCTTCCTGGGAAGGCATTGCTCAGGGCCATGTCATGATCACTGTGGCTTCCCCAGCAGAGACAGAGTCAAAAAATGGTGCAGAACAGACTTCAACAGTAAAGCTCCCCATTAAGGTGAAGATAATTCCTACTCCCCCGCGAAGCAAGAGAGTTCTCTGGGATCAGTACCACAACCTCCGCTATCCACCTGGCTATTTCCCCAGGGATAATTTAAGGATGAAGAATGACCCTTTAGACTGGAATGGTGATCACATCCACACCAATTTCAGGGATATGTACCAGCATCTGAGAAGCATGGGCTACTTTGTAGAGGTCCTTGGGGCCCCCTTCACATGTTTTGATGCCAGTCAGTATGGCACTTTGCTGATGGTGGACAGTGAGGAGGAGTACTTCCCCGAAGAGATCGCCAAGCTCCGGAGGGACGTGGACAACGGCCTCTCGCTCGTCATCTTCAGTGACTGGTACAACACTTCAGTTATGAGAAAAGTGAAGTTTTATGATGAAAACACAAGGCAGTGGTGGATGCCGGATACCGGAGGAGCTAACATACCAGCTCTGAATGAGCTGCTGTCCGTGTGGAACATGGGGTTCAGCGATGGCCTGTATGAAGGGGAGTTCACCCTGGCCAACCATGACATGTATTATGCGTCAGGGTGCAGCATCGCGAAGTTTCCAGAAGATGGCGTCGTGATAACACAGACTTTCAAGGACCAAGGGTTGGAGGTTTTAAAGCAGGAAACAGCAGTTGTTGAAAACGTCCCCATTTTGGGACTTTATCAGATTCCAGCTGAGGGTGGAGGCCGGATTGTACTGTATGGGGACTCCAATTGCTTGGACGACAGTCACCGACAGAAGGACTGCTTTTGGCTTCTGGATGCCCTCCTCCAGTACACATCGTATGGGGTGACACCTCCTAGCCTCAGTCACTCTGGGAACCGCCAGCGCCCTCCCAGTGGAGCAGGCTCAGTCACTCCAGAGAGGATGGAAGGAAACCATCTTCATCGGTACTCCAAGGTTCTGGAGGCCCATTTGGGAGACCCAAAACCTCGGCCTCTGCCAGCCTGTCCACATTTGTCTTGGGCCAAACCACAGCCTTTAAACGAGACGGCGCCCAGTAACCTTTGGAAACATCAGAAGCTACTCTCCATCGACCTGGACAAAGTGGTGTTACCCAACTTTCGATCGAATCGCCCTCAAGTGAGGCCCTTGTCCCCTGGAGAGAGCGGCGCCTGGGACATTCCTGGAGGGATCATGCCTGGCCGCTACAACCAGGAGGTGGGCCAGACCATTCCTGTCTTCGCTTTCCTGGGAGCCATGGTGGTCCTGGCCTTCTTTGTGGTACAAATCAACAAGGCCAAGAGCAGGCCGAAGCGGAGGAAGCCCAGGGTGAAGCGCCCACAACTCATGCAGCAGGTTCACCCGCCAAAGACCCCTTCGGTGTGA
>fascicula
---------------ATGACCATGAAGCTTGTCAACATCTGGCTGCTTCTGCTAGTGGTTTTGCTCTGTGGGAAGAAACATCTGGGCGACAGACTGGAAAAGAAATCTTTTGAAAAGGCCCCATGCCCTGGCTGTTCCCACCTGACTTTGAAGGTGGAATTCTCATCAACAGTTGTGGAATATGAATATATTGTGGCTTTCAATGGATACTTTACAGCCAAAGCTAGAAATTCATTTATTTCAAGTGCCCTGAAGAGCAGTGAAGTAGACAATTGGAGAATTATACCTCGAAACAATCCATCCAGTGACTACCCTAGTGATTTTGAGGTGATTCAGATAAAAGAAAAACAGAAAGCAGGGCTGCTGACACTTGAAGATCATCCAAACATCAAACGGGTCACGCCCCAACGGAAAGTCTTCCGTTCCCTCAAGTATGCAGAATCTGACCCC---ACAGTACCCTGCAATGAAACCCGATGGAGCCAGAAGTGGCAGTCATCACGTCCCTTGCGAAGAGCCAGTCTCTCCCTGGGCTCTGGCTTCTGGCATGCTACGGGAAGGCATTCGAGCAGACGGCTGCTGAGAGCCATCCCGCGCCAGGTTGCCCAGACACTGCAGGCAGACGTGCTCTGGCAGATGGGATATACAGGTGCTAACGTAAGAGTTGCTGTTTTTGACACTGGGCTGAGCGAGAAGCATCCCCACTTCAAAAATGTGAAGGAGAGAACCAACTGGACCAACGAGCGAACGCTGGACGATGGGTTGGGCCATGGTACATTCGTGGCAGGTGTGATAGCCAGCATGAGGGAGTGCCAAGGATTTGCTCCAGATGCAGAGCTTCACATTTTCAGGGTCTTTACCAATAATCAGGTATCTTACACATCTTGGTTTTTGGACGCCTTCAACTATGCCATCTTAAAGAAGATTGACGTGTTAAACCTCAGCATCGGCGGCCCAGACTTCATGGATCATCCCTTTGTTGACAAGGTGTGGGAATTAACAGCTAACAACGTAATCATGGTTTCTGCTATTGGCAATGACGGACCTCTTTATGGCACTCTGAATAACCCTGCTGATCAAATGGATGTGATTGGAGTAGGCGGCATTGACTTTGAAGATAACATCGCCCGCTTTTCTTCAAGGGGAATGACTACCTGGGAGCTACCAGGAGGCTACGGTCGCGTGAAACCTGACATTGTCACCTATGGTGCTGGCGTGCGGGGTTCCGGCGTGAAAGGGGGGTGCCGGGCCCTCTCAGGAACCAGTGTTGCTTCTCCAGTGGTTGCAGGCGCTGTCACCTTATTAGTGAGCACAGTCCAGAAGCGTGAGCTGGTGAATCCTGCCAGTATGAAGCAGGCCCTGATTGCGTCAGCCCGGAGACTCCCCGGGGTCAACATGTTTGAGCAAGGCCACGGCAAGCTCGATCTGCTCAGAGCCTATCAGATCCTCAACAGCTACAAGCCACAGGCAAGT---------------------------------------TTGAGCCCCAGCTACATAGATCTGACTGAGTGTCCCTACATGTGGCCCTACTGCTCCCAGCCCATCTACTATGGAGGAATGCCGACAGTTGTTAATGTCACCATCCTCAACGGCATGGGAGTCACAGGAAGAATTGTAGATAAGCCTGACTGGCAGCCCTATTTGCCACAGAACGGAGACAACATTGAAGTCGCCTTCTCCTACTCCTCGGTCTTATGGCCTTGGTCGGGCTACCTGGCCATCTCCATTTCTGTGACCAAGAAAGCGGCTTCCTGGGAAGGCATTGCTCAGGGCCATGTCATGATCACTGTGGCTTCCCCAGCAGAGACAGAGTCAAAAAATGGTGCAGAACAGACTTCAACAGTAAAGCTCCCCATTAAAGTGAAGATAATTCCCACTCCCCCACGAAGCAAGAGAGTTCTCTGGGATCAGTACCACAACCTCCGCTATCCGCCTGGCTATTTCCCCAGGGATAATTTAAGGATGAAGAATGACCCTTTAGACTGGAATGGTGATCACATCCACACCAATTTCAGGGATATGTACCAGCATCTGAGAAGCATGGGCTACTTTGTGGAGGTCCTCGGGGCCCCCTTCACATGTTTTGATGCCAGTCAGTATGGCACTTTGCTAATGGTGGACAGTGAGGAGGAGTACTTTCCCGAAGAGATCGCCAAGCTCCGGAGGGACGTGGACAATGGCCTCTCGCTAGTCATCTTCAGTGACTGGTACAACACTTCCGTTATGAGAAAAGTGAAGTTTTATGATGAAAACACAAGGCAGTGGTGGATGCCGGATACTGGAGGAGCTAACATCCCAGCTCTGAATGAGCTGCTGTCTGTGTGGAACATGGGGTTCAGCGATGGCCTGTATGAAGGAGAGTTCACGCTGGCCAACCATGACATGTATTATGCGTCGGGGTGCAGCATCGCGAAGTTTCCAGAAGATGGCGTCGTGATAACACAGACTTTCAAGGACCAAGGATTGGAGGTTTTAAAGCAGGAAACAGCAGTTGTTGAAAACGTCCCCATTTTGGGACTTTATCAGATTCCAGCTGAGGGTGGTGGCCGGATTGTACTGTATGGGGACTCCAATTGCTTGGATGACAGTCACCGACAGAAGGACTGCTTTTGGCTTCTGGATGCCCTCCTCCAGTACACATCGTATGGGGTGACACCTCCTAGCCTCAGTCACTCTGGGAACCGCCAGCGCCCTCCCAGTGGAGCAGGCTCAGTCACTCCAGAGAGGATGGAAGGAAACCATCTTCATCGGTACTCCAAGGTTCTGGAGGCCCATTTGGGGGACCCAAAACCTCGGCCTCTGCCAGCCTGTCCACATTTGTCTTGGGCCAAGCCACAGCCTTTAAACGAGACGGCGCCCAGTAACCTTTGGAAACATCAGAAGCTACTCTCCATCGACCTGGACAAGGTGGTGTTACCCAACTTTCGATCAAATCGCCCTCAAGTGAGGCCCTTGTCCCCTGGAGAGAGCGGTGCCTGGGACATTCCTGGAGGGATCATGCCTGGCCGCTACAACCAGGAGGTGGGCCAGACCATTCCTGTCTTCGCCTTCCTGGGAGCCATGGTGGTCCTGGCCTTCTTTGTGGTACAAATCAACAAGGCCAAGAGCAGGCCGAAGCGGAGGAAGCCCAGGGTGAAGCGCCCGCAGCTCATGCAGCAGGTGCACCCGCCAAAGCCCCCTTCGGTGTGA
>anubis
---------------ATGACCATGAAGCTTGTCAACATCTGGCTGCTTCTGCTAGTGGTTTTGCTCTGTGGGAAGAAACATCTGGGCGACAGACTGGAAAAGAAATCTTTTGAAAAGGCCCCATGCCCTGGCTGTTCCCACCTGACTTTGAAGGTGGAATTCTCATCAACAGTTGTGGAATATGAATATATTGTGGCTTTCAATGGATACTTTACAGCCAAAGCTAGAAATTCATTTATTTCAAGTGCCCTGAAGAGCAGTGAAGTAGACAATTGGAGAATTATACCTCGAAACAATCCATCCAGTGACTACCCTAGTGATTTTGAGGTGATTCAGATAAAAGAAAAACAGAAAGCAGGGCTGCTGACACTTGAAGATCATCCAAACATCAAACGGGTCACGCCCCAACGGAAAGTCTTCCGTTCCCTCAAGTATGCAGAATCTGACCCC---ACAGTACCCTGCAATGAAACCCGATGGAGCCAGAAGTGGCAGTCATCACGTCCCTTGCGAAGAGCCAGTCTCTCCCTGGGCTCTGGCTTCTGGCATGCTACGGGAAGGCATTCGAGCAGACGGCTGCTGAGAGCCATCCCGCGCCAGGTTGCCCAGACACTGCAGGCAGACGTGCTCTGGCAGATGGGATATACAGGTGCTAACGTAAGAGTTGCTGTTTTTGACACTGGGCTGAGCGAGAAGCATCCCCACTTCAAAAATGTGAAGGAGAGAACCAACTGGACCAACGAGCGAACGCTGGACGATGGGTTGGGCCATGGCACATTCGTGGCAGGTGTGATAGCCAGCATGAGGGAGTGCCAAGGATTTGCTCCAGATGCAGAGCTTCACATTTTCAGGGTCTTTACCAATAATCAGGTATCTTACACATCTTGGTTTTTGGACGCCTTCAACTATGCCATCTTAAAGAAGATTGACGTGTTAAACCTCAGCATCGGCGGCCCGGACTTCATGGATCATCCCTTTGTTGACAAGGTGTGGGAATTAACAGCTAACAACGTAATCATGGTTTCTGCTATTGGCAATGACGGACCTCTTTATGGCACTCTGAATAACCCTGCTGATCAAATGGATGTGATTGGAGTAGGCGGCATTGACTTTGAAGATAACATCGCCCGCTTTTCTTCAAGGGGAATGACTACCTGGGAGCTACCAGGAGGCTACGGTCGCGTGAAACCTGACATTGTCACCTATGGTGCTGGCGTGCGGGGTTCCGGCGTGAAAGGGGGGTGCCGGGCCCTCTCAGGAACCAGTGTTGCTTCTCCAGTGGTTGCAGGCGCTGTCACCTTATTAGTGAGCACAGTCCAGAAGCGTGAGCTGGTGAATCCTGCCAGTATGAAGCAGGCTCTGATTGCGTCAGCCCGGAGACTCCCCGGGGTCAACATGTTTGAGCAAGGCCACGGCAAGCTCGATCTGCTCAGAGCCTATCAGATCCTCAACAGCTACAAGCCACAGGCAAGT---------------------------------------TTGAGCCCCAGCTACATAGATCTGACTGAGTGTCCCTACATGTGGCCCTACTGCTCCCAGCCCATCTACTATGGAGGAATGCCGACAGTTGTTAATGTCACCATCCTCAACGGCATGGGAGTCACAGGAAGAATTGTAGATAAGCCTGACTGGCAGCCCTATTTGCCACAGAACGGAGACAACATTGAAGTCGCCTTCTCCTACTCCTCGGTCTTATGGCCTTGGTCGGGCTACCTGGCCATCTCCATTTCTGTGACCAAGAAAGCGGCTTCCTGGGAAGGCATTGCTCAGGGCCACGTCATGATCACTGTGGCTTCCCCAGCAGAGACAGAGTCAAAAAATGGTGCAGAACAGACTTCAACAGTAAAGCTCCCCATTAAAGTGAAGATAATTCCCACTCCCCCACGAAGCAAGAGAGTTCTCTGGGATCAGTACCACAACCTCCGCTATCCGCCTGGCTATTTCCCCAGGGATAATTTAAGGATGAAGAATGACCCTTTAGACTGGAATGGTGATCACATCCACACCAATTTCAGGGATATGTACCAGCATCTGAGAAGCATGGGCTACTTTGTGGAGGTCCTCGGGGCCCCCTTCACATGTTTTGATGCCAGTCAGTATGGCACTTTGCTGATGGTGGACAGTGAGGAGGAGTACTTTCCCGAAGAGATTGCCAAGCTCCGGAGGGACGTGGACAATGGCCTCTCGCTAGTCATCTTCAGTGACTGGTACAACACTTCCGTTATGAGAAAAGTGAAGTTTTATGATGAAAACACAAGGCAGTGGTGGATGCCGGATACTGGAGGAGCTAACATCCCAGCTCTGAATGAGCTGCTGTCTGTGTGGAACATGGGGTTCAGCGATGGCCTGTATGAAGGAGAGTTCACGCTGGCCAACCATGACATGTATTATGCGTCGGGGTGCAGCATCGCGAAGTTTCCAGAAGATGGCGTCGTGATAACACAGACTTTCAAGGACCAAGGATTGGAGGTTTTAAAGCAGGAAACAGCAGTTGTTGAAAACGTCCCCATTTTGGGACTTTATCAGATTCCAGCTGAGGGTGGTGGCCGGATTGTACTGTATGGGGACTCCAATTGTTTGGATGACAGTCACCGACAGAAGGACTGCTTTTGGCTTCTGGATGCCCTCCTCCAGTACACATCGTATGGGGTGACACCTCCTAGCCTCAGTCACTCTGGGAACCGCCAGCGCCCTCCCAGTGGAGCAGGCTCAGTCACTCCGGAGAGGATGGAAGGAAACCATCTTCATCGGTACTCCAAGGTTCTGGAGGCCCATTTGGGGGACCCAAAACCTCGGCCTCTGCCAGCCTGTCCACATTTGTCTTGGGCCAAGCCACAGCCTTTAAACGAGACGGCGCCCAGTAACCTTTGGAAACATCAGAAGCTACTCTCCATCGACCTGGACAAGGTGGTGTTACCCAACTTTCGATCAAATCGCCCTCAAGTGAGGCCCTTGTCCCCTGGAGAGAGCGGCGCATGGGACATTCCTGGAGGGATCATGCCTGGCCGCTACAACCAGGAGGTGGGCCAGACCATTCCTGTCTTCGCCTTCCTGGGAGCCATGGTGGTCCTGGCCTTCTTTGTGGTACAAATCAACAAGGCCAAGAGCAGGCCGAAGCGGAGGAAGCCCAGGGTGAAGCGCCCGCAGCTCATGCAGCAGGTGCACCCGCCAAAGACCCCTTCGGTGTGA
>sabaeus
---------------ATGACCATGAAGCTTGTCAACATCTGGCTGCTTCTGCTCGTGGTTTTGCTCTGTGGGAAGAAACATCTGGGCGACAGACTGGAAAAGAAATCTTTTGAAAAGGCCCCATGCCCCGGCTGTTCCCACCTGACTTTGAAGGTGGAATTCTCATCAACAGTTGTGGAATATGAATATATTGTGGCTTTCAATGGATACTTTACAGCCAAAGCTAGAAATTCATTTATTTCAAGTGCCCTGAAGAGCAGTGAAGTAGACAATTGGAGAATTATACCTCGAAACAATCCATCCAGTGACTACCCTAGTGATTTTGAGGTGATTCAGATAAAAGAAAAACAGAAAGCAGGGCTGCTGACACTTGAAGATCATCCAAACATCAAACGGGTCACGCCCCAACGGAAAGTCTTCCGTTCCCTCAAGTATGCAGAATCTGACCCC---ACAGTACCCTGCAATGAAACCCGATGGAGCCAGAAGTGGCAGTCATCACGTCCCTTGCGAAGAGCCAGTCTCTCCCTGGGCTCTGGCTTCTGGCATGCTACGGGAAGGCATTCGAGCAGACGGCTGCTGAGGGCCATCCCGCGCCAGGTTGCCCAGACACTGCAGGCAGACGTGCTCTGGCAGATGGGATATACAGGTGCTAACGTAAGAGTTGCTGTTTTTGACACTGGGCTGAGTGAGAAGCATCCCCACTTCAAAAATGTGAAGGAGAGAACCAACTGGACCAACGAGCGAACGCTGGACGATGGGTTGGGCCATGGCACATTCGTGGCGGGTGTGATAGCCAGCATGAGGGAGTGCCAAGGATTTGCTCCAGATGCGGAGCTTCACATTTTCAGGGTCTTTACCAATAATCAGGTATCTTACACATCTTGGTTTTTGGACGCCTTCAACTATGCCATCTTAAAGAAGATTGACGTGTTAAACCTCAGCATCGGCGGCCCGGACTTCATGGATCATCCCTTTGTTGACAAGGTGTGGGAATTAACAGCTAACAACGTAATCATGGTTTCTGCTATTGGCAATGACGGACCTCTTTATGGCACTCTGAATAACCCTGCTGATCAAATGGATGTGATTGGAGTAGGCGGCATTGACTTTGAAGATAACATCGCTCGCTTTTCTTCAAGGGGAATGACTACCTGGGAGCTACCAGGAGGCTACGGTCGCGTGAAACCTGACATTGTCACCTATGGTGCTGGTGTGCGAGGTTCCGGCGTGAAAGGGGGGTGCCGGGCCCTCTCAGGGACCAGTGTTGCTTCTCCAGTGGTTGCAGGCGCTGTCACCTTATTAGTGAGCACAGTCCAGAAGCGTGAGCTGGTGAATCCTGCCAGTATGAAGCAGGCCCTGATTGCGTCAGCCCGGAGACTCCCCGGGGTCAACATGTTTGAGCAAGGCCATGGCAAGCTCGATCTGCTCAGAGCCTATCAGATCCTCAATAGCTACAAGCCACAGGCAAGT---------------------------------------TTGAGCCCCAGCTACATAGATCTGACTGAGTGTCCCTACATGTGGCCCTACTGCTCCCAGCCCATCTACTATGGAGGAATGCCGACAGTTGTTAATGTCACCATCCTCAACGGCATGGGAGTCACAGGAAGAATTGTAGATAAGCCTGACTGGCAGCCCTATTTGCCACAGAACGGAGACAACATTGAAGTCGCCTTCTCCTACTCCTCGGTCTTATGGCCTTGGTCGGGCTACCTGGCCATCTCCATTTCTGTGACCAAGAAAGCGGCTTCCTGGGAAGGCATTGCTCAGGGCCATGTCATGATCACTGTGGCTTCCCCAGCAGAGACAGAGTCAAAAAATGGTGCAGAACAGACTTCAACAGTAAAGCTCCCCATTAAAGTGAAGATAATTCCCACTCCCCCACGAAGCAAGAGAGTTCTCTGGGATCAGTACCACAACCTCCGCTATCCGCCTGGCTATTTCCCCAGGGATAATTTAAGGATGAAGAATGACCCTTTAGACTGGAATGGTGATCACATCCACACCAATTTCAGGGATATGTACCAGCATCTGAGAAGCATGGGCTACTTTGTGGAGGTCCTCGGGGCCCCCTTCACATGTTTTGATGCCAGTCAGTATGGCACTTTGCTGATGGTGGACAGTGAGGAGGAGTACTTTCCTGAAGAGATCGCCAAGCTCCGGAGGGACGTGGACAATGGCCTCTCGCTAGTCATCTTCAGTGACTGGTACAACACTTCTGTTATGAGAAAAGTGAAGTTTTATGATGAAAACACAAGGCAGTGGTGGATGCCGGATACTGGAGGAGCTAACATCCCAGCTCTGAATGAGCTGCTGTCTGTGTGGAACATGGGGTTCAGCGATGGCCTGTATGAAGGAGAGTTCACGCTGGCCAACCATGACATGTATTATGCGTCGGGGTGCAGCATCGCGAAGTTTCCAGAAGATGGCGTCGTGATAACACAGACTTTCAAGGACCAAGGATTGGAGGTTTTAAAGCAGGAAACAGCAGTTGTTGAAAACGTCCCCATTTTGGGACTTTATCAGATTCCAGCTGAGGGTGGAGGCCGCATTGTACTGTATGGGGACTCCAATTGCTTGGATGACAGTCACCGACAGAAGGACTGCTTTTGGCTTCTGGATGCCCTCCTCCAGTACACATCGTATGGGGTGACACCTCCCAGCCTCAGTCACTCTGGGAACCGCCAGCGCCCTCCCAGTGGAGCAGGCTCAGTCACTCCAGAGAGGATGGAAGGAAACCATCTTCATCGGTACTCCAAGGTTCTGGAGGCCCATTTGGGAGACCCAAAACCTCGGCCTCTGCCAGCCTGTCCACATTTGTCTTGGGCCAAGCCACAGCCTTTAAACGAGACGGCGCCCAGTAACCTTTGGAAACATCAGAAGCTACTCTCCATCGACCTGGACAAGGTGGTGTTACCCAACTTTCGATCAAATCGCCCTCAAGTGAGGCCCTTGTCCCCTGGAGAGAGCGGCGCCTGGGACATTCCTGGAGGGATCATGCCTGGCCGTTACAACCAGGAGGTGGGCCAGACCATTCCTGTCTTCGCCTTCCTGGGAGCCATGGTGGTCCTGGCCTTCTTTGTGGTACAAATCAACAAGGCCAAGAGCAGGCCGAAGCGGAGGAAGCCCAGGGTGAAGCGCCCGCAGCTCATGCAGCAGGTGCACCCGCCAAAGACCCCTTCGGTGTGA
>variegat
---------------------ATGAAGCTTGTCAACATCTGGTTGCTTCTGCTAGTGGTTTTGCTCTGTGGAAAGAAACATCTGGGTGACAGACTGGAAAAGAAATCTTTTGAAAGGGCCCCATGCCCTGGCTGTTCCCACCTGACTTTGAAGGTGGAATTCTCATCAACCGTTGTGGAACATGAATATATTGTGGCTTTCAATGGATACTTTACAGCCAAAGCTAGAAATTCGTTTATTTCAAGTGCCCTGAAAAGCAGTGAAGTAGACAATTGGAGGATCATACCTCGAAACAATCCATCCAGTGACTACCCTAGTGATTTTGAGGTGATTCAGATAAAAGAAAAGCAGAAAATGGGGCTGCTGACACTCGAAGATCATCCACACATCAAGCGGGTAACACCTCAGCGGAGAGTCCTTCGTTCCCTCAAGTGTGCTGAGCCTGACCCC---ATAGTGCCCTGTAATGAAACCCGATGGAGTCAGAAGTGGCAATCATCACGTCCCCTGCGAAGAGCCAGTCTGTCCCTGGGCTCTGGCTTCTGGCATGCTACAGGAAGACATTCGAGTAGACGGTTGCTGAGAGCCATTCCACGCCAGGTTGCCCAGACACTACAGGCAGATGTGCTTTGGCAGATGGGATATACAGGTGCTAACGTAAGAGTTGCTGTTTTTGACACTGGGCTGAGCGAGAAGCATCCCCATTTCAAAAATGTGAAGGAGAGAACCAACTGGACCAATGAGCGAACCCTGGATGATGGGTTGGGCCATGGCACATTCGTGGCAGGTGTGATAGCCAGTATGAGGGAATGCCAAGGATTTGCTCCAGATGCAGAACTTCATATTTTCAGGGTCTTTACCAATAATCAGGTATCTTACACATCTTGGTTTTTGGATGCCTTCAACTATGCCATCTTAAAGAAGATCGATGTGTTAAACCTCAGCATTGGTGGTCCCGACTTCATGGATCATCCCTTTGTTGACAAGGTGTGGGAATTAACAGCTAACAACGTAATCATGGTTTCTGCTATTGGCAACGATGGACCTCTTTATGGCACTCTGAATAACCCTGCTGATCAAATGGATGTGATTGGAGTAGGTGGCATTGACTTTGAAGATAACATCGCCCGCTTTTCTTCAAGGGGAATGACTACCTGGGAACTACCAGGAGGCTACGGTCGTGTGAAGCCTGATATTGTCACCTATGGTGCTGGAGTGCGGGGCTCCGGTGTGAAAGGGGGTTGCCGGGCCCTCTCGGGGACCAGTGTCGCCTCTCCAGTGGTTGCAGGCGCTGTCACCTTGTTAGTGAGCACAGTCCAGAAACGTGAGCTGGTAAATCCTGCCAGTATGAAGCAGGCCCTGATTGCATCAGCTCGGAGGCTTCCTGGTGTCAACATGTTTGAGCAAGGCCATGGCAAGCTTGATCTGCTGAGAGCCTATCAGATCCTTAACAGCTACAAACCACAGGCGAGT---------------------------------------TTGAGCCCCAGCTACATAGATCTGACCGAGTGTCCCTACATGTGGCCCTACTGCTCCCAGCCCATCTACTATGGAGGAATGCCAACAATTGTTAATGTCACCATCCTCAACGGCATGGGAGTCACAGGAAGAATTGTAGATAAGCCTGATTGGCAGCCCTATTTACCGCAGAACGGAGACAACATTGAAGTCGCTTTCTCTTACTCTTCTGTGTTATGGCCTTGGTCAGGCTACCTGGCCATCTCCATTTCTGTAACCAAGAAAGCGGCTTCCTGGGAAGGCATTGCCCAGGGTCATGTAATGATAACCGTGGCTTCCCCAGCAGAGATGGAGTCAAAAAATGGTGCAGAACAGACTTCCACGGTGAAGCTCCCGATTAAGGTGAAGATAATTCCTACTCCGCCTCGAAGCAAGAGAGTTCTCTGGGATCAGTACCACAATCTCCGCTATCCACCTGGCTATTTCCCCAGGGACAATTTAAGGATGAAGAATGACCCTCTGGACTGGAATGGTGATCACATCCACACAAACTTCAGGGACATGTACCAACATTTGAGAAGCATGGGCTACTTTGTGGAAGTCCTTGGCTCCCCCTTTACATGTTTTGATGCCAGTCAGTATGGCACTTTGCTAATGGTGGACAGCGAAGAGGAGTATTTCCCTGAAGAGATTGCCAAGTTGAGGAGGGACGTGGACAATGGTCTTTCGCTCATTGTCTTCAGTGACTGGTACAACACTTCCGTTATGAGAAAAGTGAAGTTTTATGATGAAAACACAAGGCAGTGGTGGATGCCGGATACTGGAGGAGCTAATATCCCAGCTCTGAATGAGCTTCTGTCTGTGTGGAATATGGCATTCAGTGACGGCCTGTATGAAGGGGAGTTTACCTTGGCAAACCACGACATGTATTATGCGTCAGGATGCAGCATCGCTAAATTCCCAGAAGATGGCATAGTGATAACGCAGACTTTCAAGGATCAAGGATTGGAGGTTTTGAAACAGGAAACAGCAGTTGTTGAAAATATCCCCATTTTGGGACTTTACCAGATTCCAGCAGAGGGTGGCGGCCGGATTGTACTATATGGAGACTCCAATTGCTTAGATGACAGTCACCGACAGAAAGACTGCTTTTGGCTGCTGGATGCACTCCTGCAGTACACGTCGTATGGGGTGACACCTCCCAGCCTCAGTCATTCAGGGAACCGGCAGCGCCCTCCCAGTGGAGTGGGCTCTGTCACTCCAGAGAGGATGGAAGGAAACCATCTTCATCGGTACTCCAAGGTTCTTGAGGCCCATCTGGGAGACCCAAAACCTCGGCCTCTGCCAGCCTGTCCACACTTGTCTTGGGCCAAGCCACAGCCTTTAAATGAGACAGCACCCAGTAATCTTTGGAAACATCAAAAGTTACTCTCCATTGACCTGGACAAAGTGGTGTTACCCAACTTTCGATCGAATCGCCCTCAAGTGAGACCCTTGTCCCCTGGAGAAAGTGGTGCCTGGGACATTCCTGGAGGGATAATGCCTGGCCGCTACAACCAGGAGGTGGGCCAGACCATTCCTGTCTTTGCCTTCCTGGGAGCAATGGTGGTCCTGGCCTTCTTTGTGGTACAAATCAACAAGGCCAAGAGCAGGCCGAAGAGGCGGAAGCCCAGGGTGAAGCGCCCGCAGCTCATGCAGCAGGTTCACCCACCAAAGACCCCTTCAGTGTGA
>europaeus
---------------ATGACCATGAAGCTTGTCAACATCTGGCTGCTTCTGCTAGTGATTTTGCTTTGCGGGAAGAAATATCTGGGTGACAGGCCAGAAAATAAGTCTTTTGAAACTGCCCCATGCCCTGGCTGTTCTCACCTGACTCTGAAGTTGGAATTCTCTTCAACAGTTGTGGAATATGAATACATTGTGGCTTTCAATGGATACTTTACAGCTAAAGCTAGAAGTTCATTTATTTCGAGTGCCCTAAAGAGCAGTGAAATAGACAATTGGAGAATTATACCCCGAAACAATCCATCCAGTGACTACCCTAGTGATTTTGAGGTGATTCAGATAAAAGAAAAACAGAAAGCAGGGCTACTCACACTTGAAGATCATCCAAACATCAAGCGGGTTACCCCACAGCGGAAAGTCTTTCGTTCTCTCAAGTACACAGAGTCTGACCCA---CTAGTACCCTGCAATGAAACTCGATGGAGCCAAAAGTGGCAGTCATCTCGTCCCCTGCGAAGAGCCAGTCTCTCCCTGGGCTCTGGCTTCTGGCATGCTACGGGAAGACACTCAAGTAGACGACTGCTGAGAGCCATCCCACGCCATGTGGCCCAGACATTGCAGGCAGACGTGCTCTGGCAGATGGGATATACAGGTGCTAATGTAAGGGTTGCTGTTTTTGACACTGGGCTGAGTGAGAAGCACCCCCACTTCAAAAATGTGAAGGAGAGAACCAATTGGACCAATGAGCGAACATTGGATGATGGGCTGGGCCATGGCACATTTGTGGCGGGTGTGATTGCCAGCATGAGGGAGTGCCAAGGATTTGCTCCAGATGCAGAACTCCATATCTTCAGGGTCTTTACCAATAACCAGGTGTCCTACACATCTTGGTTCCTGGATGCCTTCAACTATGCCATTTTAAAGAAGATTGATGTGCTGAACCTCAGCATTGGTGGCCCTGACTTCATGGACCACCCTTTTGTGGACAAGGTATGGGAATTAACAGCCAACAATGTCATCATGGTCTCTGCCATTGGCAATGATGGTCCTCTTTATGGCACTCTGAATAATCCTGCTGATCAAATGGATGTGATTGGAGTAGGTGGCATCGACTTTGAGGATAACATCGCCCGCTTTTCTTCAAGGGGAATGACCACCTGGGAACTGCCAGGAGGTTATGGTCGTGTGAAACCTGACATCGTCACTTATGGAGCTGGAGTGAGGGGTTCTGGTGTGAAAGGGGGATGTCGGGCCCTCTCAGGGACCAGTGTGGCCTCCCCTGTGGTTGCTGGTGCTGTCACCTTGCTGGTAAGCACAGTCCAGAAACGAGAACTGGTGAATCCAGCCAGTATGAAGCAGGCTTTGATTGCATCTGCCCGGAGGCTTCCTGGTGTCAATATGTTTGAACAAGGCCATGGTAAGCTGGACCTGCTTCGAGCCTATCAGATCCTCAACAGCTACAAACCACAGGCAAGT---------------------------------------TTGAGCCCCAGCTACATCGATCTGACTGAGTGTCCCTACATGTGGCCCTACTGCTCCCAGCCCATCTATTATGGAGGGATGCCAACCATTGTCAATGTCACCATCCTTAATGGCATGGGCGTCACAGGAAGAGTAGTAGACAAGCCTGACTGGCAACCCTATTTACCCCAGAATGGGGACAACATTGAAGTTGCTTTTTCTTACTCCTCTGTGTTATGGCCTTGGTCAGGCTACCTAGCCATTTCCATTTCTGTCACCAAGAAAGCAGCCTCCTGGGAAGGCATAGCCCAGGGCCATGTCATGATCACCGTTGCCTCTCCAGCAGAGGTGGAGTCAAAAAATGGTGTAGAACAAACTTCAACGGTAAAGCTCCCAGTTAAGGTGAAGATAATTCCAGCTCCTCCTCGAAGCAAGAGAGTCCTCTGGGACCAGTACCACAACCTGCGCTATCCTCCAGGCTACTTCCCTCGGGACAATCTCAGAATGAAGAATGACCCCTTGGACTGGAATGGTGACCACATCCACACCAACTTCAGGGACATGTACCAACACTTGAGAAGCATGGGCTACTTTGTCGAAGTCCTCGGCTCCCCTTTCACATGCTTTGATGCTAATCAGTATGGAACTTTGCTCCTGGTGGACAGTGAAGAGGAGTACTTTCCTGAGGAGGTTGCCAAACTGAGGCGGGACGTGGACAACGGCCTCTCACTTATTGTCTTCAGTGATTGGTACAACACATCTGTTATGAGAAAAGTGAAGTTTTATGATGAAAACACAAGGCAGTGGTGGATGCCGGACACTGGAGGGGCTAACATCCCTGCTCTGAATGAACTCCTGTCTGTCTGGAACATGGGATTCAGTGATGGCCTGTATGAAGGGGACTTCACCCTGGCAAGCCATGACATGTACTATGCATCAGGGTGCAGCATCGCTAAATTTCCAGAAGATGGCATAGTGATAACACAGACTTTCAAAGACCAAGGATTGGAAGTTCTAAAGCAGGAAACAGCATTTGTTGAGAATGTCCCCATTCTGGGACTTTATCAGATTCCAGCTGAGGGTGGAGGCCGAATTGTGCTGTATGGAGACTCCAATTGCTTGGATGACAGTCATCGACAGAAGGACTGCTTTTGGCTTCTGGATGCACTACTACAGTACACATCATATGGAGTGATGCCACCCAGCCTCAGTCACTCTGGGAACCGGCAGCGCCCTCCCAGTGGCATGGGTTCAGTGGCTCCAGAGAGGATGGAAGGGAACCACTTATGCCGCTACTCCAAGGTCCTTGAGGCCCACCTGGGAGGCCCGGAACCACGAGCGCTGCCAGCCTGTCCACACTTGTCGTGGGCCAAGCCACAGCCTTTAAATGAGACAGCTCCCAGTAATCTTTGGAAACATCAGAAGCTACTCTCCATTGACCTGGACAAAGTGGTGTTACCCAACTTTCGATCGAATCGCCCTCAAGTGAGACCCTTGTCTCCTGGAGAAAGTGGTGCTTGGGATATTCCTGGAGGGATCATGCCAGGCCGCTACAACCAGGAGGTGGGCCAGACCATCCCCGTCTTTGCCTTTCTGGGAGCCATGGTAGTCCTGGCTTTCTTTGTGGTACAAATCAACAAGGCCAAGAGCAGGCCGAAGCGGAGGAAGCCCAGGGTGAAACGTCCACAGCTCATGCAGCAGGTTCACCCCCTAAAGACTCCTTCAGTGTGA
>araneus
---------------------ATGAAGCTCGTCAACATCTGGCTGCTTTTGCTAGTGGTTTTGCTCTGGGGGAAGGAGCACCTGGGTGACAGGCTGGGGAAGACCGCTTTCGAGAAGGCCTCGTGTCCCGGCTGCTCCCACCTCACCTTGAAGGTGGGCTTCTCCTCAACGGTCGTGGAATACGAGTATATCGTGGCTTTCAATGGATACTTTACAGCCAAAGCTAGAAATTCCTTTATTTCAAGTGCCCTGAAGAGCAGTGAGATAGACAATTGGAGAATCCTACCTCGGAACAACCCGTCCAGTGACTACCCGAGCGACTTTGAGGTGATTCAGATCAAAGAGAAGCAGAAGGTGGGGCTGCTGACGCTCGAGGGCCACCCGAACATCAAGCGGGTGACGCCCCAGCGGAAGGTCCTGCGCTCCCTCAAGTTTGCTGAGCCTGACTCG---GGAGCACCCTGTAACGAGACCCGCTGGAGCCAGAAGTGGCCGTCGTCTCGCCCCCTGCGCCGGGCCAGCCTCTCCCTGGGCTCCGGGTTCTGGCACGCCACCGGGAGGCACTCCAGCCGGCGGCTGCTCAGAGCCATCCCGCGCCAGGTGGCCCAGACGCTGCAGGCAGACGTGCTGTGGCAGATGGGGTACACAGGCGCTAACGTCAAGGTCGCCGTCTTTGACACTGGGCTCAGCGAGAAGCACCCGCACTTCAAGAACGTCAAGGAGAGAACCAACTGGACCAACGAGCGCACGCTGGACGACGGGCTGGGCCATGGCACGTTCGTGGCGGGCGTGATCGCCAGCATGAGGGAGTGCCAGGGATTCGCTCCAGATGCAGAACTCCACATCTTCAGGGTCTTCACCAACAGCCAGGTATCCTACACGTCCTGGTTCCTGGACGCCTTCAACTACGCCATCCTGAAGAAGATCGATGTGCTCAACCTCAGCATCGGCGGCCCCGACTTCATGGACCACCCCTTTGTCGACAAGGTGTGGGAGCTGACGGCCAACAACGTGATCATGGTGTCTGCGATCGGCAACGACGGGCCCCTGTACGGCACGCTGAACAACCCCGCTGACCAGATGGACGTGATCGGCGTCGGCGGCATCGACTTCGAGGACAACATCGCGCGCTTCTCCTCGAGGGGAATGACCACCTGGGAGCTCCCGGGAGGCTATGGCCGTGTGAAACCGGACATCGTCACCTACGGCGCGGGGGTGAGGGGCTCCGGCGTGAAGGGGGGCTGCCGCGCCCTCTCGGGGACCAGCGTGGCCTCGCCAGTTGTCGCCGGTGCCGTCACCTTGCTCGTGAGCACGGTGCGGAAGCGGGAGCTGGTGAACCCGGCTAGCATGAAGCAGGCCCTGACCGCGTCGGCCCGCAGGCTTCCCGGCGCCAACATGTTCGAGCAGGGCCACGGCAAGCTGGACCTGCTGCGCGCCTACCAGGTCCTCAGCAGCTACAAGCCCCAGGCCAGC---------------------------------------CTGAGCCCCAGCTACATCGACCTGACCGAGTGTCCCTACATGTGGCCCTACTGCTCGCAGCCCCTCTACTACGGGGGCATGCCAACCATCGTCAACGTCACCATCCTTAACGGCATGGGCGTCACAGGCAGAGTCGTGGACAAGCCCGACTGGCAGCCCTACCTGCCCCAGAATGGGGACAACATTGAAGTGGCCTTCTCCTACTCCCCCGTGCTCTGGCCGTGGTCAGGCTACCTGGCCATCTCCATCTCCGTCACCAAGAAGGCGGCCTCCTGGGAGGGCATTGCCCAAGGCCACGTCATGGTCACCGTGGCGTCCCCTGCCGAGATGGAGTCGGAGCACGGCGCAGAGCAGACGTCGACCGTGAAGCTGCCGGTGAAGGTGAAGATCATCCCGGCCCCGCCACGGAGCAAGCGCGTGCTGTGGGACCAGTACCACAACCTGCGCTACCCGCCCGGCTACTTCCCGCGGGACAACCTGCGCATGAAGAACGACCCGCTCGACTGGAACGGCGACCACGTCCACACCAACTTCAGGGACATGTACCAGCACCTCCGGAGCATGGGGTACTTCGTCGAGGTGCTGGGGTCCCCGTTCACCTGCTTTGACGCCAGTCAGTACGGCACGCTGCTCCTGGTGGACAGCGAGGAGGAGTACTTCCCCGAGGAGGTGGCCAAGCTGCGGCGGGATGTGGCCAACGGCCTCTCGCTCATCGTGTTCAGCGACTGGTACAACACGTCCGTCATGAGGAAGGTGAAGTTCTACGACGAGAACACAAGGCAGTGGTGGATGCCGGACACGGGGGGCGCCAACATCCCAGCTCTCAACGAGCTCCTGTCCGTGTGGAACATGGGATTCGGCGACGGCCTGTATGAGGGGGACTTCACCCTGGCCAACCACGAGATGTACTACGCGTCCGGGTGCAGCATCGCCAAGTTTCCAGAAGAGGGCGTCGTGATAACGCAGACCTTCAAGGACCAAGGGCTGGAGGTGCTGAAGCAGGAAACGGCAGTGGTGGAGAATGTCCCCATTCTGGGACTGTACCAGACGCCGGCGGAGGGTGGCGGCCGCATCGTGCTGTACGGAGACTCCAATTGCCTGGACGACAGTCACCGGCAGAAGGACTGCTTCTGGCTCCTGGACGCGCTGCTGCAGTTCACGGCCTACGGTGTGACGCCGCCCAGCCTGAGCCACTCGGGCAGCCGCCAGCAGCCCCCCAGCGGCGCCGGCGTGGCGGCTCCAGAGCGGATGGAGGGGAACCACCTGCACCGCTACTCCAAAGTCCTCGAGGCCCGCCTGGGAGGCCCCGGGCCGCGCGCCCTGCCCGCCTGTCCACACCTGTCCTGGGCCAAGCCACAGCCTTTAAACGAGACGGCGCCCAGCAACCTGTGGAAGCACCAGAAGCTGCTGTCCATCGACCTGGACAAAGTGGCGCTGCCCAACTTCCGGTCCAGTCGCCCGCAAGTGCGGCCCCTGTCTCCCGGGGAGAGCAGCGCCTGGGACATGCCTGGAGGGATCATGCCCGGCCGCTACAACCAGGAGGTGGGCCAGACCATCCCTGTCTTCGCCTTCCTGGGGGCCATGGTGGTCCTGGCCTTCTTCGTGGTGCAGATCAACAAGGCCAAGAGCCGGCCCAAGCGGAGGAAGCCCCGGGTGAAGCGCCCACAGCTGGCCCAGCAGGGCCACCCCCCTAGGACCCCCTCGGTGTGA
>aegyptia
---------------ATGACCATGAAGCTTGTCAACATCTGGCTGCTTCTGCTAGTGGTTTTGCTTTGTGGGAAGAAACATCTGGGTGACAGACTGGAAAAGAGAACTTTTGAAAAGGTCCGATGTCCTGGCTGTTCCCACCTGACTTTGAAGGTGGAATTCTCATCAACAGTTGTGGAATATGAATATATTGTGGCTTTCAATGGATACTTTACAGCAAAAGCTAGAAATTCATTTATTTCAAGTGCCCTGAAGAGCAGCGAAATAGACAATTGGAGAATTATTCCTCGAAAGAATCCATCCAGTGACTACCCTAGTGATTTTGAAGTGATTCAGATAAAAGAAAAACAGAAAGTGGGGCTGCTAACACTTGAAGATCATCCAAACATCAAACGAGTAACACCCCAACGTAAAGTCTTTCGTTCCCTCAAGTACGCTGAGTCTGACCCT---GTAGTGCCCTGTAATGAAACCCGATGGAGTCAGAAGTGGCAGTCATCCCGTCCCCTGCGAAGAGCCAGTCTTTCCCTGGGCTCTGGTTTCTGGCATGCTACAGGAAGACATTCAAGTCGACGATTGCTGAGAGCCATTCCACGCCAGGTTGCCCAGACACTGCAGGCAGACGTGTTGTGGCAGATGGGATATACAGGTGCTAACGTTAGGGTTGCTGTTTTTGACACTGGGCTGAGTGAGAAGCATCCCCACTTCAAAAATGTGAAGGAGAGAACAAACTGGACCAATGAGCGAACGCTGGATGATGGGCTGGGCCACGGCACATTTGTGGCAGGTGTGATTGCCAGCATGAGAGAATGCCAAGGATTTGCTCCAGATGCCGAACTTCATATTTTCAGGGTCTTTACTAACAACCAGGTGTCCTACACGTCTTGGTTCCTGGACGCCTTCAACTACGCCATCTTAAAGAAGATTGACGTGCTCAACCTCAGCATCGGTGGCCCTGACTTCATGGACCATCCCTTTGTCGACAAGGTATGGGAATTAACGGCTAACAACGTAATCATGGTTTCTGCTATTGGCAATGATGGTCCTCTTTATGGCACTCTGAATAACCCTGCTGATCAAATGGATGTGATTGGAGTAGGTGGCATTGATTTTGAGGATAACATCGCCCGCTTCTCTTCAAGGGGAATGACTACATGGGAGCTACCAGGAGGCTATGGCCGTGTGAAACCTGATATTGTCACCTATGGTGCTGGAGTGAGGGGCTCTGGTGTGAAAGGAGGGTGCCGGGCCCTCTCAGGGACCAGCGTGGCTTCTCCAGTGGTCGCCGGCGCTGTCACCTTGCTAGTAAGCACAGTCCAGAAACGTGAACTGGTAAATCCAGCCAGTATGAAGCAGGCCCTGATTGCATCAGCCCGAAGGCTTCCTGGTGTCAATATGTTTGAGCAAGGCCATGGCAAGCTGGATCTACTCAGAGCCTATCAGATCCTCAACAGCTACAAACCACAGGCAAGT---------------------------------------TTGAGCCCCAGCTACATCGATCTGACTGAGTGTCCCTACATGTGGCCCTACTGCTCCCAGCCCATCTACTATGGAGGAATGCCGACAATCGTCAATGTCACGATCCTCAATGGCATGGGCGTCACAGGAAGAATTGTAGACAAGCCTGACTGGCAGCCCTATTTACCACAGAACGGAGACAACATTGAAGTGGCTTTCTCTTACTCCTCGGTGTTATGGCCTTGGTCAGGGTACCTGGCCATATCGATTTCCGTCACGAAGAAAGCGGCTTCCTGGGAAGGCATTGCACAAGGGCATGTCATGATCACCGTAGCTTCCCCAGCAGAG---GAATCAAAAAATGGTGCAGAACAGACTTCAACAGTGAAGCTCCCAATTAAGGTGAAGATAATTCCTGCTCCTCCTCGAAGCAAGAGAGTTCTCTGGGACCAGTACCACAACCTCCGCTATCCGCCTGGTTACTTCCCCAGGGACAATCTGAGAATGAAGAATGACCCTTTAGACTGGAACGGTGACCACATCCACACCAATTTCAGAGACATGTACCAACACTTGAGAAGCATGGGCTACTTCGTTGAAGTCCTCGGCTCCCCCTTCACGTGCTTTGATGCTAATCAGTATGGAACTTTGCTCATGGTGGATAGCGAAGAGGAGTACTTCCCTGAGGAGGTCGCCAAACTGAGGCGGGACGTGGACAATGGCCTTTCACTGATTGTCTTCAGTGATTGGTACAATACATCTGTTATGAGAAAAGTCAAGTTTTATGATGAAAATACGAGGCAGTGGTGGATGCCAGACACTGGAGGAGCCAATATCCCAGCTCTGAATGAACTTCTGTCTGTCTGGAACATGGGGTTCAGTGATGGCCTGTATGAAGGGGATTTTACCTTGGCAAGCCATGACATGTATTATGCGTCAGGGTGCAGCATCGCTAAATTTCCAGAAGATGGCATAGTGATAACACAGACTTTTAAAGACCAAGGATTGGAGGTTTTAAAGCAGGAGACAGCAGTTGTTGAAAATGTCCCCATTTTGGGACTTTATCAGATTCCAGCTGAGGGTGGAGGCCGGATTGTGCTGTACGGAGACTCCAATTGCTTGGACGACAGTCACCGACAGAAGGACTGCTTTTGGCTCCTGGATGCTCTCCTTCAGTACACGTCATATGGAGTGACACCTCCCAGCCTCAGTCATTCTGGGAACCGGCAGCGTCCTCCCAGCGGCGTGGGCTTGGTCACTCCGGAGAGGATGGAAGGGAACCACCTGCACCGGTATTCCAAGGTCTTGGAGGCCCGTTTGGGAGGCCCGGAGCCTCGAGCTCTGCCAGCCTGTCCACACTTGTCATGGGCCAAGCCACAGCCTTTAAATGAGACCGCTCCCAGTAATCTTTGGAAACATCAGAAATTACTCTCCATCGACCTGGACAAAGTGGTATTACCCAACTTTCGATCAAATCGGCCCCAAGTGAGACCCTTGTCTCCTGGAGAAAGTGGTGCCTGGGACATTCCTGGAGGGATCATGCCCGGGCGGTACAACCAGGAGGTGGGCCAGACTATCCCCGTCTTCGCCTTCCTGGGAGCCATGGTGGTGCTGGCCTTCTTCGTCGTACAAATCAACAAAGCCAAAAGCAGGCCGAAGCGGAGGAAACCCAGGGTGAAGCGCCCACAGCTCATGCAGCAGGTTCACCCACCAAAGACCCCTTCTGTGTAA
>vampyrus
---------------ATGACCATGAAGCTTGTCAACATCTGGCTGCTTCTGCTAGTGGTTTTGCTTTGTGGGAAGAAACATCTGGGTGACAGACTGGAAAAGAGAACTTTTGAAAAGGCCCGGTGTCCTGGCTGTTCCCACCTGACTTTGAAGGTGGAATTCTCGTCAACAGTTGTGGAATATGAATATATTGTGGCTTTCAATGGATACTTTACAGCCAAAGCTAGAAATTCATTTATTTCAAGTGCCCTGAAGAGCAGCGAAATAGACAATTGGAGAATTATTCCTCGAAATAATCCATCCAGTGACTACCCTAGTGATTTTGAAGTGATTCAAATAAAAGAAAAACAGAAAGTGGGGCTGCTAACACTTGAAGATCATCCAAACATCAAACGGGTAACACCCCAACGGAAAGTCTTTCGTTCCCTCAAGTATGCTGAGTCTGACCCC---ATAGTGCCCTGTAATGAAACCCGATGGAGTCAGAAGTGGCAGTCATCCCGTCCCCTGCGAAGAGCCAGTCTTTCCCTGGGCTCTGGTTTCTGGCACGCTACAGGAAGACATTCAAGTCGACGGTTGCTGAGAGCCATTCCACGCCAGGTTGCCCAGACACTGCAGGCAGACGTGCTCTGGCAGATGGGATATACAGGTGCTAATGTAAGGGTTGCTGTTTTTGACACTGGGCTGAGTGAGAAGCATCCCCACTTCAAAAATGTGAAGGAGAGAACAAACTGGACCAACGAGCGAACGCTGGACGACGGGCTGGGCCACGGCACATTCGTGGCAGGTGTGATAGCCAGCATGAGGGAATGCCAAGGATTTGCTCCAGATGCCGAACTTCATATTTTCAGGGTCTTTACTAACAACCAGGTGTCCTACACATCTTGGTTCCTGGACGCCTTCAACTATGCCATCTTAAAGAAGATTGACGTGCTCAACCTCAGCATCGGCGGCCCCGACTTCATGGACCATCCCTTCGTCGACAAGGTGTGGGAATTAACGGCTAACAACGTAATCATGGTTTCTGCGATTGGCAATGATGGGCCTCTTTATGGCACTCTGAATAACCCTGCTGATCAAATGGATGTGATTGGAGTAGGTGGCATTGATTTTGAGGATAACATCGCCCGCTTCTCTTCACGGGGAATGACTACCTGGGAGCTACCAGGAGGCTATGGCCGTGTGAAACCTGATATTGTCACCTACGGTGCTGGAGTGAGGGGCTCTGGTGTGAAAGGGGGATGCCGGGCCCTCTCGGGGACCAGTGTGGCTTCTCCAGTGGTCGCCGGCGCTGTCACCTTGCTAGTAAGCACAGTCCAGAAACGTGAACTAGTGAATCCAGCCAGTATGAAGCAGGCCCTGATTGCATCAGCCCGAAGGCTTCCTGGTGTCAATATGTTTGAGCAAGGCCATGGCAAGCTGGATCTACTCAGAGCCTATCAGATCCTCAACAGCTACAAACCACAGGCAAGT---------------------------------------TTGAGCCCCAGCTACATAGATCTGACTGAGTGTCCCTACATGTGGCCCTACTGCTCCCAGCCCATCTACTATGGAGGAATGCCGACAATCGTCAATGTCACGATCCTCAATGGCATGGGCGTCACAGGAAGAATTGTAGACAAGCCTGACTGGCAGCCCTATTTACCACAGAACGGAGACAACATTGAAGTGGCTTTCTCTTACTCCTCAGTGTTATGGCCTTGGTCAGGCTACCTGGCCATTTCCATTTCTGTCACCAAGAAAGCGGCTTCTTGGGAAGGCATTGCGCAGGGGCACGTCATGATCACCGTAGCTTCCCCAGCAGAGGTGGAATCAAAAAATGGTGCAGAACAGACTTCAACAGTGAAGCTCCCGATTAAGGTGAAGATAATTCCTGCTCCTCCTCGAAGCAAGAGAGTTCTCTGGGACCAGTACCACAATCTCCGCTATCCGCCTGGCTATTTCCCCAGGGACAATCTGAGAATGAAGAATGACCCTTTAGACTGGAACGGTGACCACATCCACACCAATTTCAGGGACATGTACCAACACTTGAGAAGCATGGGCTACTTTGTCGAAGTCCTCGGCTCTCCCTTCACGTGCTTTGACGCTAATCAGTATGGAACTTTGCTCATGGTGGATAGCGAAGAGGAGTACTTCCCTGAGGAGGTCGCCAAACTGAGACGGGACGTGGACAATGGCCTTTCACTGATTGTCTTCAGTGATTGGTACAACACATCTGTTATGAGAAAAGTCAAGTTTTATGATGAAAATACGAGGCAGTGGTGGATGCCGGACACTGGAGGAGCCAATATCCCAGCTCTGAATGAACTTCTGTCTGTCTGGAACATGGGGTTCAGTGATGGCCTGTACGAAGGAGATTTTACCTTGGCAAGCCATGACATGTATTATGCGTCAGGGTGCAGCATCGCTAAATTTCCAGAAGATGGCATAGTGATAACACAGACTTTTAAAGACCAAGGATTGGAGGTTTTAAAGCAGGAAACAGCAGTTGTTGAAAATGTCCCCATTTTGGGACTTTATCAGATTCCAGCTGAGGGTGGAGGCCGGATTGTGCTGTATGGAGACTCCAATTGCTTGGATGACAGTCACCGACAGAAGGACTGCTTTTGGCTCCTGGACACGCTCCTTCAGTACACGTCGTATGGAGTGACACCTCCCAGCCTCAGTCATTCTGGGAACCGGCAGCGTCCTCCCAGCGGTGCGGGCTTGGTCACTCCAGAGAGGATGGAAGGGAACCACCTGCACCGGTATTCCAAGGTCTTGGAGGCACGTTTGGGAGGCCCGGAGCCTCGGGCTCTGCCAGCCTGTCCACACCTGTCATGGGCCAAGCCACAGCCTTTAAATGAGACAGCTCCCAGTAATCTTTGGAAACATCAGAAATTACTCTCCATCGACCTGGACAAAGTGGTATTACCCAACTTTCGATCAAATCGCCCCCAAGTGAGACCCTTGTCTCCTGGAGAAAGTGGTGCCTGGGACATTCCCGGAGGGATCATGCCTGGGCGCTACAACCAGGAGGTGGGCCAGACCATCCCTGTCTTCGCCTTTTTGGGAGCCATGGTGGTGCTAGCCTTCTTTGTGGTACAAATCAACAAGGCTAAAAGCAGGCCAAAGCGGAGGAAACCCAGGGTGAAGCGCCCACAGCTCATGCAGCAGGTTCACCCACCAAAGACCCCTTCTGTGTGA
>natalens
---------------ATGACCATGAAGCTTGTCAACATCTGGCTGCCTCTGCTAGTGGTTTTGCTCTGTGGGAAGAAACATCTGGGTGACAGACTGGAAAAGAGATCTTTTGAAAAGGCCCCGTGTCCTGGCTGTTCCCATCTGACGTTGAAGGTGGAATTCTCCTCAACAGTTGTGGAATATGAATATATTGTGGCTTTCAATGGATACTTTACAGCCAAAGCTAGAAATTCATTTATTTCAAGTGCCCTGAAGAGCAGTGAAATAAACAACTGGAGAATTATTCCTCGAAATAATCCATCCAGTGACTACCCTAGTGATTTTGAGGTGATTCAGATAAAAGAAAAACAGAGAGCGGGGCTGTTAACACTTGAAGATCATCCAAACATCAAACGGGTAACACCCCAACGGAAAGTCTTTCGTTCCCTCAAGTATGCGGAGTCTGACCCC---ATAGTGCCCTGTAATGAAACTCGATGGAGCCAGAAGTGGCAGTCATCCCGTCCCCTGCGAAGAGCCAGTCTCTCCCTGGGCTCTGGGTTCTGGCATGCTACAGGAAGACATTCGAGTCGACGGTTGCTAAGAGCCATCCCTCGCCAGGTTGCCCAGACACTGCAGGCAGACGTGCTTTGGCAGATGGGATATACAGGTGCTAATGTGAGGGTTGCTGTTTTTGACACTGGGCTGAGTGAGAAGCATCCCCACTTCAAAAATGTGAAGGAGAGAACCAACTGGACCAACGAGCGAACGCTGGACGACGGGCTGGGCCACGGCACTTTTGTGGCAGGTGTGATAGCCAGCATGAGGGAATGCCAGGGTTTTGCTCCAGATGCCGAACTGCATATTTTCAGGGTCTTCACCAACAACCAGGTGTCCTACACATCCTGGTTCCTGGACGCCTTCAACTACGCCATCTTAAAGAAGATTGATGTGCTCAACCTCAGCATCGGTGGCCCCGACTTCATGGACCATCCCTTCGTCGACAAGGTTTGGGAATTAACGGCTAACAACGTAATCATGGTTTCTGCTATTGGCAATGATGGGCCTCTTTATGGCACTCTGAATAATCCTGCTGATCAAATGGATGTGATTGGAGTAGGTGGCATTGACTTTGAGGATAACATCGCCCGCTTCTCTTCAAGGGGAATGACTACCTGGGAGCTACCAGGAGGCTATGGCCGTGTGAAACCTGATATCGTCACCTATGGTGCTGGAGTGAGGGGCTCCGGTATGAAAGGGGGGTGCCGAGCCCTCTCAGGGACCAGCGTGGCTTCTCCGGTGGTCGCTGGTGCTGTCACCTTGCTAGTAAGCACAGTCCAGAAACGTGAACTGGTGAATCCAGCGAGTATGAAGCAGGCCCTGATTGCATCAGCCCGGAGGCTTCCTGGTGTCAATATGTTTGAGCAAGGCCATGGCAAGCTGGATCTCCTCAGAGCCTACCAGATCCTCAACAGTTACAAACCACAGGCGAGT---------------------------------------TTGAGCCCCAGCTACATAGATCTGACTGAGTGTCCCTACATGTGGCCCTACTGCTCCCAGCCCATCTACTATGGAGGAATGCCAACCATCGTCAATGTAACCATCCTCAACGGCATGGGTGTCACAGGAAGAATTGTGGACAAGCCTGACTGGCAGCCCTATTTGCCACAGAATGGAGACAACATTGAAGTGGCTTTCTCTTACTCCTCAGTGTTATGGCCTTGGTCAGGCTACCTGGCCATTTCCATTTCTGTCACCAAGAAAGCAGCTTCCTGGGAAGGCATTGCACAGGGGCAGGTCATGATCACTGTGGCTTCCCCAGCGGAGGTGGAATCAAAAAATGGTGCGGAACAGACCTCAACAGTGAAGCTCCCAATTAAGGTGAAGATAATTCCTGCTCCCCCTCGAAGCAAGAGAGTTCTTTGGGACCAGTACCACAACCTCCGCTACCCGCCTGGCTACTTCCCCAGGGACAATCTGAGAATGAAGAATGACCCTTTGGACTGGAATGGCGACCACATCCACACCAACTTCAGGGACATGTACCAACACTTGAGAAGCATGGGCTACTTTGTCGAAGTCCTCGGCTCCCCCTTCACGTGCTTTGACGCTAATCAGTATGGAACTTTGCTCATGGTGGACAGTGAAGAAGAGTACTTTCCCGAGGAGGTCGCCAAACTGCGGCGGGATGTGGACAATGGCCTTTCACTCATTGTCTTCAGTGATTGGTACAACACGTCCGTTATGAGAAAAGTCAAGTTTTACGATGAAAACACGAGGCAGTGGTGGATGCCGGACACCGGAGGAGCCAATATCCCAGCTCTGAATGAACTTCTGTCTGTCTGGAATATGGGGTTCAGCGATGGCCTATATGAAGGGGATTTTACCCTCGCGAGCCATGACATGTATTATGCATCCGGGTGCAGCATCGCTAAATTTCCAGAAGATGGCATAGTGATAACACAGACTTTTAAAGACCAAGGATTGGAGGTTTTAAAGCAGGAAACAGCGGTTGTTGAAAACGTGCCCATTTTGGGACTTTATCAGATTCCAGCTGAGGGTGGAGGCCGGATTGTGTTATACGGAGACTCCAATTGCTTAGATGACAGTCACCGACAGAAGGACTGCTTTTGGCTCCTGGATGCGCTCCTTCAGTACACGTCGTATGGGGTGACACCTCCCAGCCTCAGTCATTCTGGGAACCGGCAGCGCCCTCCCAGCGGGGCGGGCTTGGCCCCTCCAGAGAGGATGGAAGGGAACCACCTGCACCGGTATTCCAAGGTCCTGGAGGCCCATTTGGGAGGCCCGGAGCCTCGGGCTCTGCCGGCCTGTCCACACCTGTCCTGGGCCAAGCCACAGCCTTTAAACGAGACAGCTCCCAGTAATCTATGGAAACATCAGAAGTTACTCTCCATCGACCTGGACAAAGTGGTATTACCCAACTTTCGATCGAATCGCCCCCAAGTGAGGCCCTTGTCTCCTGGAGAAAGTGGTGCCTGGGACATTCCTGGAGGGATCATGCCTGGCCGCTACAACCAGGAGGTGGGCCAGACCATCCCTGTCTTTGCCTTCCTGGGAGCCATGGTGGTCCTCGCCTTCTTTGTGGTACAAATCAACAAGGCCAAAAGCAGGCCGAAGCGCAGGAAACCCAGGGTGAAGCGCCCACAGCTTATGCAGCAGGTTCACCCACCAAAGACCCCTTCTGTGTGA
>fuscus
---------------ATGACCATGAAGCTTGTCAACATCTGGCTGCTTCTGCTAGTGGTTTTGCTCTGTGGGAAGAAACATCTGGGTGACAGACTGGAAAAGAGATCTTTTGAAAAGGCCCCGTGTCCTGGCTGTTCCCACCTGACATTGAAGGTGGAATTCTCTTCAACAGTTGTGGAATCTGAATATATTGTGGCTTTCAATGGATACTTTACAGCCAAAGCTAGAAATTCATTTATTTCAAGTGCCCTGAAGAGCAGTGAAATAAACAATTGGAGAATTATTCCTCGAAATAATCCATCCAGTGACTACCCTAGTGATTTTGAGGTGATTCAGATAAAAGAAAAACAGAGAGCGGGGCTGTTAACACTTGAAGATCATCCAAACATCAAACGGGTAACACCCCAACGGAAAGTCTTTCGTTCCCTCAAGTACACAGAGTCTGACCCC---ACAGTGCCCTGTAATGAAACCCGATGGAGCCAGAAGTGGCAGTCGTCCCGTCCCCTGCGAAGAGCCAGTCTCTCCCTGGGCTCTGGGTTCTGGCATGCTACTGGAAGACATTCGAGTCGACGGTTGCTCAGAGCCATCCCACGCCAGGTTGCCCAGACACTGCAGGCAGACGTGCTTTGGCAGATGGGATATACAGGTGCTAACGTAAGGGTTGCTGTTTTTGACACTGGCCTAAGTGAGAAGCATCCCCACTTCAAAAATGTGAAGGAGAGGACCAACTGGACCAACGAGCGAACGCTGGACGATGGGCTGGGCCACGGCACTTTTGTGGCAGGTGTGATAGCCAGCATGAGGGAATGCCAGGGATTTGCTCCAGATGCTGAACTTCATATTTTCAGGGTCTTTACCAACAACCAGGTGTCCTACACATCCTGGTTCCTGGATGCCTTCAACTATGCCATTTTAAAGAAGATCGACGTGCTCAACCTCAGCATCGGCGGCCCTGACTTCATGGACCATCCCTTTGTCGACAAGGTGTGGGAATTAACAGCTAACAACGTAATCATGGTTTCTGCTATCGGCAATGATGGGCCTCTTTATGGCACTCTGAATAACCCTGCTGATCAAATGGATGTGATTGGAGTAGGTGGCATTGACTTTGAGGATAACATCGCCCGCTTCTCTTCAAGGGGAATGACTACCTGGGAGCTACCAGGAGGCTATGGCCGTGTGAAACCTGATATTGTCACCTATGGTGCTGGAGTGAGGGGCTCCGGTATGAAAGGGGGCTGCCGGGCCCTTTCCGGGACTAGCGTGGCTTCTCCAGTGGTTGCCGGAGCTGTCACCTTGCTAGTAAGCACAGTCCAGAAACGTGAACTGGTGAATCCAGCCAGTATGAAGCAGGCCCTGATTGCATCAGCCCGGAGACTTCCTGGGGTCAATATGTTTGAGCAAGGCCATGGCAAGCTGGATCTCCTCAGAGCCTATCAAATCCTCAACAGTTACAAACCACAGGCAAGT---------------------------------------TTGAGCCCCAGCTACATAGATCTGACTGAGTGTCCCTACATGTGGCCCTACTGCTCCCAGCCCATCTACTATGGAGGAATGCCGACCATCGTCAATGTCACGATCCTCAACGGCATGGGTGTCACAGGAAGAATTGTAGACAAGCCTGACTGGCAGCCCTATTTGCCACAGAATGGAGACAACATCGAAGTGGCTTTCTCTTACTCCTCGGTGTTATGGCCTTGGTCAGGCTACCTGGCCATTTCCATTTCTGTCACCAAGAAAGCGGCTTCCTGGGAAGGCATTGCGCAGGGGCACGTCATGATCACGGTAGCTTCCCCAGCAGAGGTAGAATCAAAAAATGGTGCAGAACAGACTTCAACAGTGAAGCTCCCAATTAAGGTGAAGATAATTCCTGCTCCTCCTCGAAGCAAGAGAGTTCTCTGGGACCAGTACCACAACCTCCGCTATCCGCCCGGCTACTTCCCCAGGGATAATCTGAGAATGAAAAATGACCCTTTGGACTGGAATGGCGATCACATCCACACCAATTTCAGAGACATGTACCAGCACTTGAGAAGCATGGGCTACTTTGTCGAAGTCCTCGGCTCCCCCTTCACGTGCTTTGACGCTAACCAATATGGAACTTTGCTCATGGTGGACAGTGAAGAGGAGTACTTCCCCGAGGAGGTTGCCAAACTGCGGCGGGATGTAGACAATGGCCTTTCAATCATTGTCTTCAGTGACTGGTACAACACGTCTGTTATGAGAAAAGTCAAGTTTTACGATGAAAACACGAGGCAGTGGTGGATGCCGGACACTGGGGGAGCCAATATCCCAGCTCTGAATGAACTTCTGTCTGTCTGGAATATGGGGTTCAGCGATGGCCTGTACGAAGGGGATTTTACCCTGGCGAGCCATGACATGTATTATGCATCAGGGTGCAGCATCGCTAAATTTCCAGAAGATGGCATAGTGATAACACACACTTTTAAAGACCAAGGATTGGAGGTTTTAAAGCAGGAAACAGCAGTTGTTGAAAATGTCCCCATTTTGGGGCTTTATCAGATTCCAGTTGAGGGCGGAGGCCGGATTGTCTTGTATGGAGACTCCAACTGCTTAGATGACAGTCACCGACAGAAGGACTGCTTTTGGCTCCTGGATGCGCTCCTTCAGTACACGTCGTATGGGGTGACACCTCCCAGCCTCAGTCATTCTGGGAATCGGCAGCGCCCTCCCAGCGGGGCGGGCTCGACCCCTCCAGAGAGGATGGAAGGGAACCACCTGCACCGGTATTCCAAGGTCCTGGAGGCCCGTTTGGGAGGCCCGGAGCCTCGGGCTCTGCCTGCCTGCCCACACCTGTCATGGGCCAAGCCACAGCCTTTAAATGAGACAGCTCCCAGTAATCTTTGGAAACATCAGAAGCTCCTCTCCATCGACCTGGACAAAGTGGTATTACCCAACTTTCGATCGAATCGCCCTCAAGTGAGGCCCTTGTCTCCCGGAGAAAGTGGTGCCTGGGACATTCCTGGAGGGATCATGCCTGGCCGCTACAATCAGGAGGTGGGCCAGACCATTCCCGTCTTTGCCTTCCTGGGAGCCATGGTGGTCCTGGCCTTCTTTGTGGTACAAATCAACAAGGCCAAAAGCAGGCCGAAGCGGAGGAAACCCAGGGTGAAGCGCCCACAGCTCATGCAGCAGGTTCACCCACCAAAGACCCCTTCTGTGTGA
>dromedar
---------------ATGACCATGAAGCTTGTCAACATCTGGCTGCTTCTGCTGGTGGTGTTGCTCTGTGGGAAGAAACATCTGGGGGACAGACTGGAAAAGAAATCATTTGAAAAGGCCCCGTGCCCTGGCTGTTCCCACCTGACTTTGAAGGTGGAGTTCTCCTCAACGGTTGTGGAATATGAGTATATCGTGGCTTTCAATGGATACTTTACAGCCAAAGCTAGAAATTCATTTATTTCAAGTGCCCTGAAGAGCAGTGAAATAGACAACTGGAGAATTATACCTCGAAACAATCCATCCAGTGACTACCCCAGTGATTTTGAAGTGATTCAGATAAGAGAAAAACAGAAAGCGGGGCTGCTGACACTTGAAGATCATCCAAACATCAAGCGGGTAACACCCCAGCGGAAGGTTTTTCGTTCCCTCAAGTACATGGAGTCTGACCCC---GCTGTGCCCTGTAATGAGACCCGCTGGAGCCAGAAGTGGCAGTCATCCCGTCCCCTGCGCAGAGCCAGTCTCTCCCTGGGCTCTGGCTTCTGGCATGCCACCGGGAGGCACTCCAGTCGGCGGCTGCTGCGAGCCATCCCACGCCAGGTCGCGCAGACCCTGCAGGCGGACGTGCTTTGGCAGATGGGATACACAGGTGCTAACGTAAGGGTTGCTGTTTTTGACACTGGGCTAAGTGAGAAGCATCCCCACTTCAAAAACGTGAAGGAGAGAACCAACTGGACCAATGAGCGAACGCTGGATGATGGACTGGGCCATGGCACATTTGTGGCAGGTGTGATAGCCAGCATGAGGGAGTGCCAGGGGTTCGCTCCCGATGCAGAGCTTCACATCTTCAGGGTCTTTACCAACAACCAGGTCTCCTACACGTCCTGGTTCCTGGATGCCTTCAACTATGCCATCCTCAAGAAGATCGACGTTCTGAACCTGAGCATTGGCGGCCCTGACTTCATGGACCACCCCTTCGTTGACAAGGTGTGGGAGTTAACGGCTAACAACGTCATCATGGTTTCTGCTATTGGCAACGATGGGCCTCTTTATGGCACTCTGAACAACCCTGCTGACCAGATGGATGTCATCGGAGTGGGCGGCATTGACTTCGAGGACAACATCGCCCGCTTCTCCTCTCGGGGCATGACAACCTGGGAGCTGCCGGGGGGCTATGGCCGTGTGAAGCCTGATATTGTCACCTATGGTGCTGGCGTCAGGGGCTCTGGCGTGAAAGGCGGGTGCCGGGCCCTCTCAGGGACCAGCGTGGCTTCTCCAGTGGTGGCCGGCGCTGTCACCTTGCTGGTGAGCACAGTCCAGAAACGTGAACTGGTGAATCCGGCCAGTATGAAGCAGGCCCTGATTGCGTCAGCCCGGAGGCTTCCCGGTGTCAATATGTTTGAGCAAGGCCACGGCAAGCTGGATCTCCTCCGAGCCTATCAGGTCCTCAGCAGCTACAAACCACAGGCCAGCTTCAGAGCGTGGAGACGTGGAAATCATTGTTTATTCAATTTGAGCCCTGGCTACATTGATCTGACCGAGTGCCCCTACATGTGGCCCTACTGCTCCCAGCCCATCTACTACGGAGGAATGCCCACCATCGTCAATGTCACCATCCTCAATGGCATGGGGGTCACGGGAAGGATCGTGGACAAGCCGGAGTGGCAGCCCTATTTACCACAGAATGGAGACAACATCGAAGTTGCTTTCTCTTACTCCTCAGTGCTGTGGCCTTGGTCAGGCTACCTGGCCATTTCCATCTCTGTCACCAAGAAAGCCGCTTCCTGGGAGGGCATCGCACAGGGGCATGTCATGGTCACCGTGGCCTCCCCAGCAGAGGAGGAGTCCAAAAGTGGTACAGAACAGACTTCCACAGTGAAGCTCCCAATTAAGGTGAAGATAATCCCTTCTCCTCCTCGAAGCAAGAGGGTTCTCTGGGACCAGTACCACAACCTGCGCTACCCGCCTGGCTACTTCCCCAGGGACAACCTCCGGATGAAGAACGACCCTCTGGACTGGAATGGCGACCACATCCACACCAACTTCAGGGACATGTATCAGCACTTGAGAAGCATGGGCTACTTCGTTGAAGTCCTTGGCTCCCCCTTCACCTGCTTTGACGCCAGTCAGTATGGAACTCTGCTTATGGTGGACAGTGAGGAGGAGTACTTCCCTGAGGAGGTGGCCAAACTGCGGAGGGATGTGGATAATGGCCTTTCCCTCATCGTCTTCAGTGACTGGTACAACACATCCGTGATGAGGAAAGTCAAGTTTTATGATGAAAACACGAGGCAGTGGTGGATGCCGGACACCGGAGGAGCCAACATTCCGGCTCTGAACGAGCTGCTGTCAGTCTGGAACATGGGGTTCAGTGATGGCCTGTATGAGGGGGATTTCACCTTGGCCAACCACGACATGTACTACGCGTCAGGGTGCAGCATTGCGAAGTTTCCAGAAGATGGCATAGTGATAACACAGACGTTTAAAGACCAAGGATTGGAGGTTTTGAAGCAGGAAGTGGCAATGGTTGAAAACGTCCCCATTTTGGGACTGTATCAGATTCCAGCTGAGGGTGGCGGCCGGATTGTGCTATATGGAGACTCCAATTGCTTGGATGACAGTCACCGGCAGAAGGACTGCTTCTGGCTGCTGGACGCGCTCCTTCAGTACACGGCGTATGGGGTGACGCCCCCCAGTCTCAGCCACTCAGGGGATCGGCAGCGCCCCCCCAGCGGAGCAGGCTCGGTGCCTCCGGAGAGGATGGAAGGGAACCACCTGCACCGGTACTCCAAGGTCCTTGAGGCCCGGCTGGGAGGTCCTGAGCCACGGGCACTGCCAGCCTGTCCGCACCTGTCGTGGGCCAAGCCGCAGCCTTTAAATGAGACGGCTCCCAGTAATCTTTGGAAACATCAGAAGTTACTCTCCATCGACCTGGACAAAGTGGTGTTACCCAACTTTCGATCGAATCGCCCTCAAGTGAGACCCTTGTCTCCCGGAGAGAGTGGTGCCTGGGACATTCCCGGAGGGATCATGCCTGGCCGCTACAACCAGGAGGTGGGCCAGACCATCCCTGTTTTTGCCTTCCTGGGAGCCATGGTGGTCCTGGCCTTCTTTGTGGTGCAGATCAACAAGGCCAAGAGCAGGCCGAAGCGGAGGAAGCCCCGAGTGAAGCGCCCACAGCTCGTGCAGCAGGTTCACCCACCCAGGACCCCCTCGGTGTGA
>aries
ATGACCGTACTCACTACGACCATGAAGCTTGTCAACATCTGGCTGCTTCTGCTGGTGGTTTTGCTCTGCGGGAAGAAGCATCTGGGCGACAGACTGGAAAAGAAACCTTTTGAAAAGGCCCCATGCCCCGGCTGTTCCCACCTGGCTTTGAAGGTGGAGTTCTCCTCAACGGTTGTGGAATATGAGTACATTGTGGCTTTCAATGGATACTTTACGGCCAAAGCTAGAAATTCATTTATTTCAAGCGCCCTGAAGAGCAGTGCAATTGACAACTGGAGAATTATACCTCGAAACAATCCATCCAGTGACTACCCTAGTGATTTTGAGGTGATTCAGATAAAAGAGAAACAGAAGGCGGGGCTGCTGACTCTTGAAGACCATCCAAACATCAAGCGGGTAACACCCCAGCGGAAAGTCTTTCGTTCCCTCAAGTACACGGAGGCTGAGCCT---GGCCCGCCCTGTAACGAGACCCGCTGGAGCCAGAAGTGGCAGTCGTCACGGCCCCTGCGCAGGGCCAGCCTCTCCCTGGGCTCCGGCTTCTGGCACGCCACTGGGAGACACTCGAGTCGGCGGCTGCTCAGGGCCATCCCGCGCCAGGTCGCCCAGACGCTGCAGGCCGACGTGCTGTGGCAGATGGGCTACACAGGCACTAATGTAAGGGTTGCCGTGTTTGACACTGGGCTAAGTGAGAAGCACCCCCACTTCAAAAACGTGAAGGAGAGAACCAACTGGACCAATGAGCGAACGCTGGACGACGGGTTGGGCCATGGCACATTTGTGGCAGGTGTGATAGCCAGCATGAGAGAGTGCCAGGGATTTGCTCCCGACGCAGAGCTTCATATTTTCAGAGTCTTTACCAACAACCAGGTCTCCTACACGTCCTGGTTCCTGGACGCCTTCAACTACGCCATCCTCAGGAAGGTTGACGTGCTGAACCTGAGCATCGGCGGCCCTGACTTCATGGACCACCCCTTCGTCGACAAGGTGTGGGAATTAACAGCTAACAATGTCATCATGGTTTCTGCTATTGGCAATGATGGGCCTCTTTATGGGACTCTGAACAACCCTGCTGACCAGATGGATGTCATTGGAGTGGGCGGCATCGACTTTGAGGACAACATCGCCCGCTTCTCCTCGCGGGGAATGACCACCTGGGAGCTGCCTGGAGGCTATGGCCGCGTGAAGCCTGACATTGTCACCTACGGCGCTGGAGTGCGGGGCTCAGGCGTGAAAGGGGGGTGCCGGGCCCTCTCAGGGACCAGCGTGGCTTCGCCGGTGGTGGCTGGTGCTGTCACCTTGCTGCTGAGCACAGTCCAGAAACGTGAACTGGTAAACCCAGCCAGCATGAAGCAGGCCCTGATCGCATCCGCCCGGCGGCTTCCCGGTGTCAACATGTTTGAGCAAGGCCACGGCAAACTGGATCTCCTCCGAGCCTATCAGATCCTCAACAGCTACAAGCCCCAGGCCAGT---------------------------------------TTGAGCCCCAGCTACATCGACCTGACCGAGTGTCCTTACATGTGGCCCTACTGCTCCCAGCCTATCTACTATGGGGGCATGCCGACTATCGTCAACGTCACCATCCTCAATGGCATGGGAGTCACGGGGAGGATCGTGGACAAGCCCGAGTGGCAGCCCTACTTACCACAGCACGGAGACAACATCGAGGTCGCTTTCTCTTACTCCTCAGTGCTGTGGCCCTGGTCTGGCTACCTGGCCATTTCCATCTCTGTCACCAAGAAGGCCGCCTCCTGGGAAGGCGTTGCGCAGGGGCACGTCATGGTCACCGTGGCTTCCCCGGCAGAGGTGGACTCAAACAGTGGTGCAGAACAGACGTCCACAGTGAAGCTGCCGATCAAGGTGAAGATCATCCCCGCCCCTCCTCGGAGCAAGCGCGTCCTCTGGGACCAGTACCACAACCTGCGCTACCCGCCCGGCTATTTCCCCCGGGACAACCTGAGGATGAAGAACGACCCTCTGGACTGGAACGGTGACCACATCCACACCAACTTCAGGGACATGTACCAGCACCTGAGGAGCATGGGCTACTTCGTCGAAGTCCTTGGCTCCCCCTTCACGTGTTTTGATGCTAATCAGTACGGAACGTTGCTCATGGTGGACAGTGAGGAAGAGTACTTCCCGGAGGAGGTGGCCAAGCTGCGGAGGGATGTGGACAACGGCCTCTCACTCATTGTCTTCAGTGACTGGTACAACACGTCCGTGATGAGGAAAGTCAAGTTTTATGATGAAAACACGAGGCAGTGGTGGATGCCGGACACCGGAGGGGCCAATGTCCCAGCCCTGAACGAGCTGCTGTCAGTCTGGAACATGGCGTTCAGCGATGGCCTGTATGAGGGGGACTTTACCTTGGCGAACCATGACATGTATTACGCGTCAGGGTGCAGCATTGCTAAATTTCCAGAAGATGGCATCGTGATAACACAGACATTTAAGGACCAAGGACTAGAGGTCTTGAAGCAGGAAACGGTGGTGGTCGAAAACGTCCCCATTTTGGGGCTATACCAGCTCCCAGCTGAGGGTGGCGGCCGTGTCGTGCTGTACGGAGACTCCAACTGCTTGGACGACAGTCACCGGCAGAAGGACTGCTTCTGGCTCCTGGATGCGCTCCTGCAGTTCACGTCGTATGGGGTGACGCCCCCCAGCCTCAGCCATTCAGGGGCTCGGCAGCGCCCCCCCAGCGGAGCAGGCTCGGCAGCCCCGGAGAGGATGGAAGGGAACCACCTGCACCGGTACTCCAAGGTCCTGGAGGCCCGGCTTGGAGGCCCTGAGCCACGTGCGCTGCCAGCCTGTCCACACCTGTCGTGGGCCAAGCCACAGCCTTTAAACGAGACGGCTCCCAGTAACCTTTGGAAACACCAGAAGTTGCTCTCCATTGACCTGGACAAAGTGGTATTGCCCAACTTCCGATCGAATCGCCCTCAAGTGAGGCCCTTGTCTCCTGGAGAGAGTGGAGCCTGGGACATTCCTGGAGGGATCATGCCCGGCCGCTACAACCAAGAGGTGGGCCAGACCATTCCCGTTTTCGCCTTCCTGGGAGCCATGGTGGTCTTGGCCTTCTTCGTGGTGCAGATCAACAAGGCTAAGAGCAGGCCGAAGCGGAGGAAGCCCAGGGTGAAACGCCCACAGCTCGTGCAGCAGGTTCACCCTCCAAAGGCCCCCTCGGTGTGA
>taurus
---------------------ATGAAGCTTGTCAACATCTGGCTGCTTCTGCTGGTGGTTTTGCTCTGCGGGAAGAAGCATCTGGGCGACAGACTGGAAAAGAAACCTTTTGAAAAGGCCCCGTGCCCTGGCTGTTCCCACCTGGCTTTGAAGGTGGAGTTCTCCTCAACGGTTGTGGAATATGAGTACATTGTGGCTTTCAATGGATACTTTACGGCCAAAGCTAGAAATTCATTTATTTCAAGCGCCCTGAAGAGCAGTGCAATCGACAACTGGAGAATTATACCTCGAAACAATCCATCCAGTGACTACCCTAGTGATTTTGAGGTGATTCAGATAAATGAGAAACAGAAGGCGGGGCTGCTGACTCTCGAAGACCATCCGAACATCAAGCGGGTAACACCCCAGCGGAAAGTCTTTCGTTCCCTCAAGTACACAGAGGCAGAGCCC---GGCTCGCCCTGTAACGAGACCCGCTGGAGCCAGAAGTGGCAGTCCTCACGGCCCCTGCGCAGGGCCAGCCTCTCCCTGGGCTCCGGCTTCTGGCATGCCACTGGGAGACACTCGAGTCGGCGGCTGCTCAGGGCTATCCCGCGCCAGGTCGCCCAGACGCTGCAGGCTGACGTGCTGTGGCAGATGGGCTACACAGGCACTAATGTAAGGGTTGCCGTGTTTGACACTGGGCTAAGTGAGAAGCACCCCCACTTCAAAAACGTGAAGGAGAGAACCAACTGGACCAATGAGCGAACGCTGGACGACGGGTTGGGCCATGGCACGTTCGTGGCAGGTGTGATAGCCAGCATGAGAGAGTGCCAGGGATTTGCTCCCGATGCAGAACTTCATATTTTCAGAGTCTTTACCAACAACCAGGTCTCCTACACGTCCTGGTTCCTGGACGCCTTCAACTACGCCATCCTGAAGAAGATTGACGTACTGAACCTGAGCATTGGCGGCCCCGACTTCATGGACCATCCCTTCGTCGACAAGGTGTGGGAATTAACAGCTAACAATGTCATCATGGTTTCTGCCATTGGCAATGACGGGCCTCTTTATGGGACTCTGAACAACCCTGCTGACCAGATGGATGTCATCGGAGTGGGCGGCATCGACTTTGAGGACAACATCGCCCGCTTCTCCTCGCGGGGAATGACCACCTGGGAGCTGCCTGGAGGCTATGGCCGCGTGAAGCCCGACATTGTCACCTACGGTGCTGGAGTGCGGGGCTCGGGCGTGAAAGGGGGGTGCCGGGCCCTCTCGGGGACCAGTGTGGCTTCCCCGGTGGTGGCCGGTGCTGTCACCTTGCTGGTAAGCACAGTCCAGAAACGTGAACTGGTGAACCCAGCCAGCATGAAGCAGGCCCTGATCGCGTCCGCCCGGCGGCTTCCCGGTGTCAACATGTTTGAGCAAGGCCACGGCAAGCTGGATCTCCTCCGAGCCTATCAGATCCTCAACAGCTACAAGCCCCAGGCCAGT---------------------------------------TTGAGCCCCAGCTACATCGACCTGACCGAGTGTCCTTACATGTGGCCCTACTGCTCCCAGCCTATCTACTATGGGGGCATGCCGACTATCGTCAACGTCACCATCCTCAACGGCATGGGAGTCACGGGGAGGATCGTGGACAAGCCCGAGTGGCAGCCCTACTTACCGCAGCACGGAGACAACATCGAGGTCGCTTTCTCTTACTCCTCAGTGCTATGGCCCTGGTCCGGCTACCTGGCCATTTCCATCTCTGTCACCAAGAAGGCTGCCTCCTGGGAAGGCATCGCGCAGGGGCACGTCATGGTCACCGTGGCTTCCCCGGCAGAGGTGGACTCAAACAGTGGTGCAGAACAGACGTCCACAGTGAAACTGCCGATCAAGGTGAAGATCATCCCCGCCCCTCCCCGGAGCAAGCGCGTCCTCTGGGACCAGTACCACAACCTGCGCTACCCGCCTGGCTATTTCCCCCGGGACAACCTGAGGATGAAGAACGACCCTCTGGACTGGAACGGTGACCACATCCACACCAACTTCAGGGACATGTACCAGCACCTGAGGAGCATGGGCTACTTCGTCGAAGTCCTTGGGTCCCCCTTCACGTGTTTTGATGCTAATCAGTACGGAACGCTGCTCATGGTGGACAGTGAGGAGGAGTACTTCCCGGAGGAGGTGGCCAAGCTGCGGAGGGACGTGGACAACGGCCTCTCACTCATTGTCTTCAGTGACTGGTACAACACATCCGTGATGAGGAAAGTCAAGTTTTATGATGAAAACACGAGGCAGTGGTGGATGCCGGACACCGGAGGAGCCAACGTCCCAGCCCTGAACGAGCTGCTCTCAGTCTGGAACATGGCGTTCAGCGATGGCCTGTACGAGGGGGACTTTACCTTGGCGAACCATGACATGTATTACGCGTCGGGGTGCAGCATTGCTAAATTTCCAGAAGATGGCATCGTGATAACACAGACATTTAAGGACCAAGGACTGGAGGTCTTGAAGCAGGAAACGGTGGTGGTTGAAAACGTCCCCATTTTGGGGCTGTACCAGCTCCCAGCTGAGGGCGGCGGCCGTGTCGTGCTGTATGGAGACTCCAACTGCTTGGACGACAGTCACCGGCAGAAGGACTGCTTCTGGCTCCTGGATGCACTCCTGCAGTTCACGTCGTATGGGGTGACGCCCCCCAGCCTCAGCCACTCGGGGGCTCGGCAGCGCCCCCCCAGTGGAGCAGGCTCGGCAGCCCCGGAGAGGATGGAAGGGAACCACCTGCATCGGTACTCCAAGGTCCTGGAGGCCCGGCTCGGAGGCCCTGAGGCGCGCGCACTGCCGGCCTGTCCGCACCTGTCGTGGGCCAAGCCACAGCCTTTAAACGAGACGGCTCCCAGTAACCTTTGGAAACACCAGAAGTTGCTCTCCATTGACCTGGACAAAGTGGTACTGCCCAACTTCCGATCGAATCGCCCTCAAGTGAGGCCCTTGTCTCCTGGAGAGAGTGGAGCCTGGGACATTCCTGGAGGGATCATGCCTGGCCGCTACAACCAGGAGGTGGGCCAGACCATTCCCGTTTTCGCCTTCCTGGGAGCCATGGTGGTCTTGGCCTTCTTCGTGGTGCAGATCAACAAGGCCAAGAGCAGGCCGAAGCGGAGAAAGCCCAGGGTGAAACGCCCACAGCTCGTGCAGCAAGTTCACCCGCCAAAGGCCCCCTCGGTGTGA
>scammoni
---------------ATGACCATGAAGCTTGTCCACATCTGGCTGCTTCTGCTGGTGGTTTTTCTCTGTGGGAAGAAACATCTGGGTGACAGACTGGAAAAGAAATCTTTTGAAAAGGCCCCGTGCCCTGGCTGTTCCCACCTGACCTTGAAGGTGGAGTTCTCCTCAACAGTTGTGGAATATGAGTATATCGTGGCTTTCAATGGATACTTTACAGCCAAAGCTAGAAATTCCTTTATTTCAAGCGCCCTGAAGAGCAGTGCAATCGACAACTGGAGAATTATACCTCGAAACAATCCATCCAGTGACTACCCTAGTGATTTTGAGGTGATTCAGATAAAAGAAAAACAGAAAGCGGGGCTGCTGACACTTGAAGATCATCCAAACATCAAACGGGTAACACCCCAACGGAAAGTCTTCCGTTCCCTCAAGTATACGGAGTCTGACCCCGCCGCCGCGCCCTGCAACGAGACCCGCTGGAGCCAGAAGTGGCAGTCGTCCCGCCCCCTGCGCAGGGCCAGCCTCTCCCTGGGCTCGGGTTTCTGGCACGCCACCGGGAGACACTCGAGTAGACGGCTGCTCAGGGCCATCCCGCGCCAGGTCGCCCAGACGCTGCAGGCCGACGTGCTGTGGCAGATGGGCTACACAGGTGCTAACGTAAGAGTTGCCGTTTTTGACACCGGGCTGAGTGAGAAGCATCCCCACTTCAAAAACGTGAAGGAGAGAACCAACTGGACCAACGAGCGAACCCTCGATGACGGGCTGGGCCACGGCACGTTCGTGGCAGGTGTGATAGCCAGCATGCGGGAATGCCAGGGATTTGCTCCAGATGCAGAACTTCACATTTTCAGGGTCTTTACCAACAACCAGGTCTCCTACACGTCCTGGTTCCTGGACGCCTTCAACTACGCCATCCTGAAGAAGATCGACGTGCTGAACCTGAGCATCGGGGGCCCCGACTTCATGGACCACCCGTTCGTCGACAAGGTGTGGGAATTAACAGCTAACAACGTCATCATGGTTTCTGCTATTGGCAATGATGGGCCTCTTTATGGCACTCTGAATAACCCTGCTGACCAGATGGATGTGATCGGAGTGGGCGGCATTGACTTTGAGGACAACATCGCCCGCTTCTCATCGCGAGGAATGACCACCTGGGAGCTGCCAGGAGGCTATGGCCGCATGAAGCCTGACATTGTCACCTACGGCGCTGGAGTGAGGGGCTCTGGCGTGAAAGGCGGGTGCCGGGGGCTCTGGGGGACCAGTGTGGCTTCCCCAGTGGTGGCGGGCGCTGTCACCTTGCTGGTGAGCACAGTCCAGAGACGGGAGCTGGTGAATCCGGCCAGCATGAAGCAGGCCCTGATTGCAGCAGCCCGGAGGCTGCCCGGCGTGAATATGTTTGAACAAGGCCACGGCAAGCTGGACCTCCTCAGAGCCTACCAGGTCCTCAGCAGCTACAAGCCACAGGCCAGT---------------------------------------TTGAGCCCCAGCTACATCGATCTGACCGAGTGTCCCTACATGTGGCCCTACTGCTCCCAGCCCATCTACTACGGAGGGATGCCGACGATCGTCAACGTCACCATCCTCAACGGCATGGGTGTCACAGGAAGAATCGTAGACAAGCCCGAGTGGCAGCCCTACTTACCGCAGAACGGAGACAGCATCGAGGTGGCTTTCTCTTACTCCTCAGTGCTGTGGCCTTGGTCGGGCTACCTGGCCATTTCCATCTCCGTCACCAAGCAGGCCGCCTCCTGGGAAGGCGTCGCACAGGGGCACGTCACGGTCACCGTGGCTTCCCCGGCAGAGGTGGACTCAAACAGTGGTGCAGAACAGACTTCAACGGTGAAGCTCCCAATTAAGGTGAAGATAATCCCCGCTCCTCCTCGAAGCAAGAGGGTTCTCTGGGACCAGTACCACAACCTGCGCTATCCGCCCGGCTACTTCCCCAGGGACAACCTGAGGATGAAGAACGACCCTTTGGACTGGAATGGCGACCACATCCACACCAACTTCAGGGACATGTACCAGCACTTGAGAAGCATGGGCTACTTCGTCGAAGTCCTCGGCTCCCCCTTCACGTGCTTTGACGCTAATCAGTACGGAACGTTGCTCATGGTGGATAGCGAGGAGGAGTACTTCCCTGAGGAGGTGGCCAAGCTCCGGAGGGACGTGGACAGCGGCCTCTCGCTCATCGTCTTCAGCGACTGGTACAACACGTCCGTGATGAGGAAGGTCAAGTTTTACGACGAGAACACGAGGCAGTGGTGGATGCCGGACACCGGAGGAGCCAACATCCCAGCCCTGAATGAGCTGCTGTCGGTCTGGAACATGGGATTCAGCGATGGCCTGTACGAGGGGGACTTTACCTTGGCAAACCATGACATGTATTACGCGTCGGGGTGCAGCATTGCTAAATTTCCAGAAGATGGCATAGTGATAACACAGACATTTAAGGACCAAGGATTGGAGGTCTTAAAGCAGGAAACAGCGGTTGTTGAAAACGTCCCCATTTTGGGGCTGTATCAGATCCCGGCTGAGGGTGGAGGCCGGATCGTGCTGTACGGAGACTCCAATTGCTTGGATGACAGTCACCGGCAGAAGGACTGCTTCTGGCTCCTGGATGCGCTCCTGCAGTTCACGTCGTACGGGGTGACGCCCCCCAGCCTCAGCCACTCGGGGGCTCGGCAGCGCCCCCCCAGCGGGGCGCACTCGGTGGCTCCGGAGAGGATGGAAGGGAACCACCTGCACCGGTACTCCAAGGTCCTTGAGGCCCGGCTGGGAGGCCCTGAGCCCCGGGCGCTGCCGGCCTGTCCGCACCTGTCGTGGGCCAAGCCGCAGCCCTTGAATGAGACGGCTCCCAGTAATCTTTGGAAACACCAGAAGCTACTCTCCATCGACCTGGACAAGGTGGTGGTACCCAGCTTCCGACCAAATCGCCCTCAAGTGAGGCCCTTGTCTCCGGGAGAGAGTGGAGCCTGGGACATTCCTGGAGGGATCATGCCTGGCCGCTACAACCAGGAGGTGGGCCAGACCATTCCCGTCTTCGCCTTCCTGGGAGCCATGGTGGTCCTGGCCTTCTTCGTGGTGCAGATCAACAAGGCCAAGAGCAGGCCAAAGCGGAGGAAGCCTAGGGTGAAGCGCCCACAGCTTGTGCAGCAGGTTCACCCACCAAAGGCCCCCTCGGTGTGA
>obliquid
---------------ATGACCATGAAGCTTGTCCACATCTGGCTGCTTCTGCTGGTGGTTTTGCTCTGTGGGAAGAAACATCTGGGTGACAGACTGGAAAAGAAATCTTTTGAAAAGGCCCCATGCCCTGGCTGTTCCCACCTGACCTTGAAGGTGGAGTTCTCCTCAACAGTTGTGGAATATGAGTATATCGTGGCTTTCAATGGGTACTTTACAGCCAAAGCTAGAAATTCATTTATTTCAAGCGCCCTGAAGAGCAGTGCAGTCGACAACTGGAGAATTATACCTCGAAACAATCCATCCAGTGACTACCCTAGTGATTTTGAGGTGATTCAGATAAAAGAAAAACAGAAAGCGGGGCTGCTAACACTTGAAGACCATCCAAACATCAAACGGGTAACACCCCAACGGAAAGTCTTTCGTTCCCTCAAGTATACAGAGTCTGACCCC---GCCGCGCCCTGCAACGAGACCCGCTGGAGCCAGAAGTGGCAGTCGTCCCGCCCCCTGCGCAGGGCCAGCCTCTCCCTGGGCTCGGGTTTCTGGCACGCCACCGGGAGACACTCGAGCAGACGGCTGCTCAGGGCCATCCCGCGCCAGGTCGCCCAGACGCTGCAGGCCGACGTGCTGTGGCAGATGGGCTACACAGGTGCTAACGTAAGGGTTGCCGTTTTTGACACCGGGCTGAGTGAGAAGCATCCCCACTTCAAAAACGTGAAGGAGAGAACCAACTGGACCAACGAGCGAACCCTGGACGACGGGCTGGGCCATGGCACGTTCGTGGCGGGTGTGATAGCCAGCATGAGGGAGTGCCAGGGGTTTGCTCCGGATGCAGAACTTCATATTTTCAGGGTCTTTACCAACAACCAGGTCTCCTACACGTCCTGGTTCCTGGACGCCTTCAACTACGCCATCCTGAAGAAGATCGATGTGCTGAACCTGAGCATCGGGGGCCCCGACTTCATGGACCACCCGTTCGTCGACAAGGTGTGGGAATTAACAGCTAACAACGTCATCATGGTTTCTGCTATCGGCAATGACGGGCCTCTTTATGGCACTCTGAATAACCCTGCTGATCAGATGGATGTGATCGGAGTGGGCGGCATTGACTTTGAGGACAACATCGCCCGCTTCTCATCGCGGGGAATGACCACCTGGGAGCTGCCAGGAGGCTATGGCCGCATGAAGCCTGACATTGTCACCTACGGCGCTGGAGTGAGGGGCTCCGGCGTGAAAGGCGGGTGCCGGGCGCTCTCGGGGACCAGCGTGGCTTCCCCAGTGGTGGCAGGTGCTGTCACCTTGCTGGTGAGCACAGTCCAGAGACGGGAGCTGGTGAACCCGGCCAGCATGAAGCAGGCCCTGATTGCAGCAGCCCGGAGGCTGCCCGGCGTGAATATGTTTGAGCAAGGCCACGGCAAGCTGGACCTCCTCAGAGCCTACCAGATCCTCAGCAGCTACAAGCCACAGGCCAGT---------------------------------------TTGAGCCCCAGCTACATCGATCTGACCGAGTGTCCCTACATGTGGCCCTACTGCTCCCAGCCCATCTACTACGGAGGGATGCCAACGATCGTCAACGTCACCATCCTCAACGGCATGGGTGTCACAGGAAGAATCGTAGACAAGCCCGAGTGGCAGCCCTACTTACCGCAGAACGGAGACAGCATCGAGGTGGCTTTCTCTTACTCCTCAGTGCTGTGGCCTTGGTCGGGCTACCTGGCCATTTCCATCTCCGTCACCAAGCAGGCCGCCTCCTGGGAAGGTGTCGCGCAGGGGCACGTCACAGTCACCGTGGCTTCCCCGGCGGAGGTGGACTCAAACAGTGGTGCAGAACAGACTTCAACAGTGAAGCTCCCAATTAAGGTGAAGATAATCCCCGCTCCTCCTCGAAGCAAGAGGGTTCTCTGGGACCAGTACCACAACCTGCGCTACCCGCCCGGCTACTTCCCCAGGGATAACCTGAGGATGAAGAACGACCCTTTGGACTGGAATGGTGACCACATCCACACCAACTTCAGGGACATGTATCAGCACTTGAGAAGCATGGGCTACTTCGTCGAAGTCCTCGGCTCCCCCTTCACGTGCTTTGACGCCAGTCAGTATGGAACGCTGCTCATGGTGGACAGCGAGGAGGAGTACTTCCCCGAGGAGGTGGCCAAGCTCCGGAGGGACGTGGGCAACGGCCTCTCGCTCATCGTCTTCAGCGACTGGTACAACACGTCCGTGATGAGGAAGGTCAAGTTTTACGACGAAAACACAAGGCAGTGGTGGATGCCAGACACCGGAGGAGCCAACATCCCAGCCCTGAATGAGCTGCTGTCGGTCTGGAACATGGGATTCAGCGATGGCCTGTACGAGGGGGACTTCACCTTGGCAAACCATGACATGTATTACGCGTCGGGCTGCAGCATTGCTAAATTCCCAGAAGATGGCATAGTGATAACACAGACGTTTAAGGACCAAGGATTGGAGGTCTTAAAGCAGGAAGCAGCGGTGGTTGAAAACGTCCCCATTTTGGGGCTGTATCAGATCCCGACCGAGGGTGGAGGCCGGATCGTGCTGTACGGAGACTCCAATTGTTTGGATGACAGTCACCGGCAGAAGGACTGCTTCTGGCTCCTGGATGCGCTCCTGCAGTTCACGTCGTACGGGGTGACGCCCCCCAGCCTCAGCCACTCGGGCGCTCGGCAGCGCCCCCCCAGCGGAGCGCACTCGGTGGCTCCCGAGAGGATGGAAGGGAACCACCTGCACCGGTACTCCAAGGTCCTTGAGGCCCGACTGGGAGGCCCTGAGCCTCGGGCACTGCCGGCCTGTCCGCACCTGTCGTGGGCCAAGCCACAGCCTTTGAATGAGACGGCTCCCAGTAATCTTTGGAAACACCAGAAGTTACTCTCCATCGACCTGGACAAGGTGGTGTTACCCAGCTTCCGACCGAATCGCCCTCAAGTGAGACCCTTGTCTCCGGGAGAGAGCGGAGCGTGGGACATCCCTGGAGGGATCATGCCTGGCCGCTACAACCAGGAGGTGGGCCAGACCATTCCCGTCTTCGCCTTCCTGGGAGCCATGGTGGTCCTGGCCTTCTTCGTGGTGCAGATCAACAAGGCCAAGAGCAGGCCAAAGCGGAGGAAGCCCAGGGTGAAGCGCCCACAGCTCGTGCAGCAGGTTCACCCACCAAAGGCCCCCTCGGTGTGA
>orca
---------------ATGACCATGAAGCTTGTCCACATCTGGCTGCTTCTGCTGGTGGTTTTGCTCTGTGGGAAGAAACATCTGGGTGACAGACTGGAAAAGAAATCTTTTGAAAAGGCCCCATGCCCTGGCTGTTCCCACCTGACCTTGAAGGTGGAGTTCTCCTCAACAGTTGTGGAATATGAGTATATCGTGGCTTTCAATGGGTACTTTACAGCCAAAGCTAGAAATTCATTTATTTCAAGCGCCCTGAAGAGCAGTGCGATCGACAACTGGAGAATTATACCTCGAAACAATCCATCCAGTGACTACCCTAGTGATTTTGAGGTGATTCAGATAAAAGAAAAACAGAAAGCGGGGCTGCTAACACTTGAAGACCATCCAAACATCAAACGGGTAACACCCCAACGGAAAGTCTTTCGTTCCCTCAAGTATACGGAGTCTGACCCC---GCCGCGCCCTGCAACGAGACCCGCTGGAGCCAGAAGTGGCAGTCGTCCCGCCCCCTGCGCAGGGCCAGCCTCTCCCTGGGCTCGGGTTTCTGGCACGCCACCGGGAGACACTCGAGCAGACGGCTGCTCAGGGCCATCCCGCGCCAGGTCGCCCAGACGCTGCAGGCCGACGTGCTGTGGCAGATGGGCTACACAGGTGCTAACGTAAGGGTTGCCGTTTTTGACACCGGGCTGAGTGAGAAGCATCCCCACTTCAAAAACGTGAAGGAGAGAACCAACTGGACCAACGAGCGAACCCTGGACGATGGGCTGGGCCATGGCACGTTCGTGGCGGGTGTGATAGCCAGCATGAGGGAGTGCCAGGGGTTTGCTCCGGATGCAGAACTTCATATTTTCAGGGTCTTTACCAACAACCAGGTCTCCTACACGTCCTGGTTCCTGGACGCCTTCAACTACGCCATCCTGAAGAAGATCGATGTGCTGAACCTGAGCATCGGGGGCCCCGACTTCATGGACCACCCGTTCGTCGACAAGGTGTGGGAATTAACAGCTAACAACGTCATCATGGTTTCTGCTATCGGCAATGACGGGCCTCTTTATGGCACTCTGAATAACCCTGCTGACCAGATGGATGTGATCGGAGTGGGCGGCATTGACTTTGAGGACAACATCGCCCGCTTCTCATCGCGGGGAATGACCACCTGGGAGCTGCCAGGAGGCTATGGCCGCATGAAGCCTGACATTGTCACCTACGGCGCTGGAGTGAGGGGCTCCGGCGTGAAAGGCGGGTGCCGGGCGCTCTCGGGGACCAGCGTGGCTTCCCCAGTGGTGGCAGGTGCTGTCACCTTGCTGGTGAGCACAGTCCAGAGACGGGAGCTGGTGAACCCGGCCAGCATGAAGCAGGCCCTGATTGCAGCAGCCCGGAGGCTGCCCGGCGTGAATATGTTTGAACAAGGCCACGGCAAGCTGGACCTCCTCAGAGCCTACCAGATCCTCAGCAGCTACAAGCCACAGGCCAGT---------------------------------------CTGAGCCCCAGCTACATCGATCTGACCGAGTGTCCCTACATGTGGCCCTACTGCTCCCAGCCCATCTACTACGGAGGGATGCCAACGATCGTCAACGTCACCATCCTCAACGGCATGGGTGTCACAGGAAGAATCGTAGACAAGCCCGAGTGGCAGCCCTACTTACCGCAGAACGGAGACAGCATCGAGGTGGCTTTCTCTTACTCCTCAGTGCTGTGGCCTTGGTCGGGCTACCTGGCCATTTCCATCTCCGTCACCAAGCAGGCCGCTTCCTGGGAAGGTGTCGCGCAGGGGCACGTCACAGTCACCGTGGCTTCCCCGGCGGAGGTGGACTCAAACAGTGGTGCAGAACAGACTTCAACAGTGAAGCTCCCAATTAAGGTGAAGATAATCCCCGCTCCTCCTCGAAGCAAGAGGGTTCTCTGGGACCAGTACCACAACCTGCGCTACCCGCCCGGCTACTTCCCCAGGGATAACCTGAGGATGAAGAACGACCCTTTGGACTGGAATGGTGACCACATCCACACCAACTTCAGGGACATGTATCAGCACTTGAGAAGCATGGGCTACTTCGTCGAAGTCCTCGGCTCCCCCTTCACGTGCTTTGACGCCAGTCAGTATGGAACGCTGCTCATGGTGGACAGCGAGGAGGAGTACTTCCCCGAGGAGGTGGCCAAGCTCCGGAGGGACGTGGGCAACGGCCTCTCGCTCATCGTCTTCAGCGACTGGTACAACACGTCCGTGATGAGGAAGGTCAAGTTTTACGACGAAAACACAAGGCAGTGGTGGATGCCAGACACCGGAGGAGCCAACATCCCAGCCCTGAATGAGCTGCTGTCGGTCTGGAACATGGGATTCAGCGATGGCCTGTACGAGGGGGACTTTACCTTGGCAAACCATGACATGTATTACGCGTCGGGGTGCAGCATTGCTAAATTTCCAGAAGATGGCATAGTGATAACACAGACATTTAAGGACCAAGGATTGGAGGTCTTAAAGCAGGAAGCAGCGGTGGTTGAAAACGTCCCCATTTTGGGGCTGTATCAGATCCCGGCCGAGGGTGGAGGCCGGATCGTGCTGTACGGAGACTCCAATTGCTTGGATGACAGTCACCGGCAGAAGGACTGCTTCTGGCTCCTGGATGCGCTCCTGCAGTTCACGTCGTACGGGGTGACACCCCCCAGCCTCAGCCACTCGGGCGCTCGGCAGCGCCCCCCCAGCGGAGCGCGCTCGGTGGCTCCCGAGAGGATGGAAGGGAACCACCTGCACCGGTACTCCAAGGTTCTTGAGGCCCGGCTGGGAGGCCCTGAGCCTCGGGCACTGCCGGCCTGTCCGCACCTGTCGTGGGCCAAGCCACAGCCTTTGAATGAGACGGCTCCCAGTAATCTTTGGAAACACCAGAAGTTACTCTCCATCGACCTGGACAAGGTGGTGTTACCCAGCTTCCGACCGAATCGCCCTCAAGTGAGACCCTTGTCTCCGGGAGAGAGCGGAGCGTGGGACATCCCTGGAGGGATCATGCCTGGCCGCTACAACCAGGAGGTGGGCCAGACCATTCCCGTCTTCGCCTTCCTGGGAGCCATGGTGGTCCTGGCCTTCTTTGTGGTGCAGATCAACAAGGCCAAGAGCAGGCCAAAGCGGAGGAAGCCCAGGGTGAAGCGCCCACAGCTCGTGCAGCAGGTTCACCCGCCAAAGGCCCCCTCGGTGTGA
>asiaeori
---------------ATGACCATGAAGCTTGTCCACATCTGGCTGCTTCTGCTGGTGGTTTTGCTCTGTGGGAAGAAACATCTGGGTGACAGGCTGGAAAAGAAATCTTTTGAAAAGGCCCCATGCCCTGGCTGTTCCCACCTGACCTTGAAGGTGGAGTTCTCCTCAACAGTTGTGGAATATGAGTATATCGTGGCTTTCAATGGGTACTTTACAGCCAAAGCTAGAAATTCATTTATTTCAAGCGCCCTGAAGAGCAGTGCAATCGACAACTGGAGAATTATACCTCGAAACAATCCATCCAGTGACTACCCTAGTGATTTTGAGGTGATTCAGATCAAAGAAAAACAGACAGCGGGGCTGCTAACGCTTGAAGACCATCCAAACATCAAACGGGTAACACCCCAACGGAAAGTCTTTCGTTCCCTCAAGTATACGGAGTCTGACCCC---GCCGCGCCCTGCAACGAGACCCGCTGGAGCCAGAAGTGGCAGTCGTCCCGCCCCCTGCGCAGGGCCAGCCTCTCCCTGGGCTCGGGTTTCTGGCACGCCACCGGGAGACACTCGAGCAGACGGCTGCTCAGGGCCATCCCGCGCCAGGTCGCCCAGACGCTGCAGGCCGACGTGCTGTGGCAGATGGGCTACACAGGTGCTAACGTAAGGGTTGCCGTTTTTGACACCGGGCTGAGTGAGAAGCATCCCCACTTCAAAAACGTGAAGGAGAGAACCAACTGGACCAACGAGCGAACGCTGGACGACGGGCTGGGCCACGGCACGTTCGTGGCGGGTGTGATAGCCAGCATGAGGGAGTGCCAGGGCTTTGCTCCGGATGCAGAACTTCATATTTTCAGGGTCTTTACCAACAACCAGGTCTCCTACACGTCCTGGTTCCTGGACGCCTTCAACTACGCCATCCTGAAGAAGATCGACGTGCTGAACCTGAGCATCGGGGGCCCCGACTTCATGGACCACCCGTTCGTCGACAAGGTGTGGGAATTAACAGCTAACAATGTCATCATGGTTTCTGCTATTGGCAATGATGGGCCTCTTTATGGCACTCTGAATAACCCTGCTGACCAGATGGATGTGATCGGAGTGGGCGGCATTGACTTTGAGGACAACATCGCCCGCTTCTCGTCGCGGGGAATGACCACCTGGGAGCTGCCAGGAGGCTATGGCCGCATGAAGCCTGACATTGTCACCTACGGCGCTGGAGTGAGGGGCTCCGGCGTGAAAGGCGGGTGCCGGGCGCTCTCGGGGACCAGCGTGGCTTCCCCAGTGGTGGCGGGCGCTGTCACCTTGCTGGTGAGCACAGTCCAGAGACGGGAGCTGGTGAATCCGGCCAGCATGAAGCAGGCCCTGATTGCAGCAGCCCGGAGGCTGCCCGGCGTGAATATGTTTGAACAAGGCCACGGCAAGCTGGACCTCCTCAGAGCCTACCAGATCCTCAGCAGCTACAAGCCACAGGCCAGT---------------------------------------TTGAGCCCCAGCTACATCGATCTGACCGAGTGTCCCTACATGTGGCCCTACTGCTCCCAGCCCATCTACTACGGAGGGATGCCAACGATCGTCAACGTCACCATCCTCAACGGCATGGGTGTCACAGGAAGAATCGTAGACAAGCCCGAGTGGCAGCCCTACTTACCGCAGAACGGAGACAGCATCGAGGTGGCTTTCTCTTACTCCTCAGTGCTGTGGCCTTGGTCGGGCTACCTGGCCATTTCCATCTCCGTCACCAAGCAGGCCGCCTCCTGGGAAGGCGTCGCGCAGGGGCACGTCACAGTCACCGTGGCTTCCCCGGCGGAGGTGGACTCAAACAGTGGTGCAGAACAGACTTCAACAGTGAAGCTTCCAATTAAGGTGAAGATAATCCCCGCTCCTCCTCGAAGCAAGAGGGTTCTCTGGGACCAGTACCACAACCTGCGCTACCCGCCCGGCTACTTCCCCAGGGATAACCTGAGGATGAAGAACGACCCTTTGGACTGGAATGGTGACCACATCCACACCAACTTCAGGGACATGTATCAGCACTTGAGAAGCATGGGCTACTTCGTCGAAGTCCTCGGCTCCCCCTTCACGTGCTTCGACGCCAGTCAGTACGGAACGCTGCTCATGGTGGACAGCGAGGAGGAGTACTTCCCCGAGGAGGTGGCCAAGCTCCGGAGGGACGTGGGCAACGGCCTCTCGCTCATCGTCTTCAGCGACTGGTACAACACGTCCGTGATGAGGAAGGTCAAGTTTTACGACGAAAACACGAGGCAGTGGTGGATGCCGGACACCGGAGGAGCCAACATCCCAGCCCTGAATGAGCTGCTGTCGGTCTGGAACATGGGATTCAGCGATGGCCTGTACGAGGGGGACTTTACCTTGGCAAACCATGACATGTATTACGCGTCGGGGTGCAGCATTGCTAAATTTCCAGAAGATGGCATAGTGATAACACAGACATTTAAGGACCAAGGACTGGAGGTCTTAAAGCAGGAAGCAGCGGTAGTTGAAAACGTCCCCATTTTGGGGCTGTATCAGATCCCGGCTGAGGGTGGAGGCCGGATCGTGCTGTACGGAGACTCCAATTGCTTGGATGACAGTCACCGGCAGAAGGACTGCTTCTGGCTCCTGGATGCGCTCCTGCAGTTCACATCGTACGGGGTGATGCCCCCCAGCCTCAGCCACTCGGGCGCTCGGCAGCGCCCCCCCAGCGGAGCGCGCTCGGTGGCTCCGGAGAGGATGGAAGGGAACCACCTGCACCGGTACTCCAAGGTCCTTGAGGCCCGGCTGGGAGGCCCTGAGCCTCGGGCGCTGCCGGCCTGTCCGCACCTGTCGTGGGCCAAGCCACAGCCTTTGAATGAGACGGCTCCCAGTAATCTTTGGAAACACCAGAAGTTACTCTCCATCGACCTGGACAAGGTGGTGTTACCCAGCTTCCGATCAAATCGGCCTCAAGTGAGACCCTTGTCTCCAGGAGAGAGCGGAGCGTGGGACATTCCTGGAGGGATCATGCCTGGCCGCTACAACCAGGAGGTGGGCCAGACCATTCCCGTCTTCGCCTTCCTGGGAGCCATGGTGGTCCTGGCCTTCTTCGTGGTGCAGATCAACAAGGCCAAGAGCAGGCCAAAGCGGAGGAAGCCCAGGGTGAAGCGCCCACAGCTCGTGCAGCAGGTTCACCCGCCAAAGGCCCCCTCGGTGTGA
>leucas
---------------ATGACCATGAAGCTTGTCCACATCTGGCTGCTTCTGCTGGTGGTTTTGCTCTGTGGGAAGAAACATCTGGGTGACAGGCTGGAAAAGAAATCTTTTGAAAAGGCCCCATGCCCTGGCTGTTCCCACCTGACCTTGAAGGTGGAGTTCTCCTCAACAGTTGTGGAATATGAGTATATCGTGGCTTTCAATGGGTACTTTACAGCCAAAGCTAGAAATTCATTTATTTCAAGCGCCCTGAAGAGCAGTGCAATCGACAACTGGAGAATTATACCTCGAAACAATCCATCCAGTGACTACCCTAGTGATTTTGAGGTGATTCAGATAAAAGAAAAACAGAAAGCGGGGCTGCTAACACTTGAAGACCATCCAAACATCAAACGGGTAACACCCCAACGGAAAGTCTTTCGTTCCCTCAAGTATACGGAGTCTGACACC---GCCGCGCCCTGCAACGAGACCCGCTGGAGCCAGAAGTGGCAGTCGTCCCGCCCCCTGCGCAGGGCCAGCCTCTCCCTGGGCTCGGGTTTCTGGCACGCCACTGGGAGACACTCGAGCAGACGGCTGCTCAGGGCCATCCCGCGCCAGGTCGCCCAGACGCTGCAGGCCGACGTGCTGTGGCAGATGGGCTACACAGGTGCTAACGTAAGGGTTGCCGTTTTTGACACCGGGCTGAGTGAGAAGCATCCCCACTTCAAAAACGTGAAGGAGAGAACCAACTGGACCAACGAGCGAACCCTGGACGACGGGCTGGGCCACGGCACGTTCGTGGCGGGTGTGATAGCCAGCATGAGGGAGTGCCAGGGCTTTGCTCCGGATGCAGAACTTCATATTTTCAGGGTCTTTACCAACAACCAGGTCTCCTACACGTCCTGGTTCCTGGACGCCTTCAACTACGCCATCCTGAAGAAGATCGACGTGCTGAACCTGAGCATCGGGGGCCCCGACTTCATGGACCACCCGTTCGTCGACAAGGTGTGGGAATTAACAGCTAACAATGTCATCATGGTTTCTGCTATTGGCAATGATGGGCCTCTTTATGGCACTCTGAATAACCCTGCTGACCAGATGGATGTGATCGGAGTGGGCGGCATTGACTTTGAGGACAACATCGCCCGCTTCTCGTCGCGGGGAATGACCACCTGGGAGCTGCCAGGAGGCTATGGCCGCATGAAGCCTGACATTGTCACCTACGGCGCTGGAGTGAGGGGCTCCGGCGTGAAAGGCGGGTGCCGGGCGCTCTCGGGGACCAGCGTGGCTTCCCCAGTGGTGGCGGGCGCTGTCACCTTGCTGGTGAGCACAGTCCAGAGACGGGAGCTGGTGAATCCGGCCAGCATGAAGCAGGCCCTGATTGCAGCAGCCCGGAGGCTGCCCGGCGTGAATATGTTTGAACAAGGCCACGGCAAGCTGGACCTCCTCAGAGCCTACCAGATCCTCAGCAGCTACAAGCCACAGGCCAGT---------------------------------------TTGAGCCCCAGCTACATCGATCTGACCGAGTGTCCCTACATGTGGCCCTACTGCTCCCAGCCCATCTACTACGGAGGGATGCCAACGATCGTCAACGTCACCATCCTCAACGGCATGGGTGTCACAGGAAGAATCGTAGACAAGCCCGAGTGGCAGCCCTACTTACCGCAGAACGGAGACAGCATCGAGGTGGCTTTCTCTTACTCCTCAGTGCTGTGGCCTTGGTCGGGCTACCTGGCCATTTCCATCTCCGTCACCAAACAGGCCGCCTCCTGGGAAGGCGTCGCTCAGGGGCACGTCACAGTCACCGTGGCTTCCCCGGCGGAGGTGGACTCAAACAGTGGTGCAGAACAGACTTCAACAGTGAAGCTTCCAATTAAGGTGAAGATAATCCCCGCTCCTCCTCGAAGCAAGAGGGTTCTCTGGGACCAGTACCACAACCTGCGCTACCCGCCCGGCTACTTCCCCAGGGATAACCTGAGGATGAAGAACGACCCTTTGGACTGGAATGGTGACCACATCCACACCAACTTCAGGGACATGTATCAGCACTTGAGAAGCATGGGCTACTTCGTCGAAGTCCTCGGCTCCCCCTTCACGTGCTTTGACGCCAGTCAGTACGGAACGCTGCTCATGGTGGACAGCGAGGAGGAGTACTTCCCCGAGGAGGTGGCCAAGCTCCAGAGGGACGTGGGCAACGGCCTCTCGCTCATCGTCTTCAGCGACTGGTACAACACGTCCGTGATGAGGAAGGTCAAGTTTTACGACGAAAACACGAGGCAGTGGTGGATGCCGGACACCGGAGGAGCCAACATCCCAGCCCTGAATGAGCTGCTGTCGGTCTGGAACATGGGATTCAGCGATGGCCTGTACGAGGGGGACTTTACCTTGGCAAACCATGACATGTATTACGCGTCGGGGTGCAGCATTGCTAAATTTCCAGAAGATGGCATAGTGATAACACAGACATTTAAGGACCAAGGACTGGAGGTCTTAAAGCAGGAAGCAGCGGTGGTTGAAAACGTCCCCATTTTGGGGCTGTATCAGATCCCGGCCGAGGGTGGAGGCCGGATCGTGCTGTACGGAGACTCCAATTGCTTGGATGACAGTCACCGGCAGAAGGACTGCTTCTGGCTCCTGGATGCGCTCCTGCAGTTCACATCGTACGGGGTGACGCCCCCCAGCCTCAGCCACTCGGGCGCTCGGCAGCGCCCCCCCAGCGGAGCGCGCTCGGTGGCTCCGGAGAGGATGGAAGGGAACCACCTGCACCGGTACTCCAAGGTCCTTGAGGCCCGGCTGGGAGGCCCTGAGCCTCGGGCGCTACCGGCCTGTCCGCACCTGTCGTGGGCCAAGCCACAGCCTTTGAATGAGACGGCTCCCAGTAATCTTTGGAAACACCAGAAGTTACTCTCCATCGACCTGGACAAGGTGGTGTTACCCAGCTTCCGATCAAATCGGCCTCAAGTGAGACCCTTGTCTCCGGGAGAGAGCGGAGCGTGGGACATTCCTGGAGGGATCATGCCTGGCCGCTACAACCAGGAGGTGGGCCAGACCATTCCCGTCTTCGCCTTCCTGGGAGCCATGGTGGTCCTGGCCTTCTTCGTGGTGCAGATCAACAAGGCCAAGAGCAGGCCAAAGCGGAGGAAGCCCAGGGTGAAGCGCCCACAGCTCGTGCAGCAGGTTCACCCGCCAAAGGCCCCCTCGGTGTGA
>maritimus
---------------ATGACCATGAAGCTTGTCAACATCTGGCTGCTTCTGCTAGTGGTTTTGCTCTGTGGGAAGAGACATCTGGGGGACAGATTGGAGAAGAAGTCTTTCGAAAAGGCCCCGTGCCCTGGCTGTTCCCACCTGACCTTGAAGGTGGAATTCTCCTCAACAGTTGTGGAATATGAATACATCGTGGCTTTCAATGGATACTTTACAGCCAAAGCTAGGAATTCTTTTATTTCAAGTGCCCTGAAGAGCAGTGAAATAGACAATTGGAGAATCATTCCTCGAAACAACCCATCCAGTGACTACCCTAGTGATTTTGAGGTGATTCAGATAAAAGAAAAACAGAAAGCGGGCCTGCTCACACTTGAAGATCATCCCAACATCAAACGGGTGACACCCCAGCGGAAAGTCTTCCGTTCGCTCAAGTACGCGGAGTCCGATCCC---GGAGCGCCCTGTAACGAAACCCGGTGGAGCCAGAAGTGGCAGTCGTCGCGGCCCCTGCGAAGAGCCAGCCTCTCCCTGGGCTCTGGGTTCTGGCACGCTACAGGGCGACACTCGAGTAGACGGTTGCTGCGAGCCATCCCGCGCCAGGTCGCCCAGACCCTGCAGGCCGACGTGCTCTGGCAGATGGGCTACACAGGTGCTAACGTAAGGGTTGCTGTTTTTGACACTGGGCTGAGCGAGAAGCATCCCCACTTCAAAAATGTGAAGGAGAGAACCAACTGGACCAATGAGCGGACGCTGGACGACGGGCTGGGCCATGGCACCTTTGTGGCAGGTGTGATAGCCAGCATGCGGGAGTGCCAAGGGTTTGCTCCAGATGCGGAACTTCATATTTTCAGGGTCTTTACCAATAACCAGGTATCCTACACCTCCTGGTTCCTGGACGCCTTCAATTACGCCATCCTGAAGAAGATGGACGTGCTGAACCTCAGCATCGGCGGGCCCGACTTCATGGACCATCCCTTTGTCGACAAGGTGTGGGAATTAACGGCTAACAACGTAATCATGGTTTCTGCTATTGGCAACGATGGGCCTCTTTATGGCACTCTGAATAACCCTGCTGACCAAATGGACGTAATTGGAGTGGGCGGCATTGACTTCGAGGACAACATCGCCCGCTTCTCCTCGAGGGGAATGACTACCTGGGAACTGCCAGGAGGCTATGGCCGTGTAAAGCCCGATATCGTCACCTATGGCGCTGGAGTGAGGGGCTCTGGTGTGAAAGGGGGCTGCCGGGCCCTGTCGGGGACCAGCGTGGCATCTCCGGTGGTCGCCGGTGCCGTCACCTTGCTGGTAAGCACAGTGCAGAAGCGCGAACTGGTGAACCCGGCCAGCATGAAGCAGGCACTCATTGCGTCCGCCCGCAGGCTTCCTGGTGTGAATATGTTTGAGCAAGGCCACGGCAAGCTGGATCTCCTTAGGGCCTATCAGATCCTCAACAGCTACAAGCCGCAGGCGAGT---------------------------------------CTGAGCCCCAGCTACATAGATCTGACCGAGTGTCCCTACATGTGGCCGTACTGCTCCCAGCCCATCTACTATGGAGGGATGCCGACAATCGTCAACGTCACGATCCTCAACGGCATGGGCGTCACAGGAAGGATTGTAGACAAGCCTGACTGGCAGCCCTACTTGCCGCAGAATGGAGACAACATCGAAGTTGCTTTCTCGTACTCCTCCGTGTTATGGCCGTGGTCAGGCTACCTGGCCATCTCCATCTCTGTCACCAAGAAGGCGGCTTCGTGGGAAGGCGTCGCACAGGGACACGTCACGGTCACCGTAGCTTCCCCAGCGGAG------TCAAAAAATGGTGCAGAACAGACTTCAACCGTGAAGCTCCCAATTAAGGTGAAGATAATTCCTGCTCCTCCACGGAGCAAGAGAGTTCTCTGGGACCAGTACCACAACCTCCGCTACCCCCCCGGCTACTTCCCCAGGGATAACCTGAGAATGAAGAATGACCCTCTGGACTGGAATGGTGACCATATCCACACCAACTTCCGGGACATGTACCAGCACTTGAGAAGCATGGGCTACTTTGTTGAAGTCCTCGGCTCCCCTTTCACGTGCTTTGACGCAAGTCAGTATGGAACTTTGCTCATGGTGGACAGCGAGGAGGAGTACTTCCCCGAGGAGGTTGCCAAGCTGAGGAGGGACGTGGACAATGGCCTTTCACTCATTGTCTTCAGTGATTGGTACAACACGTCTGTCATGAGGAAAGTCAAGTTTTACGACGAAAACACGAGGCAGTGGTGGATGCCGGACACCGGAGGGGCTAATGTCCCTGCTCTGAACGAACTGCTCTCTGTCTGGAACATGGGGTTCAGCGATGGCCTATATGAAGGGGATTTTACTTTAGCAAACCATGACATGTATTACGCATCAGGGTGCAGCATTGCTAAATTTCCAGAAGATGGCATAGTGATAACACAGACTTTTAAAGACCAAGGATTGGAGGTTTTAAAGCAGGAAACGGCAGTTGTTGAAAATGTGCCCATTTTGGGACTTTATCAGATTCCAGCTGAGGGCGGAGGCCGGATTGTGCTGTACGGAGACTCCAACTGTTTGGACGACAGTCACCGACAGAAGGACTGCTTTTGGCTCCTGGATGCGCTCCTCCAGTACACGTCCTATGGGGTGACGCCTCCCAGCCTCAGTCATTCCGGGAACCGGCAGCGCCCTCCCAGTGGAGCCGGCTCGGCCACTCCAGAGAGGATGGAAGGGAACCACCTGCACCGGTACTCCAAGGTCCTCGAGGCCCGTCTGGGAGGCCCGGAGCCTCGGGCTCTGCCGGCCTGTCCGCACCTGTCATGGGCCAAGCCACAGCCTTTAAACGAGACGGCTCCCAGTAATCTTTGGAAACATCAGAAGCTGCTCTCCATCGACCTGGACAAAGTGGTATTACCCAACTTCCGATCGAACCGCCCTCAAGTGAGACCATTGTCTCCTGGAGAGAGCGGTGCCTGGGACATTCCTGGAGGGATCATGCCTGGCCGCTACAACCAGGAGGTGGGCCAGACCATCCCCGTGTTTGCCTTCCTGGGAGCCATGGTGGTCCTGGCCTTCTTTGTGGTGCAAATCAACAAGGCCAGAAGCAGGCCGAAGCGCAGGAAGCCCAGGGTGAAGCGCCCCCAGCTCATGCAGCAGGCTCACCCACCAAAGACCCCTTCGGTGTGA
>furo
---------------------ATGAAGCTTGTGAACATCTGGCTGCTTCTGCTCGTGGTTTTGCTTTGTGGGAGGAAACATCTGGGGGACAGGTTGGAGAAGAAGTCTTTTGAAAAGGCCCCGTGCCCTGGCTGTTCCCATCTGACGTTGAAGGTGGAATTCTCCTCAACGGTTGTGGAATATGAATACATCGTGGCTTTCAATGGATACTTTACAGCCAAAGCTAGAAATTCTTTTATTTCAAGTGCCCTGAAGAGCAGTGAAATAGACAACTGGAGAATCATTCCTCGAAACAACCCATCCAGTGACTACCCTAGTGATTTTGAGGTGATTCAGATCAAAGAGAAACAGAAAGCGGGGCTGCTGACCCTCGAAGACCATCCCAACATCAAACGGGTGACGCCCCAGCGGAAAGTCTTCCGTTCGCTCAAGTACGCAGAGTCTGACCCC---GTCGCACCCTGTAACGAAACCCGGTGGAGCCAGAAGTGGCAGTCGTCGCGCCCGCTGCGAAGAGCCAGCCTCTCCCTGGGCTCTGGGTTCTGGCACGCTACAGGGAGACACTCGAGTAGACGGCTGCTGAGAGCCATCCCACGCCAGGTCGCCCAGACCCTGCAGGCGGACGTGCTCTGGCAGATGGGCTACACAGGTGCTAACGTAAGGGTTGCTGTTTTTGACACTGGGCTGAGTGAGAAGCACCCCCACTTCAAGAATGTGAAGGAGAGAACCAACTGGACCAATGAGCGGACGCTGGACGACGGGCTGGGCCATGGCACCTTTGTGGCAGGTGTGATAGCCAGCATGCGGGAGTGCCAAGGCTTTGCTCCAGATGCGGAACTCCATATTTTCAGGGTCTTTACCAATAACCAGGTGTCCTACACCTCCTGGTTCCTGGACGCCTTCAATTACGCCATCCTGAAGAAGATGGACGTGCTGAACCTCAGCATCGGCGGCCCCGACTTCATGGACCACCCCTTCGTCGACAAGGTGTGGGAGTTAACAGCTAACAACGTGATCATGGTTTCTGCTATTGGCAACGACGGGCCTCTTTATGGCACACTGAACAACCCTGCTGACCAGATGGATGTGATTGGAGTGGGCGGCATTGACTTTGAGGACAACATCGCCCGCTTCTCTTCGAGGGGAATGACTACCTGGGAACTCCCGGGAGGCTATGGCCGTGTGAAGCCCGATATCGTCACCTATGGTGCTGGAGTGAGGGGCTCCGGTGTGAAGGGGGGCTGCCGGGCCCTGTCAGGGACCAGCGTGGCTTCTCCGGTGGTCGCCGGCGCCGTCACCTTGCTGGTAAGCACAGTGCAGAAGCGCGAACTGGTGAACCCGGCCAGCATGAAGCAGGCGCTCATTGCGTCTGCCCGGAGGCTTCCTGGCGTGAATATGTTTGAGCAGGGCCACGGCAAGCTGGATCTCCTCAGGGCCTATCAGATCCTCAACAGCTACAAGCCGCAGGCCAGC---------------------------------------CTGAGCCCCAGCTACATCGATCTGACCGAGTGTCCCTACATGTGGCCGTACTGCTCCCAGCCTATCTACTATGGAGGGATGCCGACGGTCGCCAACATCACCGTCCTCAACGGCATGGGCGTCACGGGACGGATTGTAGATAAGCCTGACTGGCAGCCCTACTTACCGCAGAATGGCGACAACATCGAAGTTGCTTTCTCATACTCCTCCGTGTTATGGCCGTGGTCCGGCTACCTGGCCATCTCTATCTCTGTCACCAAGAAGGCAGCTTCGTGGGAGGGTGTTGCGCAGGGCCACGTCACGGTCACCGTGGCTTCCCCGGCTGAG------TCGAAAAATGGTGCAGAACAGACTTCCACCGTGAAGCTCCCGATTAAGGTGAAGATAATTCCCGCTCCTCCACGGAGCAAGAGAGTTCTCTGGGACCAGTACCACAACCTCCGCTACCCGCCTGGCTACTTCCCCAGGGATAACCTGAGGATGAAGAATGACCCTCTGGACTGGAACGGCGACCACATCCACACCAACTTCAGGGACATGTACCAGCACTTGAGGAGCATGGGCTACTTCGTCGAAGTCCTTGGCTCGCCTTTCACGTGCTTCGACGCGAGTCAGTATGGAACTCTGCTCATGGTGGACAGCGAGGAGGAGTACTTCCCTGAGGAGGTCGCCAAGCTGAGACGGGATGTGGACAATGGCCTTTCGCTCATTGTCTTCAGTGATTGGTACAACACGTCTGTCATGAGGAAAGTCAAGTTTTACGATGAAAACACAAGGCAGTGGTGGATGCCGGACACCGGAGGGGCGAATGTCCCTGCTCTGAACGAACTTCTCTCCGTCTGGAACATGGGGTTCAGCGATGGCCTATACGAAGGGGATTTTACTTTAGCAAACCATGACATGTATTACGCGTCAGGGTGCAGCATCGCTAAGTTTCCAGAAGATGGCATAGTGATAACACAGACTTTTAAAGACCAAGGATTGGAGGTTTTGAAGCAGGAGACAGCAGTTGTTGAAAACGTGCCCATTTTGGGACTCTATCAGATTCCCACTGAGGGCGGAGGTCGCATCGTGCTGTATGGAGACTCCAACTGCCTGGACGACAGTCACCGACAGAGGGACTGCTTTTGGCTCCTTGATGCACTCCTTCAGTACACGTCTTACGGGGTGACCCCTCCCAGCCTCAGTCATTCCGGGAACCGGCAGCGCCCTCCCAGCGGAGCCGGCTCCGCCACTCCAGAGAGGATGGAAGGGAACCACCTGCACCGGTACTCCAAGGTCCTTGAGGCCCGTTTGGGAGGCCCGGAGCCTCGGGCTCTGCCGGCCTGTCCGCACCTGTCGTGGGCCAAGCCACAGCCTCTAAACGAGACGGCTCCCAGTAATCTTTGGAAACACCAGAAGCTGCTCTCCATTGACCTGGACAAAGTGGTATTACCCAACTTCCGATCGAACCGCCCTCAAGTGAGGCCGTTGTCTCCCGGAGAGAGCGGTGCCTGGGACATTCCCGGAGGGATCATGCCCGGTCGCTACAACCAGGAGGTGGGCCAGACCATCCCTGTGTTTGCCTTCCTGGGAGCCATGGTGGTCCTGGCCTTCTTCGTGGTACAAATCAACAAGGCCAGGAGCCGGCCGAAGCGCAGGAAGCCCAGGGTGAAGCGCCCCCAGCTGGTGCAGCAGGCCCACCCGCCGAAGACGCCTTCCGTGTGA
>catus
---------------ATGACCATGAAGCTTGTCAACATCTGGCTGCTTCTGCTAGTGGTTTTGCTCTGTGGGAAGAGACATCTGGGTGACAGACTGGAGAAGAAGGCTTCTGAAAAGGCCCCGTGCCCTGGCTGTTCCCACCTGACTTTGAAGGTGGAATTCTCCTCAACGGTCGTGGAATATGAATATATTGTGGCTTTCAATGGATACTTCACAGCCAAAGCTAGAAATTCTTTTATTTCAAGCGCCCTGAAGAGCAGTGAAATAGACAACTGGAGAATCATTCCTCGAAACAACCCATCCAGTGACTACCCTAGTGATTTTGAGGTGATTCAGATAAAAGAAAAGCAGAAAGCGGGGCTGCTAACCCTTGAAGATCATCCCAACATCAAACGGGTGACACCCCAGCGGAAAGTCTTTCGTTCACTCAAGTACGCGGAGTCG---------------CCCTGTAACGAGACCCGGTGGAGCCGCAAGTGGCAGTCGTCCCGGCCCCTGCGCAGAGCCAGCCTGTCCCTGGGCTCCGGGTTCTGGCACGCCACGGGAAGGCATTCGAGCCGGCGGCTGCTGAGGGCCATCCCGCGCCAGGTGGCCCAGACCCTGCAGGCGGACGTGCTGTGGCAGATGGGCTACACAGGCGCTAACGTGAGGGTTGCTGTTTTTGACACTGGGCTGAGCGAGAAGCACCCCCACTTCAAAAACGTGAAGGAGAGAACCAACTGGACCAACGAGCGAACACTGGACGACGGGCTGGGCCACGGCACGTTTGTGGCAGGTGTGATAGCCAGCATGCGGGAATGCCAAGGCTTTGCTCCGGATGCAGAACTTCATATTTTCAGGGTCTTTACCAATAACCAGGTATCCTACACCTCCTGGTTCCTGGACGCCTTCAACTACGCCATCCTGAAGAAGGTGGATGTGCTGAACCTCAGCATCGGCGGCCCCGACTTCATGGACCATCCCTTCGTCGACAAGGTGTGGGAATTAACGGCTAACAACGTAATCATGGTTTCTGCTATTGGCAACGATGGGCCTCTATACGGCACTCTGAATAACCCTGCTGACCAAATGGACGTGATTGGAGTGGGCGGCATTGACTTTGAGGACAACATCGCCCGCTTCTCTTCAAGGGGAATGACGACCTGGGAACTCCCAGGAGGCTACGGCCGTGTGAAGCCCGATATTGTCACCTACGGTGCCGGAGTGAGGGGATCCGGTGTGAAGGGGGGCTGCCGAGCCCTGTCGGGGACCAGCGTGGCCTCTCCGGTGGTCGCCGGGGCGGTCACCTTATTGGTGAGCACAGTCCAGAAGCGAGAGCTCGTGAACCCGGCCAGCATGAAGCAGGCCCTCATCGCGTCCGCCCGGAGGCTTCCAGGTGTCAATATGTTCGAGCAAGGCCATGGCAAGCTGGATCTGCTCAGAGCCTATCAGATTCTCAACAGCTACAAACCGCAGGCAAGT---------------------------------------CTGAGCCCCAGCTACATAGATCTGACTGAATGTCCCTACATGTGGCCGTACTGCTCCCAGCCCATCTACTATGGAGGGATGCCGACCATCGTCAACGTCACCATCCTCAACGGCATGGGCGTCACGGGAAGAATTGTAGACAAGCCTGACTGGCAGCCCTACTTACCACAGAACGGGGACAACATCGAAGTGGCTTTCTCTTACTCCTCGGTGTTGTGGCCTTGGTCAGGCTACCTGGCCGTTTCCATCTCTGTCACCAAGAAAGCGGCCTCGTGGGAAGGCATCGCGCAGGGGCACGTCATGGTCACCGTCGCTTCCCCGGCGGAGGTGGAATCAAAAAGTGGTGCAGAGCAGACGTCAACCGTGAAGCTCCCGATTAAGGTGAAGATCATTCCTGCTCCCGCCCGGAGCAAGAGGGTTCTCTGGGACCAGTACCACAACCTCCGCTACCCGCCCGGCTATTTCCCCAGGGACAACCTTCGGATGAAGAATGACCCTCTGGACTGGAACGGTGACCACATCCACACCAACTTCAGGGACATGTACCAGCACCTGAGGAGCATGGGCTACTTCGTCGAAGTCCTCGGCTCCCCCTTCACGTGCTTTGACGCCAGTCAGTACGGAACCTTGCTCATGGTGGACAGCGAAGAGGAGTACTTCCCCGAGGAGGTGGCCAAACTGAGGAGGGACGTGGACAACGGCCTTTCGCTCATCGTCTTCAGCGATTGGTACAACACGTCCGTCATGAGAAAAGTCAAGTTTTACGACGAAAACACAAGGCAGTGGTGGATGCCGGACACCGGAGGGGCTAATGTCCCTGCTCTGAATGAACTTCTGTCTGTCTGGAACATGGGGTTCAGCGATGGCCTGTATGAAGGGGATTTTACCTTAGCAAACCACGACATGTATTACGCGTCAGGATGCAGCATCGCTAAGTTTCCAGAAGATGGCATAGTGATAACACAGACTTTTAAAGACCAAGGATTGGAGGTTTTAAAGCAGGAAACAGCCGTGGTCGAAAACGTCCCCATTTTGGGACTTTATCAGATTCCGGCGGAGGGTGGAGGCCGGATTGTGCTGTACGGAGACTCCAACTGCTTGGATGACAGTCACCGACAGAAGGACTGCTTCTGGCTCCTGGATGCGCTCCTCCAGTACACGTCGTACGGGGTGACCCCTCCCAGCCTCAGCCATTCCGGGAACCGGCAGCGGCCTCCCAGCGGAGCCGGCTCGGTCACCCCAGAGAGGATGGAAGGGAACCACCTGCACCGGTACTCCAAGGTCCTCGAGGCCCGTCTGGGAGGCCCGGAGCCTCGGGCCCTACCGGCCTGTCCACACCTGTCATGGGCCAAGCCACAGCCTTTGAACGAGACCGCTCCCAGTAATCTTTGGAAACATCAGAAGCTGCTCTCCATCGACCTGGACAAAGTGGTATTACCCAACTTTCGATCGAACCGCCCTCAAGTGAGACCCTTGTCCCCCGGAGAGAGCAGTGCCTGGGACATTCCTGGAGGGATCATGCCCGGCCGCTACAACCAGGAGGTGGGCCAGACCATTCCCGTCTTCGCCTTCCTGGGAGCCATGGTGGTCCTGGCCTTCTTTGTGGTACAAATCAACAAAGCCAAGAGCAGGCCGAAGCGCAGGAAGCCCCGGGTGAAGCGCCCCCAGCTCATGCAGCAGGCGCACCCGCCAAAGACCCCTTCGGTGTGA
>edwardii
---------------------ATGAAGCTGGTCCACATCTGGCTGCTGCTGCTGGTGGTTTTGCTCTGTGGGAGGAAACATCTGGGCAGCAGACTGGACAAGAGGCCTTTCGAGAAGGGCCCCTGCCCTGGCTGTTCCCATCTGACCCTGAAGGTGGAATTCTCCTCCACTGTGGTGGAATATGAGTACATTGTGGCCTTCAACGGGTACTTTACCGCCAAGGCTCGGAACTCCTTCATCTCCAGCGCTCTGAGGAGCAGCGAGGTCGACAACTGGAGGATTCTCCCTCGAAGCAACCCATCCAGCGACTACCCCAGTGATTTTGAGGTGATTCAGATCAAAGAGAAGCAGAAGGCGGGGCTGCTGACCCTCGAGGGCCACCCGAACATCAAACGCGTCACCCCCCAGCGCAAAGTCTTCCGCTCCCTCAAGTATGCGGAATCTGAGCCC---ATTGTGCCCTGCAATGATACCAGATGGAGCCAGAAATGGCAGTCGTCCCGTCCTCTTCGGAGAGCCAGCCTCTCCCTGGGCTCTGGATTCTGGCACGCCACTGGCAGACACTCCAGCAGACGGCTGCTGAGGGCCATCCCTCGGCAGGTCGCCCAGACGCTGCAGGCCGATGTGCTTTGGCAGATGGGGTACACAGGTGCCAGCGTCCGCGTGGCTGTCTTTGACACTGGGCTGAGCGAGAAGCATCCGCACTTCAAGAACGTGAAGGAGAGGACCAACTGGACCAACGAGCGGACGCTCGATGACGGGCTGGGCCACGGCACGTTTGTGGCTGGTGTGATTGCCAGCATGCGGGAGTGCCAGGGCTTTGCTCCGGACGCGGAGCTCCACATCTTCAGGGTCTTTACCAATAATCAGGTGTCCTACACGTCGTGGTTCCTGGATGCCTTCAACTACGCCATCCTGAAGAAGATTGATGTACTCAACCTCAGCATCGGGGGCCCCGACTTCATGGACCACCCCTTCGTCGACAAGGTGTGGGAGTTAACGGCAAACAACGTCATCATGGTCTCTGCTATTGGCAACGACGGGCCCCTTTATGGCACTCTCAACAACCCTGCTGACCAGATGGATGTGATTGGAGTCGGGGGCATTGACTTTGAAGACAATATTGCCCGCTTTTCCTCCAGGGGCATGACGACCTGGGAACTGCCAGGGGGTTACGGTCGTGTGAAGCCTGACATCGTCACCTATGGTGCCGGAGTGCGGGGCTCGGGGGTGAAAGGAGGCTGCCGGGCCCTCTCGGGGACCAGCGTGGCTTCTCCCGTGGTAGCAGGTGCTGTCACCTTGCTCGTCAGCACAGTCCAGAAACGGGAGCTGGTAAACCCGGCCAGCGTGAAGCAGGCCCTCATCGCGTCCGCCCGCAGGCTTCCTGGCGTCAACATGTTCGAGCAGGGTCATGGCAAGCTGGACCTTCTGAGAGCCTACCAGATCCTCAACAGCTACAGGCCCCAGGCCAGC---------------------------------------TTGAGCCCCAGCTACATCGACCTGACCGAGTGCCCTTACATGTGGCCCTACTGCTCCCAGCCCATCTACTATGGAGGGATGCCCACGATCGTCAACGTCACCATCCTCAACGGCATGGGGGTCACCGGCAGGATCGTCGACAAGCCTGACTGGCAGCCGTATTTGCCACAGAATGGAGACAACATCGAAGTGGCTTTCTCTTACTCCCCGGTGCTGTGGCCTTGGTCCGGCTACCTGGCCATTTCCATTTCTGTCACCAAGAAAGCGGCTTCCTGGGAGGGCATCGCTCAGGGCCATGTCATGATCACCGTGTCCTCGCCAGCAGAGATGGAGGCCAAGAGCGGCGCGGAGCAGACCTCCACCGTGAAGCTGCCCATCAAGGTGAGGATCATCCCCACCCCCCCACGGAGCAAGCGCGTGCTCTGGGACCAGTACCACAACCTCCGCTACCCGCCCGGCTACTTCCCCAGGGACAACCTGCGCATGAAGAATGACCCCCTGGACTGGAATGGCGACCACATCCACACCAACTTCAGGGACATGTACCAGCACTTGAGAAGTATGGGCTACTTTGTCGAGGTCCTTGGCTCACCCTTCACGTGCTTCGATGCCAGTCAGTACGGAACGCTGCTGATGGTGGACAGCGAGGAGGAGTACTTCCCCGAGGAGATTGCCAAACTGAGGAGGGACGTGGAGCACGGGCTCTCGCTCATTGTCGTCAGTGACTGGTACAACGCCTCGGTCATGAGAAAAGTCAAGTTTTACGATGAAAACACAAGACAGTGGTGGATGCCCGACACGGGGGGTGCCAACGTCCCTGCCCTCAACGAGCTGCTTTCGGTCTGGAACATGGCCTTCAGTGACGGCCTGTACGAGGGGGACTTCACCTTGGCAAACCATGAGATGTATTACGCCTCTGGCTGCAGCATCGCCAAGTTCCCAGAAGATGGCGTTGTCATCATGCAGACCTTTAAGGACCAAGGGTTGGAGGTGTTGAAGCAGGAGACGGCGGTGGTGGAGAACGTCCCCATTCTGGGCCTCTATCAGACTCCAGCTGAGGGCGGTGGCCGAATTGTGCTGTACGGAGACTCTAACTGCCTGGATGACAGTCACCGGCAGAAAGACTGCTTTTGGCTGCTGGACGCACTCCTTCAGTTCACATCCTACGGGGTAACCCCTCCCAGCCTCAGCCACTCTGGAAACAGACAGCGGCCACCAAGTGGAGTGGGCACCGTCACCCCGGAGAGGATGGAAGGGAACCACCTGCACCGCTACTCCAAGGTCCTCGAGGCCCACCTGGGAGACCCGAAGCCTCGGGCACTGCCCGCCTGCCCACACCTGTCCTGGGCCAAGCCACAGCCCGTGAACGAGACGGCTCCCAGCAACCTTTGGAAACATCAAAAGTTGCTGTCCATTGACCTGGACAAGGTGGCACTGCCCAACTTCCGGTCCAACCGCCCTCAAGTCCGGCCCTTGTCTCCGGGGGAGAGTGGAGCCTGGGACATTCCTGGGGGGATCATGCCTGGTCGCTACAACCAGGAGGTGGGCCAGACCATTCCTGTCTTTGCTTTCCTGGGCGCCATGGTGGTTCTGGCCTTCTTCGTGGTCCAGATCAACAAGGCCAAGAGCAGGCCCAAGCGGAGGAAGCCCCGGGTGAAGCGCCCCCAGCTCATGCAGCAGGTGCACCCCCCGAAGACCCCATCTGTGTGA
>asiatica
---------------------ATGAAGCTTGTCAACATCTGGCTGCTTCTGCTCATGGTTCTGCTCTGTGGGAAACAACATCTGGGTGACAGGCTGGGAAAGAGACTTTTTGAGAAGGCTCCGTGCCCTGGCTGTCCCCACTTAACTCTGAAGGTGGAATTCTCCTCGACAGTCGTGGAATATGAATATATCGTGGCTTTCAATGGGTACTTTACAGCCAAAGCTCGTAACTCCTTCATCTCAAGCGCCCTGAAGAGTAGTGACATAGACAACTGGACAATCATCCCTCGGAACAACCCGTCCAGCGACTACCCCAGTGATTTCGAGGTGATTCAGATCAAAGAAAAGCAGAAAGCAGGGCTGCTGACCCTTGAAGACCACCCAAACATCAAGCGCGTCACACCCCAGCGGAAAGTCTTCCGCTCCCTCAAGTACGCGGACTCTGACCCC---ATCGTGCCCTGCAATAACACCAGGTGGAGCCAGAAATGGCAGTCATCCCGTCCCCTCCGAAGGGCAAGTCTCTCCCTGGGCTCCGGATTCTGGCACGCCACCGGAAGACACTCCAGCAGACGATTACTGAGAGCCATTCCTCGGCAGGTGGCCCAAACCCTGCAGGCTGATGTGCTTTGGCAGATGGGATACACAGGTGCTAGCGTAAGAGTGGCTGTGTTTGACACTGGACTGAGCGAGAAGCACCCCCACTTCAAGAACGTGAAGGAGAGGACCAACTGGACCAATGAGCGGACACTGGATGACGGACTGGGCCACGGCACGTTTGTGGCGGGGGTGATAGCCAGCATGAGGGAGTGCCAGGGGTTTGCCCCCGACGCCGAGCTTCACATCTTCAGGGTCTTCACCAATAACCAGGTGTCCTACACTTCATGGTTCCTGGATGCCTTCAACTACGCCATCTTGAAGAAGATTGACGTGCTGAACCTCAGCATCGGCGGCCCTGACTTCATGGACCACCCCTTTGTCGACAAGGTGTGGGAATTAACAGCAAACAACGTGATCATGGTGTCTGCTATTGGCAACGATGGGCCTCTTTATGGCACTCTGAATAACCCCGCTGACCAGATGGACGTGATTGGAGTGGGCGGCATCGACTTTGAAGACAATATCGCCCGCTTCTCCTCCAGGGGGATGACCACCTGGGAACTACCAGGCGGTTATGGTCGAGTGAAGCCCGACATCGTCACCTATGGCGCTGGAGTGAGGGGTTCTGGGGTGAAAGGGGGCTGCCGGGCCCTCTCGGGGACCAGCGTGGCTTCTCCAGTGGTTGCAGGTGCCGTCACCCTGCTGGTCAGTACTGTCCAGAAGCGGGAGCTGGTGAATCCGGCCAGCGTGAAACAGGCCCTGATTGCGTCCGCCCGACGACTCCCTGGTGTCAACATGTTCGAGCAAGGCCATGGCAAGTTAGATCTGCTGAGAGCCTACCAGATCCTCAACAGCTACCAGCCCCAGGCCAGT---------------------------------------CTGAGCCCCAGCTACATCGATCTGACCGAATGTCCCTACATGTGGCCCTACTGCTCCCAGCCCATCTACTATGGGGGCATGCCGACCATCGTCAACGTCACCATTCTCAATGGCATGGGGGTCACAGGAAGGATCGTCGACAAGCCGGACTGGCAGCCCTACCTGCCACAGAACGGAGACAACATGGAGGTCGCTGTCTCCTACTCCTCGGTCTTGTGGCCTTGGTCAGGCTACCTGGCCATCTCCATTTCGGTCACCAAGAAAGCAGCTTCCTGGGAGGGCATCGCGCAGGGTCACGTCATGATCACTGTGTCCTCCCCAGCGGAATTGGAATCCAAAAACGGCGCTGAACAGACCTCCACGGTGAAGCTCCCCATCAAGGTGAAGATCATCCCCACCCCTCCTCGGAGCAAGCGAGTCCTCTGGGACCAATACCACAACCTCCGCTACCCGCCCGGCTACTTCCCCAGGGACAACTTACGAATGAAGAACGACCCTCTGGACTGGAACGGCGATCACATCCACACAAACTTCAGGGACATGTACCAGCACTTGAGGAGCATGGGCTACTTTGTGGAAGTCCTTGGTTCCCCCTTCACATGCTTTGATGCCAGTCAGTATGGAACACTGCTGCTGGTGGACAGTGAGGAAGAGTACTTCCCTGAAGAAATCGCCAAACTGAAGAGAGACGTGGACAATGGCCTTTCCCTCATTGTCTTCAGTGACTGGTACAACACTTCTGTTATGAGAAAAGTGAAGTTTTATGATGAAAACACAAGGCAGTGGTGGATGCCGGACACGGGAGGTGCCAACATCCCAGCTCTCAACGAGCTGCTCTCCGCCTGGAACATGGCCTTCAGCGACGGCCTATACGAAGGGGACTTTACCTTGGCCAGCCATGACATGTACTATGCATCAGGGTGCAGCATCGCGAAGTTTCCCGAAGACGGCATAGTGATCATGCAGGCCTTCAAGGACCAAGGTTTGGAGGTTTTAAAGCAGGAGACAGCGGTTGTTGAGAACGTCCCCATTCTGGGCCTATATCAGATCCCGGCTGAGGGCGGAGGCCGCATTGTGCTCTACGGAGACTCCAACTGCCTGGACGACAGTCACCGACAGAAGGACTGCTTTTGGCTGCTGGACACACTTCTCCAGTATACTTCATACGGGGTGACCCCTCCCAGCCTCAGCCACTCAGGAAACCGGCAGCGCCCCCCCAGTGGGATGGACTCCCTCACTCCAGAGAGGATGGAAGGAAACCACCTATACCGCTACTCCAAGGTCCTTGAGGCCCATCTGGGAGACCCAAAGCCCCGGGCACTGCCTGCCTGCCCACACCTGTCCTGGGCCAAGCCTCAGCCCTTAAATGAGACGGCTCCCAGTAATCTTTGGAAACATCAAAAGCTACTCGCTATCGACCTGGACAAAGTAGCATTGCCCAACTTCAGATCAAACCGCCCGCAAGTCCGGCCCTTGTCTCCCGGGGATAGCGGCACCTGGGACATGCCTGGAGGGATCATGCCGGGCCGCTACAACCAGGAGGTGGGCCAGACCATCCCCGTGTTTGCCTTCCTGGGAGCCATGGTGGTCCTGGCCTTCTTCGTGGTACAGATTAACAAGGCCAAGAGCAGACCCAAGAGGAGGAAGCCCAGGGTGAAGCGCCCCCAGCTCATGCAGCAGGTGCACCCCCCAAAGACCCCGTCCGTGTGA
>africana
---------------ATGACCATGAAGCTTGTCAACATCTGGCTGCTTCTGCTCGTGGTTTTGCTCTGTGGGAAGAAACATCTGGGTGACAGACTGGAAAAGAAACCTTTTGAGAAGGCCCCGTGCCCTGGCTGTTCCCACCTGACTCTGAAGGTGGAATTCTCTTCGACAGTCGTGGAATATGAATATATCGTGGCTTTCAATGGATACTTTACAGCCAAAGCTCGAAATTCATTTATTTCAAGTGCCCTAAAGAGCAGTGAAATAGACAACTGGAGAATTATACCACGCAACAACCCATCCAGTGACTACCCTAGTGATTTTGAGGTGATTCAGATAAAAGAAAAGCAGAAAGCGGGGCTGCTGACACTTGAAGATCACCCAAACATCAAACGCGTCACACCCCAGCGGAAAGTCTTTCGTTCCCTCAAGTACGCAGAGTCTGACCCC---CTTGTGCCCTGCAATGACACCAGGTGGAGCCAGAAATGGCAATCATCCCGCCCCCTTCGAAGGGCAAGTCTCTCCTTGGGCTCTGGATTCTGGCACGCTACTGGAAGACACTCGAGCAGACGGCTGCTGAGAGCCATTCCTCGGCAAGTTGCCCAAACCCTGCAGGCCGATGTGCTTTGGCAGATGGGATACACAGGTGCTAATGTAAGAGTGGCTGTCTTTGACACTGGGCTGAGTGAGAAGCACCCCCACTTCAAGAATGTGAAGGAGAGGACCAACTGGACCAATGAGCGGACGCTGGACGATGGGTTGGGCCACGGCACATTTGTGGCGGGTGTGATAGCCAGTATGAGGGAATGCCAGGGATTTGCTCCTGATGCAGAACTTCATATATTCAGGGTCTTTACCAATAACCAGGTGTCTTATACATCATGGTTCTTGGATGCCTTCAACTATGCCATCTTGAAGAAGATCGATGTGTTAAACCTTAGCATTGGCGGCCCCGACTTCATGGACCACCCCTTTGTTGACAAGGTGTGGGAGTTAACAGCGAACAACGTAATCATGGTTTCTGCTATTGGCAATGACGGGCCTCTTTATGGCACTCTGAATAACCCTGCTGACCAGATGGATGTGATTGGAGTAGGTGGCATTGACTTCGAGGATAACATTGCCCGCTTTTCTTCTAGGGGAATGACTACCTGGGAACTGCCAGGAGGTTATGGTCGTGTGAAGCCTGATATTGTCACCTATGGTGCTGGAGTGCGGGGTTCCGGTGTGAAAGGGGGGTGCCGGGCCCTCTCGGGGACCAGCGTTGCTTCTCCAGTGGTAGCAGGGGCTGTCACCTTGCTCGTCAGTACGGTCCAGAAACGTGAGCTGGTAAATCCGGCCAGCATGAAGCAGGCCCTGATTGCGTCCGCCCGGAGGCTTCCTGGTGTCAATATGTTTGAGCAAGGCCATGGCAAACTTGATCTACTGAGAGCCTACCAGATCCTCAACAGCTACAAACCCCAGGCCAGT---------------------------------------TTGAGCCCAAGCTACATAGATCTGACCGAGTGTCCCTACATGTGGCCCTACTGCTCCCAGCCCATCTACTACGGAGGGATGCCGACAATCGTGAACGTCACCATCCTCAATGGCATGGGAGTCACGGGAAGAATTGTCGATAAGCCTGACTGGCAGCCCTATTTACCACAGAACGGAGACAACATCGAAGTCGCTTTTTCCTTCTCCTCGGTATTGTGGCCTTGGTCAGGCTACCTGGCCATTTCCATCTCTGTCACCAAGAAAGCGGCTTCTTGGGAAGGCATCGCCCAGGGCCACGTCATGATCACCGTGTCCTCCCCAGCGGAGACGGAATCAAAAAATGGCGCAGAACAGACTTCCACGGTGAAGCTCCCCATTAAGGTGAAGATCATTCCTACTCCTCCTCGAAGCAAGCGGGTTCTCTGGGATCAGTACCACAACCTCCGCTACCCACCTGGCTATTTCCCCAGGGATAATTTGAGAATGAAGAACGATCCTCTAGACTGGAATGGCGACCACATCCACACTAACTTCAGGGACATGTACCAACACTTGAGAAGCATGGGCTACTTTGTTGAAGTCCTTGGCTCTCCCTTCACGTGCTTCGATGCTAATCAGTATGGAACGTTACTGATGGTGGACAATGAGGAGGAGTACTTCCCCGAAGAGATTGCCAAGCTGAGGAGGGACGTGGACAATGGCCTTTCGCTCATCGTCTTCAGTGATTGGTACAACACTTCCGTTATGAGAAAAGTGAAGTTCTATGATGAAAACACAAGACAGTGGTGGATGCCGGACACAGGAGGCGCCAACGTCCCAGCTCTCAATGAGCTGCTGTCCGTCTGGAATATGGCGTTCAGCGACGGCCTGTATGAAGGGGACTTTACCTTGGCAAACCATGACATGTATTACGCATCAGGGTGCAGCATCGCGAAGTTTCCAGAAGAGGGCATAGTGATCACACAGACCTTTAAGGACCAAGGATTGGAGGTTTTAAAGCAGGAAACAGCAGTTATTGAGAATGTCCCCATCTTGGGCCTTTATCAGATTCCAGCTGAGGGTGGAGGCCGAATTGTGCTGTACGGAGACTCCAACTGCCTGGATGACAGTCACCGGCAGAAGGATTGCTTTTGGCTTCTGGATGCTCTCCTTCAGTACACGTCATACGGGGTGACCCCTCCCAGCCTCAGTCATTCTGGAAACCGGCAGCGCCCGCCAAGTGGAACAGGCTCCGTGACCCCAGAGAGGATGGAAGGAAACCACCTACACCGCTACTCAAAGGTCCTCGAGGCCCACCTGGGAGACCCGAAGCCCCGGACACTGCCTGCCTGCCCACACCTGTCTTGGGCCAAGCCACAGCCCTTAAATGAGACGGCTCCTAGTAACCTTTGGAAACATCAAAAGCTACTCTCCATCGACCTGGACAAAGTGGCGTTGCCCAACTTTAGATCAAACCGTCCTCAAGTACGACCCTTGTCTCCTGGGGAAAGTGGTGCCTGGGACATTCCTGGAGGGATCATGCCTGGCCGCTACAATCAGGAGGTGGGCCAGACCATTCCCGTCTTTGCCTTCCTGGGAGCCATGGTGGTCCTGGCCTTCTTTGTGGTACAAATTAACAAGGCCAAGAGCAGGCCCAAGCGGAGGAAGCCCAGGGTGAAGCGCCCCCAGCTCATGCAGCAGGTGCACCCCCCAAAGACCCCATCTGTGTGA
>galili
---------------------ATGAAGCTCATCCACATCTGGCTGCTCCTGCTGGTGGTTTTGCTCTGTGGGAAGAAACACCTGGGTGACAGGCTAGAGAAGAAGGCTTTTGACAAGGCCCCATGCCCTAGCTGTTCTCACCTGACTTTGAAGGTGGAATTCTCCTCAACGGTTGTGGAATCTGAATATATTGTGGCTTTCAATGGATACTTCACGGCCAAAGCTAGAAATTCATTTATTTCAAGTGCTCTGAAGAGCAGGGAAGGAGACAATTGGAGAATTATACCTCGGAACAACCCATCCAGTGACTACCCTAGTGACTTTGAGGTGATTCAGATAAAAGAAAAGCAGAAAGCTGGGCTACTCACACTTGAAGATCATCCGAACATCAAGCGGGTGACACCCCAGCGGAAAGTCTTTCGTTCCCTGAAGTACACTGAATCTGACCCC---ATCGTGCCCTGTAATGAAACCCGGTGGAGCCAGAAGTGGCAGTCGTCACGCCCCCTGCGAAGAGCCAGTCTCTCCCTGGGCTCTGGTTTCTGGCATGCCACAGGGAGACATTCAAGTCGACGATTGCTGAGGGCCATTCCTCGCCAGGTCGCCCAGACACTGCAAGCGGATGTGCTGTGGCAGATGGGATATACAGGTGCTAGTGTCAGGGTTGCTGTGTTTGACACTGGGCTGAGCGAGAAACACCCGCATTTCAAGAACGTGAAGGAAAGAACCAACTGGACCAATGAGCGGACTCTGGATGATGGGCTGGGCCACGGCACGTTCGTGGCAGGTGTGATTGCCAGCATGAGGGAGTGCCAAGGGTTTGCTCCAGATGCAGAGCTGCATATCTTCAGGGTCTTTACCAACAATCAGGTATCTTACACATCTTGGTTTTTGGATGCCTTCAACTATGCCATCCTGAAGAAGGTTGATGTGCTCAACCTCAGCATCGGTGGCCCCGACTTCATGGATCATCCATTTGTTGACAAGGTGTGGGAATTAACAGCTAACAACGTAATCATGGTATCTGCTATTGGCAATGATGGACCTCTTTATGGCACTCTGAATAACCCTGCTGATCAGATGGATGTGATTGGAGTGGGTGGCATTGACTTTGAAGATAACATCGCCCGCTTTTCTTCCAGGGGAATGACTACCTGGGAACTACCGGGAGGTTATGGTCGCGTGAAACCAGACATTGTCACCTACGGTGCCGGAGTGCGGGGTTCTGGTGTGAAAGGAGGCTGCCGGGCACTCTCAGGGACCAGTGTTGCTTCTCCAGTGGTCGCTGGGGCTGTCACCCTGCTAGTGAGCACAGTCCAGAACCGTGAGCTGGTAAACCCTGCCAGCATGAAGCAGGCCCTGATCGCATCGGCCCGGAGGCTTCCTGGTGTCAACATGTTCGAGCAAGGCCATGGCAAACTGGACCTGCTGAGGGCCTACCAGATCCTCAACAGCTACAAGCCACAGGCAAGC---------------------------------------TTGAGCCCCAGCTACATCGACCTGACCGAGTGTCCGTACATGTGGCCCTACTGCTCCCAGCCCATCTACTACGGAGGGATGCCCACAGTCGTCAATGTCACCATTCTCAATGGCATGGGGGTCACAGGAAGAATTGTGGATAAGCCTGAGTGGCGGCCCTACCTGCCACAGAATGGAGACAGTGTTGAAGTGGCCTTCTCTTACTCCTCCGTGCTGTGGCCTTGGTCTGGCTACCTGGCCATCTCCATTTCTGTGACCAAGAAGGCAGCTTCCTGGGAAGGCATTGCCCAAGGCCACGTCATGGTCACAGTGGCTTCTCCAGAAGAGGTGGAGTCAAAAAATGGTGCAGAACAGACTTCAACAGTAAAGCTCCCCATTAAAGTGAAGATAATTCCCACCCCTCCTCGGAGTAAAAGAGTCCTCTGGGATCAGTACCACAACCTCCGCTACCCACCTGGCTACTTTCCCAGGGACAACCTGCGGATGAAGAACGACCCACTGGACTGGAATGGCGATCACATCCACACGAACTTCAGGGAGATGTACCAGCACCTGCGGAGCATGGGCTACTTTGTGGAGGTCCTCGGCGCGCCCTTCACGTGTTTTGATGCCACTCAGTATGGCACTTTGCTGATGGTGGACAGTGAGGAAGAGTACTTCCCTGAGGAGATCACCAAGCTGAGGAGGGATGTGGACAATGGGCTCTCACTCGTCATCTTCAGTGACTGGTACAACACTTCTGTCATGAGAAAAGTGAAGTTTTATGATGAAAACACAAGGCAGTGGTGGATGCCGGACACCGGAGGAGCCAACATCCCAGCTCTGAATGAGCTGCTGTCTGTGTGGAACATGGGGTTCAGTGACGGCCTGTATGAAGGGGAGTTTGCACTGGCAAACCATGACATGTATTATGCATCCGGATGCAGCATTGCCAAGTTTCCAGAAGATGGCATAGTGATAACACAGACCTTTAAGGACCAAGGACTGGAGGTTTTAAAGCAAGAGACAGCAATAGTTGAGAATGTCCCTGTTTTGGGGCTTTATCAGATTCCAGTTGAGGGCGGAGGCCGAATTGTGCTCTATGGAGACTCCAATTGCTTGGATGACAGTCACCGGCAGAAGGACTGCTTTTGGCTTCTCGATGCTCTCCTTCAGTACACATCATATGGTGTGACCCCACCCAGCCTCAGCCATTCTGGGAACCGCCAGCGCCCACCCAATGGAGCTGGCTCAGCCCCTCCGGAGAGGATGGAAGGAAACCACCTTCATCGCTACTCCAAAGTTCTCGAAGCCCACTTGGGAGACCCGAAACCTCGGCCTCTTCCAGCCTGTCCACATTTGTCTTGGGCCAAACCTCAGCCTTTGAATGAGACAGCACCCAGCAATCTTTGGAAACATCAGAAGCTGCTCTCCATTGACCTGGACAAAGTGGTCCTACCCAACTTTCGATCGAATCGCCCTCAAGTGAGACCCTTGTCCCCTGGCGAAAGTGGTGCCTGGGACATTCCTGGAGGTATCATGCCAGGCCGCTACAACCAGGAGGTCGGGCAGACCATCCCTGTCTTCGCCTTCTTGGGAGCCATGGTGGCCCTGGCCTTCTTTGTGGTACAGATCAGCAAGGCCAAGAGCCGGCCAAAGCGGAGGAGGCCCAGGGCCAAGCGCCCACAGCTCACACAACAGGCCCACCCCCCAAGGACCCCGTCTGTGTGA
>surdaster
---------------------ATGAAGCTCGTCAACATCTGGCTTCTGCTGCTGGTGGTTTTGCTCTGTGGGAAAAAGCATCTGGGTGACAGGCTGGGGAAGAGAGCTTTTGAAAAGGCCCCCTGCCCCAGCTGTTCCCACCTGACTTTGAAGGTGGAATTCTCCTCAACTGTGGTGGAATATGAATATATCGTGGCTTTCAATGGATACTTCACAGCCAAAGCTAGAAACTCATTTATTTCAAGTGCTCTGAAAAGCAGTGAAGTGGACAACTGGAGAATAATACCTCGGAACAACCCATCCAGTGACTACCCTAGTGATTTTGAGGTGATTCAGATAAAAGAGAAGCAGAAGGCGGGGCTGCTCACACTTGAAGATCACCCAAACATCAAGCGAGTGACACCCCAGCGGAAAGTCTTTCGATCCTTGAAGTTTGCTGAATCCGACCCC---ATGGTGCCCTGTAATGAAACCCGGTGGAGCCAGAAGTGGCAGTCATCACGCCCCCTGAAAAGAGCCAGTCTCTCCCTGGGCTCTGGATTCTGGCATGCAACAGGAAGACATTCAAGTCGACGACTGCTGAGGGCCATTCCTCGCCAGGTTGCCCAGACATTGCAGGCGGATGTGCTGTGGCAGATGGGATACACAGGTGCTAATGTCAGAGTTGCTGTCTTTGATACTGGGCTCAGTGAGAAGCATCCACATTTCAAGAATGTGAAGGAGAGAACCAACTGGACCAATGAGCGGACCCTGGATGATGGGCTGGGCCATGGCACATTCGTTGCAGGTGTGATTGCCAGCATGAGGGAGTGCCAAGGATTTGCCCCAGATGCAGAGCTGCACATCTTCAGGGTCTTTACCAACAATCAGGTGTCTTACACATCTTGGTTTCTGGATGCCTTCAACTATGCCATCCTAAAGAAGATTGACGTTCTAAACCTCAGCATCGGCGGGCCCGACTTCATGGATCATCCCTTTGTTGACAAGGTGTGGGAGTTAACAGCTAACAATGTAATCATGGTTTCTGCTATTGGCAATGACGGACCTCTCTATGGCACTCTGAATAACCCTGCTGATCAGATGGATGTGATTGGAGTGGGTGGCATTGACTTTGAAGATAACATCGCCCGCTTTTCTTCCAGGGGAATGACTACCTGGGAACTACCAGGAGGCTATGGTCGTGTGAAGCCTGACATCGTCACCTATGGTGCTGGAGTGCGGGGTTCCGGTGTGAAAGGGGGCTGCCGGGCCCTCTCAGGGACCAGTGTCGCTTCCCCAGTGGTCGCTGGAGCTGTCACCTTGTTAGTAAGCACAGTACAGAAGCGGGAGCTGGTGAATCCTGCCAGTGTGAAGCAAGCTTTGATAGCATCTGCTCGGAGGCTTCCTGGTGTCAACATGTTTGAGCAAGGCCATGGCAAGTTGGATCTGCTTCGAGCCTATCAGATCCTCAGCAGCTATAAGCCCCAGGCAAGC---------------------------------------CTGAGTCCCAGCTACATCGACCTGACTGAGTGTCCCTACATGTGGCCCTACTGCTCCCAGCCCATCTACTATGGAGGAATGCCAACAATCGTTAATGTCACCATCCTCAATGGCATGGGAGTCACAGGAAGAATTGTGGATAAGCCTGAGTGGCGACCCTATTTACCACAGAATGGAGACAACATTGAAGTGGCCTTCTCCTACTCCTCCGTGTTGTGGCCTTGGTCAGGTTACCTTGCCATCTCCATTTCTGTGACCAAGAAGGCAGCTTCCTGGGAAGGCATCGCGCAGGGTCATATCATGATTACAGTGGCTTCCCCAGCAGAGACGGAATTAAGCAGCGGTGCCGAGCACACTTCCACAGTGAAGCTTCCGGTCAAGGTGAAAATCATCCCCACCCCTCCTCGGAGCAAGAGAGTCCTCTGGGACCAGTACCACAACCTCCGATACCCTCCCGGCTACTTCCCCAGGGACAACTTGCGGATGAAGAATGATCCTTTAGACTGGAATGGTGACCACGTCCACACCAACTTCAGGGACATGTACCAGCATCTGCGCAGCATGGGCTACTTCGTGGAGGTGCTCGGTGCCCCGTTCACGTGCTTTGACGCCACGCAGTACGGCACCTTGCTCATGGTGGACAGTGAGGAAGAGTACTTCCCTGAGGAGATTGCCAAGCTGAGGAGGGACGTAGACAATGGCCTCTCCCTTGTCATCTTCAGTGACTGGTACAACACTTCTGTTATGAGAAAAGTGAAGTTTTACGATGAAAACACAAGGCAGTGGTGGATGCCAGATACCGGAGGAGCCAACATCCCAGCTCTGAATGAGCTGCTGTCTGTGTGGAACATGGGGTTCAGCGACGGCCTGTATGAAGGAGAGTTTGCCCTGGCAAACCATGACATGTACTATGCGTCGGGGTGCAGCATCGCCAGGTTTCCAGAAGATGGAGTCGTGATCACACAGACTTTCAAGGACCAAGGATTGGAGGTCTTGAAGCAAGAGACGGCAGTTGTTGAAAATGTTCCCATTTTGGGGCTTTATCAGATCCCGTCTGAAGGCGGAGGTCGGATCGTGCTGTATGGAGACTCCAACTGTCTGGATGACAGTCACAGACAGAAGGACTGCTTTTGGCTTCTGGATGCACTCCTTCAATACACATCATATGGTGTGACCCCTCCCAGCCTCAGCCATTCAGGGAACCGGCAGCGCCCACCCAGCGGAGCTGGCTTGGCCCCTCCTGAAAGGATGGAAGGAAACCACCTTCATCGGTACTCCAAGGTTCTTGAGGCCCACTTGGGAGACCCAAAACCTCGGCCCCTTCCAGCCTGTCCACACTTGTCATGGGCCAAGCCACAGCCTTTGAATGAGACGGCGCCCAGTAATCTTTGGAAACATCAGAAGCTGCTCTCCATTGACCTGGACAAAGTAGTGTTACCCAACTTTCGATCCAATCGCCCTCAAGTGAGACCTTTGTCCCCTGGAGAAAGTGGTGCCTGGGACATTCCTGGAGGGATCATGCCTGGCCGCTACAACCAGGAGGTGGGCCAGACCATCCCTGTCTTTGCCTTCCTCGGAGCCATGGTAGCCCTGGCCTTCTTCGTGGTACAGATCAGCAAGGCCAAGAGCCGGCCGAAGCGGAGGAGACCCAGGGCGAAACGTCCACAACTTGCACAGCAGGCCCACCCCACAAGGACCCCATCAGTGTGA
>musculus
---------------------ATGAAGCTCGTCAGCACCTGGCTTCTTGTGCTGGTGGTTTTGCTCTGTGGGAAACGGCACCTGGGCGACAGGCTGGGGACGAGAGCTTTGGAAAAGGCCCCGTGCCCCAGCTGCTCCCACCTGACTTTGAAGGTGGAATTCTCTTCAACTGTGGTGGAGTACGAATATATTGTGGCTTTCAACGGATACTTCACAGCCAAAGCTAGAAACTCATTTATTTCAAGTGCTCTGAAAAGCAGTGAAGTGGAAAACTGGAGAATAATACCTCGGAACAACCCATCCAGTGACTACCCTAGTGATTTTGAGGTGATTCAGATAAAAGAGAAGCAGAAGGCGGGGCTGCTCACACTTGAAGATCACCCCAACATCAAGCGGGTGACACCCCAGCGGAAAGTCTTTCGTTCCCTCAAGTTTGCTGAATCCAACCCC---ATCGTGCCCTGTAATGAAACCCGGTGGAGCCAGAAGTGGCAGTCATCACGTCCCCTGAAAAGAGCCAGTCTCTCCCTGGGCTCTGGATTCTGGCATGCAACAGGAAGACATTCAAGTCGGCGATTGCTGAGAGCCATTCCTCGCCAGGTCGCCCAGACACTGCAGGCAGATGTGCTGTGGCAGATGGGATACACAGGTGCTAATGTCAGAGTTGCTGTTTTTGATACTGGGCTCAGTGAGAAGCATCCGCATTTTAAGAATGTGAAGGAGAGAACCAACTGGACCAATGAGCGGACCCTGGATGATGGGCTAGGCCATGGCACATTCGTTGCAGGTGTGATTGCCAGCATGAGGGAGTGCCAAGGATTTGCTCCAGATGCAGAGCTGCACATCTTCAGGGTCTTTACCAACAATCAGGTGTCTTACACATCTTGGTTTCTGGATGCCTTCAACTATGCCATCCTAAAGAAGATGGACGTTCTCAACCTTAGCATCGGTGGGCCCGACTTCATGGATCATCCGTTTGTTGACAAGGTGTGGGAATTAACAGCTAACAATGTAATTATGGTTTCTGCTATTGGCAATGATGGACCTCTCTATGGCACTCTGAATAACCCTGCTGATCAGATGGATGTGATTGGAGTGGGTGGCATTGACTTTGAAGATAACATCGCTCGCTTTTCTTCCAGGGGAATGACTACCTGGGAATTACCAGGAGGCTATGGTCGTGTGAAGCCTGACATTGTCACCTATGGTGCTGGAGTGCGGGGTTCCGGTGTGAAAGGGGGCTGCCGTGCACTCTCAGGGACCAGTGTCGCTTCCCCAGTGGTCGCTGGGGCCGTCACCTTGTTAGTAAGCACAGTACAGAAGCGGGAGCTGGTGAATCCTGCCAGTGTGAAGCAAGCTTTGATAGCGTCAGCCCGGAGACTTCCTGGGGTCAACATGTTCGAGCAAGGTCATGGCAAGTTGGATCTGCTGCGAGCTTATCAGATCCTCAGCAGCTATAAACCGCAGGCAAGC---------------------------------------CTGAGTCCTAGCTACATCGACCTGACTGAGTGTCCCTACATGTGGCCCTACTGCTCCCAGCCTATCTACTATGGAGGAATGCCAACAATCGTTAATGTCACCATCCTCAATGGCATGGGCGTCACAGGAAGAATTGTGGATAAGCCTGAGTGGCGACCCTATTTACCACAGAATGGAGACAACATTGAAGTGGCCTTCTCCTACTCCTCAGTGTTGTGGCCCTGGTCAGGTTACCTTGCCATCTCCATTTCTGTGACCAAGAAGGCAGCTTCCTGGGAAGGCATCGCTCAGGGCCACATCATGATCACAGTGGCGTCCCCAGCAGAGACAGAGTTACACAGTGGTGCGGAGCACACTTCCACCGTGAAGCTGCCCATCAAGGTGAAGATCATTCCCACCCCTCCTCGGAGCAAGAGAGTCCTCTGGGACCAGTACCACAACCTCCGCTACCCACCTGGCTACTTCCCCAGGGACAACTTGCGGATGAAGAATGACCCTTTAGACTGGAATGGCGACCACGTCCACACCAACTTCAGGGACATGTACCAGCATCTGCGCAGCATGGGCTACTTCGTGGAGGTGCTCGGCGCCCCATTCACATGTTTTGACGCCACACAGTATGGCACTTTGCTGCTGGTGGACAGTGAGGAAGAGTACTTCCCTGAGGAGATTGCTAAGCTGAGGAGGGATGTGGACAATGGCCTTTCCCTCGTCATCTTCAGTGACTGGTACAACACTTCTGTTATGAGAAAAGTGAAGTTTTATGATGAAAACACCAGGCAGTGGTGGATGCCAGACACCGGAGGAGCGAACATCCCAGCTCTGAATGAGCTGCTGTCTGTGTGGAACATGGGGTTCAGTGACGGCCTATATGAAGGGGAGTTTGTCCTGGCAAACCATGACATGTACTATGCGTCGGGGTGCAGCATCGCCAAGTTTCCAGAAGATGGCGTCGTGATCACACAGACTTTCAAGGACCAAGGATTGGAGGTCTTAAAACAAGAGACAGCAGTTGTGGAAAATGTTCCCATTTTGGGGCTTTATCAGATTCCATCTGAAGGTGGAGGCCGGATCGTGCTGTATGGAGACTCCAACTGCTTGGATGACAGTCACAGACAGAAGGACTGCTTTTGGCTTCTGGATGCGCTCCTTCAGTACACATCCTATGGCGTGACCCCTCCCAGCCTCAGCCATTCAGGGAACCGGCAGCGCCCACCTAGCGGAGCCGGCTTGGCCCCTCCTGAAAGGATGGAAGGAAACCACCTCCATCGGTACTCCAAAGTTCTTGAAGCCCACTTGGGAGACCCGAAACCTCGGCCCCTGCCAGCCTGTCCACATTTGTCATGGGCCAAGCCACAGCCTTTGAATGAGACGGCACCCAGTAATCTTTGGAAACATCAGAAGCTGCTCTCCATTGACCTGGACAAAGTAGTGTTACCCAACTTTCGATCCAATCGCCCTCAAGTGAGACCTTTGTCCCCTGGAGAGAGTGGTGCCTGGGACATTCCTGGAGGGATCATGCCTGGCCGCTACAACCAGGAGGTGGGACAGACCATCCCCGTCTTCGCCTTCCTCGGAGCCATGGTGGCCCTGGCCTTCTTTGTGGTACAGATCAGCAAGGCCAAGAGCCGGCCGAAGCGGAGGAGGCCCAGGGCAAAGCGTCCACAACTTGCACAGCAGGCCCACCCTGCAAGGACCCCATCAGTGTGA
>pahari
---------------------ATGAAGCCCGTCAGCATCTGGCTTCTTCTGCTGGTGGTTTTGCTCTGTGGGAAAAGGCATCTGGGTGACAGGCTGGGGAAGAGAGCTTTTGAAAAGGCCCCATGCCCCAGCTGCTCCCACCTGACTTTGAAGGTGGAATTCTCTTCAACGGTGGTGGAATATGAATATATTGTGGCTTTCAACGGATACTTCACAGCCAAAGCTAGAAACTCATTTATTTCAAGTGCTCTGAAAAGCAGTGAAGTGGGAAACTGGAGAATAATACCTCGGAACAACCCATCCAGTGACTACCCAAGTGATTTTGAGGTGATTCAGATAAAAGAGAAGCAGAAGGCAGGGCTGCTCACACTTGAAGATCACCCCAACATCAAACGGGTGACACCCCAGCGGAAAGTCTTTCGTTCCCTGAAGTTTGCTGAATCCAACCCC---ATTGTGCCCTGTAATGAAACCCGGTGGAGCCAGAAGTGGCAGTCATCACGCCCCCTGAAAAGAGCCAGTCTCTCCCTGGGCTCTGGATTCTGGCATGCAACAGGAAGACATTCAAGTCGGCGATTGCTGAGAGCCATTCCTCGCCAGGTTGCCCAGACATTGCAGGCAGATGTGCTGTGGCAGATGGGATACACAGGTGCTAATGTCAGAGTTGCTGTATTTGATACTGGGCTCAGTGAGAAGCATCCGCATTTCAAGAATGTAAAGGAAAGAACCAACTGGACCAATGAGCGGACCCTGGATGATGGGCTAGGCCATGGCACATTCGTTGCAGGTGTGATTGCCAGCATGAGGGAGTGCCAAGGATTTGCCCCAGATGCAGAGCTGCACATCTTCAGGGTCTTTACCAACAATCAGGTGTCTTACACATCTTGGTTTCTGGATGCCTTCAACTATGCCATCCTAAAGAAGATCGACGTTCTTAACCTTAGCATTGGCGGGCCCGACTTCATGGATCATCCGTTTGTTGACAAGGTGTGGGAATTAACAGCTAACAATGTAATCATGGTTTCTGCTATTGGCAATGATGGACCTCTCTATGGCACTCTGAATAACCCTGCTGATCAGATGGATGTGATTGGAGTGGGTGGCATTGACTTTGAAGATAACATCGCCCGCTTTTCTTCCAGGGGAATGACTACCTGGGAATTACCAGGAGGCTATGGTCGTGTGAAGCCTGACATTGTCACCTATGGTGCTGGAGTACGGGGTTCCGGTGTGAAAGGGGGCTGCCGTGCACTCTCAGGGACCAGTGTCGCTTCCCCAGTGGTTGCTGGGGCCGTCACCTTACTAGTAAGCACAGTACAGAAGCGGGAGCTGGTGAATCCTGCCAGTGTGAAGCAAGCTTTGATAGCATCAGCTCGGAGACTTCCTGGGGTCAACATGTTTGAGCAAGGCCATGGCAAGTTGGATCTGCTGCGAGCCTATCAGATCCTCAGCAGCTACAAACCGCAGGCAAGC---------------------------------------CTGAGTCCTAGCTACATCGACCTGACTGAGTGTCCCTACATGTGGCCCTACTGCTCTCAGCCTATCTACTATGGAGGAATGCCAACAATCGTTAATGTCACCATCCTCAATGGCATGGGAGTCACAGGAAGAATTGTGGATAAGCCTGAGTGGCGACCCTATTTACCACAGAATGGAGACAACATTGAAGTGGCCTTCTCCTACTCCTCAGTGTTGTGGCCCTGGTCAGGTTACCTTGCCATCTCCATTTCTGTGACCAAGAAGGCAGCTTCCTGGGAAGGCATCGCTCAGGGCCACATCATGATCACAGTGGCTTCTCCAGCAGAGACGGAATTAAACAGTGGTGCGGAGCACACGTCCACGGTGAAGCTTCCCATCAAGGTGAAGATCATTCCCACCCCTCCTCGGAGCAAGAGAGTCCTCTGGGACCAGTACCACAACCTCCGCTACCCACCTGGCTACTTCCCCAGGGACAACTTGCGGATGAAGAATGACCCTTTAGACTGGAATGGTGACCACGTCCACACCAACTTCAGGGACATGTACCAGCATCTGCGCAGCATGGGCTACTTTGTGGAGGTGCTTGGTGCCCCATTCACATGCTTTGACGCCACGCAGTATGGCACTTTGCTTATGGTGGACAGTGAGGAAGAGTACTTCCCTGAGGAGATTGCTAAGCTGAGGAGGGATGTGGACAATGGCCTTTCCCTTGTCATCTTCAGTGACTGGTACAACACTTCTGTTATGAGAAAAGTGAAGTTTTATGATGAAAACACGAGGCAGTGGTGGATGCCAGACACCGGAGGAGCAAACATCCCAGCTCTGAATGAACTGCTGTCTGTGTGGAACATGGGGTTCAGTGACGGCCTATATGAAGGGGAGTTTGTCCTGGCAAACCATGACATGTACTATGCGTCAGGGTGCAGCATCGCCAAGTTTCCAGAAGATGGTGTAGTGATCACACAGACTTTCAAGGACCAAGGATTGGAGGTCTTAAAACAAGAGACAGCAGTTGTTGAAAATGTTCCCATTTTGGGGCTTTATCAGATTCCATCTGAAGGTGGAGGCCGGATCGTGCTGTATGGAGACTCCAACTGCTTGGATGACAGTCACAGACAGAAGGACTGCTTTTGGCTTCTGGATGCGCTCCTTCAATACACATCATATGGCGTGACCCCTCCCAGCCTCAGCCATTCAGGGAACCGGCAGCGTCCACCTAGCGGAGCCGGCTTGGCCCCTCCTGAAAGGATGGAAGGAAACCACCTTCATCGGTACTCCAAAGTTCTTGAAGCCCACTTGGGAGACCCGAAACCTCGGCCCCTTCCAGCCTGTCCACATTTGTCATGGGCCAAGCCACAGCCTTTGAATGAGACAGCGCCCAGTAATCTTTGGAAACATCAGAAGCTGCTCTCCATTGACCTGGACAAAGTAGTGTTACCCAACTTTCGATCCAATCGCCCTCAAGTGAGACCTTTGTCCCCTGGAGAGAGTGGTGCCTGGGATATTCCTGGAGGGATCATGCCTGGCCGCTACAACCAAGAGGTGGGACAGACCATCCCCGTCTTTGCCTTCCTCGGAGCCATGGTGGCCCTGGCCTTCTTTGTGGTACAGATCAGCAAGGCCAAGAGCCGGCCGAAGCGGAGGAGGCCCAGGGCAAAGCGTCCACAACTTGCACAGCAGGCCCACCCTGCAAGGACCCCATCAGTGTGA
>norvegic
---------------------ATGAAGCTCGTCAACATCTGGCTTCTTCTGCTGGTGGTTTTGCTCTGTGGGAAAAAGCATCTGGGTGACAGGCTGGGGAAGAAAGCTTTTGAAAAGGCCCCATGCCCCAGCTGTTCCCACCTGACTTTGAAGGTGGAATTCTCCTCAACTGTGGTGGAATATGAATATATTGTGGCTTTCAACGGATACTTCACAGCCAAAGCTAGAAACTCATTTATTTCAAGTGCTCTAAAAAGCAGTGAAGTGGACAACTGGAGAATAATACCTCGGAACAACCCATCTAGTGACTACCCTAGTGATTTTGAGGTGATTCAGATAAAAGAGAAGCAGAAGGCGGGGCTGCTCACACTTGAAGATCACCCAAACATCAAGCGGGTGACACCCCAGCGGAAAGTCTTTCGTTCCCTGAAGTTTGCTGAATCCGACCCC---ATTGTGCCCTGTAATGAGACCCGGTGGAGCCAGAAGTGGCAGTCATCACGTCCCCTGAAAAGAGCCAGTCTCTCCCTGGGCTCTGGATTCTGGCATGCAACAGGAAGGCATTCAAGTCGACGATTGCTGAGAGCCATTCCTCGCCAGGTTGCCCAGACATTGCAGGCAGATGTGCTTTGGCAGATGGGATACACAGGTGCTAATGTCAGGGTTGCTGTTTTTGATACTGGGCTCAGTGAGAAGCATCCACATTTCAAGAATGTGAAGGAAAGAACCAACTGGACCAATGAGCGGACCCTGGACGATGGGCTGGGCCATGGCACATTCGTTGCAGGTGTGATTGCCAGCATGAGAGAGTGCCAAGGATTTGCCCCAGATGCAGAGCTGCACATCTTCAGGGTCTTTACCAACAATCAGGTGTCTTACACGTCTTGGTTTTTGGATGCCTTCAACTATGCCATCCTAAAGAAGATTGACGTTCTGAACCTTAGCATCGGCGGGCCTGACTTCATGGATCACCCCTTTGTTGACAAGGTATGGGAATTAACAGCGAACAATGTAATCATGGTTTCTGCTATTGGCAATGATGGACCTCTCTATGGCACTCTGAATAACCCTGCTGATCAGATGGATGTGATTGGAGTGGGTGGCATTGACTTTGAAGACAACATCGCCCGCTTCTCTTCCAGGGGAATGACTACCTGGGAACTACCGGGAGGCTATGGTCGTGTGAAGCCTGACATTGTCACCTATGGTGCTGGAGTGCGGGGTTCTGGTGTGAAAGGGGGCTGCCGTGCACTCTCAGGGACCAGTGTCGCCTCCCCAGTGGTTGCTGGGGCTGTCACCTTGTTAGTAAGCACAGTACAGAAGCGGGAGCTAGTGAATCCTGCCAGTGTGAAGCAAGCTTTGATAGCATCAGCCCGGAGACTTCCTGGTGTCAACATGTTTGAGCAAGGCCATGGCAAGTTGGATCTACTGCGAGCCTATCAGATCCTCAGCAGCTATAAACCGCAGGCGAGC---------------------------------------CTGAGTCCTAGCTACATCGACCTGACTGAGTGTCCCTACATGTGGCCCTACTGCTCCCAGCCCATCTACTATGGAGGAATGCCAACAATTGTTAATGTCACCATCCTCAATGGCATGGGAGTTACAGGAAGAATTGTGGATAAGCCTGAGTGGCGACCCTATTTACCACAGAATGGAGACAACATTGAAGTGGCCTTCTCCTACTCCTCAGTGTTGTGGCCTTGGTCAGGTTACCTTGCCATCTCCATTTCTGTGACCAAGAAGGCAGCTTCCTGGGAAGGCATCGCGCAGGGCCACATCATGATCACAGTGGCTTCCCCAGCAGAGACGGAATTAAAAAATGGTGCCGAGCATACTTCCACAGTGAAGCTGCCCATCAAGGTGAAGATCATTCCCACCCCTCCTCGGAGCAAGAGAGTCCTCTGGGACCAGTACCACAACCTCCGCTACCCACCCGGCTACTTCCCCAGGGACAACTTGCGGATGAAGAATGATCCTTTAGACTGGAATGGCGACCACGTCCACACCAACTTCAGGGACATGTACCAGCATCTGCGCAGCATGGGCTACTTTGTGGAGGTGCTTGGTGCCCCATTCACATGCTTTGACGCCACGCAGTACGGCACTCTGCTTATGGTGGACAGTGAGGAAGAGTACTTCCCTGAGGAGATTGCTAAGCTGAGGAGGGACGTGGACAATGGCCTTTCCCTTGTCGTCTTCAGTGACTGGTACAACACTTCTGTTATGAGAAAAGTGAAGTTTTACGATGAAAACACAAGGCAGTGGTGGATGCCAGATACTGGAGGAGCCAACGTCCCAGCTCTAAACGAGCTGCTGTCTGTGTGGAACATGGGGTTCAGTGACGGCCTGTATGAAGGGGAGTTTGCCCTGGCAAACCACGACATGTACTATGCATCGGGGTGCAGCATTGCCAGGTTTCCAGAAGATGGTGTGGTGATCACACAGACTTTCAAGGACCAAGGATTGGAAGTCTTAAAACAAGAGACAGCAGTTGTCGACAATGTCCCCATTCTGGGGCTTTATCAGATTCCAGCTGAAGGTGGAGGCCGGATTGTGCTGTATGGAGACTCCAACTGCTTGGATGACAGTCACAGACAGAAGGACTGCTTTTGGCTTCTGGATGCACTCCTTCAGTACACATCCTATGGTGTGACCCCTCCCAGCCTCAGCCATTCAGGGAACCGGCAGCGCCCACCCAGCGGGGCTGGCTTGGCCCCTCCTGAAAGGATGGAAGGAAACCACCTTCATCGCTACTCCAAAGTTCTTGAGGCCCACTTGGGAGACCCGAAACCTCGGCCCCTTCCAGCCTGTCCACACTTGTCGTGGGCCAAGCCACAGCCTTTGAATGAGACGGCGCCCAGTAATCTTTGGAAACACCAGAAGCTGCTCTCCATTGACCTGGACAAAGTAGTGTTACCCAACTTTCGCTCAAATCGCCCTCAAGTGAGACCTTTGTCCCCTGGAGAAAGTGGTGCCTGGGACATTCCTGGAGGGATCATGCCTGGCCGCTACAACCAGGAAGTAGGCCAGACCATCCCTGTTTTTGCCTTCCTTGGAGCCATGGTGGCCCTGGCCTTCTTCGTGGTACAGATCAGTAAGGCCAAGAGCCGGCCGAAGCGGAGGAGGCCCAGGGCAAAGCGTCCACAACTTGCACAGCAGGCCCACCCTGCAAGGACCCCGTCAGTGTGA
>bairdii
------ATGGCTCATCAGACCATGAAGCTCATCAACATCTGGCTTCTTCTGCTGGTGGTTTTGCTGTGTGGGAAGAAGCATCTGGGTGACAGGCTGGGGAAGAGAGCCTTTGAAAAGGCCCCATGCCCTAGCTGTTCCCACCTGACTTTGAAGGTGGAATTCTCCTCAACTGTGGTGGAATATGAATATATTGTGGCTTTCAACGGATACTTCACAGCCAAAGCTAGAAACTCATTTATTTCAAGTGCTCTGAAAAGCAGTGAAGTGGACAACTGGAGAATTATACCTCGGAACAACCCATCCAGTGACTACCCTAGTGATTTTGAGGTGATTCAGATCAAAGAGAAGCAGAAGGCCGGGCTGCTCACACTTGAGGATCATCCAAACATCAAGCGAGTAACACCTCAGCGGAAAGTCTTTCGTTCCCTGAAGTCTGCTGAGTCTGACCCC---ATTGTGCCATGTAATGAAACCCGGTGGAGTCAGAAATGGCAGTCATCACGACCCCTGAGAAGAGCCAGCCTCTCCCTGGGCTCTGGATTCTGGCATGCCACAGGAAGACATTCAAGTCGGCGATTGCTAAGAGCCATTCCTCGGCAGGTTGCCCAGACATTGCAGGCAGATGTGCTGTGGCAGATGGGATACACAGGTGCTAATGTCAGGGTTGCTGTTTTTGATACTGGGCTCAGTGAGAAGCATCCACACTTCAAGAATGTGAAGGAGAGAACCAACTGGACCAATGAGCGGACCCTGGATGATGGGCTGGGCCATGGCACATTTGTCGCCGGTGTGATTGCCAGCATGAGGGAGTGCCAGGGATTTGCCCCAGATGCAGAGCTGCACATCTTCAGGGTCTTTACCAACAATCAGGTGTCTTACACATCTTGGTTTTTGGACGCCTTCAACTATGCCATCCTAAAGAAGATTGACGTTCTAAACCTTAGCATCGGCGGGCCTGACTTCATGGATCATCCCTTTGTTGACAAGGTGTGGGAATTAACAGCTAACAATGTGATCATGGTTTCTGCTATCGGCAATGATGGACCTCTTTATGGCACTCTGAATAACCCTGCTGATCAGATGGATGTGATTGGAGTGGGTGGCATTGACTTTGAAGATAACATCGCCCGCTTTTCTTCCAGGGGAATGACTACCTGGGAACTACCAGGAGGCTATGGTCGTGTGAAACCTGACATTGTCACCTATGGTGCCGGAGTGCGGGGTTCCGGTGTGAAAGGGGGCTGCCGGGCACTCTCGGGGACCAGTGTCGCTTCTCCAGTGGTTGCTGGGGCTGTCACCTTGTTAGTAAGCACAGTGCAGAAGCGGGAGCTGGTAAATCCTGCCAGTGTGAAACAAGCCCTGATTGCATCAGCCCGGAGGCTTCCTGGTGTCAACATGTTTGAGCAAGGCCATGGCAAGCTGGATCTGCTGCGAGCCTATCAGATCCTCAGCAGCTATAAACCACAGGCGAGC---------------------------------------TTGAGTCCTAGCTACATCGACCTGACTGAGTGTCCCTACATGTGGCCCTACTGCTCCCAGCCCATCTACTATGGAGGAATGCCAACAATCGTTAATGTCACCATCCTCAATGGCATGGGAGTCACAGGAAGAATTGTGGATAAGCCTGAGTGGCGGCCCTACTTACCACAGAATGGAGACAACATTGAAGTAGCCTTCTCCTACTCCTCGGTGTTATGGCCTTGGTCAGGCTACCTGGCCATCTCCATTTCTGTGACCAAGAAGGCAGCTTCCTGGGAAGGCATCGCGCAGGGCCACATCATGATCACGGTGGCTTCCCCAGCAGAGATGGAATCAAAAAATGGTGCTGAGCATACTTCCACAGTGAAGCTTCCCATTAAGGTGAAGATCATTCCCACCCCTCCTCGGAGCAAGAGAGTCCTCTGGGACCAGTATCACAACCTCCGCTACCCTCCAGGCTACTTCCCCAGGGACAACTTGCGGATGAAGAATGATCCTTTAGACTGGAATGGCGACCATGTCCACACCAACTTCAGGGACATGTACCAGCATCTGCGCAGCATGGGCTACTTCGTGGAGGTGCTCGGTGCCCCATTTACATGCTTTGATGCCACACAGTATGGCACTTTGCTTATGGTGGACAGTGAAGAAGAGTACTTCCCTGAGGAGATCGCCAAGCTGAGGAGGGACGTGGACAATGGCCTTTCCCTTGTCGTCTTCAGTGACTGGTACAATACGTCGGTCATGAGGAAAGTGAAGTTTTACGACGAGAACACGAGGCAGTGGTGGATGCCAGATACTGGAGGAGCCAACATCCCAGCTCTGAATGAGCTGCTATCTGTGTGGAACATGGGGTTCAGTGACGGCCTTTATGAAGGGGAGTTTGCCCTGGCAAACCATGACATGTATTATGCGTCGGGGTGCAGCATCGCCAAGTTTCCAGAAGATGGTGTCGTGATCACACAGACTTTCAAGGACCAAGGATTGGAGGTCTTAAAACAAGAGACAGCAGTTGTTGAAAATGTTCCCATTCTGGGGCTCTATCAGATTCCTGCTGAGGGTGGAGGCCGGATCGTGTTGTATGGAGACTCCAATTGCCTGGATGACAGTCACAGACAGAAGGACTGCTTTTGGCTTCTGGATGCGCTCCTTCAGTACACATCATATGGCGTGACCCCTCCCAGCCTTAGCCATTCAGGGAACCGGCAGCGCCCACCCAGCGGAGCTGGCTTGGCCCCTCCTGAAAGGATGGAAGGAAACCACCTTCATCGCTACTCCAAGGTTCTTGAGGCCCACTTGGGAGACCCGAAACCTCGGCCTCTTCCAGCCTGTCCACACTTGTCATGGGCCAAGCCACAGCCTTTGAATGAGACTGCGCCCAGTAATCTTTGGAAACATCAGAAGCTGCTCTCCATTGACCTGGACAAAGTAGTGTTACCCAACTTTCGATCGAATCGCCCTCAAGTGAGACCTTTGTCCCCTGGAGAAAGTGGTGCCTGGGACATTCCTGGAGGGATCATGCCTGGCCGCTACAACCAAGAGGTGGGCCAGACCATCCCTGTCTTTGCCTTCCTTGGAGCCATGGTGGCCCTGGCCTTCTTTGTGGTACAGATCAGCAAAGCCAAAAGCCGGCCAAAGCGGAGGAGGCCCAGAGCAAAGCGACCACAGCTTGCACAGCAGACCCACCCACCAAGGACCCCGTCAGTGTGA
>ochrogast
---------------------ATGAAGCTCATCAACATCTGGCTTCTTCTGCTGGTGGTTTTGCTCTGCGGGAAGAAGCATCTTGGTGATAGGCTGGGGAAAAAAGCTTTTGAAAAGGCCCCATGCCTTAGCTGTTCCCACCTGACTTTGAAGGTGGAATTCTCCTCAACTGTGGTGGAATATGAATATATTGTGGCTTTCAACGGGTACTTCACAGCCAAAGCTAGAAACTCATTTATTTCAAGCGCTCTGAAAAGCAGTGAAGTAGACAACTGGAGAATTATACCTCGGAACAACCCATCCAGTGACTACCCTAGTGATTTTGAGGTGATTCAGATAAAAGAGAAACAGAAGGCTGGGCTGCTCACACTTGAAGATCATCCAAACATCAAGCGGGTGACCCCTCAGCGGAAAGTCTTTCGTTCCCTGAAGTTTGCTGAATCCGACCCC---ATTGTGCCATGTAATGAAACCCGATGGAGCCAGAAGTGGCAGTCATCACGGCCCCTGAAAAGAGCCAGTCTCTCCCTGGGCTCTGGATTCTGGCATGCAACAGGAAGACATTCAAGTCGACGATTGCTGAGAGCCATTCCTCGACAGGTTGCACAGACATTGCAGGCAGATGTGCTGTGGCAGATGGGATACACAGGTGCTAATGTCAGGGTTGCTGTTTTTGATACTGGGCTCAGTGAGAAGCATCCACACTTCAAGAATGTGAAGGAGAGAACCAACTGGACCAATGAGCGGACCCTGGATGATGGGCTGGGTCATGGCACATTTGTTGCAGGTGTGATTGCCAGCATGAGGGAGTGCCAGGGATTTGCCCCAGATGCAGAGCTGCACATCTTCAGAGTCTTTACCAACACTCAGGTGTCTTACACATCTTGGTTTTTGGACGCCTTCAACTATGCCATCCTAAAGAAGATTGACGTTCTAAACCTTAGCATCGGCGGTCCTGACTTCATGGATCATCCCTTTGTTGATAAGGTATGGGAATTAACAGCTAACAATGTAATCATGGTTTCTGCTATCGGCAATGATGGGCCTCTTTATGGCACTCTGAATAACCCTGCTGATCAGATGGATGTGATTGGAGTGGGTGGCATTGACTTTGAAGATAACATCGCCCGCTTTTCTTCCAGGGGAATGACTACCTGGGAACTACCAGGAGGCTATGGTCGTGTGAAACCTGACATTGTCACCTATGGTGCCGGAGTGCGGGGTTCCGGTGTGAAAGGGGGCTGCCGGGCACTCTCGGGGACCAGTGTCGCTTCCCCAGTCGTTGCTGGGGCTGTCACCTTGTTAGTAAGCACAGTGCAGAATCGGGAGCTAGTGAATCCTGCCAGTGTGAAACAAGCCCTGATTGCATCAGCCCGGAGGCTTCCTGGTGTCAACATGTTTGAGCAAGGCCATGGCAAGCTGGATCTGCTGCGAGCCTATCAGATCCTCAGCAGCTACAAACCACAGGCAAGC---------------------------------------TTGAGTCCTAGTTACATCGACCTGACTGAGTGTCCCTACATGTGGCCCTACTGCTCCCAGCCCATCTACTATGGAGGAATGCCAACAATCGTTAATGTCACCATCCTCAATGGCATGGGAGTCACAGGAAGAATTGTGGATAAGCCTGAGTGGCGGCCCTATTTACCACAGAATGGAGACAACATTGAAGTGGCCTTCTCCTATTCCTCTGTGTTATGGCCTTGGTCAGGCTACCTGGCCATCTCCATTTCTGTGACCAAGAAGGCAGCTTCGTGGGAAGGCATCGCACAGGGCCACATCATGATCACAGTGGCTTCTCCAGCAGAGATAGAATCAAAAAATGGTGCCGAGCATACTTCCTCAGTGAAGCTTCCAGTTAAGGTGAAGATCATTCCCACCCCTCCTCGGAGCAAGAGAGTCCTCTGGGACCAGTATCACAACCTCCGCTACCCGCCAGGCTACTTCCCCAGGGACAACTTGCGGATGAAGAATGACCCTTTAGACTGGAATGGTGACCATGTCCACACCAACTTCAGGGACATGTACCAGCATCTGCGCAGCATGGGTTACTTCGTGGAGGTGCTCGGGGCCCCATTCACGTGCTTTGACGCTACACAGTACGGCACTTTGCTTATGGTGGACAGTGAGGAAGAGTACTTCCCTGAGGAGATTACCAAGCTGAGGAGGGACGTGGACAACGGCCTCTCCCTTGTCATCTTCAGTGACTGGTACAACACTTCTGTTATGAGAAAAGTGAAGTTTTACGATGAGAACACAAGGCAGTGGTGGATGCCAGATACTGGAGGAGCCAACATCCCAGCTCTGAACGAGCTGCTATCTGTGTGGAACATGGGGTTCAGTGACCGTCTTTATGAAGGAGAATTTGCCCTGGCAAACCATGACATGTATTTTGCATCGGGTTGCAGCATCGCCAAGTTTCCAGAAGATGGTGTCGTGATCACACAGACTTTCAAGGACCAAGGATTGGAGATCTTAAAACAAGAGATGAAATTTGTTGAAAATGTTCCCATTTTGGGGCTTTATCAGATCCCAGCTGAGGGTGGAGGCCGGATCGTGTTGTATGGAGACTCCAATTGCTTGGATGACAGTCACAGACAGAAGGACTGCTTTTGGCTTCTGGATGCGCTCCTTCAGTACACATCATATGGCGTGACCCCTCCCAGCCTCAGCCATTCAGGAAATCGGCAGCGCCCACCCAGTGGAGCTGGCTTGGCCCCTCCTGAAAGGATGGAAGGAAACCACCTTCATCGGTACTCCAAGGTTCTTGAGGCCCACTTGGGAGACCCGAAACCTCGACCTCTTCCAGCCTGTCCACACTTGTCGTGGGCAAAGCCACAGCCTGTGAATGAGACTGCACCCAGTAATCTTTGGAAACATCAGAAGCTGCTCTCCATTGACCTGGACAAAGTAGTGTTACCCAACTTTCGATCGAATCGCCCTCAAGTGAGACCTTTGTCCCCTGGAGAAAGTGGTGCCTGGGACATTCCTGGAGGGATCATGCCCGGCCGCTACAACCAAGAGGTGGGTCAGACCATTCCTGTCTTTGCCTTCCTTGGAGCCATGGTGGCCTTGGCCTTCTTTGTGGTACAGATCAGCAAGGCCAAAAGCCGGCCGAAGCGGAGGCGGCCCAGGGCAAAGCGTCCTCAGCTTGCACAGCAGACCCACCCACCAAGGACCCCGTCAGTGTGA
>parryii
---------------ATGACCATGAAGCTCATAAACATCTGGCTGCTTCTGCTGGTGATTTTGCTCTGTGGGAAGAGACATCTGGGTGACAGACTGGAAAAGAAGTCTTTGGAAAAGGCCCCCTGCCCTGGCTGTTCCCACCTGACTGTGAAGGTGGAGTTCTCCTCGACAGTTGTGGAATATGAATATATTGTGGCTTTCAATGGATACTTTACAGCCAAAGCTAGAAATTCGTTTATTTCAAGTGCTCTCAAGAGCAGTGAAGTAGACAACTGGAGAATTATACCTCGACACAATCCATCCAGTGACTACCCTAGTGACTTTGAGGTGATTCAGATAAAAGAGAAACAGAAAGCTGGGCTGCTGACGCTTGAAGACCATCCACACATCAAACGGGTCACGCCGCAGCGCAGAGTCTTTCGCTCCCTGAAATACACTGAATCTGATCCG---ATCGTGCCCTGTAATGAAACCCGATGGAGCCAGAAGTGGCAATCGTCACGTCCCCTCGGAAGAGCCAGCCTCTCCCTGGGCTCTGGCTTCTGGCATGCCACAGGGAGGCATTCAAGTCGACGGCTGCTGAGAGCCATTCCACGCCAGGTTGCCCAGACGCTGCAGGCGGACGTGCTGTGGCAGATGGGATACACAGGTGCTAATGTCAGAGTTGCTGTTTTTGACACTGGGCTGAGTGAGAAGCATCCCCACTTCAAGAATGTGAGGGAGAGAACCAACTGGACCAATGAGCGCACCCTGGATGACGGGTTGGGCCACGGCACATTTGTGGCAGGTGTGATCGCCAGTATGAGGGAATGCCAAGGCTTTGCTCCAGACGCAGAGCTTCATATTTTCAGGGTCTTTACCAACAATCAGGTATCTTACACATCTTGGTTTCTGGACGCCTTCAACTATGCCATATTAAAGAAGATCGATGTGCTGAACCTTAGCATCGGGGGCCCTGACTTCATGGATCACCCCTTTGTTGACAAGGTGTGGGAATTGACAGCTAACAATGTGATCATGGTGTCTGCCATCGGCAATGATGGGCCCCTTTATGGCACTCTGAATAACCCTGCTGATCAGATGGATGTGATTGGAGTGGGTGGCATTGACTTTGAAGATAACATCGCCCGCTTTTCTTCCAGGGGAATGACCACCTGGGAACTGCCAGGAGGCTACGGTCGTGTGAAACCTGACGTTGTCACCTATGGTGCTGGAGTGCGGGGTTCCGGTGTGAAAGGGGGGTGCCGGGCCCTCTCAGGGACCAGCGTGGCCTCTCCAGTGGTGGCAGGTGCTGTCACCTTATTAGTGAGCACAGTACAGAAGCGCGAGCTGGTGAATCCTGCCAGCATGAAGCAGGCCCTCATCGCATCGGCTCGGAGGCTTCCTGGGGTCAACATGTTTGAGCAAGGCCATGGCAAGCTGGACCTGCTCAGGGCCTATCAGATCCTCAACAGCTACAGACCGCAGGCCAGT---------------------------------------TTGAGCCCCAGCTACATCGACCTGACTGAGTGTCCCTACATGTGGCCCTATTGCTCCCAGCCCATCTACTATGGAGGAATGCCGACCATTGTTAACGTCACCATCCTCAACGGCATGGGAGTCACAGGAAGAATCGTGGATAAGCCTGACTGGCAGCCCTACTTACCGCAGAATGGAGACAACATTGAAGTCGCTTTCTCTTACTCCTCGGTGTTATGGCCTTGGTCAGGCTACCTGGCCATCTCCATCTCTGTGACGAAGAAGGCAGCTTCCTGGGAAGGTATCGCCCAGGGCCATGTCATGATCACCGTGGCGTCCCCAGCGGAGACAGAATCAAAAAGTGGTGCAGAACAGACTTCAACGGTGAAACTCCCAGTGAAGGTGAAGATAATTCCTACACCTCCTCGGAGCAAGAGAGTCCTCTGGGATCAGTACCACAACCTCCGCTACCCCCCTGGCTATTTCCCCAGGGACAACCTAAGGATGAAGAACGATCCTCTGGACTGGAATGGAGACCACATCCATACCAACTTCAGGGACATGTATCAGCACCTGAGAAGCATGGGCTACTTTGTGGAGGTCCTGGGCTCTCCCTTCACGTGTTTTGACGCCACTCAGTATGGGACTTTGCTGATGGTGGACAGTGAAGAAGAGTACTTCCCTGAGGAGATCGCCAAGTTGAGGAGGGATGTGGACAATGGCCTTTCGCTGGTTGTCTTCAGTGACTGGTACAACACTTCTGTTATGAGAAAAGTGAAGTTTTACGATGAGAACACAAGGCAGTGGTGGATGCCAGATACTGGAGGAGCCAACATCCCTGCTCTGAATGAGCTGCTGTCTGTGTGGAATATGGGGTTCAGCGATGGCCTATATGAAGGGGAGTTTGCCCTGGCAAATCATGACATGTATTATGCGTCAGGGTGCAGCATTGCTCAGTTCCCAGAAGATGGCGTGGTGATAACACAGACTTTCAAGGACCAAGGATTGGAGGTTTTAAAGCAGGAAACCGCGATTGTTGAAAATGTCCCCATCTTGGGACTTTATCAGATTCCAGCGGAGGGTGGGGGCCGGGTCGTGCTGTATGGAGACTCCAATTGCTTGGACGACAGTCACCGACAGAAGGATTGCTTTTGGCTTCTGGACGCGCTCCTTCAGTACACGTCGTACGGGGTGACTCCTCCCAGCCTCAGTCACTCGGGGAACCGGCAGCGCCCTCCCAGTGGAGCTGGCTCAGCCACACCTGAGAGGATGGAAGGAAACCATCTGCACCGGTACTCCAAAGTTCTTGAGGCCCATTTGGGAGACCCGAAACCCCGGCCTCTGCCAGCCTGTCCACACTTGTCTTGGGCCAAGCCACAGCCTTTGAACGAGACAGCGCCCAGCAATCTTTGGAAACATCAGAAGTTACTCTCCATCGACCTGGACAAGGTGGCGTTACCCAACTTCCGATCAAATCGCCCACAAGTGCGACCTTTGTCCCCTGGAGAAAGTGGTGCCTGGGACATTCCTGGAGGGATCATGCCTGGCCGCTACAACCAGGAGGTGGGCCAGACCATTCCCGTGTTTGCCTTCCTGGGAGCCATGGTGGTCCTGGCCTTCTTTGTGGTGCAAATCAACAAGGCCAAGAGCAGGCCGAAGCGGAGGAAGCCCAGGGTGAAGCGTCCCCAGCTCATGCAGCAGTTTCACCCACCAAAGGCCCCATCAGTGTGA
>flaviven
---------------ATGACCATGAAGCTCATAAACATCTGGCTGCTTCTGCTGGTGATTTTGCTCTGTGGGAAGAGACATCTGGGTGACAGACTGGAAAAGAAGTCTTTGGAAAAGGCCTCCTGCCCTGGCTGTTCCCACCTGACTGTGAAGGTGGAGTTCTCCTCGACAGTTGTGGAATATGAATATATTGTGGCTTTCAATGGATACTTTACAGCCAAAGCTAGAAATTCGTTTATTTCAAGTGCTCTCAAGAGCAGTGAAGTAGACAACTGGAGAATTATACCTCGACACAATCCATCCAGTGACTACCCTAGTGACTTTGAGGTGATTCAGATAAAAGAGAAGCAGAAAGCTGGGCTGCTGACGCTCGAAGACCATCCACACATCAAACGGGTCACGCCGCAGCGCAGAGTCTTTCGCTCCCTGAAATACACTGAATCTGACCCG---ATCGTGCCCTGTAATGAAACCCGATGGAGCCAGAAGTGGCAATCGTCGCGTCCCCTCGGAAGAGCCAGCCTCTCCCTGGGCTCTGGCTTCTGGCATGCCACAGGGAGGCATTCAAGTCGACGGCTGCTGAGAGCCATTCCACGCCAGGTTGCCCAGACGCTGCAGGCGGACGTGCTGTGGCAGATGGGATACACAGGTGCTAATGTCAGAGTTGCTGTTTTTGACACTGGGCTGAGTGAGAAGCATCCCCACTTCAAGAATGTGAGGGAGAGAACCAACTGGACCAACGAGCGCACCCTGGATGACGGGTTGGGCCACGGCACATTTGTGGCAGGTGTGATCGCCAGTATGAGGGAATGCCAAGGCTTTGCTCCAGATGCAGAGCTTCATATTTTCAGGGTCTTTACCAACAATCAGGTATCTTACACATCTTGGTTTCTGGACGCCTTCAACTATGCCATATTAAAGAAGATCGATGTGCTGAACCTTAGCATCGGGGGCCCTGACTTCATGGATCACCCCTTTGTTGACAAGGTGTGGGAATTGACAGCTAATAATGTGATCATGGTGTCTGCCATCGGCAATGATGGGCCCCTTTATGGCACTCTGAATAACCCTGCTGATCAGATGGATGTGATTGGAGTGGGTGGCATTGACTTTGAAGATAACATCGCCCGCTTTTCTTCCAGGGGAATGACCACCTGGGAACTGCCAGGAGGCTACGGTCGTGTGAAACCTGACGTTGTCACCTATGGTGCTGGAGTGCGGGGTTCCGGTGTGAAAGGGGGGTGCCGGGCCCTCTCAGGGACCAGCGTGGCCTCTCCAGTGGTGGCAGGTGCTGTCACCTTATTAGTGAGCACAGTACAGAAGCGCGAGCTGGTGAATCCTGCCAGCATGAAGCAGGCCCTCATCGCATCGGCCCGGAGGCTTCCTGGGGTCAACATGTTTGAGCAAGGCCATGGCAAGCTGGACCTGCTCAGGGCCTATCAGATCCTCAACAGCTATAGACCGCAGGCCAGT---------------------------------------TTGAGCCCCAGCTACATCGACCTGACTGAGTGTCCCTACATGTGGCCCTATTGCTCCCAGCCCATCTACTATGGAGGAATGCCGACCATTGTTAACGTCACCATCCTCAACGGCATGGGAGTCACAGGAAGAATCGTGGATAAGCCTGACTGGCAGCCCTACTTACCGCAGAATGGAGACAACATTGAAGTCGCTTTCTCTTACTCCTCGGTGTTATGGCCTTGGTCAGGCTACCTGGCCATCTCCATCTCTGTGACGAAGAAGGCAGCTTCCTGGGAAGGTATCGCCCAGGGCCATGTCATGATCACCGTGGCGTCCCCAGCAGAGACAGAATCAAAAAGTGGTGCAGAACAGACTTCAACGGTGAAACTCCCAGTGAAGGTGAAGATAATTCCTACACCTCCTCGGAGCAAGAGAGTCCTCTGGGATCAGTACCACAACCTCCGCTACCCCCCTGGCTATTTCCCCAGGGACAACCTAAGGATGAAGAACGATCCTCTGGACTGGAATGGAGACCACATCCATACCAACTTCAGGGACATGTATCAGCACCTGAGAAGCATGGGCTACTTTGTGGAGGTCCTGGGCTCTCCCTTCACGTGTTTCGACGCCACTCAGTATGGGACTTTGCTGATGGTGGACAGTGAAGAAGAGTACTTCCCTGAGGAGATCGCCAAGTTGAGGAGGGACGTGGACAATGGCCTTTCGCTGGTTGTCTTCAGTGACTGGTACAACACTTCTGTTATGAGAAAAGTGAAGTTTTACGATGAGAACACAAGGCAGTGGTGGATGCCAGATACTGGAGGAGCCAACATCCCGGCTCTGAATGAGCTGCTGTCTGTGTGGAATATGGGGTTCAGCGATGGCCTATATGAAGGGGAGTTTGCCCTGGCAAATCATGACATGTACTACGCGTCAGGGTGCAGCATTGCTCAGTTCCCAGAAGATGGCGTGGTGATAACACAGACTTTCAAGGACCAAGGATTGGAGGTTTTAAAGCAGGAAACCGCGATTGTTGAAAATGTCCCCATCTTGGGACTTTATCAGATTCCAGCGGAGGGTGGGGGCCGGGTCGTGCTGTATGGAGACTCCAATTGCTTGGACGACAGTCACCGACAGAAGGATTGCTTTTGGCTTCTGGACGCGCTCCTTCAGTACACATCGTACGGGGTGACTCCTCCCAGCCTCAGTCACTCTGGGAACCGGCAGCGCCCTCCCAGTGGAGCTGGCTCAGCCACACCTGAGAGGATGGAAGGAAACCATCTGCACCGGTACTCCAAAGTTCTTGAGGCCCATTTGGGAGACCCGAAACCCCGGCCTCTGCCAGCCTGTCCACACTTGTCTTGGGCCAAGCCACAGCCTTTGAACGAGACAGCACCCAGCAATCTTTGGAAACATCAGAAGTTACTCTCCATCGACCTGGACAAGGTGGCGTTACCCAACTTCCGATCAAATCGCCCACAAGTGCGACCCTTGTCCCCTGGAGAAAGTGGTGCCTGGGACATTCCTGGAGGGATCATGCCTGGCCGCTACAACCAGGAGGTGGGCCAGACCATTCCCGTGTTTGCCTTCCTGGGAGCCATGGTGGTCCTGGCCTTCTTTGTGGTGCAAATCAACAAGGCCAAGAGCAGGCCGAAGCGGAGGAAGCCCAGGGTGAAGCGCCCCCAGCTCATGCAGCAGTTTCACCCACCAAAGGCCCCATCAGTGTGA
>porcellus
---------------------ATGAAGCTTGTCAACATCTGGCTGCTTCTGCTAGTGGTTTTGTTGTGTGGGAAGAAACATCTGGGTGACAGACTGGAAAAGAAATCTTTTGAAAAGGCCCCGTGCCCTGGCTGTTCTCACCTGACTTTAAAGGTGGAGTTCTCCTCAACAGTTGTGGAATACGAATATATTGTGGCTTTCAATGGATACTTCACAGCCAAAGCTAGAAATTCATTTATTTCAAGCGCTCTGAAGAGCAGTGAAGTAGACAATTGGAGAATTATACCTCGGAACAATCCATCCAGTGACTACCCTAGCGACTTTGAGGTGATTCAGATAAAAGAAAAGCAGAAAGTGGGCCTGCTGACACTCGAAGATCACCCAAACATCAAGCGGGTGACGCCCCAGCGGAAGGTCTTCCGCTCCCTGAAGTTCGCAGAGTCTGACGCT---CTCATACCCTGCAATGAAACCCGGTGGAGCCAGAAGTGGCAGTCGTCACGTCCACTGCGAAGAGCCAGTTTGTCCTTGGGCTCGGGCTTCTGGCACGCTACAGGACGGCATTCGAGCAGGCGGCTGCTGAGAGCCATTCCACGCCAGGTTGCCCAGACACTGCAGGCGGACGTGCTGTGGCAGATGGGATACACAGGTGCTAATGTCCGAGTTGCTGTTTTTGACACTGGTCTGAGCGAGAAGCATCCCCACTTCAAGAATGTGAAGGAGAGAACCAACTGGACCAACGAACGGACCCTGGACGATGGGCTGGGCCACGGCACGTTTGTGGCAGGTGTGATCGCCAGTATGAGGGAGTGCCAAGGATTTGCTCCTGATGCGGAACTTCATATCTTCAGGGTCTTCACCAACAATCAGGTATCTTACACGTCTTGGTTTTTGGACGCCTTCAACTATGCCATCTTAAAAAAGATCGACGTGCTGAACCTCAGCATCGGCGGCCCCGACTTCATGGATCATCCCTTTGTTGACAAGGTATGGGAATTAACAGCTAACAACGTAATCATGGTCTCTGCTATTGGCAACGATGGGCCTCTTTATGGCACTCTGAATAACCCTGCTGATCAGATGGATGTGATTGGAGTGGGTGGCATTGACTTTGAAGATAACATCGCCCGCTTTTCCTCCAGGGGAATGACCACCTGGGAGCTACCAGGGGGCTACGGGCGCATGAAACCTGACATCGTCACCTATGGTGCTGGAGTGCGGGGTTCCGGTGTGAAAGGGGGCTGCCGGGCCCTCTCGGGGACCAGTGTCGCCTCTCCAGTGGTCGCAGGGGCCGTCACCTTGTTGGTGAGCACAGTCCAGAAGCGCGAGCTGGTGAACCCTGCTAGCATGAAGCAGGCCCTGATCGCATCCGCCCGGAGGCTGCCTGGCGTCAACATGTTCGAGCAAGGCCACGGCAAGCTGGATCTGCTCAGAGCCTACCAGATCCTCAGCAGCTACAAGCCCCAGGCCAGT---------------------------------------CTCAGCCCCAGCTACATTGACCTGACAGAGTGTCCCTACATGTGGCCCTACTGCTCCCAGCCCATCTACTACGGAGGAATGCCGACAATCGTCAACGTCACCATCCTCAACGGCATGGGAGTCACAGGGAGAATTGTGGACAAGCCTGACTGGCAGCCCTATCTGCCACAGAACGGAGACAATATTGAAGTCGCCTTCTCTTACTCCTCGGTGTTATGGCCTTGGTCAGGCTACCTGGCCATCTCCATTTCTGTGACCAAGAAGGCAGCTTCCTGGGAGGGCATTGCCCAGGGCCACGTCATGATCACAGTGGCTTCCCCAGCGGAGACGGAATCAAAAAGTGGTATAGAACAGACATCAACAGTGAAGCTCCCAGTTAAGGTGAAAATAATTCCTACCCCACCTCGGAGTAAGAGGGTCCTCTGGGATCAGTACCACAATCTCCGCTATCCCCCCGGCTACTTCCCCAGGGACAACTTAAGGATGAAGAATGACCCCCTGGACTGGAACGGTGACCACATCCACACGAACTTCAGAGACATGTACCAGCATCTGCGAAGCATGGGCTACTTTGTGGAGGTCCTTGGCGCCCCCTTCACATGCTTCGATGCCACACAGTACGGAACTTTGCTAATGGTGGACAGTGAGGAAGAGTACTTCCCTGAGGAGATCGCCAAGTTGAGGAGGGACGTGGACAATGGCCTGTCACTTGTCATCTTCGGTGACTGGTACAACACATCTGTTATGAGAAAAGTGAAGTTCTACGATGAAAACACAAGGCAGTGGTGGATGCCGGACACTGGAGGAGCCAACGTCCCAGCTCTGAACGAGCTGCTGTCCGTGTGGAACATGGGGTTCAGCGACGGCCTGTATGAAGGGGAGTTCGCCCTGGCAAACCACGACATGTACTACGCGTCAGGGTGCAGCATCGCTAAATTTCCAGAAGATGGCATAGTGATAACACAGACCTTTAAGGACCAAGGATTGGAGGTTTTAAAGCAGGAGACCGCAGTTGTTGAAAATGTCCCCATTTTGGGCCTTTATCAGATTCCAGCTGAGGGTGGAGGCCGGATTGTGCTGTATGGAGACTCCAATTGCTTAGATGACAGTCACCGACAGAAAGACTGCTTTTGGCTTCTGGATGCGCTCCTTCAGTACACATCATACGGGGTGACCCCGCCCAGCCTCAGCCACTCCGGGAACCGGCAGCGCCCTCCCAGCGGAGTGGGCTCGGCCGCTCCTGAGAGGATGGAAGGAAACCACCTTCATCGGTACTCCAAGGTTCTTGAGGCCCATCTGGGAGACCCGAAGCCTCGGCCTCTGCCGGCCTGTCCGCATCTGTCTTGGGCCAAGCCACGGCCTTTGAATGAGACGGCGCCCAGTAATCTTTGGAAACATCAGAAGTTGCTCTCCATCGACCTGGACAAAGTGGTGTTACCCAACTTTCGATCGAATCGCCCTCAAGTGAGGCCCTTGTCTCCTGGAGAAAGTAGTGCCTGGGACATTCCCGGAGGGATCATGCCTGGCCGCTACAACCAGGAGGTAGGCCAGACCATCCCTGTCTTCGCCTTCCTGGGAGCCATGGTGGTCCTGGCCTTCTTCGTGGTACAAATCAACAAGGCCAAGAGCAGGCCAAAGCGGAGAAAGCCCCGGGTGAAGCGTCCACAGCTCATGCAGCAGGGTCACCCACCCAAGACCCCGTCTGTGTGA
>lanigera
---------------ATGACCATGAAGCTTGTCAACATCTGGCTGCTTCTGCTAGTGGTTTTGCTCTGTGGGAAGAAACATCTGGGTGACAGACTGGAAAAGAAATCTTTTGACAAGGCCCCGTGCCCTGGCTGTTCCCACCTGACTGTGAAGGTGGAATTCTCCTCAGCGGTTGTGGAATATGAATATATCGTGGCTTTCAATGGATATTTCACAGCCAAAGCTAGAAATTCATTTATTTCAAGCGCTCTGAAGAGCAGCGAAGTAGACAACTGGAGAATCATACCTCGGAACAATCCATCCAGTGACTACCCTAGTGACTTTGAGGTGATTCAGATAAAAGAAAAACAGAAAGCAGGGCTGCTAACACTTGAAGATCATCCAAACATTAAACGGGTAACACCCCAACGGAAAGTCTTTCGCTCCCTGAAGTTTGCTGAGTCTGATGCG---CTCATACCCTGCAATGAAACCCAGTGGAGCCAGAAATGGCAGTCGTCACGCCCCCTGCGAAGAGCCAGTCTGTCCCTGGGCTCTGGCTTCTGGCACGCCACAGGACGGCATTCGAGTAGACGGCTGCTGAGAGCCATTCCACGCCAGGTTGCCCAGACGCTGCAGGCGGATGTGCTGTGGCAGATGGGATACACAGGTGCTAATGTCAGAGTTGCTGTGTTTGATACCGGGCTGAGTGAGAGGCATCCCCACTTCAAGAATGTGAAAGAGAGAACCAACTGGACCAATGAGCGGACCCTGGATGATGGGCTGGGTCATGGCACGTTCGTGGCAGGCGTGATTGCCAGTATGAGGGAATGCCAAGGATTTGCTCCAGATGCAGAACTTCATATTTTCAGGGTCTTTACCAATAATCAGGTATCTTACACATCGTGGTTTTTGGATGCCTTCAACTATGCCATCTTAAAAAAGATCGATGTGCTGAACCTGAGCATCGGTGGTCCCGACTTCATGGATCATCCCTTTGTTGACAAGGTGTGGGAATTAACAGCTAACAACGTAATCATGGTCTCTGCTATTGGCAACGACGGGCCTCTTTACGGCACTCTGAATAACCCTGCTGATCAGATGGATGTGATTGGAGTGGGTGGCATTGACTTTGAAGATAACATCGCCCGCTTTTCCTCCAGGGGAATGACCACCTGGGAGCTACCAGGAGGCTACGGTCGTGTGAAACCTGACATTGTGACCTACGGTGCTGGAGTGCGGGGTTCCGGTGTGAAAGGGGGCTGCCGGGCCCTCTCGGGGACCAGTGTCGCCTCCCCGGTGATTGCAGGGGCCGTCACCTTATTGGTGAGCACAGTCCCGAAGCGTGAGCTGGTGAACCCTGCTAGCATGAAGCAGGCCCTGATCGCGTCCGCCCGGAGGCTGCCTGGTGTCAACATGTTCGAGCAAGGCCATGGCAAGCTAGATCTGCTCAGAGCCTACCAGATCCTCAGCAGCTACAAGCCCCAGGCCAGT---------------------------------------CTGAGCCCCAGCTACATCGACCTGACCGAGTGTCCGTACATGTGGCCCTACTGCTCCCAGCCCATCTACTATGGAGGAATGCCAACAATCGTCAATGTCACCATCCTCAACGGCATGGGAGTTACAGGACGAATTGTAGATAAGCCTGACTGGCAGCCCTATCTGCCACAGAATGGAGACAACATTGAAGTCGCTTTCTCTTACTCCTCGGTGTTATGGCCTTGGTCAGGCTACCTGGCCATCTCCATTTCTGTGACCAAGAAGGCAGCTTCCTGGGAGGGCATTGCCCAGGGCCATGTCATGATCACGGTGGCTTCCCCAGCGGAGATGGAATCAAAAAATGGTGCAGAACAGACGTCAACAGTAAAGCTTCCAGTTAAGGTGAAAATAATTCCTACCCCGCCTCGGAGCAAGAGGGTCCTCTGGGATCAGTACCACAACCTCCGCTACCCTCCTGGCTACTTCCCCAGGGACAACTTAAGGATGAAGAACGACCCTCTGGACTGGAATGGTGACCATATCCATACAAACTTCAGGGACATGTACCAGCATCTGAGAAGCATGGGCTACTTTGTGGAGGTCCTCGGCTCTCCCTTCACTTGCTTTGATGCCACGCAGTACGGAACCTTGCTAATGGTGGACAGCGAGGAGGAGTACTTCCCTGAGGAGATCGCCAAGTTGAGGAGGGACGTGGACAATGGCCTTTCTCTTGTCATCTTTAGTGACTGGTACAACACTTCCGTTATGAGAAAAGTGAAGTTTTATGATGAAAACACAAGGCAGTGGTGGATGCCAGATACTGGAGGAGCCAACGTCCCAGCTCTGAACGAGCTGCTGTCTGTGTGGAACATGGGGTTCAGTGATGGGCTGTATGAAGGGGAGTTTGCCCTGGCGAACCACGACATGTACTATGCATCAGGATGCAGCATCGCTAAATTTCCAGAAGATGGCATTGTGATAACACAGACTTTCAAGGACCAAGGATTGGAGGTGTTAAAGCAGGAGACAGCGGTTGTTGAAAATGTCCCCATTTTGGGCCTTTATCAGATTCCAGCTGAGGGTGGAGGCCGGATTGTGCTGTATGGAGACTCCAATTGCTTGGATGACAGTCACCGACAGAAAGACTGCTTTTGGCTTCTGGACGCGCTCCTTCAGTACACCTCGTACGGGGTCACCCCACCTAGCCTCAGCCACTCGGGGAACCGGCACCGCCCTCCCAGCGGAGTGGGCTTGGCTGCCCCTGAGAGGATGGAAGGGAACCATCTGCATCGGTACTCCAAGGTTCTTGAGGCCCACTTGGGAGCCCCGAAGCCGCGGCCTCTGCCCGCCTGTCCGCACCTGTCTTGGGCCAAGCCACAGCCTTTGAATGAGACGGCGCCCAGTAATCTTTGGAAACATCAAAAGTTGCTCTCCATCGACCTGGACAAAGTGGTGTTACCCAACTTTCGATCCAATCGCCCTCAAGTGAGACCCTTATCCCCTGGAGAAAGTAGCGCCTGGGACATTCCTGGAGGGATCATGCCTGGCCGCTACAACCAGGAAGTGGGCCAGACCATCCCTGTCTTCGCCTTTCTGGGAGCCATGGTGGTCCTGGCCTTCTTCGTGGTACAAATCAACAAGGCTAAGAGCAGGCCAAAGCGGAGGAAGCCCAGGGTGAAGCGCCCACAGCTCATGCAGCAGGCTCACCTGCCCAAGACCCCGTCCGTGTGA
>degus
---------------------ATGAAGCTTGTCAACATCTGGCTGCTGCTTCTAGTGGTTTTGCTCTGTGGGAAGAAACATCTGGGTGACAGACTGGAAAAGAAACCTTTTGACAAGGCCCCATGCCCTGGCTGTTCCCACCTGACTGTAAAGGTGGAATTCTCCTCAACGGTTGTGGAATATGAATATATTGTGGCTTTCAATGGATACTTCACAGCCAAAGCTAGAAATTCATTTATTTCAAGTGCTCTAAAGAGCAGTGAAGTAGACAATTGGAGGATTATACCTCGGAACAACCCATCAAGTGACTACCCTAGCGACTTTGAGGTGATTCAGATAAAAGAACAACAGAAGGCAGGGCTGCTGACGCTTGAGGACCATCCAAACATCAAACGGGTAACGCCGCAGCGGAAAGTCTTTCGCTCCCTGAAGCTCGCCGAGACTGATACT---CTCACACCCTGCAATGAAACCCAGTGGAGCCAGAAGTGGCAGTCGTCACGTCCCCTGCGAAGAGCCAGTCTGTCCCTGGGCTCTGGCTTCTGGCACGCCACAGGACGGCATTCAAGTAGACGGCTGCTGAGAGCCATTCCACGGCAGGTTGCCCAGACGCTGCAGGCGGACGTGCTGTGGCAGATGGGATACACAGGTGCTAATGTCAGAGTTGCTGTTTTTGATACTGGGCTGAGTGAGAAGCATCCCCATTTTAAGAATGTGAAGGAGAGAACAAACTGGACCAATGAGCGGACCCTGGACGATGGGCTGGGCCACGGCACATTCGTGGCAGGTGTGATCGCCAGTATGAGGGAATGCCAGGGGTTTGCTCCAGATGCAGAACTTCATATTTTCAGGGTCTTCACCAATAATCAGGTATCTTACACATCTTGGTTTTTGGATGCCTTCAACTATGCCATCTTAAAAAAGATTGATGTGCTAAACCTCAGCATTGGCGGTCCTGACTTCATGGATCATCCCTTCGTTGACAAGGTGTGGGAATTAACAGCTAACAACGTAATCATGGTCTCTGCTATTGGCAACGACGGGCCTCTCTATGGCACTCTGAATAACCCTGCTGATCAGATGGATGTGATTGGAGTGGGTGGCATTGACTTTGAAGATAACATCGCCCGCTTTTCCTCCCGGGGAATGACCACCTGGGAGCTACCAGGAGGCTATGGGCGTGTGAAACCTGACATAGTCACCTATGGTGCTGGCGTGCGAGGTTCCGGTGTGAAAGGGGGATGTCGGGCCCTCTCGGGGACCAGCGTTGCCTCTCCAGTGGTCGCAGGGGCTGTCACCTTGCTGGTGAGCACAGTCCAGAAGCGGGAGCTGGTGAACCCTGCTAGCATGAAGCAGGCCCTGATTGCGTCTGCCCGGAGGCTGCCTGGGGTGAACATGTTCGAGCAAGGCCATGGCAAGCTGGATCTGCTGCGAGCCTACCAGGTCCTCGGCAGCTACAAGCCCCAGGCCAGT---------------------------------------CTGAGCCCCAGCTACATCGATCTGACTGAGTGTCCCTACATGTGGCCCTACTGCTCCCAGCCCATCTACTATGGAGGAATGCCAACGATCGTCAATGTCACCATCCTCAATGGCATGGGCGTCACAGGAAGAATTGTGGATAAGCCTGACTGGCAGCCCTATCTGCCACAGAATGGAGACAACATTGAAGTCGCTTTCTCTTACTCTTCGGTGTTGTGGCCTTGGTCAGGCTACCTGGCCATCTCAATCTCTGTGACCAAGAAGGCAGCTTCCTGGGAGGGCATTGCCCAGGGCCATGTCATGATCACGGTGGCTTCCCCAGCGGAGACGGAGTCAAAAAATGGTGCAGAACAGACCTCAACAGTGAAACTGCCAGTTAAGGTGAAGATAATTCCGACCCCACCTCGGAGCAAGAGGGTCCTCTGGGATCAGTACCACAACCTCCGCTACCCCCCTGGCTACTTCCCCAGGGACAACTTAAGGATGAAGAACGACCCTCTGGACTGGAATGGTGACCACATCCACACAAACTTCAGAGACATGTACCAGCATCTGAGAAGCATGGGCTACTTTGTGGAGGTCCTCGGCGCTCCCTTCACGTGCTTTGATGCCACGCAGTACGGAACTTTGCTCATGGTGGACAGCGAGGAGGAGTACTTCCCTGAGGAGATCACCAAGTTGAGGAGGGACGTGGACAATGGCCTTTCACTCGTCATCTTTAGTGACTGGTACAACACTTCTGTTATGAGAAAAGTGAAGTTTTATGATGAAAACACAAGGCAGTGGTGGATGCCAGATACTGGAGGAGCCAACATCCCAGCTCTGAACGAGCTGCTGTCTGTGTGGAACATGGGGTTCAGTGACGGCCTGTATGAAGGGGAGTTTGCCCTGGCGAACCATGACATGTACTATGCATCAGGGTGCAGCATCGCTAGATTTCCAGAAGATGGCATCGTGATAACACAGACTTTTAAGGACCAAGGGTTGGAGGTGTTAAAGCAAGAGACAGCGGTTGTTGAAAATGTCCCCATTTTGGGCCTTTATCAGATTGCAGCTGAGGGTGGAGGCCGGATTGTGCTGTATGGAGACTCTAATTGCTTGGATGACAGTCACCGACAGAAAGACTGCTTTTGGCTCCTGGATGCACTCCTTCAGTACACGTCATATGGGGTCACCCCCCCCAGCCTCAGCCACTCGGGGAACCGGCAGCGCCCTCCCAGTGGAGTGGGCTTGGCTGCTCCCGAGAGGATGGAAGGAAACCATCTTCATCGGTACTCCAAGGTTCTTGAGGCCCATTTGGGAGCCCCGAAGCCTCGGCCTCTGCCTGCCTGTCCACACCTATCTTGGGCAAAGCCACAGCCTTTGAATGAGACGGCACCCAGTAATCTTTGGAAACATCAAAAGTTGCTCTCCATCGACCTGGACAAGGTGGTGTTACCCAACTTTCGATCGAATCGCCCTCAAGTGAGACCCTTATCCCCTGGAGAAAGTAGTGCCTGGGACATTCCTGGAGGGATCATGCCTGGCCGCTACAACCAGGAGGTGGGCCAGACCATCCCTGTCTTCGCCTTCCTGGGAGCCATGGTGGTGCTGGCCTTCTTTGTGGTACAAATCAACAAGGCCAAGAGCAGGCCGAAGCGGAGGAAGCCCAGGGTGAAGCGCCCACAGCTCATGCAGCAGGTTCACCTGCCCAAGACCCCGTCCGTGTGA
>glaber
---------------ATGACCATGAAGCTTGTCAACATCTGGCTGCTTCTGCTAGTGGTTTTGCTCTGTGGGAAGAAACATCTGGGTGACAGACTGGAAAAGAAATCGTTTGAAAAGGCCCCATGCCCTGGCTGTTCCCACCTGACTTTAAAGGTGGAATTCTCCTCAACAGTTGTGGAATATGAATATATTGTGGCTTTCAATGGATACTTCACGGCCAAAGCTAGAAATTCATTTATTTCAAGTGCTCTGAAGAGCAGTGAAGTAGACAACTGGAGAATTATACCTCGGAACAATCCATCCAGTGACTACCCTAGTGACTTTGAAGTGATTCAGATAAAAGAGAAACAGAAAGCGGGGCTGCTAACACTTGAAGATCATCCAAACATCAAACGGGTAACACCCCAGCGGAAAGTCTTTCGCTCCCTGAAGTTCGCGGAGTCTGACACT---CTCGTACCTTGCAATGAAACCCAGTGGAGCCAGAAGTGGCAGTCATCACGTCCCCTGAGAAGAGCCAGTCTGTCCCTGGGCTCTGGCTTCTGGCACGCCACAGGACGGCATTCGAGTAGACGGCTGCTGAGAGCCATTCCACGCCAGGTTGCCCAGACGCTGCAGGCAGACGTGCTGTGGCAGATGGGATACACAGGTGCTAATGTCAGAGTTGCTGTTTTTGATACTGGGCTGAGCGAGAAGCATCCCCACTTCAAGAATGTGAAGGAGAGAACCAACTGGACCAATGAGCGAACCCTGGATGATGGGCTGGGCCATGGCACATTCGTGGCAGGTGTGATTGCCAGTATGAGGGAATGCCAAGGGTTTGCTCCAGATGCAGAACTTCATATTTTCAGGGTCTTCACCAACAATCAGGTATCTTACACATCTTGGTTTTTGGACGCCTTCAACTATGCCATCTTAAAAAAGATTGATGTGCTAAACCTCAGCATCGGAGGTCCCGACTTCATGGATCATCCCTTTGTTGACAAGGTGTGGGAATTAACAGCTAACAACGTAATCATGGTCTCTGCTATTGGCAACGACGGGCCTCTTTATGGCACTCTGAATAACCCCGCTGATCAGATGGATGTGATTGGAGTGGGTGGCATTGACTTTGAAGATAACATCGCCCGCTTTTCCTCCAGGGGAATGACCACCTGGGAGCTACCAGGAGGCTACGGTCGTGTGAAACCTGATGTTGTCACCTATGGTGCTGGAGTGCGGGGTTCCGGTGTGAAAGGGGGTTGCCGAGCCCTCTCAGGGACCAGTGTCGCCTCTCCGGTGGTCGCAGGGGCCGTCACCTTGTTGGTGAGCACAGTCCAGAAGCGTGAGCTGGTGAACCCTGCTAGCATGAAGCAGGCCCTGATTGCATCCGCCCGGAGGCTGCCTGGTGTCAACATGTTTGAGCAAGGCCATGGCAAGCTGGATCTGCTCAGAGCCTACCAGATCCTCAGCAGCTACAAGCCCCAGGCCAGT---------------------------------------CTGAGCCCCAGCTACATCGATCTGACCGAATGTCCCTACATGTGGCCCTATTGCTCCCAGCCCATCTACTATGGAGGAATGCCAACAATTGTCAATGTCACCATTCTCAATGGCATGGGGGTCACAGGAAGAATTGTGGATAAGCCTGACTGGCAGCCTTACCTGCCACAGAATGGAGACAGCATTGAAGTCGCTTTCTCTTACTCCTCGGTGTTATGGCCTTGGTCAGGCTACTTGGCCATCTCCATTTCTGTGACCAAGAAGGCAGCTTCCTGGGAGGGCATTGCCCAGGGCCATGTCATGATCACGGTGGCTTCCCCAGCGGAGACGGAATCAAAAATTGGTGCAGAACAGACATCAACGGTGAAGCTCCCAGTTAAGGTGAAAATAATTCCTACCCCACCCCGGAGTAAGAGGGTCCTCTGGGATCAGTACCACAACCTCCGATACCCCCCTGGCTACTTCCCCAGGGACAACTTGAGGATGAAGAATGACCCTCTGGACTGGAACGGTGACCATATCCACACGAACTTCAGGGATATGTACCAGCATCTGAGAAGCATGGGCTACTTTGTGGAGGTCCTCGGCTCTCCCTTCACGTGCTTCGATGCCACGCAGTATGGAACTTTGCTAATGGTGGACAGTGAGGAGGAGTACTTCCCTGAGGAGATCGCCAAGTTGAGGAGGGACGTGGACAATGGCCTTTCGCTTGTCATCTTCAGTGACTGGTACAACACTTCTGTTATGAGAAAAGTGAAGTTTTATGATGAAAACACGAGGCAGTGGTGGATGCCGGATACTGGAGGAGCCAACATCCCAGCTCTGAACGAGCTGCTGTCTGTGTGGAACATGGGGTTCAGTGATGGCCTGTATGAAGGGGAGTTTACCTTGGCCAACCATGACATGTACTATGCTTCAGGGTGCAGCATTGCTAAATTTCCAGAAGATGGCATAGTGATAACACAGACTTTTAAGGACCAAGGCTTGGAGGTTTTAAAGCAGGAGACAGCGGTCGTTGAAAATATCCCCATTTTAGGACTTTATCAGACTCCAGCTGAGGGTGGAGGCCGGATTGTGTTGTATGGAGACTCCAATTGCTTGGATGACAGTCACCGACAGAAAGACTGCTTTTGGCTTCTGGACGCGCTCCTTCAGTACACATCATACGGGGTCACCCCGCCCAGCCTCAGCCACTCGGGGAACCGGCAGCGCCCTCCCAGCGGAGTGGGCTCGGCTGCTCCCGAGAGGATGGAAGGAAACCATCTTCATCGGTACTCCAAGGTCCTTGAGGCCCATTTGGGAGACCCGAAGCCTCGACCTCTGCCGGCCTGTCCACACCTGTCATGGGCCAAACCACAGCCTTTGAATGAGACAGCGCCCAGTAATCTTTGGAAACATCAAAAGTTGCTCTCCATCGACTTGGACAAAGTGGTGTTACCCAACTTTCGATCGAATCGCCCTCAAGTGAGACCCTTGTCCCCTGGAGAAAGTAGTGCCTGGGACATTCCTGGAGGGATCATGCCTGGCCGCTACAACCAGGAGGTGGGCCAGACCATCCCTGTCTTCGCCTTCCTGGGAGCCATGGTGGTCCTGGCCTTCTTTGTGGTGCAAATGAACAAGGCCAAGAGCAGGCCAAAGCGGAGGAAGCCCAGGGTGAAACGCCCGCAGCTCATGCAGCAGGTTCACCCTCCCAGGACCCCATCCGTGTGA
>domestica
---------------ATGACCATGAAGTTTGTGAACATCTGGCTGCTTCTGATTGTGGTTTTACTCTGTGGCAAGAGGTACCAGGGAAGCAGGTTGGAAAACACATCCCATGAGACCCCTCTGTGCTCTGGGTGCTCTCATCTTACTCTGAAGGTGGAGTTCTCTTCAACAGTAGTGGAACACGAGTATATTGTGGCCTTCAATGGATACTTTACTGCCAAGGCTAGAAACAAGTTTATTTCTAGTGCGCTGAAAAGCAGTGAAATAGAAAATTGGAGGATTATACCTCGGAACAATCCATCCAGTGACTACCCCAGTGACTTTGAAGTGATACAGATCAAAGAAAAACAGAAAACAGGAGTGCTGACTCTAGAAGATCATCCCAATATCAAGCGAGTGACTCCCCAACGGAGAGTCTTTCGTTCTCTCAAGTATACTGAATCTGACCCC---ATGGTTCCCTGCAATGAGACCAGATGGATACAGAAATGGCAGTCATCTCGCCCCCTTAGAAGAGCAAGTCTGTCCTTAGGCTCTGGATTCTGGCATGCGACAGGAAGACATTCTAGCAGGCGCTTGTTGAGAGCCATCCCACGACAGGTTGCCCAGACCCTCCAGGCTGACGTCCTCTGGCAAATGGGATATACAGGAGCTAGTGTAAGAGTTGCTGTTTTTGATACTGGACTAAGTGAGAAACATCCCCACTTCAAAAATGTCAAGGAGAGAACCAACTGGACTAATGAGAGAACATTAGATGATGGTTTGGGCCATGGTACCTTTGTGGCAGGTGTGATAGCCAGCATGAGGGAATGCCAAGGATTTGCTCCTGATGCAGAGTTACATATTTTCAGAGTCTTCACCAACAATCAGGTTTCTTATACATCTTGGTTTTTGGATGCTTTCAACTATGCTATTTTAAAGAAAATTGATGTGCTAAATCTCAGCATTGGTGGCCCAGACTTCATGGATCATCCTTTTGTTGACAAGGTATGGGAATTGACAGCTAACAATGTCATCATGGTTTCTGCTATTGGTAATGATGGGCCTCTCTATGGCACTCTCAATAACCCTGCTGATCAGATGGATGTGATAGGAGTAGGTGGAATTGACTTTGAAGATAATATAGCTCGCTTTTCTTCTAGGGGAATGACTACCTGGGAACTCCCAGGTGGTTATGGTCGTGTGAAACCAGATATTGTCACTTATGGTTCTGGAGTGAGAGGCTCTGGTGTAAAGGGCGGATGCCGATCCCTCTCAGGAACAAGTGTTGCCTCCCCAGTGGTAGCAGGTGCTGTAACTTTGCTAGTCAGTACTGTCCAGAAGCGTGAAATGGTGAATCCAGCAAGTATGAAGCAGGCCTTGATTGCATCAGCCCGACGACTTCCTGGGGTCAATATGTTTGAGCAGGGTCATGGCAAACTGGACCTGCTGAGAGCCTATCAGATCCTCAATAGCTACAAGCCACAGGCAAGT---------------------------------------TTGAGTCCTAGCTACATCGACCTGACCGAGTGTCCCTACATGTGGCCTTATTGCTCCCAGCCCATCTACTATGGAGGGATGCCAACCATAGTCAATGTCACCATACTCAATGGCATGGGGGTCACTGGGAGGATTGTAGACAAGCCTGATTGGCAGCCCTATTTACCCCAGAATGGAGATAATATTGAAGTTGCTTTTTCATACTCCTCAGTCCTGTGGCCTTGGTCAGGGTATCTCGCCATCTCCATTTCTGTAACAAAGAAAGCAGCCTCTTGGGAAGGCATCGCACAAGGTCATGTCATGATCACAGTGTCCTCTCCTGCAGAAATTGAATCTAAAAATGGTGCAGAACAGACATCAACTGTGAAGCTGCCAATTAAGGTGAAGATCATTCCTACTCCTCCTCGAAGCAAGAGAGTCCTCTGGGATCAGTATCACAATCTCCGCTATCCACCAGGATACTTCCCCAGGGATAATTTGAGGATGAAAAATGACCCTTTGGATTGGAATGGGGACCACATCCACACCAACTTCAGGGACATGTACCAGCATCTGAGAAGTATGGGTTATTTTGTTGAAGTTCTTGGCTCACCCTTCACATGTTTTGATGCCAGTCAGTATGGAACCCTCCTGATGGTTGACAGTGAAGAAGAATACTTTCCAGAAGAAATCAGCAAGTTGAGGAGGGACATTGACAATGGTCTTTCACTTATTGTATTCAGTGACTGGTACAACACTTCAGTAATGAGAAAAGTCAAGTTTTATGATGAAAATACAAGACAGTGGTGGATGCCAGATACTGGAGGAGCTAACATTCCAGCTTTAAATGAACTTCTTTCTGTCTGGGGCATGGCATTCAGTGATGGCCTGTATGAAGGGGATTTTACCTTGGCCAACCATGACATGTATTATGCATCAGGGTGCAGTATTGCAAAGTTCCCAGAAGATGGCATTGTGATCACGCAGACTTTCAAGGACCAAGGTCTGGAAGTTTTAAAACAGGAGACAGCAGTTGTTGAAAATGTCCCTATTTTGGGACTTTATCAGATTCCTTCAGAAGGTGGAGGCCGCTTAGTTCTGTATGGAGACTCTAACTGCTTGGATGATAGTCATCGACAGAAGGATTGCTTTTGA------------------------------------------------------------------------------------------------------------------------------------------------------------------------------------------------------------------------------------------------------------------------------------------------------------------------------------------------------------------------------------------------------------------------------------------------------------------------------------------------------------------------------------------------------------------------------------------------
>harrisii
---------------------ATGAAGTTTGTAAACATCTGGCTGCTTCTT---GTGATTTTACTCTGTGGGAAGAGGCACTGGGCTAGTGGGCTGGAAAACTCATCCCATGAGACCCCTTTATGCTCTGGGTGCTCCCAACTTTCTCTGAAGGTGGAGTTTTCTTCAACAGTTGTGGAACATGAGTATATTGTGGCATTCAATGGATACTTTACAGCCAAAGCTAGAAATAAGTTTATTTCGAGTGCACTCAAAAGCAGCAAAATAGAAAATTGGAGGATTATACCTCGGAACAATCCATCCAGCGACTATCCCAGTGACTTTGAAGTGATACAGATAAAAGAAAAACAGAAAACTGGAGTGCTGACTCTAGAAGATCACCCCAATATCAAACGAGTGACCCCCCAACGCAGAGTCTTTCGTTCTCTCAAGTACACTGAGCCTGACCCC---TCGGTGCCCTGCAATGAGACCAGATGGATACAGAAGTGGCAGTCATCACGTCCCCTCAGGAGAGCAAGTCTCTCCTTGGGTTCTGGATTCTGGCATGCCACGGGGAGGCACTCCAGCAGGCGCTTGTTGAGAGCCATCCCCCGGCAGGTGGCCCAGACCCTCCAGGCTGATGTCCTCTGGCAGATGGGATATACAGGAGCTAGTGTAAGAGTTGCTGTTTTTGATACTGGATTGAGTGAAAAACATCCCCACTTCAAAAATGTCAAGGAAAGAACCAACTGGACTAATGAGAGAACGTTAGATGATGGTTTGGGCCATGGTACCTTTGTAGCAGGTGTGATAGCCAGCATGAGGGAATGCCAGGGATTTGCTCCTGATGCAGAGTTACATATTTTCAGGGTCTTCACCAATAATCAGGTTTCTTATACATCTTGGTTTTTGGATGCTTTCAACTATGCTATCTTAAAGAAAATTGATGTGCTAAATCTCAGTATTGGTGGCCCAGACTTCATGGATCATCCTTTTGTTGACAAGGTATGGGAATTGACAGCTAACAATGTAATCATGGTTTCTGCTATTGGCAATGATGGGCCACTCTATGGCACTCTCAATAACCCTGCTGATCAGATGGATGTGATAGGAGTAGGCGGAATTGACTTTGAAGATAATATAGCTCGCTTTTCTTCTAGGGGAATGACTACCTGGGAACTCCCAGGAGGTTATGGTCGTGTGAAACCAGATATTGTCACTTATGGTTCTGGAGTGAGAGGCTCTGGTGTAAAGGGTGGATGCCGATCTCTCTCAGGAACCAGTGTTGCCTCCCCAGTGGTAGCGGGTGCTGTCACTCTGCTAGTGAGTACTGTTCAGAAGCGTGAAATGGTGAATCCCGCGAGTATGAAGCAGGCCTTGATTGCATCGGCACGACGACTTCCTGGGGTCAATATGTTTGAGCAGGGACATGGCAAACTGGACCTACTGAGAGCCTATCAGATCCTCAATAGTTACAAACCTCAAGCAAGT---------------------------------------CTCAGTCCCAGCTACATAGACCTGACTGAGTGTCCGTACATGTGGCCTTATTGCTCCCAGCCCATCTACTATGGAGGGATGCCAACTATAGTCAATGTGACCATCCTTAATGGCATGGGTGTCACTGGCAGGATTGTAGACAAGCCCGATTGGCAGCCCTATTTACCACAGAATGGGGATAACATTGAAGTTGCCTTTGCCTACTCCTCTGTGTTGTGGCCCTGGTCGGGGTATCTAGCCATCTCGATTTCTGTAACAAAGAAAGCAGCCTCCTGGGAAGGCATTGCCCAGGGTCACGTCATGATAACCGTATCTTCCCCTGCAGACAATGAATCTAAAAATGGTGCAGAACAGACATCAACTGTGAAGCTCCCAATTAAGGTGAAGATCATTCCTACTCCTCCTCGAAGCAAGAGAGTCCTCTGGGATCAGTATCACAATCTTCGCTATCCACCAGGATACTTCCCCAGGGATAATTTGAGAATGAAAAATGACCCCTTGGATTGGAATGGGGACCATATACACACCAACTTCAGGGACATGTACCAGCATCTGAGAAGTATGGGTTACTTTGTAGAAGTTCTCGGCTCACCTTTCACATGTTTTGATGCCAGTCAGTATGGGACGCTGCTGATGGTCGACAGTGAAGAAGAATACTTCCCAGAGGAAATCAGCAAACTGAGGAGGGATGTTGACAATGGTCTTTCACTTATAGTGTTCAGTGACTGGTACAACACATCAGTGATGAGAAAAGTCAAATTTTATGATGAAAATACAAGACAGTGGTGGATGCCAGATACGGGAGGAGCAAATATTCCAGCTTTAAATGAACTTCTTTCTGTCTGGGGCATGGGGTTCAGTGATGGCTTGTATGAAGGGGATTTTACCTTGGCCAACCATGACATGTATTATGCATCAGGGTGCAGTATTGCCAAGTTCCCAGAAGATGGCATTGTGATCACACAGACCTTCAAGGACCAAGGTCTGGAGGTTTTAAAGCAGGAGACAGCAGTTGTTGAAAATGTCCCTATTTTGGGACTTTATCAGATCCCTTCAGAGAGTGGAGGTCGCATAGTTCTATATGGAGACTCTAACTGCTTGGATGATAGTCATCGACAAAAGGATTGCTTTTGGCTTCTGGATTCTCTCCTTCAGTTTACTTCTTTTGGAGTGATATCTCCAAGTCTCAGTCATTCTGAAAATAGGAATCACCCTCCAAATGGAGTAGGTTCTGTTCTTCCAGAAAGAATGGAAGGAAACCATCTGCATCGTTATTCAAAAGTACTGGAGGCCCATTTAGGAGATCCAAAACCTCGAGCTCTTCCTGCCTGCCCTCACCTGTCTTGGGCCAAACCCCAGCCTCTAAATGAAACCGCCCCCAGTAATCTCTGGAAACATCAGAAGTTACTATCGATTGACCTAGACAAAATGGCTTTACCCAGCTTTCGAACCAATCGGCCCCAAGTTAGACCTTTGTCTCCTGGAGAAAGTGGGGCCTGGGACATTCCAGGAGGGATAATGCCCGGCCGTTATAATCAGGACGTGGGACAGACGATTCCGATGTTTGCCTTCCTGGGTGCCATGGTAGTTCTGGCTTTCTTTGTGGTGCAGATCAACAAAGCTAAAAGCAGACCCAAGAGAAGGAAGCCAAGAGTCAAGCGCCCCCAGCTCATGCAGCAGGTCCATCCACCAAAGACCCCTTCAGTGTGA
