# Supplementary material for: Molecular evolution of PCSK family: Analysis of natural selection rate and gene loss
Source: PLoS One. 2021 Oct 28;16(10):e0259085. doi: 10.1371/journal.pone.0259085 (PMC8553125; doi:10.1371/journal.pone.0259085)
Supplement: S31 File — (FAS) [file pone.0259085.s037.fas]

>Cercocebu
---------------------------------------------------------------------------------------------------------------------------------------------------------------------------------------------------------------------------------------------------------------------------------------------------------------------------------------------------------------------ATGGGTACCGTCAGCTCC---AGGCGGTCCTGGTGGCCTCTG---------------CCGCTGCCACTGCTG---CTGCTCCTGCTCCTGGGT------CCCGCT---------GGC---------------------------------------------------------------------------------------------------------------------GCCCGTGCGCAGGAGGACGAGGACGGCGACTACGAGGAG---------------------------------------------------------------------------------------------------------------------------------CTGGTGCTAGCCTTGCGTTCCGAGGAGGACGGCCTGGCC---GACGCACCCGAGCACGGA------GCCACAGCCACCTTCCACCGCTGCGCCAAGGATCCGTGGAGGCTGCCCGGCACCTATGTGGTGGTGCTGAAGGAGGAGACCCACCGCTCGCAGTCAGAGCGCACTGCTCGCCGCCTGCAGGCCCAAGCTGCCCGCCGGGGATACCTCACCAAGATCCTGCATGTCTTCCATCACCTTCTTCCTGGCTTCCTGGTGAAGATGAGTGGCGACCTGCTGGAGCTGGCCCTGAAGTTGCCCCATGTCGACTACATCGAGGAGGACTCCTCTGTCTTTGCCCAGAGCATCCCATGGAACCTGGAGCGAATTACTCCTGCACGGTACCGGGCGGATGAA---TATCAGCCCCCCAAAGGAGGCAGCCTGGTGGAGGTGTATCTCCTAGACACCAGCATACAGAGTGACCACCGGGAAATCGAGGGCAGGGTCATGGTCACCGACTTCGAGAGTGTGCCCGAGGAGGACGGGACCCGCTTCCACAGACAGGCCAGCAAGTGTGACAGCCATGGCACCCACCTGGCAGGGGTGGTCAGCGGCCGGGATGCCGGCGTGGCCAAGGGCGCTGGCCTGCGTAGCCTGCGCGTGCTCAACTGCCAAGGGAAGGGCACGGTCAGCGGCACCCTCATAGGCCTGGAGTTTATTCGGAAAAGCCAGCTGGTCCAGCCCGTGGGGCCACTGGTTGTGCTGCTGCCCTTGGCGGGTGGGTACAGCCGGGTCTTCAACGCCGCCTGCCAGCGCCTCGCGAGGGCTGGGGTCGTGCTGGTCACCGCTGCCGGCAACTTCCGGGACGATGCCTGCCTCTACTCCCCAGCCTCGGCTCCC---GAGGTCATCACAGTTGGGGCCACCAATGCCCAGGACCAGCCGGTGACCCTGGGGACTTTGGGGACCAACTTTGGCCGCTGTGTGGACCTCTTTGCCCCAGGGGAGGACATCATTGGTGCCTCCAGCGACTGCAGCACCTGCTTTGTGTCACGGAGTGGGACATCGCAGGCTGCTGCCCACGTGGCTGGCATTGCAGCCATGATGCTATCTGCCGAGCCGGAGCTCACTCTGGCCGAGTTGAGGCAGAGACTGATCCACTTCTCTGCCAAAGATGTCATCAATGAGGCCTGGTTCCCTGAGGACCAGCGGGTACTGACCCCCAACCTGGTGGCCGCCCTGCCCCCCAGCACCCACAGGGCAGGTTGGCAGCTGTTTTGCAGGACTGTGTGGTCAGCACACTCGGGGCCTACACGGATGGCCACAGCCGTAGCCCGCTGCGCCCCGGATGAGGAGCTGCTGAGCTGCTCCAGTTTCTCCAGGAGTGGGAAGCGGCGGGGCGAGCGCATCGAGGCCCAAGGGGGCAAGCGGGTCTGCCGGGCCCACAACGCTTTTGGGGGTGAGGGTGTCTACGCCATTGCCAGGTGCTGCCTGCTACCCCAGGTCAACTGCAGCGTCCACACAGCTCCACCAGCTGGGGCCAGCATGGGGACCCGTGTCCACTGCCATCAGCAGGGCCACGTCCTCACAGGCTGCAGCTCCCACTGGGAGGTGGAGGACCTTGGCACCCACAAGCCGCCTGTGCTGAGGCCACGAGGTCAGCCCAACCAGTGTGTGGGCCACAGGGAGGCCAGCATCCACGCTTCCTGCTGCCATGCCCCAGGTCTGGAATGCAAAGTCAAGGAGCAT---GGAATCCCGGCCCCTCAGGAGCAGGTG---------ATCGTGGCCTGTGAGGATGGCTGGACCCTGACCGGCTGCAGTGCCCTCCCTGGGACCTCCCATGTCCTGGGGGCCTACGCCGTAGACAACACGTGTGTGGTCAGGAGCCGGGACATCAGCACCACAGGCAGCACCAGCGAAGAAGCCGTGGCAGCCGTTGCC------ATCTGCTGCCGGAGCCGGCACCTG---GTGCAGGCCTCCCAGGAGCTCCAGTGA-----------------------------------------------------------------------------------------------------------------------
>Papio
ATGGGGCTCTGGTGGCGTGATCTGCGGGCCCCAGGCGTCAAGCACCCACACCCTAGAAGGTTTCCGCAGCGGCGTCGAGGCGCTCGTGGTTGCAGGAGGGCGCCGCCGCTCAGTTCAGGGTCCGAGCCTGGAGGAGTGAGCCAGGCAGTGAGACTGTCTCAGGCGGGCCGGGACGTGTCGTTGCAGCGGCGGCTCCCAGCTCCCAGCCAGGATTCCGCGCGCCCCTTCGCGCGCCCTGAGCCTGAACTCCAGCTCCTGCACAGTCCTCCCCACCGCAAGGCTCAAGGCGCCGCCCGCGTGGACCGTGCACGGCCTCTAGGTCTCCTCATCAGGACGGCAACCTCTCCCCTGGCCCTGATGGGTACCGTCAGCTCC---AGGCGGTCCTGGTGGCCTCTG---------------CCGCTGCCACTGCTG---CTGCTCCTGCTCCTGGGT------CCCGCT---------GGC---------------------------------------------------------------------------------------------------------------------GCCCGTGCGCAGGAGGACGAGGACGGCGACTACGAGGAG---------------------------------------------------------------------------------------------------------------------------------CTGGTGCTAGCCTTGCGTTCCGAGGAGGACGGCCTGGCC---GACGCACCCGAGCACGGA------GCCACAGCCACCTTCCACCGCTGCGCCAAGGATCCGTGGAGGCTGCCCGGCACCTACGTGGTGGTGCTGAAGGAGGAGACCCACCGTTCGCAGTCAGAGCGCACTGCTCGCCGCCTGCAGGCCCAAGCTGCCCGCCGGGGATACCTCACCAAGATCCTGCATGTCTTCCATCACCTTCTTCCTGGCTTCCTGGTGAAGATGAGTGGCGACCTGCTGGAGCTGGCCCTGAAGTTGCCCCATGTCGACTACATCGAGGAGGACTCCTCTGTCTTTGCCCAGAGCATCCCATGGAACCTGGAGCGAATTACTCCTGCACGGTACCGGGCGGATGAA---TATCAGCCCCCCAAAGGAGGCAGCCTGGTGGAGGTGTATCTCCTAGACACCAGCATACAGAGTGACCACCGGGAAATCGAGGGCAGGGTCATGGTCACCGACTTCGAGAGTGTGCCCGAGGAGGACGGGACCCGCTTCCACAGACAGGCCAGCAAGTGTGACAGCCATGGCACCCACCTGGCAGGGGTGGTCAGCGGCCGGGATGCCGGCGTGGCCAAGGGCGCTGGCCTGCGTAGCCTGCGCGTGCTCAACTGCCAAGGGAAGGGCACGGTCAGCGGCACCCTCATAGGCCTGGAGTTTATTCGGAAAAGCCAGCTGGTCCAGCCCGTGAGGCCACTGGTTGTGCTGCTGCCCCTGGCGGGTGGGTACAGCCGGGTCTTCAACGCCGCCTGCCAGCGCCTCGCGAGGGCTGGGGTCGTGCTGGTCACCGCTGCCGGCAACTTCCGGGACGATGCCTGCCTCTACTCCCCAGCCTCGGCTCCC---GAGGTCATCACAGTTGGGGCCACCAATGCCCAGGATCAGCCGGTGACCCTGGGGACTTTGGGGACCAACTTTGGCCGCTGTGTGGACCTCTTTGCCCCAGGGGAGGACATCATTGGTGCCTCCAGCGACTGCAGCACCTGCTTTGTGTCACGGAGTGGGACATCGCAGGCTGCTGCCCACGTGGCTGGCATTGCAGCCATGATGCTGTCTGCCGAGCCGGAGCTCACTCTGGCCGAGTTGAGGCAGAGACTGATCCACTTCTCTGCCAAAGATGTCATCAATGAGGCCTGGTTCCCTGAGGACCAGCGGGTACTGACCCCCAACCTGGTGGCCGCCCTGCCCCCCAGCACCCACAGGGCAGGTTGGCAGCTGTTTTGCAGGACTGTGTGGTCAGCACACTCGGGGCCTACACGGATGGCCACAGCCGTAGCCCGCTGCGCCCCGGATGAGGAGCTGCTGAGCTGCTCCAGTTTCTCCAGGAGTGGGAAGCGGCGGGGCGAGCGCATCGAGGCCCAAGGGGGCAAGCGGGTCTGCCGGGCCCACAACGCTTTTGGGGGTGAGGGTGTCTACGCCATTGCCAGGTGCTGCCTGCTACCCCAGGTCAACTGCAGCGTCCACACAGCTCCACCAGCTGGGGCCAGCATGGGGACCCGTGTCCACTGCCATCAGCAGGGCCACGTCCTCACAGGCTGCAGCTCCCACTGGGAGGTGGAGGACCTTGGCACCCACAAGCCGCCTGTGCTGAGGCCACGAGGTCAGCCCAACCAGTGTGTGGGCCACAGGGAGGCCAGCATCCACGCTTCCTGCTGCCATGCCCCAGGTCTGGAATGCAAAGTCAAGGAGCAT---GGAATCCCGGCCCCTCAGGAGCAGGTG---------ATCGTGGCCTGTGAGGACGGCTGGACCCTGACCGGCTGCAGTGCCCTCCCTGGGACCTCCCATGTCCTGGGGGCCTACGCCGTAGACAACACGTGTGTGGTCAGGAGCCGGGACGTCAGCACCACAGGCAGCACCAGCGAAGAAGCCGTGGCAGCCGTTGCC------ATCTGCTGCCGGAGCCGGCACCTG---GTGCGGGCCTCCCAGGAGCTCCAG---------------------------------------------------------------------------------------------------------------------TGA--
>mulatta
---------------------------------------------------------------------------------------------------------------------------------------------------------------------------------------------------------------------------------------------------------------------------------------------------------------------------------------------------------------------ATGGGTACCGTCAGCTCC---AGGCGGTCCTGGTGGCCTCTG---------------CCGCTGCCACTGCTG---CTGCTCCTGCTCCTGGGT------CCCGCT---------GGC---------------------------------------------------------------------------------------------------------------------GCCCGTGCGCAGGAGGACGAGGACGGCGACTACGAGGAG---------------------------------------------------------------------------------------------------------------------------------CTGGTGCTAGCCTTGCGTTCCGAGGAGGACGGCCTGGCC---GACGCACCCGAGCACGGA------GCCACAGCCACCTTCCACCGCTGCGCCAAGGATCCGTGGAGGCTGCCCGGCACCTACGTGGTGGTGCTGAAGGAGGAGACCCACCGCTCGCAGTCAGAGCGCACTGCCCGCCGCCTGCAGGCCCAAGCTGCCCGCCGGGGATACCTCACCAAGATCCTGCATGTCTTCCATCACCTTCTTCCTGGCTTCCTGGTGAAGATGAGTGGCGACCTGCTGGAGCTGGCCCTGAAGTTGCCCCATGTCGACTACATCGAGGAGGACTCCTCTGTCTTTGCCCAGAGCATCCCATGGAACCTGGAGCGAATTACTCCTGCACGGTACCGGGCGGATGAA---TACCAGCCCCCCAAAGGAGGCAGCCTGGTGGAGGTGTATCTCCTAGACACCAGCATACAGAGTGACCACCGGGAAATCGAGGGCAGGGTCATGGTCACCGACTTCGAGAGTGTGCCCGAGGAGGACGGGACCCGCTTCCACAGACAGGCCAGCAAGTGTGACAGCCATGGCACCCACCTGGCAGGGGTGGTCAGCGGCCGGGATGCCGGCGTGGCCAAGGGTGCCGGCCTGCGTAGCCTGCGCGTGCTCAACTGCCAAGGGAAGGGCACGGTCAGCGGCACCCTCATAGGTCTGGAGTTTATTCGGAAAAGCCAGCTGGTCCAGCCCGTGGGGCCACTGGTTGTGCTGCTGCCCCTGGCGGGTGGGTACAGCCGGGTCTTCAACGCCGCCTGCCAGCGCCTGGCGAGGGCTGGGGTCGTGCTGGTCACCGCTGCCGGCAACTTCCGGGACGATGCCTGCCTCTACTCCCCAGCCTCGGCTCCC---GAGGTCATCACAGTTGGGGCCACCAATGCCCAGGACCAGCCGGTGACCCTGGGGACTTTGGGGACCAACTTTGGCCGCTGTGTGGACCTCTTTGCCCCAGGGGAGGACATCATTGGTGCCTCCAGCGACTGCAGCACCTGCTTTGTGTCACGGAGTGGGACATCGCAGGCTGCTGCCCACGTGGCTGGCATTGCAGCCATGATGCTGTCTGCCGAGCCGGAGCTCACTCTGGCCGAGTTGAGGCAGAGACTGATCCACTTCTCTGCCAAAGATGTCATCAATGAGGCCTGGTTCCCTGAGGACCAGCGGGTACTGACCCCCAACCTGGTGGCCGCCCTGCCCCCCAGCACCCACAGGGCAGGTTGGCAGCTGTTTTGCAGGACTGTGTGGTCAGCACACTCGGGGCCTACACGGATGGCCACAGCCGTAGCCCGCTGCGCCCAGGATGAGGAGCTGCTGAGCTGCTCCAGTTTCTCCAGGAGTGGGAAGCGGCGGGGCGAGCGCATCGAGGCCCAAGGGGGCAAGCGGGTCTGCCGGGCCCACAACGCTTTTGGGGGTGAGGGTGTCTACGCCATTGCCAGGTGCTGCCTGCTACCCCAGGTCAACTGCAGCGTCCACACAGCTCCACCAGCTGGGGCCAGCATGGGGACCCGTGTCCACTGCCATCAGCAGGGCCACGTCCTCACAGGCTGCAGCTCCCACTGGGAGGTGGAGGACCTTGGCACCCACAAGCCGCCTGTGCTGAGGCCACGAGGTCAGCCCAACCAGTGTGTGGGCCACAGGGAGGCCAGCATCCACGCTTCCTGCTGCCATGCCCCAGGTCTGGAATGCAAAGTCAAGGAGCAT---GGAATCCCGGCCCCTCAGGAGCAGGTT---------ATCGTGGCCTGTGAGGACGGCTGGACCCTGACCGGCTGCAGTCCCCTCCCTGGGACCTCCCATGTCCTGGGGGCCTACGCTGTAGACAACACGTGTGTGGTCAGGAGCCGGGACGTCAGCACCACAGGCAGCACCAGCAAAGAAGCCGTGGCAGCCGTTGCC------ATCTGCTGCCGGAGCCGGCACCTG---GTGCAGGCCTCCCAAGAGCTCCAGTGA-----------------------------------------------------------------------------------------------------------------------
>fascicul
ATGGGGCTCTGGTGGCGTGATCTGCGGGCCCCAGGCGTCAAGCACCCACACCCTAGAAGGTTTCCGCAGCGGCGTCGAGGCGCTCGTGGTTGCAGGAGGGCGCCGCCGCTCAGTTCAGGGTCCGAGCCTGGAGGAGTGAGCCAGGCAGTGAGACTGTCTCAGGCGGGCCGGGACGTGTCGTTGCAGCGGCGGCTCCCAGCTCCCAGCCAGGATTCCGCGCGCCCCTTCGCGCGCCCTGAGCCTGAACTCCAGCTCCTGCACAGTCCTCCCCACCGTAAGGCTCAAGGCGCCGCCCGCGTGGACCGTGCACGGCCTCTAGGTCTCCTCATCAGGACGGCAACCTCTCCCCTGGCCCTGATGGGTACCGTCAGCTCC---AGGCGGTCCTGGTGGCCTCTG---------------CCGCTGCCACTGCTG---CTGCTCCTGCTCCTGGGT------CCCGCT---------GGC---------------------------------------------------------------------------------------------------------------------GCCCGTGCGCAGGAGGACGAGGACGGCGACTACGAGGAG---------------------------------------------------------------------------------------------------------------------------------CTGGTGCTAGCCTTGCGTTCCGAGGAGGACGGCCTGGCC---GACGCACCCGAGCACGGA------GCCACAGCCACCTTCCACCGCTGCGCCAAGGATCCGTGGAGGCTGCCCGGCACCTACGTGGTGGTGCTGAAGGAGGAGACCCACCGCTCGCAGTCAGAGCGCACTGCCCGCCGCCTGCAGGCCCAAGCTGCCCGCCGGGGATACCTCACCAAGATCCTGCATGTCTTCCATCACCTTCTTCCTGGCTTCCTGGTGAAGATGAGTGGCGACCTGCTGGAGCTGGCCCTGAAGTTGCCCCATGTCGACTACATCGAGGAGGACTCCTCTGTCTTCGCCCAGAGCATCCCATGGAACCTGGAGCGAATTACTCCTGCACGGTACCGGGCGGATGAA---TACCAGCCCCCCAAAGGAGGCAGCCTGGTGGAGGTGTATCTCCTAGACACCAGCATACAGAGTGACCACCGGGAAATCGAGGGCAGGGTCATGGTCACCGACTTCGAGAGTGTGCCCGAGGAGGACGGGACCCGCTTCCACAGACAGGCCAGCAAGTGTGACAGCCATGGCACCCACCTGGCAGGGGTGGTCAGCGGCCGGGATGCCGGCGTGGCCAAGGGCGCCGGCCTGCGTAGCCTGCGCGTGCTCAACTGCCAAGGGAAGGGCACGGTCAGCGGCACCCTCATAGGCCTGGAGTTTATTCGGAAAAGCCAGCTGGTCCAGCCCGTGGGGCCACTGGTTGTGCTGCTGCCCCTGGCGGGTGGGTACAGCCGGGTCTTCAACGCCGCCTGCCAGCGCCTGGCGAGGGCTGGGGTCGTGCTGGTCACCGCTGCCGGCAACTTCCGGGACGATGCCTGCCTCTACTCCCCAGCCTCGGCTCCC---GAGGTCATCACAGTTGGGGCCACCAATGCCCAGGACCAGCCGGTGACCCTGGGGACTTTGGGGACCAACTTTGGCCGCTGTGTGGACCTCTTTGCCCCAGGGGAGGACATCATTGGTGCCTCCAGCGACTGCAGCACCTGCTTTGTGTCACGGAGTGGGACATCGCAGGCTGCTGCCCACGTGGCTGGCATTGCAGCCATGATGCTGTCTGCCGAGCCGGAGCTCACTCTGGCCGAGTTGAGGCAGAGACTGATCCACTTCTCTGCCAAAGATGTCATCAATGAGGCCTGGTTCCCTGAGGACCAGCGGGTACTGACCCCCAACCTGGTGGCCGCCCTGCCCCCCAGCACCCACAGGGCAGGTTGGCAGCTGTTTTGCAGGACTGTGTGGTCAGCACACTCGGGTCCTACACGGATGGCCACAGCCGTAGCCCGCTGCGCCCAGGATGAGGAGCTGCTGAGCTGCTCCAGTTTCTCCAGGAGTGGGAAGCGGCGGGGCGAGCGCATCGAGGCCCAAGGGGGCAAGCGGGTCTGCCGGGCCCACAACGCTTTTGGGGGTGAGGGTGTCTACGCCATTGCCAGGTGCTGCCTGCTACCCCAGGTCAACTGCAGCGTCCACACAGCTCCACCAGCTGGGGCCAGCATGGGGACCCGTGTCCACTGCCATCAGCAGGGCCACGTCCTCACAGGCTGCAGCTCCCACTGGGAGGTGGAGGACCTTGGCACCCACAAGCCGCCTGTGCTGAGGCCACGAGGTCAGCCCAACCAGTGTGTGGGCCACAGGGAGGCCAGCATCCACGCTTCCTGCTGCCATGCCCCAGGTCTGGAATGCAAAGTCAAGGAGCAT---GGAATCCCGGCCCCTCAGGAGCAGGTT---------ATCGTGGCCTGTGAGGACGGCTGGACCCTGACCGGCTGCAGTGCCCTCCCTGGGACCTCCCATGTCCTGGGGGCCTACGCTGTAGACAACACGTGTGTGGTCAGGAGCCGGGACGTCAGCACCACAGGCAGCACCAGCAAAGAAGCCGTGGCAGCCGTTGCC------ATCTGCTGCCGGAGCCGGCACCTG---GTGCAGGCCTCCCAGGAGCTCCAG---------------------------------------------------------------------------------------------------------------------TGA--
>sabaeus
ATGGGGCTCTGGTGGCGTGATCTGCGGGCCCCAGGCGTCAAGCACCCACACCCTAGACGGTTTCCGCAGCGGCGTCGAGGCGCTCGTGGTTGCAGGAGTGCGCCGCCGCTCAGTTCAGGGTCCCAGCCTGGAGGAGTGAGCCAGGCACTGAGACTGTCTCAGGCGGGCCGGAACGTGTCGTTGCAGCGGCGGCTCCCAGCTCCCAGCCAGGATTCCGCGCGCCCCTTCGCGCGCCCTGAGCCTGAACTCCGGCTCCTGCACAGTCCTCCCCACCGCAAGGCTCAAGGCGCCGCCCGCGTGGACCGTGCACGGCCTCTAGGTCTCCTCATCAGGACGGCAACCTCTCCCCTGGCCCTGATGGGTACCGTCAGCTCC---AGGCGGTCCTGGTGGCCTCTG---------------CCGCTGCCACTGCTG---CTGCTCCTGCTCCTGGGT------GCCGCG---------GGT---------------------------------------------------------------------------------------------------------------------GCCCGTGCGCAGGAGGACGAGGACGGCGACTACGAGGAG---------------------------------------------------------------------------------------------------------------------------------CTGGTGCTAGCCTTGCGTTCCGAGGAGGACGGCCTGGCC---GACGCACCCGAGCACGGA------GCCACAGCCTCCTTCCACCGCTGCGCCAAGGATCCGTGGAGGCTGCCCGGCACCTACGTGGTGGTGCTGAAGGAGGAGACCCACCGCTCACAGTCAGAGCGCACTGCCCGCCGCCTGCAGGCCCAAGCTGCCCGCCGGGGATACCTCACCAAGATCCTGCATGTTTTCCATCACCTTCTTCCTGGCTTCCTGGTGAAGATGAGTGGCGACCTGCTGGAGCTGGCCCTGAAGTTGCCCCATGTCGACTACATCGAGGAGGACTCCTCTGTCTTCGCCCAGAGCATCCCATGGAACCTGGAGCGAATTACTCCTGCACGGTACCGGGCGGATGAA---TACCAACCCCCCAAAGGAGGCAGCCTGGTGGAGGTGTATCTCCTAGACACCAGCATACAGAGTGACCACCGGGAAATCGAGGGCAGGGTCATGGTCACCGACTTCGAGAGTGTGCCCGAGGAGGACGGGACCCGCTTCCACAGACAGGCCAGCAAGTGTGACAGCCATGGCACCCACCTGGCAGGGGTGGTCAGCGGCCGGGATGCCGGCGTGGCCAAGGGCGCCGGCCTGCGTAGCCTGCGCGTGCTCAACTGCCAAGGGAAGGGCACGGTCAGCGGCACCCTCATAGGCCTGGAGTTTATTCGGAAAAGCCAGCTGGTCCAGCCCGTGGGGCCACTGGTTGTGCTGCTGCCCTTGGCGGGTGGGTACAGCCGGGTCTTCAACGCCGCCTGCCAGCGCCTGGCGAGGGCTGGGGTCGTGCTGGTCACCGCTGCCGGCAACTTCCGGGACGATGCCTGCCTCTATTCCCCAGCCTCGGCTCCC---GAGGTCATCACAGTTGGGGCCACCAATGCCCAGGACCAGCCGGTGACCCTGGGGACTTTGGGCACCAACTTTGGCCGCTGTGTGGACCTCTTTGCCCCAGGGGAGGACATCATTGGTGCCTCCAGTGACTGCAGCACCTGCTTTGTGTCACGGAGTGGGACATCGCAGGCTGCTGCCCACGTGGCTGGCATTGCAGCCATGATGCTGTCTGCCGAGCCGGAGCTCACTCTGGCCGAGTTGAGGCAGAGACTGATCCACTTCTCTGCCAAAGATGTCATCAATGAGGCCTGGTTCCCTGAGGACCAGCGGGTACTGACCCCCAACCTGGTGGCCGCCCTGCCCCCCAGCACCCACAGGGCAGGTTGGCAGCTGTTTTGCAGGACTGTGTGGTCAGCACACTCGGGGCCTACACGGATGGCCACAGCTGTAGCCCGCTGCGCCCTGGATGAAGAGCTGCTGAGCTGCTCCAGTTTCTCCAGGAGTGGGAAACGGCGGGGCGAGCGCATCGAGGCCCAAGGGGGCAAGCGGGTCTGCCGGGCCCACAATGCTTTTGGTGGTGAGGGTGTCTACGCCATTGCCAGGTGCTGCCTGCTACCCCAGGTCAACTGCAGCGTCCACACAGCTCCACCAGCTGGGGCCAGCATGGGGACCCGTGTCCACTGCCATCAGCAGGGCCACATCCTCACAGGCTGCAGCTCCCACTGGGAGGTGGAGGACCTTGGCACCCACAGGCCGCCTGTGCTGAGGCCACGAGGTCAGCCCAACCAGTGTGTGGGCCACAGGGAGGCCAGCATCCACGCTTCCTGCTGCCATGCCCCAGGTCTGGAATGCAAAGTCAAGGAGCAT---GGAATCCCGGCCCCTCAGGAGCAGGTG---------ATCGTGGCCTGTGAGGACGGCTGGACCCTGACCGGCTGCAGTGCCCTCCCTGGGACCTCCCACGTCCTGGGGGCCTACGCCGTAGACAACACGTGTGTGGTCAGGAGCCGGGACGTCAGCACCACAGGCAGCACCAGCGAAGAAGCCGTGGCAGCCGTTGCC------ATTTGCTGCCGGAGCCGGCACCTG---GTGCAGGCCTCCCAGGAGCTCCAG---------------------------------------------------------------------------------------------------------------------TGA--
>tephrosc
---------------------------------------------------------------------------------------------------------------------------------------------------------------------------------------------------------------------------------------------------------------------------------------------------------------------------------------------------------------------ATGGGTACCGTCAGCTCC---AGGCGGTCCTGGTGGCCTCTG---------------CCGCTGCCACTGCTC---CTGCTCCTGCTTCTGGGT------CTCGCG---------GGC---------------------------------------------------------------------------------------------------------------------GCCCGTGCGCAGGAGGACGAGGACGGCGACTACGAGGAG---------------------------------------------------------------------------------------------------------------------------------CTGGTGCTAGCCTTGCGTTCCGAGGAGGACGGCCTGGCC---GACGCACCCGAGCACGGA------GCCACAGCCACCTTCCACCGCTGCGCCAAGGATCCGTGGAGGCTGCCCGGCACCTATGTGGTGGTGCTGAAGGAGGAGACCCACCGCTCGCAGTCAGAGCGCACTGCCCGCCGCCTGCAGGCCCAAGCTGCCCGCCGGGGATACCTCACCAAGATCCTGCATGTCTTCCATCACCTTCTTCCTGGCTTCCTGGTGAAGATGAGTGGCGACCTGCTGGAGCTGGCCCTGAAGTTGCCCCATGTCGACTACATCGAGGAGGACTCCTCTGTCTTTGCCCAGAGCATCCCATGGAACCTGGAGCGAATTACTCCTGCACGGTACCGGGCGGATGAA---TACCAACCCCCCAAAGGAGGCAGCCTGGTGGAGGTGTATCTCCTAGACACCAGCATACAGAGTGACCACCGGGAAATCGAGGGCAGGGTCATGGTCACCGACTTCGAGAGTGTGCCCGAGGAGGACGGGACCCGCTTCCACAGGCAGGCCAGCAAGTGTGACAGCCATGGCACCCACCTGGCAGGGGTGGTCAGCGGCCGGGATGCCGGCGTGGCCAAGGGCGCCGGCCTGCGTAGCCTGCGCGTACTCAACTGCCAAGGGAAGGGCACAGTCAGCGGCACCCTCATAGGCCTGGAGTTTATTCGGAAAAGCCAGCTGGTCCAGCCCGTGGGGCCACTGGTTGTGCTGCTGCCCCTGGCGGGTGGGTACAGCCGGGTCTTCAACGCCGCCTGCCAGCGTCTGGCGAGGGCTGGGGTTGTGCTGGTCACCGCTGCCGGTAACTTCCGGGACGATGCCTGCCTCTACTCCCCAGCCTCGGCTCCC---GAGGTCATCACAGTTGGGGCCACCAATGCCCAGGACCAGCCGGTGACCCTGGGGACTTTGGGGACCAACTTTGGCCGCTGTGTGGACCTCTTTGCCCCAGGGGAGGACATCATTGGTGCCTCCAGCGACTGCAGCACCTGCTTTGTGTCACGGAGTGGGACATCGCAGGCTGCTGCCCACGTGGCTGGCATTGCAGCCATGATGCTGTCTGCAGAGCCAGAGCTCACTCTGGCCGAGTTGAGGCAGAGACTGATCCACTTCTCTGCCAAAGATGTCATCAATGAGGCCTGGTTCCCTGAGGACCAGCGGGTACTGACCCCCAACCTGGTGGCCGCCCTGCCCCCCAGCACCCACAGGGCAGGTTGGCAGCTGTTTTGCAGGACTGTGTGGTCAGCACACTCGGGGCCTACACGGATGGCCACAGCTGTAGTCCGCTGTGCCCCAGATGAGGAGCTGCTGAGCTGCTCCAGTTTCTCCAGGAGTGGGAAGCGGCGGGGCGAGCGCATCGAGGCCCAAGGGGGCAAGCGGGTCTGCCGGGCCCACAACGCTTTTGGGGGTGAGGGTGTCTACGCCATTGCCAGGTGCTGCCTGCTACCCCAGGTCAACTGCAGCGTCCACACAGCTCCACCAGCTGGGGCCAGCATGGGGACCCGTGTCCACTGCCATCAGCAGGGCCACGTCCTCACAGGCTGCAGCTCCCACTGGGAGGTGGAGGACCTTGGCACCCACAAGCCGCCTGTGCTGAGGCCACGAGGTCAGCCCAACCAGTGTGTGGGCCACAGGGAGGCCAGCATCCACGCTTCCTGCTGCCATGCCCCAGGTCTGGAATGCAAAGTCAAGGAGCAT---GGAATCCCGGCCCCTCAGGAGCAGGTG---------ATCGTGGCCTGTGAGGACGGCTGGACCCTGACCGGCTGCAATGCCCTCCCTGGGACCTCCCACGTCCTGGGGGCCTACGCTGTAGACAACACGTGTGTGGTCAGGAGCCGGGACGTCAGCACCACAGGCAGCACCAGTGAAGAAGCCATGGCAGCCGTTGCC------ATCTGCTGCCGGAGCCGGCACCTG---GTGCAGGCCTCCCAGGAGCTCCAGTGA-----------------------------------------------------------------------------------------------------------------------
>bieti
ATGGGGCTCTGGTGGCGTGATCTGCGGGCCCCAGGTGTCAAGCACCCACACCCTAGAAGGTTTCCGCAGCGGCGTCGAGGCGCTCATGGTTGCAGGAGGGCGCCGCCGCTCAGTTCAGGGTTCGAGCCTAGAGGAGTGAGCCAGGCAGTGAGACTGTCTCAGGCGGGCTGGAACGTGCAGTTGCAGCGGCGGCTCCCAGCTCCCAGCCAGGATTCCGCG------------CGCCCTGAGCCTGAACTCCAGCTCCTTCACAGTCCTCCCCACCGCAAGGCTCAAGGCGCCGCCCTCGTGGACCGTGCGCGGCCTCTAGGTCTTCTCACCAGGACGGCAACCTCTCCCCTGGCCCTGATGGGTACCGTCAGCTCC---AGGCGGTCCTGGTGGCCTCTG---------------CCGCTGCCACTGCTG---CTGCTCCTGCTTCTGGGT------CTCGCG---------GGC---------------------------------------------------------------------------------------------------------------------GCCCGTGCGCAGGAGGACGAGGACGGCGACTACGAGGAG---------------------------------------------------------------------------------------------------------------------------------CTGGTGCTAGCCTTGCGTTCGGAGGAGGACGGCCTGGCC---GACGCACCCGAGCACGGA------GCCACAGCCACCTTCCACCGCTGCGCCAAGGATCCATGGAGGCTGCCCGGCACCTATGTGGTGGTGCTGAAGGAGGAGACCCACCGCTCGCAGTCAGAGCGCACTGCCCGCCGCCTGCAGGCCCAAGCTGCCCGCCGGGGATACCTCACCAAGATCCTGCATGTCTTCCATCACCTTCTTCCTGGCTTCCTGGTGAAGATGAGTGGCGACCTGCTGGAGCTGGCCCTGAAGTTGCCCCATGTCGACTACATCGAGGAGGACTCCTCTGTCTTTGCCCAGAGTATCCCATGGAACCTGGAGCGAATTACTCCTGCATGGTACCGGGCGGATGAA---TACCAACCCCCCAAAGGAGGCAGCCTGGTGGAGGTGTATCTCCTAGACACCAGCATACAGAGTGACCACCGGGAAATCGAGGGCAGGGTCATGGTCACCGACTTCGAGAGTGTGCCCGAGGAGGACGGGACCCGCTTCCACAGGCAGGCCAGCAAGTGTGACAGCCATGGCACCCACCTGGCAGGGGTGGTCAGCGGCCGGGATGCTGGCGTGGCCAAGGGCGCCAGCCTGCGTAGCCTGCGCGTGCTCAACTGCCAAGGGAAGGGCACAGTCAGCGGCACCCTCATAGGCCTGGAGTTTATTCGGAAAAGCCAGCTGGTCCAGCCCGTGGGGCCACTGGTTGTGCTGCTGCCCCTGGCGGGTGGGTACAGCCGGGTCTTCAACGCCGCCTGCCAGCGCCTGGCGAGGGCTGGGGTCGTGCTGGTCACCGCTGCCGGCAACTTCCGGGACGATGCCTGCCTCTACTCCCCAGCCTCGGCTCCC---GAGGTCATCACAGTTGGGGCCACCAATGCCCAGGACCAGCCGGTGACCCTGGGGACTTTGGGGACAAACTTTGGCCGCTGTGTGGACCTCTTTGCGCCAGGGGAGGACATCATTGGTGCCTCCAGCGACTGCAGCACCTGCTTTGTGTCACGGAGTGGGACATCGCAGGCTGCTGCCCACGTGGCTGGCATTGCAGCCATGATGCTGTCTGCCGAGCCGGAGCTCACTCTGGCCGAGTTGAGGCAGAGACTGATCCACTTCTCTGCCAAAGATGTCATCAATGAGGCCTGGTTCCCTGAGGACCAGCGGGTTCTGACCCCCAACCTGGTGGCCGCCCTGCCCCCCAGCACCCACAGGGCAGGTTGGCAGCTGTTTTGCAGGACTGTGTGGTCAGCACACTCGGGGCCTACACGGATGGCCACAGCCATAGTCCACTGTGCCCCGGATGAGGAGCTGCTGAGCTGCTCCAGTTTCTCCAGGAGTGGGAAGCGGCGGGGCGAGCGCATCGAGGCCCAAGGGGGCAAGCGGGTCTGCCGGGCCCACAACGCTTTTGGGGGTGAGGGTGTCTACGCCATTGCCAGGTGCTGCCTGCTACCCCAGGTCAACTGCAGCGTCCACACAGCTCCACCAGCTGGGGCCAGCATGGGGACCCGTGTCCACTGCCATCAGCAGGGCCACGTCCTCACAGGCTGCAGCTCCCACTGGGAGGTGGAGGACCTTGGCACCCACAAGCCGCCTGTGCTGAGGCCACGAGGTCAGCCCAACCAGTGTGTGGGCCACAGGGAGGCCAGCATCCATGCTTCCTGCTGCCGTGCCCCAGGTCTGGAATGCAAAGTCAAGGAGCAT---GGAATCCCGGCCCCTCAGGAGCAGGTG---------ATCGTGGCCTGTGAGGACGGCTGGACCCTGACCGGCTGCAATGCCCTCCCTGGGACCTCCCACGTCCTGGGGGCCTACGCTGTAGACAACACGTGTGTGGTCAGGAGCCGGGACGTCAGCACCACAGGCAGCACCAGCCAAGAAGCCGTGGCAGCCGTTGCC------ATCTGCTGCCGGAGCCGGCACCTG---GTGCAGGCCTCCCAGGAGCTCCAGTGA-----------------------------------------------------------------------------------------------------------------------
>leucogen
---------------------------------------------------------------------------------------------------------------------------------------------------------------------------------------------------------------------------------------------------------------------------------------------------------------------------------------------------------------------ATGGGCACCGTCAGCTCC---AGGCGGTCCTGGTGGCCGCTG---------------CCGCTGCTGCTGCTGCTGCTGCTGCTGCTCCTGGGT------CCCGCG---------GGC---------------------------------------------------------------------------------------------------------------------GCCCATGCGCAGGAGGACGAGGACGGCGACTACGAGGAG---------------------------------------------------------------------------------------------------------------------------------CTGGTGCTAGCCTTGCGTTCCGAGGAGGACGGCCTGGCA---GACGCACCCGAGCACGGA------GCCACAGCCACCTTCCACCGCTGCGCCAAGGATCCGTGGAGGTTGCCCGGCACCTACGTGGTGGTGCTGAAGGAGGAGGCCCACCGCTCGCAGTCAGAGCGCACTGCCCGCCGCCTGCAGGCCCAAGCTGCCCGCCGGGGATACCTCACCAAGATCCTGCATGTCTTCCATGACCTTCTTCCTGGCTTCCTGGTGAAGATGAGTGGCGACCTGCTGGAGCTGGCCTTGAAGTTGCCCCATGTCGACTACATCGAGGAGGACTCCTCTGTCTTTGCCCAGAGCATCCCGTGGAACCTGGAGCGGATTACCCCTCCACGGTACCGGGTGGATGAA---TACCAGCCCCCGGACGGAGGCAGCCTGGTAGAGGTGTATCTCCTAGACACCAGCATACAGAGCGACCACCGGGAAATCGAGGGCAGGGTCATGGTCACCGACTTCGAGAATGTGCCCGAGGAGGACGGGACCCGCTTCCACAGACAGGCCAGCAAGTGTGACAGTCATGGCACCCACCTGGCAGGAGTGGTCAGCGGCCGGGATGCCGGCGTGGCCAAGGGTGCTGGCCTGCGTAGCCTGCGCGTGCTCAACTGCCAAGGGAAGGGCACGGTTAGCGGCACCCTCATAGGCCTGGAGTTTATTCGGAAAAGCCAGCTGGTTCAGCCTGTGGGGCCACTGGTGGTGCTGCTGCCCCTGGCGGGTGGGTACAGCCGGGTCCTCAACGCCGCCTGCCAGCGCCTGGCGAGGGCTGGGGTCGTGCTGGTCACCGCTGCCGGCAACTTCCGGGACGATGCCTGCCTCTACTCCCCAGCCTCAGCTCCC---GAGGTCATCACAGTTGGGGCCACCAATGCCCAGGACCAGCCGGTGACTCTGGGGACTTTGGGGACCAACTTTGGCCGCTGTGTGGACCTCTTTGCCCCGGGGGAGGACATCATTGGTGCCTCCAGCGACTGCAGCACCTGCTTTGTGTCACAGAGTGGGACATCGCAGGCTGCTGCCCACGTAGCTGGCATTGCAGCCATGATGCTGTCTGCTGAGCCGGAGCTCACCCTGGCCGAGTTGAGGCAGAGACTGATCCACTTCTCTGCCAAAGATGTCATCAATGAGTCCTGGTTCCCTGAGGACCAGCGGGTACTGACCCCCAACCTGGTGGCCGCCCTGCCCCCCGGCACCCATGGGGCAGGTTGGCAGCTGTTTTGCAGGACTGTGTGGTCAGCACACTCGGGGCCTACACGGATGGCCACAGCTGTCGCCCGCTGCGCCCCAGATGAGGAGCTGCTGAGCTGCTCCAGTTTCTCCAGGAGTGGGAAGCGGCGGGGCGAGCGCATGGAGGCCCAAGGGGGCAAGCGGGTCTGCCGGGCCCACAACGCTTTTGGGGGTGAGGGTGTCTACGCCGTTGCCAGGTGCTGCCTGCTACCCCAGGCCAACTGCAGCGTCCACACAGCTCCACCAGCTGGGGCCGGCATGGGGACCCGTGTCCGCTGCCACCAGCAGGGCCACGTCCTCACAGGCTGCAGCTCCCACTGGGAGGTGGAGGACCTTGGCACCCACAAGCCGCCTGTGCTGAGGCCACAAGGCCAGCCCAACCAGTGCGTGGGCCACAGGGAGGCCAGCATCCACGCTTCCTGCTGCCGTGCCCCAGGTCTGGAATGCAAAGTCAAGGAGCAT---GGAAACCCGGCCCCTCAGGAGCAGGTG---------ACCGTGGCCTGCGAGGAGGGCTGGACCCTGACTGGCTGCAGTGCCCTCCCTGGGACCTCCCACGTCCTGGGGGCCTACGCCGTAGACAACACGTGTGTGGTCAGGAGCCGGGACGTCAGCACCACAGGCAGCACCAGCGAAGAGGCCGTGGCAGCCATTGCC------ATCTGCTGCCGGCGCTGGCACCTG---GCGCAGGCCTCCCAGGAGCTCCAGTGA-----------------------------------------------------------------------------------------------------------------------
>abelii
---------------------------------------------------------------------------------------------------------------------------------------------------------------------------------------------------------------------------------------------------------------------------------------------------------------------------------------------------------------------ATGGGCACCGTCAGCTCC---AGGCGGTCCTGGTGGCCGCTG---------------CCA------CTACTG---CTGCTGCTGCTCTTGGGT------CCCGCG---------GGC---------------------------------------------------------------------------------------------------------------------GCCCGTGCGCAGGAGGACGAGGACGGCGACTACGAGGAG---------------------------------------------------------------------------------------------------------------------------------CTGGTGCTAGCCTTGCGTTCCGAGGAGGACGGCCTGGCC---GAAGCACCCGAGCACGGA------GCCACAGCCACCTTCCACCGCTGCGCCAAGGATCCGTGGAGGCTGCCCGGCACCTACGTGGTGGTGCTGAAGGAGGAGACCCACCGCTCGCAGTCAGAGCGCACTGCCCGCCGCCTGCAGGCCCAAGCTGCCCGCCGGGGATACCTCACCAAGATCCTGCATGTCTTCCATGACCTTCTTCCTGGCTTCCTGGTGAAGATGAGTGGCGACCTGCTGGAGCTGGCCTTGAAGTTGCCCCATGTCGACTACATCGAGGAGGACTCCTCTGTCTTTGCCCAGAGCATCCCGTGGAACCTGGAGCGGATTACCCCTCCACGGTACCGGGCGGATGAA---TACCAGCCCCCTGATGGAGGCAGCCTGGTGGAGGTGTATCTCCTAGACACCAGCATACAGAGCGACCACCGGGAAATCGAGGGCAGAGTCATGGTCACCGACTTCGAGAATGTGCCCGAGGAGGACGGGACCCGCTTCCACAGACAGGCCAGCAAGTGTGACAGTCATGGCACCCACCTGGCAGGGGTGGTCAGCGGCCGGGATGCCGGCGTGGCCAAGGGTGCCAGCATGCGCAGCCTGCGTGTGCTCAACTGCCAAGGGAAGGGCACGGTTAGCGGCACCCTCATAGGCCTGGAGTTTATTCGGAAAAGCCAGCTGGTCCAGCCTGTGGGGCCACTGGTGGTGCTGATGCCCCTGGCGGGTGGGTACAGCCGCGTCCTCAACGCCGCCTGCCAGCGCCTGGCGAGGGCTGGGGTCGTGCTGGTCACCGCTGCCGGCAACTTCCGGGACGATGCCTGCCTCTACTCCCCAGCCTCGGCTCCC---GAGGTCATCACAGTTGGGGCCACCAATGCCCAGGACCAGCCGGTGACCCTGGGGACTTTGGGGACCAACTTTGGCCGCTGTGTGGACCTCTTTGCCCCAGGGGAGGACATCATTGGTGCCTCCAGCGACTGCAGCACCTGCTTTGTGTCACAGAGTGGGACATCGCAGGCTGCTGCCCACGTGGCTGGCATTGCAGCCATGATGCTGTCTGTCGAGCCGGAGCTCACCCTGGCCGAGTTGAGGCAGAGACTGATCCACTTCTCTGCCAAAGATGTCATCAATGAGGTCTGGTTCCCTGAGGACCAGCGGGTACTGACCCCCAACCTGGTGGCCGCCCTGCCCCCCAGCACCCATGGGGCAGGTTGGCAGCTGTTTTGCAGGACTGTGTGGTCAGCACACTCGGGGCCTACACGGATGGCCACAGCCATCGCCCGCTGCGCCCCGGATGAGGAGCTGCTGAGCTGCTCCAGTTTCTCCAGGAGTGGGAAGCGGCGGGGCGAGCGCATGGAGGCCCAAGGGGGCAAGCTGGTCTGCCGGGCCCACAACGCTTTTGGGGGTGAGGGTGTCTACGCCATTGCCAGGTGCTGCCTGCTACCCCAGGCCAACTGCAGCGTCCACACAGCTCCACCAGCTGGGACCGGCATGGGGACCCGTGTCCACTGCCACCAGCAGGGCCACGTCCTCACAGGCTGCAGCTCCCACTGGGAGGTGGAGGACCTTGGCACCCACAAGCCGCCTGTGCTGAGGCCACGAGGTCAGCCCAACCAGTGCGTGGGCCACAGGGAGGCCAGCATCCACGCTTCCTGCTGCCGTGCCCCAGGTCTGGAATGCAAAGTCAAGGAGCAT---GGAATCCCGGCCCCTCAGGAGCAGGTG---------ACCGTGGCCTGCGAGGAGGGCTGGACCCTGACTGGCTGCAGTGCCCTCCCTGGGACCTCCCACGTCCTGGGGGCCTACGCCGTAGACAACACGTGTGTGGTCAGGAGCCGGGACATCAGCACCACAGGCAGCACCAGCGAAGAGGCCATGGCAGCCGTTGCC------ATCTGCTGCCGGAGGCGGCACCTG---GCGCAGGCCTCCCAGGAGCTCCAGTGA-----------------------------------------------------------------------------------------------------------------------
>Gorilla
ATGGGGCTCTGGTGGCGTGATCTGCGCGCCCCAGGCGTCAAGCACCCACACCCTAGAAGGTTTTGGCAGCGACGTCGAGGCGCTTATGGTTGCAGGCGGGCGCCGCCCTTCAGTTCAGGGTCCGAGCCTGGAGGAGTGAGCCAGGCAGTGAGACTGGCTCGGGCGGGCCGGGACGCGTCGTTGCAGCAGCGGCTCCCAGCTCCCAGCCAGGATTCCGCGCGCCCCTTCACGCGCCCTGCTCCTGAACTTCAGCTCCTGCACAGTCCTCCCCACCGCAAGGCTCAAGGCGCCGCCGGCGTGGACCGCGCACGGCCTCTAGGTCTCCTCGCCAGGACAGCAACCTCTCCCCTGGCCCTCATGGGCACCGTCAGCTCC---AGGCGGTCCTGGTGGCCGCTG---------------CCA------CTGCTG---CTGCTGCTGCTCCTGGGT------CCCGCA---------GGC---------------------------------------------------------------------------------------------------------------------GCCCGTGCGCAGGAAGACGAGGACGGCGACTACGAGGAG---------------------------------------------------------------------------------------------------------------------------------CTGGTGCTAGCCTTGCGTTCCGAGGAGGACGGCCTGGCC---GAAGCACCCGAGCACGGA------ACCACAGCCACCTTCCACCGCTGCGCCAAGGATCCGTGGAGGTTGCCTGGCACCTACGTGGTGGTGCTGAAGGAGGAGACCCACCTCTCGCAGTCAGAGCGCACTGCCCGCCGCCTGCAGGCCCAAGCTGCCCGCCGGGGATACCTCACCAAGATCCTGCATGTCTTCCATGGCCTTCTTCCTGGCTTCCTGGTGAAGATGAGTGGCGACCTGCTGGAGCTGGCCTTGAAGTTGCCCCATGTCGACTACATCGAGGAGGACTCCTCTGTCTTTGCCCAGAGCATCCCGTGGAACCTGGAGCGGATTACCCCTCCACGGTACCGGGCGGATGAA---TACCAGCCCCCCGACGGAGGCAGCCTGGTGGAGGTGTATCTCCTAGACACCAGCATACAGAGTGACCACCGGGAAATCGAGGGCAGGGTCATGGTCACCGACTTCGAGAATGTGCCCGAGGAGGACGGGACCCGCTTCCACAGACAGGCCAGCAAGTGTGACAGTCATGGCACCCACCTGGCAGGGGTGGTCAGCGGCCGGGATGCCGGCGTGGCCAAGGGTGCCAGCATGCGCAGCCTGCGCGTGCTCAACTGCCAAGGGAAGGGCACGGTTAGCGGCACCCTCATAGGCCTGGAGTTTATTCGGAAAAGCCAGCTGGTCCAGCCTGTGGGGCCACTGGTGGTGCTGCTGCCCCTGGCGGGTGGGTACAGCCGCGTCCTCAACGCCGCCTGCCAGCGCCTGGCGAGGGCTGGGGTCGTGCTGGTCACCGCTGCCGGCAACTTCCGGGATGATGCCTGCCTCTACTCCCCAGCCTCAGCTCCC---GAGGTCATCACAGTTGGGGCCACCAATGCCCAGGACCAGCCGGTGACCCTGGGGACTTTGGGGACCAACTTTGGCCGCTGTGTGGACCTCTTTGCCCCAGGGGAGGACATCATTGGTGCCTCCAGCGACTGCAGCACCTGCTTTGTGTCACAGAGCGGGACATCACAGGCTGCTGCCCACGTGGCTGGCATTGCAGCCATGATGCTGTCTGCCGAGCCGGAGCTCACCCTGGCCGAGTTGAGGCAGAGACTGATCCACTTCTCTGCCAAAGATGTCATCAATGAGGCCTGGTTCCCTGAGGACCAGCGGGTATTGACCCCCAACCTGGTGGCCGCCCTGCCCCCCAGCACCCATGGGGCAGGTTGGCAGCTGTTTTGCAGGACTGTGTGGTCAGCACACTCGGGGCCTACACGGATGGCCACAGCCGTCGCCCGCTGCGCCCCGGATGAGGAGCTGCTGAGCTGCTCCAGTTTCTCCAGGAGTGGGAAGCGGCGGGGCGAGCACATGGAGGCCCAAGGGGGCAAGCTGGTCTGCCGGGCCCACAACGCTTTTGGGGGTGAGGGTGTCTACGCCATTGCCAGGTGCTGCCTGCTACCCCAGGCCAACTGCAGCGTCCACACAGCTCCACCAGCTGAGGCCGGCATGGGGACCCGTGTCCACTGCCACCAACAGGGCCACGTCCTCACAGGCTGCAGCTCCCACTGGGAGGTGGAGGACCTTGGCACCCACAAGCCGCCTGTGCTGAGGCCACGAGGTCAGCCCAACCAGTGCGTGGGCCACAGGGAGGCCAGCATCCACGCTTCCTGCTGCCATGCCCCAGGTCTGGAATGCAAAGTCAAGGAGCAT---GGAATCCCGGCCCCTCAGGAGCAGGTG---------ACCGTGGCCTGCGAGGAGGGCTGGACCCTGACTGGCTGCAGTGCCCTCCCTGGGACCTCCCACGTCCTGGGGGCCTACGGCATAGACAACACGTGTGTGGTCAGGAGCCGGGACGTCAGCACTACAGGCAGAACCAGTGAAGAGGCCCTGGCAGCCGTTGCC------ATCTGCTGCCGGAGCCGGCACCTG---GCGCAGGCCTCCCAGGAGCTCCAGTGA-----------------------------------------------------------------------------------------------------------------------
>sapiens
---------------------------------------------------------------------------------------------------------------------------------------------------------------------------------------------------------------------------------------------------------------------------------------------------------------------------------------------------------------------ATGGGCACCGTCAGCTCC---AGGCGGTCCTGGTGGCCGCTG---------------CCACTGCTGCTGCTG---CTGCTGCTGCTCCTGGGT------CCCGCG---------GGC---------------------------------------------------------------------------------------------------------------------GCCCGTGCGCAGGAGGACGAGGACGGCGACTACGAGGAG---------------------------------------------------------------------------------------------------------------------------------CTGGTGCTAGCCTTGCGTTCCGAGGAGGACGGCCTGGCC---GAAGCACCCGAGCACGGA------ACCACAGCCACCTTCCACCGCTGCGCCAAGGATCCGTGGAGGTTGCCTGGCACCTACGTGGTGGTGCTGAAGGAGGAGACCCACCTCTCGCAGTCAGAGCGCACTGCCCGCCGCCTGCAGGCCCAGGCTGCCCGCCGGGGATACCTCACCAAGATCCTGCATGTCTTCCATGGCCTTCTTCCTGGCTTCCTGGTGAAGATGAGTGGCGACCTGCTGGAGCTGGCCTTGAAGTTGCCCCATGTCGACTACATCGAGGAGGACTCCTCTGTCTTTGCCCAGAGCATCCCGTGGAACCTGGAGCGGATTACCCCTCCACGGTACCGGGCGGATGAA---TACCAGCCCCCCGACGGAGGCAGCCTGGTGGAGGTGTATCTCCTAGACACCAGCATACAGAGTGACCACCGGGAAATCGAGGGCAGGGTCATGGTCACCGACTTCGAGAATGTGCCCGAGGAGGACGGGACCCGCTTCCACAGACAGGCCAGCAAGTGTGACAGTCATGGCACCCACCTGGCAGGGGTGGTCAGCGGCCGGGATGCCGGCGTGGCCAAGGGTGCCAGCATGCGCAGCCTGCGCGTGCTCAACTGCCAAGGGAAGGGCACGGTTAGCGGCACCCTCATAGGCCTGGAGTTTATTCGGAAAAGCCAGCTGGTCCAGCCTGTGGGGCCACTGGTGGTGCTGCTGCCCCTGGCGGGTGGGTACAGCCGCGTCCTCAACGCCGCCTGCCAGCGCCTGGCGAGGGCTGGGGTCGTGCTGGTCACCGCTGCCGGCAACTTCCGGGACGATGCCTGCCTCTACTCCCCAGCCTCAGCTCCC---GAGGTCATCACAGTTGGGGCCACCAATGCCCAAGACCAGCCGGTGACCCTGGGGACTTTGGGGACCAACTTTGGCCGCTGTGTGGACCTCTTTGCCCCAGGGGAGGACATCATTGGTGCCTCCAGCGACTGCAGCACCTGCTTTGTGTCACAGAGTGGGACATCACAGGCTGCTGCCCACGTGGCTGGCATTGCAGCCATGATGCTGTCTGCCGAGCCGGAGCTCACCCTGGCCGAGTTGAGGCAGAGACTGATCCACTTCTCTGCCAAAGATGTCATCAATGAGGCCTGGTTCCCTGAGGACCAGCGGGTACTGACCCCCAACCTGGTGGCCGCCCTGCCCCCCAGCACCCATGGGGCAGGTTGGCAGCTGTTTTGCAGGACTGTATGGTCAGCACACTCGGGGCCTACACGGATGGCCACAGCCGTCGCCCGCTGCGCCCCAGATGAGGAGCTGCTGAGCTGCTCCAGTTTCTCCAGGAGTGGGAAGCGGCGGGGCGAGCGCATGGAGGCCCAAGGGGGCAAGCTGGTCTGCCGGGCCCACAACGCTTTTGGGGGTGAGGGTGTCTACGCCATTGCCAGGTGCTGCCTGCTACCCCAGGCCAACTGCAGCGTCCACACAGCTCCACCAGCTGAGGCCAGCATGGGGACCCGTGTCCACTGCCACCAACAGGGCCACGTCCTCACAGGCTGCAGCTCCCACTGGGAGGTGGAGGACCTTGGCACCCACAAGCCGCCTGTGCTGAGGCCACGAGGTCAGCCCAACCAGTGCGTGGGCCACAGGGAGGCCAGCATCCACGCTTCCTGCTGCCATGCCCCAGGTCTGGAATGCAAAGTCAAGGAGCAT---GGAATCCCGGCCCCTCAGGAGCAGGTG---------ACCGTGGCCTGCGAGGAGGGCTGGACCCTGACTGGCTGCAGTGCCCTCCCTGGGACCTCCCACGTCCTGGGGGCCTACGCCGTAGACAACACGTGTGTAGTCAGGAGCCGGGACGTCAGCACTACAGGCAGCACCAGCGAAGGGGCCGTGACAGCCGTTGCC------ATCTGCTGCCGGAGCCGGCACCTG---GCGCAGGCCTCCCAGGAGCTCCAGTGA-----------------------------------------------------------------------------------------------------------------------
>paniscus
ATGGGGCTCTGGTGGCGTGATCTGCGCGCCCCAGGCGTCAAGCACCCACACCCTAGAAGGTTTCCGCAGCGACGTCGAGGCGCTCGTGGTTGCAGGCGGGCGCCGCCGTTCAGTTCAGGGTCCGAGCCTGGAGGAGTGAGCCAGGCAGTGAGACTGGCTCGGGCGGGCCGGGACGCGTCGTTGCAGCAGCGGCTCCCAGCTCCCAGCCAGGATTCCGCGCGCCCCTTCACGCGCCCTGCTCCTGAACTTCAGCTCCTGCACAGTCCTCCCCACCGCAAGGCTCAAGGCACCGCCGGCGTGGACCGCACACGGCCTCTAGGTCTCCTCGCCAGGACAGCAACCTCTCCCCTGGCCCTCATGGGCACCGTCAGCTCC---AGGCGGTCCTGGTGGCCGCTG---------------CCACTGCTGCTGCTG---CTGCTGCTGCTCCTGGGT------CCCGCG---------GGC---------------------------------------------------------------------------------------------------------------------GCCCGTGCGCAGGAGGACGAGGACGGCGACTACGAGGAG---------------------------------------------------------------------------------------------------------------------------------CTGGTGCTAGCCTTGCGTTCCGAGGAGGACGGCCTGGCC---GAAGCACCCGAGCACGGA------ACCACAGCCACCTTCCACCGCTGCGCCAAGGATCCGTGGAGGTTGCCTGGCACCTACGTGGTGGTGCTGAAGGAGGAGACCCACCTCTCGCAGTCAGAGCGCACTGCCCGCCGCCTGCAGGCCCAAGCTGCCCACCGAGGATACCTCACCAAGATCCTGCATGTCTTCCATGGCCTTCTTCCTGGCTTCCTGGTGAAGATGAGTGGTGACCTGCTGGAGCTGGCCTTGAAGTTGCCCCATGTCGACTACATCGAGGAGGACTCCTCTGTCTTTGCCCAGAGCATCCCGTGGAACCTGGAGCGGATTACCCCTCCACGGTACCGGGCGGATGAA---TACCAGCCCCCCGACGGAGGCAGCCTGGTGGAGGTGTATCTCCTAGACACCAGCATACAGAGTGACCACCGGGAAATCGAGGGCAGGGTCATGGTCACCGACTTCGAGAATGTGCCCGAGGAGGACGGGACCCGCTTCCACAGACAGGCCAGCAAGTGTGACAGTCATGGCACCCACCTGGCAGGGGTGGTCAGCGGCCGGGATGCCGGCGTGGCCAAGGGTGCCAGCATGCGCAGCCTGCGCGTGCTCAACTGCCAAGGGAAGGGCACGGTTAGCGGCACCCTCATAGGCCTGGAGTTTATTCGGAAAAGCCAGCTGGTCCAGCCTGTGGGGCCACTGGTGGTGCTGCTGCCCCTGGCGGGTGGGTACAGCCGCGTCCTCAACGCCGCCTGCCAGCGCCTGGCGAGGGCTGGGGTCGTGCTGGTCACCGCTGCCGGCAACTTCCGGGACGATGCCTGCCTCTACTCCCCAGCCTCAGCTCCC---GAGGTCATCACAGTTGGGGCCACCAATGCCCAGGACCAGCCGGTGACCCTTGGGACTTTGGGGACCAACTTTGGCCGCTGTGTGGACCTCTTTGCCCCAGGGGAGGACATCATTGGTGCCTCCAGCGACTGCAGCACCTGCTTTGTGTCACAGAGTGGGACATCACAGGCTGCTGCCCACGTGGCTGGCATTGCAGCCATGATGCTGTCTGCCGAGCCGGAGCTCACCCTGGCCGAGTTGAGGCAGAGACTGATCCACTTCTCTGCCAAAGATGTCATCAATGAGGCCTGGTTCCCTGAGGACCAGCGGGTACTGACCCCCAACCTGGTGGCCGCCCTGCCCCCCAGCACCCATGGGGCAGGTTGGCAGCTGTTTTGCAGGACTGTGTGGTCAGCACACTCGGGGCCTACACGGATGGCCACAGCCGTCGCCCGCTGCGCCCCAGATGAGGAGCTGCTGAGCTGCTCCAGTTTCTCCAGGAGTGGGAAGCGGCGGGGCGAGCGCATGGAGGCCCAAGGGGGCAAGCTGGTCTGCCGGGCCCACAACGCTTTTGGGGGTGAGGGTGTCTACGCCATTGCCAGGTGCTGCCTGCTACCCCAGGCCAACTGCAGCGTCCACACAGCTCCACCAGCTGAGGCCGGCATGGGGACCCGTGTCCACTGCCACCAACAGGGCCACGTCCTCACAGGCTGCAGCTCCCACTGGGAGGTGGAGGACCTTGGCACCCACAAGCCGCCTGTGCTGAGGCCACGAGGTCAGCCCAACCAGTGCGTGGGCCACAGGGAGGCCAGCATCCACGCCTCCTGCTGCCGTGCCCCAGGTCTGGAATGCAAAGTCAAGGAGCAT---GGAATCCCGGCCCCTCAGGAGCAGGTG---------ACCGTGGCCTGCGAGGAGGGCTGGACCCTGACTGGCTGCAGTGCCCTCCCTGGGACCTCCCACGTCCTGGGGGCCTACGCCGTAGACAACACGTGTGTAGTCAGGAGCCGGGACGTCAGCACTGCAGGCAGCACCAGTGAAGAGGCCGTGGCAGCCGTTGCC------ATCTGCTGCCGGAGCCGGCACCTG---GCGCAGGCCTCCCAGGAGCTCCAG---------------------------------------------------------------------------------------------------------------------TGA--
>troglody
---------------------------------------------------------------------------------------------------------------------------------------------------------------------------------------------------------------------------------------------------------------------------------------------------------------------------------------------------------------------ATGGGCACCGTCAGCTCC---AGGCGGTCCTGGTGGCCGCTG---------------CCACTGCTGCTGCTG---CTGCTGCTGCTCCTGGGT------CCCGCG---------GGC---------------------------------------------------------------------------------------------------------------------GCCCGTGCGCAGGAGGACGAGGACGGCGACTACGAGGAG---------------------------------------------------------------------------------------------------------------------------------CTGGTGCTAGCCTTGCGTTCCGAGGAGGACGGCCTGGCC---GAAGCACCCGAGCACGGA------ACCACAGCCACCTTCCACCGCTGCGCCAAGGATCCGTGGAGGTTGCCTGGCACCTACGTGGTGGTGCTGAAGGAGGAGACCCACCTCTCGCAGTCAGAGCGCACTGCCCGCCGCCTGCAGGCCCAAGCTGCCCGCCGAGGATACCTCACCAAGATCCTGCATGTCTTCCATGGCCTTCTTCCTGGCTTCCTGGTGAAGATGAGTGGTGACCTGCTGGAGCTGGCCTTGAAGTTGCCCCATGTCGACTACATCGAGGAGGACTCCTCTGTCTTTGCCCAGAGCATCCCGTGGAACCTGGAGCGGATTACCCCTCCACGGTACCGGGCGGATGAA---TACCAGCCCCCCGATGGAGGCAGCCTGGTGGAGGTGTATCTCCTAGACACCAGCATACAGAGTGACCACCGGGAAATCGAGGGCAGGGTCATGGTCACCGACTTCGAGAATGTGCCCGAGGAGGACGGGACCCGCTTCCACAGACAGGCCAGCAAGTGTGACAGTCATGGCACCCACCTGGCAGGGGTGGTCAGCGGCCGGGATGCCGGCGTGGCCAAGGGTGCCAGCATGCGCAGCCTGCGCGTGCTCAACTGCCAAGGGAAGGGCACGGTTAGCGGCACCCTCATAGGCCTGGAGTTTATTCGGAAAAGCCAGCTGGTCCAGCCTGTGGGGCCACTGGTGGTGCTGCTGCCCCTGGCGGGTGGGTACAGCCGCGTCCTCAACGCCGCCTGCCAGCGCCTGGCGAGGGCTGGGGTTGTGCTGGTCACCGCTGCCGGCAACTTCCGGGACGATGCCTGCCTCTACTCCCCAGCCTCAGCTCCC---GAGGTTATCACAGTTGGGGCCACCAATGCCCAGGACCAGCCGGTGACCCTGGGGACTTTGGGGACCAACTTTGGCCGCTGTGTGGACCTCTTTGCCCCAGGGGAGGACATCATTGGTGCCTCCAGCGACTGCAGCACCTGCTTTGTGTCACAGAGTGGGACATCACAGGCTGCTGCCCACGTGGCTGGCATTGCAGCCATGATGCTGTCTGCCGAGCCGGAGCTCACCCTGGCCGAGTTGAGGCAGAGACTGATCCACTTCTCTGCCAAAGATGTCATCAATGAGGCCTGGTTCCCTGAGGACCAGCGGGTACTGACCCCTAACCTGGTGGCCGCCCTGCCCCCCAGCACCCATGGGGCAGGTTGGCAGCTGTTTTGCAGGACTGTGTGGTCAGCACACTCGGGGCCTACACGGATGGCCACAGCCGTCGCCCGCTGCGCCCCAGATGAGGAGCTGCTGAGCTGCTCCAGTTTCTCCAGGAGTGGGAAGCGGCGGGGCGAGCGCATGGAGGCCCAAGGGGGCAAGCTGGTCTGCCGGGCCCACAACGCTTTTGGGGGTGAGGGTGTCTACGCCATTGCCAGGTGCTGCCTGCTACCCCAGGCCAACTGCAGCATCCACACAGCTCCACCAGCTGAGGCCGGCATGGGGACCCGTGTCCACTGCCACCAACAGGGCCACGTCCTCACAGGCTGCAGCTCCCACTGGGAGGTGGAGGACCTTGGCACCCACAAGCCGCCTATGCTGAGGCCACGAGGTCAGCCCAACCAGTGCGTGGGCCACAGGGAGGCCAGCATCCACGCTTCCTGCTGCCGTGCCCCAGGTCTGGAATGCAAAGTCAAGGAGCAT---GGAATCCCGGCCCCTCAGGAGCAGGTG---------ACCGTGGCCTGCGAGGAGGGCTGGACCCTGACTGGCTGCAGTGCCCTCCCTGGGACCTCCCACGTCCTGGGGGCCTACGCCGTAGACAACACGTGTGTAGTCAGGAGCCGGGACGTCAGCACTGCAGGCAGCACCAGTGAAGAGGCCGTGGCAGCCGTTGCC------ATCTGCTGCCGGAGCCGGCACCTG---GCACAGGCCTCCCAGGAGCTCCAGTGA-----------------------------------------------------------------------------------------------------------------------
>nancymaa
---------------------------------------------------------------------------------------------------------------------------------------------------------------------------------------------------------------------------------------------------------------------------------------------------------------------------------------------------------------------ATGGGCACCGTCAGCTTC---AGGCAGCTGTGGTGGCCGCTG---------------CCA---CTGCTGCTG------CTGCTGCTCCTGGGC------CCCGCA---------GGC---------------------------------------------------------------------------------------------------------------------GCCCGTGCGCAGGAGGACGACGACGGCGACTACGAAGAG---------------------------------------------------------------------------------------------------------------------------------CTGGTGCTAGCCTTGCGTTCCGAGGAGGACGGCCTGGCC---GACGCGCTCCAGCACGGA------GCCACCGCCACCTTCCACCGCTGCGCCAAGGAGCCCTGGAGGCTGCCCGGCACCTATGTGGTGGTGCTGAAGGAGGAGACCCACCGCTCGCAGCCAGAGCGCACCGCCCGCCGCCTGCAGGCCCAAGCTGCCCGCCGGGGATACCTCATCAAGCTCCTGCATGTCTTCCACGACCTTCTTCCTGGCTTCCTGGTGAAGATGAGCCGCGACCTGCTGGAGCTGGCCCTGAGGTTGCCCCATGTCGACTACATCGAGGAGGACTCCTCTGTCTTTGCCCAGAGCATCCCGTGGAACCTGGAGCGGATCACCCCTGCGCGGTACCGGGCGGATGAA---TACCAGCCTCCCAACGGAGGCAGCCTGGTAGAGGTGTATCTCCTAGACACCAGCATACAGAGCAGCCACCGAGAAATTGAGGGCAGGGTCATGGCCACTGACTTTGGGAGTGTGCCCGAGGAGGACGGGACCCGCTTCCACAGACAGGCCAGCAAGTGTGACAGCCATGGCACCCACCTGGCAGGGGTGGTCAGCGGCAGGGATGCTGGTGTGGCCAAGGGCGCCAGCCTACGTAGCCTGCGCGTGCTCAACTGCCAAGGGAAGGGCACAGTCAGCAGTACCCTCATAGGCCTGGAGTTTATTCGGAAAAGCCAGCTGGTCCAGCCCGTGGGGCCACTGGTGGTGCTGCTGCCCCTGGCAGGTGGGTACAGCCGGGTCCTCAACGCTGCCTGCCAGAGCCTGGCGAGGGCTGGGGTTGTGCTGGTCGCCGCTGCCGGCAACTTCCGGGACGATGCCTGTCTCTACTCCCCAGCCTCGGCTCCC---GAGGTCATCACAGTTGGGGCCACCAATGCCCAGGACCAGCCAATGACCCTGGGGACTTTGGGGACCAACTTTGGCCGCTGTGTGGACCTCTTTGCCCCGGGGGAGGACATCATTGGTGCCTCCAGCGACTGTAGCACCTGCTTTGTGTCTCGGAGTGGGACATCACAGGCTGCTGCCCATGTGGCTGGCATTGCAGCTATGATGCTGTCTGCAGAGCCGGAGCTCACCCTGACTGAGTTGAAGCAGAGACTGATCCACTTCTCTGCTAAAGACGTCATCAATGAGGCCTGGTTCCCTGAGGACCAGCGGGTACTGACCCCCAACCTGGTGGCCGCCCTGCCCCCCAGCACCCATGGGGCAGGTTGGCAGCTGTTTTGCAGGACCGTGTGGTCAGCGCACTCGGGGCCTACGCGGATGGCCACAGCCATGGCCCGGTGTGCCCCAGATGAGGAGCTGCTGAGCTGCTCCAGTTTCTCCAGGAGTGGGAAGCGGCGGGGCGAGCGCATCGAGGCCCAAGGGGGCAGGCGGGTCTGCCTGGCCCACAACGCTTTTGGGGGCGAGGGGGTCTACGCCATTGCCAGGTGCTGCCTGCTACCCCAGGCCAACTGCAGCGTCCACACAGCTCCACCAGCTGGGGCCGGCATGGGAACCCATGCCCACTGCCACCAGCAGGGCCACGTCCTCACAGGCTGCAGCTCCCACTGGGAGGTGGAGGACCTTGGCACCCACAAGCTGCCTGTGCTGAGGCTACGAGGTCAGCCCGACCAGTGCATGGGCCACAGGGGGGCCAGCACCCACGCTTCCTGCTGCCATGCCCCAGGTCTGGAATGCAAAGTCAAGGAGCAT---GGGCTCCCAGCCCCTCAGGAGCAGGTC---------ACCATGGCCTGCGAGGAGGGCTGGACCCTGACCGGCTGCAGTGCCCTTCCTGGGACCTCCCACGTCCTGGGGGCCTATGCTGTAGGCGACACGTGTGTGGTCAGGAGCCGGGACGTCATTACCACAGGCAGCACCAGTGAAGAGGCTGTGGCAGCCATTGCC------ATCTGCTGCCGGAGCCGGCACCTG---GCACAGGCCTCCCAGGAACTCCAGTGA-----------------------------------------------------------------------------------------------------------------------
>imitator
---------------------------------------------------------------------------------------------------------------------------------------------------------------------------------------------------------------------------------------------------------------------------------------------------------------------------------------------------------------------ATGGGCACCGTCAGCTCC---AGGCGGCTGTGGTGGCCGCTG---------------CCA---CTGCTGCTG------CTGCTGCTCCTGGGC------CCCGCA---------GGC---------------------------------------------------------------------------------------------------------------------GCCAGTGCGCAGGAGGACGACGACGGTGACTACGAGGAG---------------------------------------------------------------------------------------------------------------------------------CTGGTGCTAGCCTTGCGCTCCGAGGAGGACGGCCTGGCC---GATGCGCTCCAGCACGGA------GCCACCGCCACCTTCCACCGCTGCGCCAAGGACCCCTGGAGGCTGCCCGGCACCTATGTGGTGGTGCTGAAGGAAGAGACCCACCGCTCGCAGACAGAGCGCACCGCCCGCCGCCTGCAGGCCCAAGCTGCCCGCCGGGGATACCTCATCAAGCTCCTGCATGTCTTCCACGACCTTCTTCCTGGCTTCCTGGTGAAGATGAGCCGCGACCTGCTGGAGCTGGCCCTGAGGTTGCCCCATGTCTACTACATCGAGGAGGACTCTTCTGTCTTTGCCCAGAGCATCCCATGGAACCTGGAGCGGATTACCCCTGCGCGGTACCGGGCAGATGAA---TACCAGCCTCCCAATGGAGGCAGCCTGGTAGAGGTGTACCTCCTAGACACCAGCATACAGAGCGGCCACCGGGAAATTGAGGGCAGGGTCATGGTCACTGACTTTGGGAGTGTGCCCGAGGAGGACGGGACCCGCTTCCACAGACAGGCCAGCAAGTGTGACAGCCACGGCACCCACCTGGCAGGGGTGGTCAGCGGCAGGGACGCTGGTGTGGCCAAGGGCGCCAGCCTACGCAGCCTACGCGTGCTCAACTGCCAAGGGAAGGGCACAGTCAGCAGCACCCTCATAGGCCTGGAGTTTATCTGGAAAAGCCAGCTGGTCCAGCCCGTGGGGCCGCTGGTGGTGCTGCTGCCCCTGGCGGGTGGGTACAGCCGGGTCCTCAACGCCGCCTGCCAGCGCGTGGCGAGGGCTGGGGTTGTGCTGGTCGCCGCTGCCGGCAACTTCCGGGATGATGCCTGCCTCTACTCCCCAGCCTCGGCTCCG---GAGGTCATCACAGTTGGGGCCACCAATGCCCAGGACCAGCCAGTGACCCTGGGGACTTTGGGGACCAACTTTGGCCGCTGTGTGGACCTCTTTGCCCCAGGGGAGGACATCATTGGTGCCTCCAGCGACTGTAGCACCTGCTTTGTGTCTCGGAGTGGGACATCACAGGCCGCTGCCCATGTGGCTGGCATTGCAGCTATGATGCTGTCTGCTGAGCCGGAGCTCACCCTGGCCGAGTTGAGGCAGAGACTGATCCACTTCTCTGCCAAAGACGTCATCAATGAGGACTGGTTCCCTGAGGACCAGCGGGTACTGACCCCCAACCTGGTGGCCGCCCTGCCCCCCAGCACCCATGGGGCAGGTTGGCAGCTGTTTTGCAGGACTGTGTGGTCAGTGCACTCAGGGCCTACACGGATGGCCACAGCCATAGCCCGGTGTGCCCCAGATGAGGAGCTGCTGAGCTGCTCCAGTTTCTCCAGGAGTGGGAAGCGGCGGGGCGAGCGCATCGAGGCCCAAGGGGGCAGGCGGGTCTGCCTGGCCCACAACGCTTTTGGGGGCGAGGGTGTCTACGCCATTGCCAGGTGCTGCCTGCTACCCCAGGCCAACTGCAGCATCCACACAGCTCCACCAGCTGGGGCCGGCATGGGGACCCATGCCCACTGCCACCAGCAGGGCCACGTCCTCACAGGCTGCAGCTCCCACTGGGAGGTAGAGGACCTTGGCACCCACAAGCCGCCTGTGCTGAGGCCAGGAGGTCAGCCCGACCAGTGCATGGGCCACAGGGGGGCCAGCACCCATGCTTCCTGCTGCCATGCCCCAGGTCTGGAATGCAAAGTCAAGGAGCAT---GGGCTCCCAGCCCCTCAGGAGCAGGTC---------ACTGTGGCCTGCGAGGAGGGCTGGACCCTGACCGGCTGCAGTGCCCTCCCTGGGACCTCTCATGTCCTGGGGGCCTATGCCGTAGACGACACATGTGTGGTCAGGAGCCGGGACGTCAGCACCACAGGCAGCACCAGTGAAGAGGCCGTGGCAGCCGTTGCC------ATCTGCTGCCGGAGCCGGCACCTG---GCGCAGGCCTCCCAGGAGCTCCAGTGA-----------------------------------------------------------------------------------------------------------------------
>jacchus
---------------------------------------------------------------------------------------------------------------------------------------------------------------------------------------------------------------------------------------------------------------------------------------------------------------------------------------------------------------------ATGGGCACCGTCAGCTCC---AGGCGGCTGTGGTGGCCGCTG---------------CCG---CTGCTGTTG------CTGCTGCTCCTGGGC------CCCACA---------GGC---------------------------------------------------------------------------------------------------------------------ACCCGTGCGCAGGAGGAGGACGACGACGACTACGAGGAG---------------------------------------------------------------------------------------------------------------------------------CTGGTGTTAGCCTTGCGTTCCGAGGAGGACGGCCTGGTC---GACGCGCTCCAGCACGGA------GCCACCGCCACCTTCCATCGCTGCGCCAAGGACTCCTGGAGGCTGCCTGGCACCTATGTGGTGGTGCTGAAGGAAGAGACCCACCGCTCGCAGCCAGAGCGCACCGCCCGCCGCCTGCAGGCCCAAGCTGCCCGCCGGGGATACCTCATCAAGCTCCTGCATGTCTTCCACGACCTTCTTCCTGGCTTCCTGGTAAAGATGAGCCGTGACCTGCTGGAGCTGGCCCTGAGGTTGCCCCATGTCGACTACATCGAGGAGGACTCCTCTGTCTTTGCCCAGAGCATCCCGTGGAACCTGGAGCGGATTACCCCTGCGCGGTACCGGGCGGATGAA---TACCAGCCCCCCAATGGAGGCAGCCTGGTAGAGGTGTATCTCCTAGACACCAGCATACAGAGCGGCCACCGGGAAATCGAGGGCAGGGTCATGGTCACTGACTTTGGGAGTGTGCCCGAGGAGGACGGGACCCGCTTCCACAGACAGGCCAGCAAGTGTGATAGCCACGGCACCCACTTGGCAGGGGTGGTCAGCGGCAGGGACGCTGGTGTGGCCAAGGGCGCCAGCCTACGCAGCCTGCGCGTGCTCAACTGCCAAGGGAAGGGCACAGTCAGCAGCACCCTCATAGGCCTGGAGTTCATTCGGAAAAGCCAGCTGGTTCAGCCCGTGGGGCCGCTAGTGGTGCTGCTGCCCCTGGCGGGTGGGTACAGCCGGGTCCTCAATGCCGCCTGCCAGCGCCTGGCGAGGGCTGGGGTTGTGCTGGTCGCCGCTGCCGGCAACTTCCGGGACGATGCTTGCCTCTACTCCCCAGCCTCGGCCCCC---GAGGTCATCACAGTTGGGGCCACCAATGCCCAGGACCAGCCAGTGACCCTGGGGACTTTGGGGACCAACTTTGGCCGCTGTGTGGACCTCTTTGCCCCAGGGGAGGACATCATTGGTGCCTCCAGCGACTGTAGTACCTGCTTTGTGTCTCGGAGTGGGACATCACAGGCTGCTGCCCATGTGGCTGGCATTGCAGCTATGATGCTGTCTGCCAAGCCGGAGCTCACCCTGGCCGAGTTGAGGCAGAGACTGATCCACTTCTCTGCCAAAGATGTCATCAATGAGGCCTGGTTCCCTGAGGACCAGCGGGTACTGACCCCCAACCTGGTGGCCGCCCTGCCCCCCAGCACCCATGGGGCAGGTTGGCAGCTGTTTTGCAGGACTGTGTGGTCAGCGCACTCGGGGCCTACGCGGATGGCCACAGCCATGGCCCGGTGTGCCCCAGATGAGGAGCTGCTGAGCTGCTCCAGTTTCTCCAGGAGTGGGAGGCGGCGGGGCGAGCGCATCGAGGCCCAAGGGGGCAGGCGAGTCTGCCTGGCCCACAATGCTTTTGGGGGGGAGGGTGTCTACGCCATTGCCCGGTGCTGCCTGCTACCCCAGGCCAACTGCAGCGTCCACACAGCTCCACCAGCTGGGGCCGGCATGGGGACCCGTGCCCACTGCCACCAGCAGGGCCACATCCTCACAGGCTGCAGCTCCCACTGGGAGGTGGAGGACCTTGGCACCCACAAGCCGCCTGTGCTGAGGCCAGGAGGTCAGCACGACCAGTGCATGGGCCACAGGGGGGCCAGCACCCACGCTTCCTGCTGCCATGCCCCAGGTCTGGAATGCAAAGTCAAGGAGCAT---GGGCTCCCGGCCCCTCAGGAGCAGGTC---------ACTGTGACTTGCGAGGAGGGCTGGACCCTGACCGGCTGCAGTGCCCTCCCTGGGACCTCCCACATCCTGGGGGCCTATGCTGTAGACGACACATGTGTGGTCAGGAGCCGGGACGTCAGCACCACAAGCAGCACCAGTGAAGAGACTGTGGCCACCGTTGCC------ATCTGCTGCCGGAGCCAGCACCTG---GCGCAGGCCTCCCAGGAGCTCCAGTGA-----------------------------------------------------------------------------------------------------------------------
>bolivien
---------------------------------------------------------------------------------------------------------------------------------------------------------------------------------------------------------------------------------------------------------------------------------------------------------------------------------------------------------------------ATGGGCACCGTCAGCTCC---AGGCGGCTGTGGTGGCCGCTG---------------CCA---CTGCTGCTG---CTGCTGCTGCTCCTGGGC------CCCGCA---------GGC---------------------------------------------------------------------------------------------------------------------GCCCGTGCGCAGGAGGACGACGACGGCGACTACGAGGAG---------------------------------------------------------------------------------------------------------------------------------CTGGTGTTAGCCTTGCGTTCCGAGGAGGACGGCCTGGCT---GACGCGCTCCAGCACGGA------GCCACCGCCACTTTCCACCGCTGCGCCAAGGAGCCCTGGAGGCTGCCTGGCACCTATGTGGTGGTGCTGAAGGAAGAGACCCACCGCTCGCAGCCAGAGCGCACCGCCCGCCGCCTGCAGGCCCAAGCTGCCCGCCGGGGATACCTCATCAAGCTCCTGCATGTCTTCCACGACCTTCTTCCTGGCTTCCTGGTGAAGATGAGCCGCGACCTGCTGGAGCTGGCCCTGAAGTTGCCCCATGTTGACTACATCGAGGAGGACTCCTCTGTCTTTGCCCAGAGCATCCCGTGGAACCTGGAGCGGATTACCCCTGCGCGGTACCGGGCGGATGAA---TACCAGCCCCCCAACGGAGGCAGCCTGGTAGAGGTGTATCTCCTAGACACCAGCATACAGAGTGGCCACCGGGAAATTGAGGGCAGGGTCATGGTCACTGACTTTGGGAGTGTGCCCGAGGAGGATGGGACCCGCTTCCACAGACAGGCCAGCAAGTGTGACAGCCACGGCACCCACCTGGCAGGGGTGGTCAGCGGCAGGGACGCTGGTGTGGCCAAGGGCGCCAGCCTACGCAGCCTGCGCGTGCTCAACTGCCAAGGGAAGGGCACGGTCAGCAGCACCCTCATAGGCCTGGAGTTTATTCGGAAAAGCCAGCTGGTCCAGCCCGTGGGGCCGCTGGTGGTGCTGCTGCCCCTGGCGGGTGGGTACAGCCGGGTCCTAAACGCCGCCTGCCAGCGCCTGGCGAGGGCTGGGGTTGTGCTGGTCGCCGCTGCCGGCAACTTCCGGGACGATGCCTGCCTCTACTCCCCAGCCTCGGCTCCC---GAGGTCATCACAGTTGGGGCCACCAATGCCCAGGACCAGCCAGTGACCCTGGGGACTTTGGGGACCAACTTTGGCCGCTGTGTGGACCTCTTTGCTCCAGGGGAGGACATCATTGGTGCCTCCAGCGACTGTAGCACCTGCTTTGTGTCTCGGAGTGGGACATCACAGGCTGCTGCCCATGTGGCTGGTATTGCAGCTGTGATGCTGTCTGCTGAGCCGGAGCTCACCCTGGCCGAGTTGAGGCAGAGACTGATCCACTTCTCTGCCAAAGACGTCATCAATGAGGCCTGGTTCCCTGAGGACCAGCGGGTACTGACCCCCAACCTGGTGGCCGCCCTGCCTCCCAGCACCCATGGGGCAGGTTGGCAGCTGTTTTGCAGGACTGTGTGGTCAGCGCACTCGGGGCCTACGCGGATGGCCACAGCCATGGCCCGGTGTGCCCCAGATGAGGAGCTGCTGAGCTGCTCCAGTTTCTCCAGCAGTGGGAAGCGGCGGGGCGAGCGCATCGAGGCCCAAGGGGGCAGGCGGGTCTGCCTGGCCCACAACGCTTTTGGGGGCAAGGGTGTCTATGCCATTGCCAGGTGCTGCCTGCTACCCCAGGCCAACTGCAGCATCCACACAGCTCCACCAGCTGGGGCCAGCATGGGGACCCGTGCCCACTGCCACCAGCAGGGCCACGTCCTCACAGGCTGCAGCGCCCACTGGGAGGTGGAGGAGCTTGGCACCCACAAGCCGCCTGTGCTGAGGCCGGGAGGTCAGCCCAGCCAGTGCATGGGCCACAGCGGGGCCAGCACCCACGCTACCTGCTGCCATGCCCCAGGTCTGGAATGCAAAGTCAAGGAGCAT---GGGCTCCCGGCCCCTCAGGAGCAGGTC---------ACCGTGGCCTGCGAGGAGGGCTGGACCCTGACGGGCTGCAGTGCCCTCCCTGGGACCTCCCACATCCTGGGGGCCTATGCTGTAGACGACACGTGTGTGGTCAGGAGCCAGGACGTCAGCACCACAGGCAGCACCAGTGAAGAGGCTGTGGCAGCCGTTGCC------ATCTGCTGCCGGAGCCGGCACCTG---GCGCAGGCCTCCCAGGAGCTCCAGTGA-----------------------------------------------------------------------------------------------------------------------
>garnetti
---------------------------------------------------------------------------------------------------------------------------------------------------------------------------------------------------------------------------------------------------------------------------------------------------------------------------------------------------------------------ATGGGCACCAGCAGCCGC---AGGCGGCCGTGGTGGTTGCTG------------AAGCCG---CTCCTCCTG---CTCCTGCTGCTCCTGGGA------CCAGCC---------CGA---------------------------------------------------------------------------------------------------------------------GTCCGCGCGCAGGAGGACGAGGACGCAGACTACGAGGAG---------------------------------------------------------------------------------------------------------------------------------CTGGTGCTAGCGTTCCGTTCCGAGGAGGACGGACCGGCG---GATGCGGCCCCGCACACC------GCCACTGCCACCTTCCACCGCTGCGCCAAGGACACCTGGAGGTTGCCAGGCACCTACGTGGTGGTGCTGAAGGAGGAGACCCACCACTCACAGCCGGAGCGCACTGCCCGCCGCCTGCAGGCCCAGGCTGCCCGCAGGGGCTACCTCACCAAGGTCCTGCACATCTTCCACGACCTCTTTCCTGGCTTCTTGGTGAAGATGAGCAGTGACCTGCTGGACCTGGCGTTGAGGTTGCCCCAGGTCGAGTACATCGAGGAAGACTCCTTTGTCTTTGCCCAGAGCGTCCCTTGGAACCTGGAACGAATTATCCCTGCGCGGTACCAGGCGGATGAA---TACCAACCTCCCAATGGAGGCAGCCTGGTGGAGGTGTATCTGTTAGACACCAGCATCCAGAGTGGCCACCGGGAAATTGAAGGCAGGGTCACAGTCACTGACTTCGGGAGCGTGCCCGAGGAGGATGGGACCCGCTTCCACAGACAGGCGAGCAAGTGTGACAGCCATGGCACCCACCTGGCAGGGGTGCTCAGCGGCCGAGATGCTGGTGTGGCCAAGGGCACCAGCCTGCACAGCCTTCGTGTGCTCAACTGCCAAGGGAAGGGCACGGTCAGCAACACCCTCATAGGCCTGGAGTTTATTCGGAAAAGCCAGCTGGTCCAGCCTGTGCCACAGCTGGTGGTGCTATTGCCCTTGGCGGGTGGGTACAGCCGGGTCCTCAACGCCGCCTGCCAGCGCCTGGTGAGGACTGGGGTGGTGTTGGTGGCAGCCGCCGGCAATTTCCGGGATGATGCCTGTCTCTACTCCCCAGCCTCAGCACCC---GAGGTCATCACCGTTGGGGCCACCAATGCCCAGGACCAGCCAATGACTCTGGGGGCCTTGGGGACCAACTTTGGCCGCTGTGTAGACCTTTTTGCCCCAGGAGAGGACATCATTGGTGCCTCAAGTGACTGCAGCACCTGCTTCGTGTCACAGAGTGGGACGTCACAGGCTGCTGCCCACGTGGCTGGCATTGCAGCAATGATGCTGATGGCTGAGCCCAAGCTCACCCTGGCCGAACTAAGGCAGAGGCTGCTCCATTTCTCTGCCAAAGATGTCATCAATGAGGTCTGGTTCCCTGAGGACCAGCGGGTGCTGACCCCCAACCTGGTGGCTGCCCTGCCCCCCAGTGCCCACAGAGCAGGTGGGCAGCTGTTCTGCAGGAGTGTGTGGTCGGCGTCCTCAGGGCCTACACGGATGGCCACCGCTGTGGCCCACTGCACCCCCGAGGAGGAGCTGCTGAGCTGCTCCAGCTTCTCCAGGAGTGGGAAGCGGCGGGGCGAGCGTGTCGAGGCCCGAGGGGGCAGGCGTGTCTGCCTGGCCCACAACGCATTCGGGGGTGAGGGTGTCTATGCCATTGCCAGGTGCTGCCTGCTACCCCAGGCCAACTGCAGCGTCCACACAGCTCCACCAGCCAGGGCGGGCACAGAGACCCGCACCCACTGCCACCCGCAGGGCCACGTCCTCACAGGCTGCAGCTCCCACTGGGAGGCGGAGGACCTTGGAACTTATAACCGGCCCGTGCTGAGGCCACGAGGCCAGCTCAACCAGTGCGTGGGCCACAGGGAGGCCAGCGTCCACGCTTCCTGCTGCCACGCCCCGGGTCTGGGGTGCAAAGTGAAGGAGCAC---GGGGTCCCAGGCCCCGTGGAACAGGTGAAGAGGCACATGGCGGGGTGGGTGGGTGCCTGGTGCCCGCAGGGTGGCGTGTGTCTGTCCTGCACAGCT---TTGCTGTCCGTGTTTGTGCTGCTACCCTTCTGT------CACGCAGCAGGGTGGCCGTCTGTGGGGCAGATTCTGCGTGTGGGCAGCAGATGTGTGGGT------GTTGTGTGTGACTGG------------GCTTGTGTTTGCTTTTTTCTGGTTTAG-----------------------------------------------------------------------------------------------------------------------
>murinus
---------------------------------------------------------------------------------------------------------------------------------------------------------------------------------------------------------------------------------------------------------------------------------------------------------------------------------------------------------------------ATGGACACTGGCAGCTCC---AGGCGGCCGCGGTGGCCGCTG---------------CCGCTGCTGCTGCTG---CTGCTGCTGCTCCTGGGT------CCCGCC---------GGC---------------------------------------------------------------------------------------------------------------------GCCCGCGCGCAGGAGGACGAGGACGGCGAGTACGAGGAG---------------------------------------------------------------------------------------------------------------------------------CTGGTGCTCTCCTTCCGGTCAGAGGAGGACGGCCCGGCC---GACGCCGCCCCGCACGCG------GTCACCGCCACCTTCCACCGCTGCGCCAAGGACGCCTGGAGGTTGCCGGGCACGTACGTGGTGGTGCTGAAGGAGGACAGCCACCACTCGCAGCCCGAGCGCACTGCCCGCCGCCTGCGGGCCCAGGCCGCCCGCCGGGGCTACCTCACCAAGGTCCTGCATGTCTTCCACGACCTCTTTCCTGGCTTCCTGGTGAAGATGAGCAGCGACCTGTTGGACCTGGCCCTGAAGTTGCCCCACATTGAGTACATCGAGGAGGACTCGTCTGTCTTTGCTCAGAGTGTCCCGTGGAACCTGGACCGGATCACCCCTGTGCGGAACCAGGAGGATGAA---TACCACCCCCCTAATGCAGGCAGCCTGGTGGAGGTGTACCTCTTAGACACCAGCATCCAGGGCGGCCACCGGGAAATAGAGGGCAGGGTCACAGTCACTGACCTTGAGAGTGTGCCCGAGGAGGATGGGACCCGCTTCCACAGACAGGCGAGCAAGTGTGACAGCCACGGCACGCACCTGGCAGGGGTGGTCGGCGGCCGGGACGCTGGCGTGGCCAAGGGCACCAGCCTGCGCAGCCTGCGCGTGCTCAACTGCCAAGGGAAGGGCACGGTCAGCAGCACGCTCATAGGCCTGGAGTTTATTCAGAAAAGCCAGCTGGTCCAGCCCGTGCGGCCGCTGGTGGTGCTGCTGCCCCTGGCGGGTGGGTACAGCCGGGTCCTCAATGCCGCCTGCCAGCGCCTGGTGAGGACTGGCGTGGTGCTGGTCGCAGCTGCCGGCAACTTCCGGGACGATGCCTGCCTCTACTCCCCAGCCTCCGCCCCC---GAGGTCATCACGGTTGGAGCCACCAATGCCCAGGACCAGCCGATGACCCTGGGGACCTTGGGGACCAACTTTGGCCGCTGTGTGGACCTCTTTGCTCCAGGGGAAGACATCATTGGTGCCTCAAGCGACTGCAGCACCTGCTTCGTGTCACAGAGTGGGACATCACAGGCCGCCGCCCACGTGGCTGGCATCGCGGCGGTGATGCTGACCGCCCAGCCGGCGCTCACCCTGGCTGAGCTGAGGCAGAGGCTGCTCCACTTCTCTGCCAAAGACGTCATCGATGAGGCCTGGTTTCCTGAGAACCAGCGGGTGCTGACCCCCAACCTGGTGGCCGCCCTGCCCCCCGGCGCCCACGGAGCGGGTGGGCAGCTGTTCTGCAGGAGCGTGTGGTCGGCGCCCTCGGGGCCCACGCGGACGGCCATGGCGGCGGCCCACTGCGCCCCGCAGGAGGAGCTGCTGAGCTGCTCCGGCTTCTCCAGGAGCGGGAAGCGGCGTGGCGAGCGCGTTGAGGCCCGAGGGGGCAGGCGTGTCTGCCTGGCCCACAACGCGTTCAGGGGTGAGGGTGTCTACGCCATCGCCAGGTGCTGCCTGCTACCCCAGGCCAACTGCAGTGTCCACACTGCTCCACCAGCCCGGGCAGGCATGGAGACCCGCATCCATTGCCACCAGCGGGGCCATGTCCTCACAGGCTGCAGCTCCCACTGGGAGGCAGAGGACCTTGGCACCCACCGCCGGCCTGTGCTGAGGCCACGAGGTCATCTTGACCAGTGCGTGGGCCACAAGGAGGCCAGCGTCCACGCTTCCTGCTGCCACGCCCCGGGTCTGGAGTGCAAAGTCAAGGAGCAC---GGGGCCCCGGGCCCTGCAGAGCAGGTC---------ACTGTGGCCTGTGAGGAGGGCTGGACCCTGACCGGCTGCAGTGCCCTGCCTGGGGCCACCCAGGTCCTGGGGGCCTATGCCGTGGACAACACGTGTGTGGTGAGGAGCCAGGACGTTGGCCCAGCGGGCAGGACCAGCGAGGAGGCCACAGTAGCTGTTGCC------ATCTGCTGCCGGAGCCAGCCCCTG---GAGCAGGCCTCCCAGGAGTTCCAGTGA-----------------------------------------------------------------------------------------------------------------------
>coquerel
---------------------------------------------------------------------------------------------------------------------------------------------------------------------------------------------------------------------------------------------------------------------------------------------------------------------------------------------------------------------ATGGGCACCTGCAGCTCC---AGGAGGCCGTGGTGGCCGCTG---------------CCGCTGCCGCTGCTGCTGCTGCTGCTGCTCCTGGGT------CCCGCC---------GGC---------------------------------------------------------------------------------------------------------------------GCCCGCGCGCAGGAGGACGAGGACAGCGACTACGAGGAG---------------------------------------------------------------------------------------------------------------------------------CTGGTGCTCTCCTTCCGTTCGGAGGAGGACGGCCCGGCC---GACGCGGCCCAGCACACG------GTCACCGCCACCTTCCACCGCTGCGCCAAGGACGCCTGGAGGTTGCCAGGCATGTACGTGGTGGTGCTGAAGGAGGACAGCCACCGCTCGCAGCCCGAGCGCACTGCCCACCGCCTGCGGGCCCAGGCCGCCCGCCGGGGCTACCTCACCAAGGTCCTGCATGTCTTCCACGACCTCTTTCCTGGCTTCCTGGTGAAGATGAGCAGTGACCTGTTGGACCTGGCCCTGAAGTTGCCCCACGTCGAGTACATCGAGGAGGACTCCTCTGTCTTTGCCCAGAGTGTCCCGTGGAACCTGGATCGGATCACCTCTGTGCGGTACCAGGAGGATGAA---TACCACCCCCCCAATGGAGGCAGCCTGGTGGAGGTGTATCTCTTAGACACCACCATCCAGAGCGGCCACCGGGAAATTGAGGGCAGGGTCACAGTCACCGACTTTGAGAGTGTGCCCGAGGAGGATGGGACCCGCTTCCACAGACAGGCGAGCAAGTGTGACAGCCACGGCACCCACCTGGCAGGGGTGGTCGGCGGCCGGGACGCTGGCGTGGCCAAGGGCACCAGCCTGCGCAGCCTGCGTGTGCTCAACTGCCAGGGGAAGGGCACGGTCAGCAGCACCCTCATAGGCCTGGAGTTTATTCGGAAAAGCCAGCTGGTCCAGCCGGTGCAGCCGCTGGTGGTGCTGTTGCCCCTGGCAGGGGGGTACAGCCGGGTCCTCAATGCCGCCTGCCAGCACCTGGTGAGGACTGGGGTGGTGCTGGTCGCAGCTGCCGGCAACTTCCGGGACGATGCCTGCCTGTACTCCCCAGCCTCCGCTCCC---GAGGTCATCACGGTTGGAGCCACCAATGCCCGGGACCAGCCGATGACCCTGGGGACCTTGGGGACCAACTTTGGCCGCTGTGTGGACCTCTTTGCCCCAGGGGAAGACATCATTGGTGCCTCAAGCGACTGCAGCACCTGCTTTGTGTCACAGAGTGGGACATCACAGGCTGCTGCCCATGTGGCTGGCATTGCAGCGGTGATGCTGACCGCCGAGCCGGAGCTCACCCTGGCTGAGCTGAGGCAGAGGCTGCTCCATTTCTCTGCCAAAGACATCATCAACGAGGCCTGGTTTCCTGAGAACCAGCGGGTGCTGACCCCCAACCTGGTGGCCGCGCTGCCCCCCAGTGCCCACGGAGCAGGTGGGCAGCTGCTCTGCAGGAGCGTGTGGTCGGCGCCCTCGGGGCCTACGCGGATGGCCACGGCGGCCTCCCGCTGCAACCCGCAGGAGGAGCTGCTGAGCTGCTCCGGCTTCTCCAGGAGCGGGAAGAAGCGGGGCGAGCGTGTCGAGGCCCGAGGGGGCAGGAGTGTCTGCCTGGCCCACAACGCGTTCAGGGGTCAGGGTGTCTATGCCATCGCCAGGTGCTGCCTGCTGCCCCAGGCCAACTGCAGTGTCCACACAGCTCCACCAGCCCGGGCAGGCCTGGAGACCCGCATCTACTGCCACCAGCAGGGCCATGTCCTCACAGGTTGCAGCTCCCACTGGGAGGCGGAGGACCTTGGCACCCACAGCCGACCCGTGCCGAGGCCACGAGGTCAGCTCGACCAGTGTGTGGGCCACAAGGAGGCCAGCGTCCATGCTTCCTGCTGCCACGCGCCGGGTCTGGAGTGCAAAGTCAAGGAGCAC---GGGGTCCCGGGCCCTGCGGAACAGGTC---------ACTGTGGCCTGTGAGGAGGGCTGGACCCTGACCGGCTGTAGTGCCCTTCCCGGGGCCACCCAGGTCCTGGGAGCCTATGCCGTGGACAACACATGTGTGGTGAGGATCCAGGATGTCGGCCCAGCGGGCGGGACCAGCGAGGAGGCCACGGTAGCCGTTGCC------ATCTGCTGCCAGAGCCGGCCCCTG---GAGCAGGCCTCCCAGGAGTTCCAGTGA-----------------------------------------------------------------------------------------------------------------------
>chinensi
---------------------------------------------------------------------------------------------------------------------------------------------------------------------------------------------------------------------------------------------------------------------------------------------------------------------------------------------------------------------ATGGGTACCGGTAACTCC---AGGCAGCCGCGATGGCCG------------------CCG---CTGCTGCTG---CTGTTGGTGCTCCTGGGG------CCTGCA---------GTC---------------------------------------------------------------------------------------------------------------------GCCCGCGCGCAGGAGGACGAGGACGGCGACTACGAGGAG---------------------------------------------------------------------------------------------------------------------------------CTGGTGCTCGCCTTCCCGTCGGAGGAGGACGGCCCGGCA---GACGCGGCCCAGCACGTG------GCCACTGCCACTTTCAACCGCTGCGCCAAGGATGCCTGGAGGCTGCCGGGCACCTATGTGGTGGTGCTGAAGGAGGAGACCCACCGCTCGCAGGCCGAGCACACCGCCCGCCGCCTGCAGGCCCAAGCTGCCCGCCGGGGCTACCTCACCAAGGTTCTGCATCTCTTCCATGACCTCTTCCCTGGCTTCCTGGTGAAAATGAGCGGCGACTTGCTGGACCTGGCCCTGAGGTTGCCCTACGTGGACTACATCGAGGAGGACTCCTCTGTCTTTGCCCAGAGCATCCCGTGGAACCTGGAGCGGATAATCCCTGCACGCCACCAGGTGGAGGAG---TTCCCTATGCCCAGTGGAGGCAGCTTGGTGGAGGTGTATCTGTTGGACACCAGCATCCAGAGAGGCCACCGGGAAATTGAGGGCAGGGTCACGGTCACCGACTTTGGGACTGTGCCTGAGGAGGACGGCACACGCTCTCACAGACAGGCAAGCAAGTGTGACAGCCACGGCACTCACCTGGCGGGGGTGGTCAGCGGCCGGGACGCGGGCGTGGCCAAGGGCACCAGCCTGCGCAGCCTGCGCGTGCTCAACTGCCAAGGGAAGGGCGCGGTCAGCGGCACCCTCGTTGGCCTGGAGTTTATTCTGAAGAGCCAACAGGCCCAGCCCACTGGGCCGCTGGTGGTGCTGCTGCCCCTGGCGGGTGGGTATAGCCGGGTCCTCAACACGGCCTGCCAGCGCCTGGCGGGGGCCGGG---------------------GGGGGGGTCCGCGATGACCCCTGCTTCTACTCCCCAGCGTCGGCTCCA---GAGGTCATCACGGTTGGGGCCACCAATTCTCAGGACCAGCCAGTGACCCTGGGAACCCTGGGGACCAACTTTGGCCGCTGCGTGGACCTCTTTGCCCCAGGGGAGGACATCATTGGGGCCTCCAGCGACTGCAGCACCTGCTTCGTGTCCCAGAGCGGGACGTCACAGGCTGCCGCCCACGTGGCTGGCATTGCAGCCATGATGCTGAGCGCCCAGCCGCAGCTCACTCTGGCCGAGCTGAGGCAGAGACTGATCCACTTCTCCGCCAAAGACGTCATCAACGAGGCCTGGTTCCCTGAGGACCAGCGGGTACTGACCCCCAACCTGGTGGCCACACTGCCTCCCAGCGGCCCTGGAGCAGGTGGGCAGCTGCTCTGCAGGACTGTGTGGTCAGCATGCTCGGGGCCTACGCGGACAGCCACCGCCATGGCCAGCTGCGCCCCAGATGAGGAGCTGCTGAGCTGCTCCAGTTTCTCCCGGAGTGGGAAGCGCTGGGGCGAGCGCATCGAGGTCCGAGGGGGCAGGCGGGCCTGCCTGGCTCACAATGCCTTTGGGGGTGAGGGCGTCTATGCTGTGGCCAGGTGCTGCTTGCTGCCCCAGGCCAACTGCAGCACCCACACGACTCCAGCAGCCAGGGCCAGCACAGGGACCCACGCCCACTGCCACCATCAGGACCATGTCCTCACAGGCTGCAGCTCCCACTGGGAGGCCAAGGGCCCCAGCACCCATGGGCAGCCTGCACCAAGACCACGAGGCCCGCCGGGTCACTGTGTGGGCCACCAAGAGGCCACTGTCCACGCATCCTGCTGCCACGCGCCAGGTCTGGAGTGCAAAGTCAAGGAGCAC---GGGGCCCCAGGCCCAGCAGAGCAGGTC---------ACCGTGGCCTGTGAGGAGGGCTGGACCCTGACTGGCTGCAGTGGCCTCCCGGGGGCCTCCCACATCCTGGGGGCCTACGCTGTGGACAACACATGTGTGGTGAGGAGCCAGGATGGCGGTGCAGCAGGCAGGAGCAGCGAGGAGGCCATGGTAGCTGTTGCC------ATCTGCTGCCGGAGCCAGCCCAGG---GCACAGGCCCCCCAGGAACTCCAGTGA-----------------------------------------------------------------------------------------------------------------------
>lanigera
---------------------------------------------------------------------------------------------------------------------------------------------------------------------------------------------------------------------------------------------------------------------------------------------------------------------------------------------------------------------ATGCGCACCCGCGGGCCC---GCGCCGCCC---TGGTGCTCG------------CTGCTGCTGCTCCTGCTG---CTGCTCCTGCTGCTGGGC------CCCGCG---------AGG---------------------------------------------------------------------------------------------------------------------GCCGGCGCCCCGGAGGACGAGGACGGCGACTACGCGGAG---------------------------------------------------------------------------------------------------------------------------------CTGGCGCTCGCCTTCCAGTCGGAGGAGGATGGCCTGCCC---GACGCGGCCCCGCACGTG------CCCGGCGCCACCTTCCACCGCTGCGCCAAGGCCGCATGGAGGCTGCCGGGCACCTACATGGTGGTGCTGAAGGAGGGGACCCACCACGAGCAGACCAAGCACACGGCCCGCCGCCTGCAGGCCAGGGCTGCCCGCCGGGGCTATCTCACCACAGTCCTGCACCTTTTCCACCACCTGATCCCTGGCTTCCTGGTGAAGATGAGCGCAGACCTGCTGGAGCTGGCCCTGCGGCTGCCACACGTCGAGTACATCGAGGAAGACTCCTCCGTCTTCGCGCAGAAGGTCCCGTGGAACCTGGAGCGGATCCTCCCTGTGCGGTACCAGGCGGAGGAG---TACAGCGCCCCCAGTGGAGGCGGCCCGGTGGAGGTGTACCTCTTAGATACCAGCGTCCAGAGCGGCCACCGGGAAATCCAGGGCAGGATCACAGTCACCGACTTTGAGAGTGTGCCTGAGGAGGACGGGACACGCTTCCACAGACAGGCAAGCAAGTGTGACAGTCACGGCACCCACCTGGCCGGCGTGGTCGGCGGTCGGGATGCGGGTGTGGCCAAGGGCGCCAGCCTGCGCAGCCTGCGTGTGCTCAACTGCCAAGGGAAGGGCACAGTCAGCAGCACCCTCATAGGCCTGGAGTTCATTCAGAAAAGCCAGCTGGCCCAGCCCGTGGGGCCACTGGTGGTGCTGCTGCCCCTGGCCGGTGGGTACAGCCGCACCCTCAATGCTGCCTGCCACCACCTGGTGAGGGTGGGGGTGGTGCTGGTTGCCGCAGCCGGCAACTTCCGGGACGACGCCTGCCTCTACTCGCCAGCCTCGGCTCCT---GAGGTCATCACAGTTGGGGCCACCAATGCCCAGGACCAGCCCGTGACCCTAGGGACTTTGGGGACCAACTTTGGCCGCTGTGTGGACCTCTTTGCCCCGGGGGAGGATATTATTGGTGCCTCCAGTGATTGCAGCACCTGCTTTGTGTCACAGAGTGGGACGTCGCAGGCCGCTGCCCATGTGGCAGGCATTGTGGCCATGATGCTGACGGCCGAGCCGGACCTCACGCTGGCTGAGCTGCGGCAGAGACTGATCCACTTCTCTGCCAAAGATGTCATCAATGAGTCCTGGTTCCCTGAGGACCAGCGAGTGCTGACACCCAACCTGGTAGCCAGGCTGCCCCCCAGCACCCACGGAGCAGGGAGACGGCTGCTCTGCAGGACAGTGTGGTCAGCACATTCGGGGCCCACACGCACGGCCACTGCCCTGGCCCACTGCGCCCCCGGTGAGGAGCTGCTGAGCTGCTCCAGTTTCTCCCGGAGCGGGAAGCGGCGGGGCGAACGCATCGAGGCCCTCAGGGGCAGGCGAGTGTGCTTGGCCCACAACGCGTTTGGGGGTGAGGGCGTCTATGCTGTCGCCAGGTGCTGCCTGCTGCCCCAGGCCAACTGCAGCATTCATACCGCTCCA---GCCGGGGCTGGAATGGAGCCCCGCGTTCACTGCCACCAGCAGGACGAGGTCCTCACAGGCTGCAGCACCCACTGGGAGGCTGAGGATTTTGGCGCCCACAGGTGGCCTGTGCCAAGGCCAGGTGGG---CCTGGCCAATGTGTGGGCCACAAGGAGGCCAGCATACATGCGTCCTGCTGCCAGGCCCCGGGCCTGGAGTGCAGAGTCAGGGAGCAC---GGGGTCCCGTGGCCTGTGGAGCAGGTC---------ACGGTGGCCTGTGAAGATGGCTGGACCCTGACGGGCTGCAGCGCCCTCCCTGGGACCGCCTTGGTCCTTGGGGCCTACGCCGTGGACAACACGTGTGTGGTGAGGAGCCGTGACGTCAAGGTGGCAGGCAGGACCAGCGAG---------------------------------------------------------------------------------------------------------------------------------------------------------------------------------------------------GA---
>degus
---------------------------------------------------------------------------------------------------------------------------------------------------------------------------------------------------------------------------------------------------------------------------------------------------------------------------------------------------------------------ATGCGCACCCGCGGACCT---GCGCCGCCCCGGTGGCCG---------------------------CTGCTG---CTGCTCTTGATGCTGGGC------CTCGGG---------CGA---------------------------------------------------------------------------------------------------------------------ACCGGCGCCCCGGAGGACGAGGATAGCGACTACGCGGAG---------------------------------------------------------------------------------------------------------------------------------CTGGCACTCGCCTTCCCGTCGGAGGAGGACGGCCCGGCC---GACGCGGCCCCGCATGTG------CCCTCCGCCACCTTCCACCGCTGCGCCAAGGAGGCATGGAGGCTGCCCAGCACCTACATGGTGGTGCTAAAGGAGGGGACCCACCATGAGCAGACCCAGCACACAGCCCTCCGCCTGCAAACCAGGGCTGCCCGCCGGGGCTACCTCACCACCGTCCTGCACCTTTTCCACCACCTGGTCCCCGGCTTCCTCGTGAAGATGAGTGCAGACCTGCTGGATCTGGCCCTGCGGCTGCCACACGTTGAGTACATTGAGGAAGACTCCTCCGTCTTCGCGCAGAGCGTCCCGTGGAATCTGGAGAGGATCCTCCCTGCACGGTACCAGGCAGAGGAG---TACAGCGCCCCCAGTGGAGGCGGCCTGGTGGAGGTGTACCTCTTAGACACTGGCATCCAGAGCGGCCACCGGGAAATCCAGGGCAGGATCACAGTCACCGACTTTGAGAGTGTACCCGAAGAGGATGGGACACGCTTCCACAGACAGGCAAACAAGTGTGACAGCCACGGCACCCACCTGGCTGGTGTGGTCAGCGGCCGGGATGCAGGTGTGGCGAAGGGTGCCAGCCTACGCAGCCTGCGTGTGCTCAACTGCCAAGGAAAGGGCACAGTCAGCGGCACCCTCATAGGCCTGGAGTTCATTCGGAAAAGCCAGCTGGCTCAGCCCGTGGGGCCGCTGGTGGTGCTGCTGCCCCTGGCTGGTGGGTACAGCCGCACCCTCAACGCTGCCTGCCACCACCTGGCAAGGGTGGGGGTGGTGCTGGTTGCGGCAGCCGGCAACTTCCGGGACGATGCCTGCCTCTACTCCCCAGCTTCAGCTCCA---GAGGTCATCACAGTTGGGGCCACCAATGCCCAGGACCAGCCAGTAACCCTGGGGACCTTGGGGACCAACTTTGGCCGCTGTGTGGACCTCTTTGCCCCAGGGGAGGACATTATTGGTGCCTCCAGTGATTGTAGCACCTGCTTTGTGTCACAGAGTGGGACGTCACAGGCTGCTGCCCATGTGGCAGGCATAGTGGCCATGATGCTGAAGGCTGAGCCAGAGCTCACGCTGGCTGAGCTGCGGCAGAGGCTGATCCACTTCTCTGCCAAAGACGTCATCAACGAGGCCTGGTTCCCTGAGGACCAGCGAGTGCTGACACCAAACCTGGTGGCCACACTGCCCCCCAGTACCCACAGAGCAGGGGGCCAGCTGCTCTGCAGGACGGTGTGGTCAGCACACTCGGGGCCCACGCGCATGGCTACCGCCCGGGCCCACTGTGCCCCTGGCGAGGAGCTGCTGAGCTGCTCTAGTTTCTCTCGGAGTGGGAAACGGCGGGGCGAGCGCATCGAGGACCTCAGGGGCAGGCGAGTGTGCCTGGCCCACAACGCATTTGGGGGTGAGGGCGTCTACGCTGTTGCCAGGTGCTGCCTGCTGCCCCAGGCCAACTGCAGCGTGCACATGGCC---GTGGCTGTGGCTGGGATGAAACCCCATGTTCACTGCCACCAGCAGGACCAGGTCCTCACAGGCTGCAGCGCCCACTGGGAGGCTGAGGATTTTGGTGCCCACGGGTGGCCTGTGGTGAGGCCA---GGTAGGCCCGGCCAGTGTGTGGGCCCCAAGGAGGCCAGCGTACACGCGTCCTGCTGCCAGGCCTCTGGCCTGGAGTGCAGAGTCAAGGAGCAT---GGTGTCCCACAGCCTGTGGAGCAGGTT---------ACTGTATCCTGTGAGGACGGCTGGACGCTGACGGGCTGTAGTGCCCTCCCCGGAGCCTCCTTGGTCCTTGGGGCCTACGCCGTGGACAACACATGTGTGGTGAAGAGCCGTGCCATGAAGGTGGTAGGCAGAACCAGTGAGGAAGCTGTGGCAGCTGCTGCC------ATCTGCTGCCAGGGCCGGGCCTTG---GAGCAGGCCTCCTGGCAGCGCCAGTGA-----------------------------------------------------------------------------------------------------------------------
>porcellu
---------------------------------------------------------------------------------------------------------------------------------------------------------------------------------------------------------------------------------------------------------------------------------------------------------------------------------------------------------------------ATGCGCACCCGCGGCCCC---GCGCCAGCCTGGTGGCCG---------------------------ATGCTG---CTGCTCCTGATGCTGGGC------CCCGCA---CCAGCCGGC---------------------------------------------------------------------------------------------------------------------GCCCAAGCCCGGGACTCCGAGGACGGTGACCACGAGGGG---------------------------------------------------------------------------------------------------------------------------------CTGGCTTTCGCCTTCCCGCCGGAAGAGGACGGTCCGGCC---GAAGCGGCCCCGCACGTG------CCCACTGCCCCCTTCCACCGCTGCTCCAAGGACGCGTGGCGTCTGCCTGGCACCTACCTGGTGGTGCTGAAGGAGGGCACCCACCGCGGGCAGACCAAGCACACCGCGCACCGCCTGCAGGCAAAGGCTGCCCGCCGGGGCTACGTCACCACAGTCCTGCACCTCTTCCACCACCTGGTCCCCGGCTTCCTGGTGCGCATGAGCGGAGACCTGCTGGACATGGCTCTGCGGCTGCCACTCGTCCAGTACATCGAGGAAGATTCCTCTGTCTTCGCGCAGAGTGTCCCGTGGAACCTGGAGCGGATCCTCCCTGTGCGGCACCAGGCAAAGGAG---TACAGTGCCCCCAGGGGCAGTCACCCAGTGACGGTGTACCTCTTAGACACCAGCATCCAGAGCGGCCACCGGGAAATCCAGGGCAGGATCACCGTCACTGACTTTGAGAGTGTGCCCCAGGAGGACGGGACGCGCTTCCACAGACAGGCAAGCAAGTGTGACAGTCATGGCACCCACCTGGCTGGTGTGGTCAGTGGCCGAGATGCGGGTGTGGCCAAGGGCGCCGGCCTACGCAGCCTGCGTGTGCTCAACTGTCAAGGGAGGGGCACAGTCAGCAGCACCCTCAGAGGCCTGGAGTTCATTCGGAAAAGCCAGCTGGCCCAGCCCGTGGAGCCGCTGGTCGTTCTGCTGCCCCTGGCTGGTGGGTATAGCCGCACCCTCAACGCCGCCTGCCACCTCCTGGCAAGGGCAGGGGTGGTGCTGGTCGCCGCTGCTGGCAATTTCCGGGACGATGCCTGCCTGTACTCTCCAGCCTCAGCCCCC---GAGGTCATCACAGTTGGAGCCACCAATGCCCAGGACCAGCCAGTGACCCTGGGGACCTTGGGAACCAACTTTGGCCGCTGTGTGGACCTTTTTGCCCCGGGGGAGGACATTATCGGGGCCTCCAGTGATTGCAGCACTTGCTTTGTGTCACGGAGTGGTACATCACAGGCGGCTGCCCATGTGGCGGGCATCGTGACCATGATGCTGACAGCCCAACCCAAGCTCACACTGGCTGAGCTGTGGCAGAGACTGATCCACTTCGCTGCCAAGGATGTCATCAACGAGGCCTGGTTCCCTGAGGACCAGCGAGTGCTGACACCCAACCTGGTGGCCACGCTGCCCCCCAGCACCCGTGGAGCAGGGGGGCGGCTGCTGTGCAGGACGGTGTGGTCAGCACGCTCAGGGCCCAGACACACGGCCACTGCCCTGGCCCACTGCACCCCCGGCGAGGAGCTGCTGAGCTGCTCCAGTTTCTCCCGGAGCGGGAAGCGGAAGGGCGAGCGCATCGAGGTCCTCAGGGGCAGGCGAGTGTGCGTGGCCTACAACGCATTTGGGGGCAAGGGTGTCCACGCTGTCGCCAGGTGCTGCCTGCTGCCCCGGGCCAACTGCAGCCTGCACACGGCCCCA---GCCAGGGCTGGGATGGAGCCCCGTGTGCACTGCCACAGGAAGGACCAGGTCCTCACAGGCTGCAGTGCCCACTGGGAGGCTGAGGATTTCAGGGCCCGTGGGTGGCCCATGCTGAGGCCAGGGGGG---CCCAGCCAGTGTGTAGGCCACAGCAAGGCCAGTGTGCATGCTTCCTGCTGCAGTGCCCCAGGCTTGGAGTGCAGAATCAGGGAGCAC---GGAGTCCCCTGGCCTGCAGAGCAGGTC---------ACTGTGGCCTGTGAGGATGGCTGGACCCTGACAGGCTGCAGCACCCTCCCTGGGGCCTCCTCGGTCCTCGGCACCTACGCCGTGGATGACATGTGTGTGGTGAGGAGTCGTGACGTCAAGGCATTGGACAGGACCCGCGGAGAGGCCTTAGCAGCCATCGCC------ATATGCTGCCGGAGCCAGGCCTCA---GAGCAGGCCTCCCCAGAGCGCCAGTGA-----------------------------------------------------------------------------------------------------------------------
>glaber
---------------------------------------------------------------------------------------------------------------------------------------------------------------------------------------------------------------------------------------------------------------------------------------------------------------------------------------------------------------------ATGCGCGCCCGCGGCTCT---GCGCCGCCCTGGTGGCCG---------------------------GTGCTG---CTGCTCCTGCTGCTGGGT------CCCGCG---------CGA---------------------------------------------------------------------------------------------------------------------GCCCGCGCCCAGGAGGACGAGGACGGCGACTACGTGGAG---------------------------------------------------------------------------------------------------------------------------------CTGGAGCTCGCCTTCCCGTCAGAGGAGGACGGCCCGGCC---GACGCGACCCCGCACGTG------CCCACCGCCACCTTCCACCGCTGCGCCAAGGACGCATGGAGGCTGCCGGGCGCCTACCTGGTGGTGCTGAAGGAGGGGACGCCCCGCGCCCAGACGGAGAGCGCCGCCCGCCGCCTGCAGGCCAGGGCCGCCCGCCGCGGCTACCTCACCACCGTCCTGCACGTCTTCCACCACCTGGTCCCCGGCTTCCTGGTGAAGATGAGCGGAGACCTGCTGGATGTGGCCCTGCGGCTGCCACATGTCGAGTACATCGAGGAAGATTCCTCTGTCTTCGCCCAGAGCGTCCCGTGGAACCTGGAGCGCGTCCTCCCTGAGCGGTACCAGGCGGAGGAG---TACAGCGCCCCCAGTGGCGGCGGCCTGGTGGAGGTGTACCTCTTAGACACCAGCATCCAGAGTGGCCACCGGGAAGTCCAGGGCAGAGTCACGGTTACCGACTTTGAGAGTGTGCCTGAGGAGGACGGGACGCGCTTCTACAGACAGGCGAGCAAATGTGACAGCCACGGCACCCACCTGGCTGGCGTGGTCAGCGGCCGGGATGCAGGCGTGGCCAAGGGTGCCAGCCTTCGCAGCCTGCGTGTGCTCAACTGCCAAGGGAAGGGCACGGTCAGCAGCACCCTCATAGGCCTGGAGTTCATTCGGAAAAGCCAGCTGGCCCAGCCCGTGGGGCCGCTGGTGGTGCTCCTGCCCCTGGTAGGGGGGTACAGCCGCACCCTCAATGCTGCCTGCCGCCACCTGGCGAGGGCAGGGGTGGTGCTGGTCGCTGCAGCTGGCAACTTCCGGGATGACGCCTGCCTCTACTCCCCAGCCTCGGCTCCA---GAGGTCATCACAGTTGGGGCCACCAATGCCCAGGACCAGCCAGTGACGCTAGGGACGTTGGGGACCAACTTTGGCCGCTGTGTGGACCTCTTTGCTCCTGGGGAGGACATTATCGGCGCCTCCAGCGACTGCAGCACCTGCTTTGTGTCACAGAGTGGGACATCGCAGGCTGCTGCCCATGTGGCGGGCATCGCGGCCATGATGCTGACGGCCGAGCCGGAGCTCATCCTGGCCGAGCTGCGGCAGAGACTGATCCACTTCTCTGCCAAAGATGTCATCAACGAGGCCTGGTTCCCTGAGGACCAGCGGGTGCTGACACCCAACCTGGTGGCCACGCTGCCCCCCAGCACCCATGGCGCAGGGGGGCAGCTGCTCTGCAGGACGGTGTGGTCAGCACACTCAGGGCCCACACGCACGGCCACCGCTGTGGCCCACTGCACCCCCGGCGAGGAGCTGCTGAGCTGTTCCAGTTTCTCCCGGAGTGGGAAGCGGCGGGGCGAGCGCATTGAGGTCCGCGGAGACAGGCGGGTGTGCCTGGCCCACAACGCGTTTGGGGGTGAGGGCGTCTATGCCGTCGCCAGATGCTGCCTGCTGCCCCGGGCCAACTGCAGCATCCATACGGCTCCG---GCGGGGGCTGGGATGGAGCCCAGTGTTCACTGTCACGAGCAGGACCACGTCCTCACAGGCTGCAGCGCCCACTGGGAGGCTGAGGATTTTGGTGCCCACAGGCAGCCTGTGCCAAGGCCACGTGGG---CCTGGCCAGTGTGTGGGCCCCAGGGAGGCCAGTGTGCATGCATCCTGCTGCCAGGCCCCTGGCCTGGAGTGCAAAGTCAAGGAGCAT---GGGGTCCCACGCCCCATGGAGCAGGTC---------ACTGTGGCCTGTGAGGATGGCTGGACCCTCACGGGCTGCAGCGCCCTCCCTGGAGCCTCTCTGGTCCTTGGGGCCTATGCCATGGACAACACGTGTGTGGTGAGGAGCTGTGACACCAGGGCAGCGGGCAGGACCAGCGAGGAGGCCGTGGCAGCCATTGCCATTGGCATCTGCTGCCGGAGCCGGCCCTTG---GAGCAGGCCGCCCCGGAGCGCCAGTGA-----------------------------------------------------------------------------------------------------------------------
>flaviven
---------------------------------------------------------------------------------------------------------------------------------------------------------------------------------------------------------------------------------------------------------------------------------------------------------------------------------------------------------------------ATGGGCACCAGCAGCTCT---ACGCGGCCACGGTGGCCGCTG---------------CCATCGCTGGTACTG---CTGCTACTGCTCCTGAGC------CCCGCG---------AAC---------------------------------------------------------------------------------------------------------------------GCCCATGCCCAGGAGGACGAGGACGGCGACTATGAGGAG---------------------------------------------------------------------------------------------------------------------------------CTGGTACTCGCCTTTCCCTCGGAGGAGGACGGCCCAGCC---GAATCGGCCCCGCACATG------GCCACTGCCACCTTCCACCGTTGCGCCAAGGATGCCTGGAGGTTGCCGGGCACCTATGTGGTGGTGCTGGGGGAGGAAAGCCACCGATGGCAGACGGAGCGTGTGGCCCGACATCTGCAGGCCCAGGCCGCCCGCCGGGGCTACCTCACTAAGGTCCTGCATCTCTTCCACGACCTCTTTCCTGGCTTCCTGGTGAAGATGAGCAGTGACCTGCTGGACCTGGCCCTGAGGTTGCCCCATGTTGAATACATCGAGGAAGATTCCTCTGTGTTTGCCCAGAGCATCCCGTGGAACCTGGAGCGGATCATCCCTGCACACTACCAGGCCACGGAA---CAAAAAGCCCCCCATGGAGGTGGCCTGGTGGAGGTTTATCTCTTGGACACCAGCATCCAGAGCAGCCACCGGGAAATCGAGGGCAGGGTCACTGTCACCGACTTTGAGAATGTACCTGAGGAGGATGGGACACGCTTCCACAGACAGGCTAGCAAGTGCGACAGCCACGGCACTCACCTGGCAGGGGTGGTCAGCGGCCGGGATGCTGGTGTGGCCAAGGGCGCCAACCTGCGCAGCCTGCGCGTGCTCAACTGCCAGGGGAGGGGCACTGTCAGCAGCACCCTCATAGGCCTGGAGTTTATTCGGAAAAGCCAGCTGGCCCAGCCCGTGGGACCGCTGGTGGTGCTGCTGCCCCTAGTGGGTGGCTACAGCCGGGTCCTCAATGCTGCCTGCCGGCACCTGGCAAGGACTGGAGCGGTGCTGGTGGCGGCTGCGGGCAACTTCCGGGACGACGCCTGCCTTTACTCCCCAGCCTCAGCTCCA---GAGGTCATCACAGTTGGGGCCACCAATGCCCAGGACCAGCCAATGACCCTGGGGACCTTGGGGACCAACTTTGGCCGCTGCGTGGACCTCTTTGCCCCGGGAGAGGACATTATTGGTGCCTCCAGTGACTGTAGCACTTGCTTTGTGTCACAGAGTGGGACATCACAGGCTGCTGCCCATGTGGCTGGCATTGTGGCCATGATGCTGACAGCTGAGCCCGAGCTGACCCTGGCCAAGCTGAGGCAGAGACTGATCCGCTTCTCTGCTAAAGATGTCATCAACAAGGCCTGGTTCCCTGAGGACCAGCGGGTACTGACTCCTAACCTGGTGGCTGCACTGCCCCCCAGCACCCATTCAGCAGGAGGACAGCTGTACTGCAGGACGGTGTGGTCGGCACACTCAGGGCCCACGCGGACAGCCACAGCCGTGGCCCACTGTGCCCCAGGCGAGGAGCTGCTGGGCTGCTCCAGTTTCTCCAGCAGCGGGAAGCGGCGGGGCGAGCACATCGAGACCCGAGGGAGCCGGCATGTCTGTCTGGCCCTTAACTCTTTTGGAGGTGAGGGTGTCTACGCCGTTGCCAGGTGCTGCCTGCTACCCCAGTCCAACTGCAGTGTCCACACAGCTCCTCCAGCCAGGGCGGATAAGGAGACCCGTGTCCACTGCCACCAAGAGGGCCAAGTCCTCACAGGCTGCAGCTCTCACTGGGAGATATCAGATATTGGCACCCACAGACGACCTGGGCAGAGGCCTGGAGGGCAGTCTGACCAGTGTGTGGGCCACAAGGAGGCCAGCGTCCATGCTTCTTGCTGCCGTGCCCCAGGCCTGGAGTGCAAAGTCAAGGATCAT---GGAGTCCCGGGCCCTGCAGAGCAGGTC---------ACTGTGGCCTGTGAAGAGGGCTGGACCCTGACTGGCTGCAATGCCCTCCCCGGGGCCTCCCCCATCCTGGGAGCCTATGCCGTGGACAACACGTGTGTGGTGAGGAGCTTCGACATGGACACTGCAGGCAGGACCAGTGAGGAGGCCACAATAGCTACTGCC------ATCTGCTGTCGGAGCCAGCCCCCA---GGCCAGGCCTCCCGGGAGCTACAGTGA-----------------------------------------------------------------------------------------------------------------------
>canadens
---------------------------------------------------------------------------------------------------------------------------------------------------------------------------------------------------------------------------------------------------------------------------------------------------------------------------------------------------------------------ATGGGCAGCGGCAGCTCT---GGACGGCTATGGTGGCCGCTGCTG---------TCACTG---CTGCTACTG---CTACTGTTGCTCCTGGAC------CCCGCG---------GGT---------------------------------------------------------------------------------------------------------------------GCCAGTGTCCAGGAGGACGAGGACGGCGACTATGAGGAT---------------------------------------------------------------------------------------------------------------------------------CTGGCGCTCGCCTTCCAGTCGGAGGAGGACGGTCCGGGC---CACGCGGCCCAGCACGTG------GTCACAGCCACCTTCCACCGCTGCGCCAAGGACACCTGGAGGCTGCCAGGCACCTACGTGGTGGTGCTGAAGGAGGACACTCAGCGGCCACAGACGGAGCGCATCGCCCGCCGCCTCCAGGCTCGGGCTGCCCGCAGGGGCTACCTCACCAAGGTCTTGCATCTCTTCCATGACCTCTTTCCTGGCTTCCTGGTGAAGATGAGCGGCGACCTACTGGACCTGGCCCTGAAGTTGCCACATGTGGCATACATCGAGGAAGACTCCTCTGTCTTCGCCCAGAGCATCCCTTGGAACCTGGAGCGGATCATCCCTGCACGGTACCAGGCAGAGGAG---TACAGCGTTCCCAATGGAGGAAGCCTGGTGGAGGTATATCTCTTAGACACCAGCATCCAGAGTGGTCACCGAGAAATCTTGGGCAGGGTCACAGTCACTGACTTTGAGAGTGTGCCCGAAGAAGATGGGACCCGCTTCCACAGACAGGCGAGCAAATGTGACAGCCATGGCACCCACCTGGCAGGGGTGGTCAGTGGCCGGGATGCTGGCGTGGCCAAGGGCACCAACCTGCACAGCCTTCGTGTGCTCAACTGCCAAGGGAGGGGCACCGTCAGCAGCACCCTCATAGGCCTGGAGTTTATTCGGAAAAGCCAGCTGGCCCAGCCTGCGGGGCCCCTGGTGGTGCTGTTGCCCCTGGCGGGTGGGTACAGCCGGGTCCTCAATGCCGCCTGCCAGCGCCTGGCAAGGGCTGGGGTGGTGATGGTCGCAGCTGCTGGCAACTTTCGGGACGACGCCTGCCGCTACTCCCCAGCCTCGGCTCCG---GAGGTGATTACAGTTGGAGCCACCAATGCCCAGGACCAGCCAGTCACCCTGGGGACCTTGGGGACCAATTTTGGTCGCTGTGTGGACCTCTTTGCTCCTGGGGAAGACATTGTTGGTGCCTCCAGTGACTGCAGCACCTGCTTCATAGCACAGAGTGGGACATCGCAGGCTGCTGCCCATGTGGCTGGTATTGCAGCCATGATGCTGACTGCTGAGCCGGAACTCACCCTGGTTGAACTGAGGCAGAGACTGATCCACTTCTCTTTCAAAAATGTCATCAATGAGGCCTGGTTCCCTGAGGACCAGCGGGTGCTGACCCCCAACCTGGTGGCTGCACTGCCCCCCAGCACCAGGGGAGTAGGTGGGCAGCTGTTCTGCAGGACCCTGTGGTCAGCGCACTCAGGGCCCAGGCGGACAGCCACCACTGTGGCCCGCTGTGCCCCAGAGGAGGAGCTGCTGAGCTGTTCCAGTTTCTCCAGGAGTGGGAAGCGACGGGGCGAGCGTGTGGAGGCCCGAGAAGGTGGCCGGGTCTGCCTGGCCCACAATGCATTTGGGGGCGAGGGGGTCTATGCCGTGGCCAGGTGCTGCCTGCTTCCCCGGGCCAACTGCAGTGTCCACACAGCTCCTGCAGCCACAGTTGGACAAGAGACCAATGTCCACTGCCACCAGCAGGGCCACATTCTCACAGGCTGCAGCTCTCACTGGGAGTCAGAGGACCTTGGTACATACCATCAGACTATGCTGAGGCCTGGAGGTCAGCCCAGCAAGTGTGTGGGACACAAGGAGGCCAGCGTCCATGCTTCGTGCTGCCATGCGCCAGGCCTGGAGTGCACAGTCAAGGAGCAT---GGGGTGCCAGGCCCTGTGGAGCAGGTC---------ACCGTGGCCTGTGAGGCAGGCTGGACCCTGACTGGCTGCAGTGCTCTCCCTGGGACCTCCCTCATCCTGGGGGCCTACGCTGTGGATAACATGTGTGTGGTGAAGAGCCGTGGCACTGATGCAGCAGGAAGGACCAGTGAGGAAGCCCCATCAGCCACTGCC------ATCTGCTGCCGGAGCCAGCTCTCA---AAGCAGGCCTCCAGG---ACACAGTAG-----------------------------------------------------------------------------------------------------------------------
>galili
---------------------------------------------------------------------------------------------------------------------------------------------------------------------------------------------------------------------------------------------------------------------------------------------------------------------------------------------------------------------ATGGGCCCCGGCTGTTCT---GTGTGGCCGCGGAGGCCTCCGCTG---------TCGCTG---TGGCTGCTG---CTGCTGCTGCTGCTGCGT------CCCGCG---------GGC---------------------------------------------------------------------------------------------------------------------GCCCGCGCCCTGGAGGACGAGGAAGGCGACTACGAGGAG---------------------------------------------------------------------------------------------------------------------------------CTGGTGCTCGCCCTCCCGTCGGAGGAGGATGGTCTGGCC---GACGCCGCTCCGCACGTG------GTCACCGCCACCTTCCATCGTTGCGCTAAGGATGCCTGGAGACTGCCTGGCACCTACATAGTGGTGCTGATGGAGGAGACCCAGCGGCTACAGACAGAGCGCACTGTCCGCCGCCTGCAGTCCTGGGCAGCCCAGCGGGGCTACATCATTAAGGTTTTACACCTCTTCCATGACCTCTTCCCCGGCTTCCTTGTGAAGATGAGCAGTGACCTGTTGGGCCTGGCCCTGCAGTTGCCCCACGTGGAGTACATCGAGGAAGACTCCTTTGTCTTTGCCCAGAGCATCCCATGGAACCTGGAGCGGATCATCCCAGCGCGATACCAGGCAGAGGAA---TATAATCCCCCAAGTGGAGGTGGTCAGGTGGAGGTATATCTCTTAGACACCAGCATCCAGAGTGACCATCGGGAAATTGAGGGCAGGGTCACCATCACTGACTTCAACAATGTGCCTGACGAGGACGGGACGCGCTTTCACAGACAGGCCAGCAAATGTGACAGCCATGGCACCCACCTGGCAGGCGTCGTCAGTGGCCGGGATGCTGGTGTGGCCAAGGGTACCAGCCTGCACAGCCTGCGTGTGCTCAACTGCCAAGGGAAGGGCACGGTCAGCAGCACTCTCACAGCCCTGGAGTTTATTCGGAAAAGTCAGCTAAGCCAGCCTGCTGGGCCACTAGTGGTGCTGTTGCCCCTGGCAGGGGGGTATAGCCGGATCCTCAACACAGCCTGCCAGCACCTGGCAAGGACTGGAGTAGTGCTGGTTGCTGCAGCTGGCAACTTCCGGGACGACGCCTGCCTCTACTCCCCAGCCTCTGCTCCA---GAGGTCATCACAGTTGGGGCCATCAATGCCCAGGATCAGCCACTCACCCTGGGGACCTTGGGGACCAACTTTGGCCGCTGTGTGGACCTCTTTGCCCCTGGAAAGGACATCATTGGGGCCTCTAGTGACTGTAGCACATGCTTCGTGTCAAAGAGCGGGACGTCGCAGTCTGCTGCCCATGTGGCTGGAATTGTCACCACGATGCTGAATGTGGAGCCAGAGCTCACCCTGGCTGAGCTTCGGCAGAGACTGATCCACTTCTCTACCAAAGACGTCATCGACAAGGCCTGGTTCCCTGAGGACCAGCGACTGCTGACCCCCAACCTGGTGGCCACACTGCCCCCCAGCCCCTATGGAACAGGTGAGCAGCTGCTCTGCAGGACGGTGTGGTCGGCGCACTCGGGGCCCAGACAGACAGCCACCGCTGCAGCCCGTTGTGCTCCAGATGAGGAGCTGCTCAGCTGCTCCAGCTTTTCCAGAAGCGGGAGGCGGCGGGGTGATCGAATGGAGGCTATAGGGGGCCAGCGGGTCTGCCTGGCATTCAACGCATTCGGGGGTGAGGGGGTCTATGCTGTTGCTAGGTGCTGCCTGCTTCCCCGTGCCAACTGCAGCATCCACACAACCCCCACAGTCAGGACTGGCTTGGAGACCCATGTGCACTGCCATCAGCAGGACCATGTCCTCACAGGCTGTAGCTCCCATTGGGAGGTCGAAGACCTTGATGCTTACCGTCAACCTGCATTGAGGCCCAGAGGTCAGCTCAGCCAGTGCGTGGGCCACAAGGAGGCCAATATCCATGCTTCCTGCTGCCATGCCCCAGGCCTGGAGTGCAAAGTCAAGGAACAT---GGGATCTCCGGCCCCGTAGAGCAGGTC---------ACCGTGGCCTGTGAGGCAGGCTGGACCCTGACTGGATGCAATGTCCTCCCTGGGGCCTCCCCCACTCTGGGGGCTTATGCCGTGGATAACACGTGTGTGACCAGACGCCGAGACACTGACACTGCAGGCAGAACCAGTGAAGAGGCCACTGTGGCTGCTGCC------ATCTGCTGTCGGAGCCGGGCTTCA---GTGAAGGCCTCTGGGGCACGCCAGTGA-----------------------------------------------------------------------------------------------------------------------
>leucopus
---------------------------------------------------------------------------------------------------------------------------------------------------------------------------------------------------------------------------------------------------------------------------------------------------------------------------------------------------------------------ATGGGCGCCCGCTGCTTT---GTGCGGCTGCGGTGGCCGCTG------------TCGCCA---CTGCTGCTG---CTGTTGCTGTTCCTGCGC------CCGGTG---------GGC---------------------------------------------------------------------------------------------------------------------GCCGGTGCCCAG---GACGAGGACGCCGACTACGAGGAG---------------------------------------------------------------------------------------------------------------------------------CTGATGCTAGCCCTCCGGTCCCAGGAGGATGGTCTGGCC---GATGAGGTCCCGCATGTG------GCCACCGCCACCTTCCGTCGTTGCTCTAAGGAGGCCTGGAGGCTGCCAGGCACCTATGTGGTGGTGCTGACCGAGAAGACACAGCGACTGCAGATTGAACAAGCCATCCATCGCCTGCAGACCCGGGCTGCCCGCCGGGGCTATGTCATCAAGGTTCTGCACATCTTCTATGACCTCTTCCCTGGCTTCTTGGTGAAGATGAGCAGTGACCTGCTGAGCCTGGCCCTGCAGTTACCCCACGTGGAGTACATCGAGGAGGACTCCTTTGTCTTCGCCCAGAGCATCCCGTGGAACCTGGAGCGGATTATCCCAGCAGGGCACCAGACTGAGGAA---TACAGCCCCTCCAATGGAAGTGGCCAGGTGGAGGTATATCTCTTAGACACCAGCATCCAGAGTGACCATCGGGAAATTGAGGGCAGGGTCACCATCACTGACTTCAACAGCGTGCCCGAGGAGGATGGGACACGCTTCCACAGGCAGGCGAGCAAGTGCGACAGCCACGGCACCCACCTGGCAGGCGTGGTCGGCGGCCGGGATGCTGGTGTGGCCAAGGGCACCAGCCTGCGCAGTCTGCGTGTGCTCAACTGTCAAGGGAAGGGCACAGTCAGCAGCACCCTCGTAGGTCTGGAGTTTATTTGGAAAAGCCAGCTAGTCCAGCCTTCAGGGCCAGTAGTAGTCCTGCTGCCCCTGGCGGGTGGGTATAGCAGGATCCTCAACACTGCCTGCCAGCGCCTGGCAAGGACTGGGGTAGTGTTGGTTGCTGCAGCTGGCAACTTCCGGGATGATGCCTGCCTCTACTCCCCAGCCTCTGCACCA---GAGGTCATCACAGTTGGGGCCACCAATGTCCGGGACCAGCCAGTCACCCTGGGGACCTTGGGGACCAACTTTGGCCGCTGTGTGGACCTCTTTGCTCCCGGGAAGGACATCATTGGTGCCTCCAGTGACTGCAGCACCTGCTTCACGTCCCAGAGCGGGACGTCACAGGCTGCTGCCCACGTGGCTGGCATTGTAGCCATGATGCTGACTCTGGAGCCAGAGCTCACTTTGGCCGAGCTGCGGCAGAGGCTGATCCACTTCTCTACCAAAGACGTCATCAACATGGCCTGGTTCCCTGAAGATCAGCGGGTGCTGACCCCCAACCTGGTGGCCACACTGCCCCCCAGCACTCATGTGGCCGGCGGGCAGCTGCTCTGCAGGACAGTGTGGTCAGCACCCTCGGGGCCCACACGGACAGCTACTGCCACAGCCCACTGTGCCACAGAAGAGGAGCTGCTGAGCTGTTCCAGCCTCTCCTGGAGCGGGAGGCGACGGGGTGATCGGATTGAGGCTACAGGGGGGCAGCAGGTCTGCAAGGCCCTCAATGCATTTGGAGGTGAGGGGGTCTACGCTGTTGCTAGGTGCTGCCTGCTTCCCCGTGCCAACTGTAGCGTCCACACCACGCCTGCAGCCAGAGCTAGCCTGGAGACCCGTGCTCACTGCCACCAGGAGGATCACGTCCTCACAGGCTGCAGCTTCCACTGGGAGGTGGAAGACATTGGGGTCCAGCGGCCGGCTCTGCTGAGGCCCAGACATCAGCCTGGCCAGTGCGTTGGCCACCGGGAGGCCAGCGTCCATGCTTCCTGCTGCCATGCCCCAGGCCTGGAGTGCAAAATCAAGGAGCAT---GGGGTCTCAGGCCCTACAGAGCAGGTC---------ACCGTGGCCTGTGAGGCAGGCTGGACCCTGACTGGATGCAATGTTCTCTCTGGGGCATCCGTCACTCTGGGGGCCTACGCCGTGGACAACATGTGTGTGGCAAGAAGCCGTGACACCGACGTGGCAGGCAGGGCCGGTGAGGAAGCCACAGTAGCTGCTGCC------ATCTGCTGCCGGAGTCGGCCTTCA---GCAAAGGCCTCCTGGGCTCACCAGTGA-----------------------------------------------------------------------------------------------------------------------
>bairdii
---------------------------------------------------------------------------------------------------------------------------------------------------------------------------------------------------------------------------------------------------------------------------------------------------------------------------------------------------------------------ATGGGCGCCCGCTGCTTT---GTGCGGCTGCGGTGGCCGCTG------------TCGCCA---CTGCTGCTG---CTGTTGCTGTTACTGCAC------CCGGTG---------GGC---------------------------------------------------------------------------------------------------------------------GCCGGTGCCCAG---GACGAGGATGCTGACTACGAGGAG---------------------------------------------------------------------------------------------------------------------------------CTGATGCTAGCCCTCCGGTCCCAGGAGGATGGTCTGGCC---GATGAGGTCCCGCACATG------GCCACCGCCACCTTCCGTCGTTGCTCTAAGGAGGCCTGGAGGCTGCCAGGCACCTACGTGGTGGTGCTGACCGAGAAGACACAGCGACTGCAGATTGAACAAGCCATCCATCGCCTGCAGACCAGGGCTGCCCGCCGGGGCTATGTCATCAAGGTTCTGCACATCTTCTATGACCTCTTCCCTGGCTTCTTGGTGAAGATGAGCAGTGACCTGCTGAGCCTGGCCCTGCAGTTACCCCACGTGGAGTACATCGAGGAAGACTCCTTTGTCTTCGCCCAGAGCATCCCGTGGAACCTGGAGCGGATTATCCCAGCAGGGCACCAGACAGAGGAA---TACAGCTCCTCCAATGGAAGTGGCCAGGTGGAGGTATATCTCTTAGACACCAGCATCCAGAGTGACCATCGGGAAATTGAGGGCAGGGTCACCATCACTGACTTCAACAGCGTGCCTGAGGAGGATGGGACACGCTTCCACAGGCAGGCAAGCAAGTGCGACAGCCATGGCACCCACCTGGCAGGCGTGGTCGGCGGCCGGGATGCTGGTGTGGCCAAGGGCACCAGCCTGCGCAGTCTGCGTGTGCTCAACTGTCAAGGGAAGGGCACAGTCAGCAGCACCCTCGTAGGTCTGGAGTTTATTTGGAAAAGCCAGCTAGTCCAGCCTTCAGGGCCAGTAGTAGTCCTGCTGCCCCTGGCGGGTGGGTATAGCAGGATCCTCAACACTGCCTGCCAGCGCCTGGCAAGGACTGGGGTAGTGTTGGTTGCTGCAGCTGGCAACTTCCGGGATGATGCCTGCCTCTACTCCCCAGCCTCTGCACCA---GAGGTCATCACAGTTGGGGCCACCAATGTCCGGGACCAGCCAGTCACCCTGGGGACCTTGGGGACCAACTTTGGCCGCTGTGTGGACCTCTTTGCTCCTGGGAAGGACATCATTGGTGCCTCCAGTGACTGCAGCACCTGCTTCACGTCCCAGAGCGGGACGTCACAGGCTGCTGCCCACGTGGCTGGCATTGTAGCCATGATGCTGACTCTGGAGCCAGAGCTCACTTTGGCCGAGCTGCGGCAGAGGCTGATCCACTTCTCTACCAAAGACGTCATCAACATGGCCTGGTTCCCTGAAGACCAGCGGGTGCTGACCCCCAACCTGGTGGCCACACTGCCCCCCAGCACTCATGTGGCCGGCGGGCAACTGCTCTGCAGGACGGTGTGGTCAGCACCCTCGGGGCCCACACGGACAGCCACCGCTACAGCCCGCTGTGCCGCAGAAGAGGAGCTGCTGAGCTGTTCCAGCTTCTCCAGGAGCGGGAGGCGACGTGGTGATCGGATTGAGGCTACAGGGGGGCAGCAGGTCTGCAAGGCCCTCAATGCATTTGGAGGTGAGGGGGTCTACGCTGTCGCTAGGTGCTGCCTGCTTCCCCATGCCAACTGTAGCATCCACACCACGCCTGCAGCCAGAGCTAGCCTGGAGACCCGTGCCCACTGCCACCAGGAGGACCACGTCCTCACAGGCTGCAGCTTCCACTGGGAGGTGGAAGACATTGGGGTCCAGCAGCCGGCTCTGCTGAGGCCCAGACATCAGCCTGGCCAGTGCGTTGGCCACCGGGAGGCCAGCGTCCATGCTTCCTGCTGCCATGCCCCAGGCCTGGAGTGCAAAATCAAGGAGCAT---GGGGTCTCAGGCCCTACAGAGCAGGTC---------ACCGTGGCCTGTGAGGCAGGCTGGACCCTGACTGGATGCAATGCTCTCTCTGGGGCATCCGTCACTCTGGGGGCCTACGCCGTGGACAACATGTGTGTGGCAAGAAGCCGTGACACCGACGTGGCAGGCAGGGCCGGTGAGGAAGCCACAGTAGCTGCTGCC------ATCTGCTGCCGGAGTCGGCCTTCA---GCAAAGGCCTCCTGGGCTCACCAGTGA-----------------------------------------------------------------------------------------------------------------------
>ochrogas
---------------------------------------------------------------------------------------------------------------------------------------------------------------------------------------------------------------------------------------------------------------------------------------------------------------------------------------------------------------------ATGGGCACC---------------------CGGTGGCTGCTG---------------TCG---CCACTGCTG---CTGCTGCTGCTATTGAGC------CCAGTG---------GGC---------------------------------------------------------------------------------------------------------------------GCCGGTGCCCAG---GACGAGGACGCAGACTATGAAGAG---------------------------------------------------------------------------------------------------------------------------------CTCATGCTAGCCCTCCCGTCCCAGGAGGATAGCCTGGCG---GATGAGGTCCCGCATGTG------GCCACTGCCACCTTTCGCCGGTGCTCTAAGGAGGCCTGGAGGCTGCCAGGCACCTACGTGGTGGTGCTAACAGAGAAGACAGAGCGGCTGCAGATTGAGCAAGCCACCCATCGCCTGCAGATCCGGGCTGCCCGCCGGGGCTACGTCATCAAGGTTCTCCACATCTTCTATGACCTCTTCTCTGGCTTCCTGGTGAAGATGAGCAGTGACCTGTTGGGCCTGGCCTTGCAGCTGCCCCACGTGGAGTACATTGAGGAAGATTCCTATGTCTTTGCCCAGAGCATCCCTTGGAACCTGGAGCGGATTTTGCCAGCAGGGCACCAGAGAGAGGAA---TACAGCTCCTCCAATGGAAGTGGCCAGGTAGAGGTGTATCTCTTAGACACCAGCATCCAGAGTGACCATCGGGAAATTGAGGGCAGGATCACCATCACTGACTTCAACAGTGTGCCTGAGGAGGATGGGACACGCTTCCACAGACAGGCCAGCAAGTGTGACAGCCATGGCACCCACCTGGCAGGTGTGGTCAGCGGCCGGGATGCCGGTGTGGCCAAGGGCACCAGTCTGCACAGTCTGCGTGTGCTCAACTGTCAAGGAAAGGGCACGGTCAGCAGCACCCTCATAGGC---------------------------GAAATGCCAGCGTTCCCCCCAGGAGCTGCCTTTCTCATGGGGGACGGCATTTCATCGGCACACAAAGGGGCGTTTGAGTTGGCTAGTCCAGAGGCAAGATCTTCCTATCCCCATTGTGGCCCTTATCTTTCTCTGCCA------------CCCACCTCCTCACCTTGCCAGGTCATCACAGTTGGGGCTACCAATGTCCAGGACCAGCCAGTCACCCTGGGGACCTTGGGGACCAACTTTGGTCGCTGCGTTGACCTCTTTGCTCCCGGGAAGGACATCATTGGTGCTTCCAGTGACTGCAGCACATGCTTCACGTCACAGAGTGGGACATCACAGGCTGCCGCTCATGTGGCTGGCATCGTAGCCAGGATGCTAACCCTGGAGCCGGAGCTCACCTTGGCTGAGCTGCGGCAGAGGTTGATCCACTTCTCCACCAAAGATGTCATCAACATGGCCTGGTTCCCTGAGGACCAGGAGGTGCTGACCCCCAACCTGGTGGCCACACTGCCCCCCAGCACTCATGGGACAGGCGGGCAGCTGCTCTGCCGGACGGTGTGGTCAGCACACTCGGGGCCCACACGGACGGCAACTGCTGCAGCCCACTGTGCCCCAGAAGAGGAGCTGCTGAGCTGTTCCAGCTTCTCCAGGAGCGGGAGGCGACGGGGTGATCGGATAGAGACCACAGGGGGCCAGCAGGTCTGCAAGGCCCTCAATGCATTTGGGGGTGAGGGTGTCTATGCTGTCGCTAGGTGCTGCCTGCTTCCCCGTGCCAACTGTAGCATTCACACTACCCCTGCTGCCAGAGCTAGCCTGGAGACCCATGTCCACTGCCACCGGAAGGACCATGTGCTCACAGGCTGCAGCTTCCACTGGGAGGTGGAAGACACCGGTGTCCTGCGGCAGGCTGTGCTGAGATCCAGACATCGGCCTGGCCAGTGTGTTGGCCACCAGGAGGCCAGCGTCCACGCTTCCTGTTGCCATGCCCCAGGCCTGGAGTGCAAAATCAAGGAGCAT---GGGATCTCAGGTCCTGCAGAGCAGGTC---------ACCGTGGCCTGTGAGGCAGGCTGGACCCTGACTGGATGCAATGTTCTCCCTGGGGCATCCAACACTCTGGGGGCCTATGCTGTGGACAACACATGTGTGGCAAAAATTCGTGACACTGATCCAGCAGGCAGGACCAGCAAGGAAGCCACAGTAGCTGCTGCC------ATCTGCTGCCGGAGTCGGCCTTCA---GCCAAGGCTTTGTGGGCTCACCAGTGA-----------------------------------------------------------------------------------------------------------------------
>griseus
---------------------------------------------------------------------------------------------------------------------------------------------------------------------------------------------------------------------------------------------------------------------------------------------------------------------------------------------------------------------ATGGGTACCAGCTGCTCT---GTGAGGCCGCTGTGGCTTCTG---------------ACG---CCACTGCTG---CTGTTGCTGTTACTGTGC------CACATG---------GGC---------------------------------------------------------------------------------------------------------------------GCCCGTGCCCAG---GATGAGGACGCCGAGTACGAAGAG---------------------------------------------------------------------------------------------------------------------------------CTGATGCTAGCTCTCAGGTCCCAGGAGGATGGCTTGGCCGAAGAGGAGGCCCCGCATGTG------GCCACCGCCCCCTTCCACCGTTGCTCCAAGGAGGCCTGGAGGCTGCCAGGCACCTACATAGTAGTGCTGATAGATGGGGCCCAGCGGCTGCAGATTGAACAAACCATCCATCGCCTGCAGACCCAAGCTGCCCGCCGAGGCTATGTCATCAAGGTTCTGGATATCTTCTACGACATCTTGCCTGGCTTCGTGGTGAAGATGAGCAGTGACCTATTGGACCTGGCCCTGAAGTTGCCCCACGTGAAGTACATCGAGGAAGACTCCCTTGTCTTCGGCCAGAGCATCCCCTGGAACCTGGATCGGATTATCCCAGCAGGGCGCCAGGCACAGGAA---TACAGCTCCTCCAATGGAAGTGGCCAGGTAGAGGTGTATCTCTTAGATACCAGCATCCAGAGTGACCATCGGGAAATTGAGGGCAGGGTCACCATCACTGACTTCAACAGTGTGCCTGAGGAGGATGGGACACGCTTCCACAGGCAGGCAAGCAAGTGTGACAGCCATGGCACCCATCTGGCAGGCGTGGTCAGCGGCCGGGATGCTGGTGTGGCCAAGGGCACCATCCTGCACAGTCTGCGTGTGCTCAACTGTCAAGGGAAAGGCACGGTCAGCGGCACCCTCATAGGCCTGGAGTTCATTTGGAAAAGCCAGCTAATCCAGCCTTCAGGGCCACTAGTGGTGCTGCTGCCCCTGGCGGGCAGGTATAGCCGGATCCTCAACACCGCCTGCCAGCACCTGGCAAGCAATGGAGTGGTGTTGGTTGCTGCAGCTGGCAACTTCCGGGATGATGCCTGCCTCTACTCCCCAGCTTCTGCTCCA---GAGGTCATCACAGTTGGGGCCACCGATGTCCAGGACCAGCCAGTCACCCTGGGGACTTTGGGGACCAACTTTGGACGCTGTGTGGACCTCTTTGCTCCTGGGAAAGACATCATTGGTGCCTCCAGTGACTGTAGCACATGCTTCATGTCACAGAGTGGGACATCGCAGGCCGCTGCTCATGTGGCTGGCATTGTAGTCACGATGCTGACTCTGGAGCCGGAGCTCACCTTGGCTGAGCTGCGGCAGAGGCTGATCCACTTCTCTACCAAAGATGTCATCAACATGGCCTGGTTCCCTGAGGACCAGCGGGTGCTGACCCCCAACCTGGTGGCCACAATGCCCCCCAAAACTCATGGGACAGGTGGGCAGCTGCTCTGCAGGACAGTGTGGTCGGCACACTCGGGGCCCACAAGGACAGCTACTGCTACAGCCCGCTGCGCCCCAGGAGAGGAGCTGCTGAGTTGTTCCAGCTTCTCCAGGAGTGGGAGGCGAAGGGGTGATCGGATTGAGGCCATAGGGGGGCAGCAGGTCTGCAAGGCCTTCAATGCATTTGGGGGTGAAGGTGTCTACGCTGTCGCTAGGTGCTGCCTGCTTCCTCGTGCCAACTGTAGCACCCACACCACTCCTGCAGCCAGAACTAGCCTGGGGACCCATGTCCACTGCCACCAGAAGGACCATGTCCTGACAGGCTGCAGCTTTCACTGGGAGGTGGAAGGCATTGGTGTCCAACGGTGGGCTGTGCTGAGGTCCAGACATCAGCCTGGTCAATGCATTGGCCACCGGGAGGCCAGCGCCCATGCTTCCTGCTGCCATGCCCCAGGCCTGGATTGCAAAATCAAGGAGCAT---GGGATCTCAGGTCCTGCAGAGCAGGTC---------ACCGTGGCCTGTGAGGCAGGCTGGACCCTGACTGGATGCAACGTCCTCCCTGGGGCATTCATGACTCTGGGGGCCTACGCCGTGGACAACATGTGTGTGGCAAGAAGCTGTGCCACTGACACAGCAGGCAGGACCAGTGAGGAAGCCATAGTAGCTGCTGCC------ATCTGCTGCCGGAGCCGGCCTTCA---GCAAAGGCCTCCTAG-----------------------------------------------------------------------------------------------------------------------------------
>unguicul
---------------------------------------------------------------------------------------------------------------------------------------------------------------------------------------------------------------------------------------------------------------------------------------------------------------------------------------------------------------------ATGGCTACCCGATGCTCT---GTCCGGCCGTGGTGGCGGCTG------------------------CTGCTG---TTGCTGCTACTGTGGGGT------CCCATG---------GAC---------------------------------------------------------------------------------------------------------------------GCTGGGGGCCAGGAGGAGGAC---------TACGAAGAG---------------------------------------------------------------------------------------------------------------------------------CTGATGCTGGCCCTCCCGTCCCAGGAGGACGGCCTGGCT---GACGACGCCCCGCATGTG------GCCACCGCCACCTTCCGACGCTGCTCCAAGGAGGCCTGGAGGCTGCCAGGCACTTACATAGTGGTGCTGATGGAGGAGACCCAGCGGCTACAGGTTGAACAAGCTGCCCACCGCCTGCAGAGCCGGGCGGCCCGCCGGGGCTATGTCATCAAGATTCTGCACATCTTCTATGACCTCTTCCCTGGCTTCTTGGTGAAGATGAGCAGTGACCTGTTGGGCCTGGCCCTGCAGTTGCCTCATGTGGAGTACATCGAGGAAGACTCGCTTGTCTTCGCCCAGAGCGTCCCGTGGAACCTGGAGAGGATTACCCCAGCTCGGCACCAGGCGGAGGAA---GACAGCTCCCCACACGGAGGTGGCCAAGTGGAGGTGTACCTCTTAGATACCAGCGTCCAGAGTGGCCATCGGGAAATTGAGGGCAGGGTCACCATCACTGACTTCAACAGTGTGCCTGAGGAGGATGGGACACGCTTCCACCGACAGGCGAGCAAGTGTGACAGCCATGGCACCCACCTGGCAGGCGTGGTCAGCGGCCGGGATGCTGGTGTGGCCAAGGGCACCAGACTGCACAGTCTGCGAGTGCTCAACTGTCAAGGGAAGGGCACGGTCAGTGGCACCCTCATAGGCCTGGAGTTTATTCGGAAAAGCCAGCTAATCCAGCCTTCAGGGCCGCTAGTGGTGCTACTGCCCTTGGCGGGTGGGTACAGCCGGGTCCTTAATGCTGCCTGCCAGCATCTGGCCAGGACTGGGGTGGTGCTGGTTGCCGCAGCTGGAAACTTCCGGGATGATGCCTGCCTTTACTCTCCAGCTTCTGCTCCA---GAGGTCATCACCGTTGGGGCCACTGATGCCCAGGACCAGCCAGTCACCCTGGGGACCTTGGGGACCAACTTTGGATGCTGTGTGGACCTCTTTGCCCCTGGGAAGGACATTATCGGCGCATCCAGTGACTGCAGCACATGCTTCATGTCCCAGAGCGGGACATCACAGGCTGCCGCTCATGTGGCTGGCATTGTGGCCACAATGTTGACTCGGGAGCCGGCGCTCACCCTGGCTGAGCTGCGGCAGAGGCTGATCCACTTCTCTGCCAAAGACAGCATCAACATGGCCTGGTTCCCCAAGGACCAGCAGGTGCTGACCCCCAACCTGGTGGCCGCATTGCCACCCAGCACCCATGGGACAGGTGGGCAGCTGCTCTGCAGGACAGTGTGGTCAGCACACTCGGGGCCCACTCGCACAGCTACTGCTACAGCCCGCTGTGCCTCGGAAGAGGAGCTGCTGAGCTGCTCCAGCTTCTCCCGGAGCGGGAGGCGACGTGGTGACCAGATTGAGGCCATGGGGAGCCAGCGGGTCTGCAAGGCCTTCAATGCATTTGGGGGTGAGGGTGTCTACGCTGTGGCTAGGTGCTGCCTGCTTCCCCGTGCCAACTGCAGCATCCACGCCACCCCTGCAGCCAGAGCTGGCTTGGAGGCCCGTGTCCACTGCCGCCAGAAAGACCATGTCCTCACAGGCTGCAGCTTCCACTGGGAGGTAGAAGACCTTGGTGTCCAGTGGCAGCCTGTGCTGAGGTCCAGACATCAGCCTGGCCAGCGCGTTGGCCACCGGGAAGCCAGTGTCCATGCTTCCTGCTGCCATGCCCCAGGCCTGGAGTGCAAAATCAAGGAGCAT---GGGATCTCAGGGCCCGCAGAGCAGGTC---------ACCGTGGCCTGTGAGGCAGGCTGGACCCTGACTGGATGCAATGTTCTCCCTGGGCCATCCCTCACTCTGGGGGCCTACGCTGTGGACAACACGTGTGTGGCAAGAAGCCATGACTCCGGCACAGCAGGCAGGGCCAGTGAAGAAGCCACGGTAGCCACTGCC------ATCTGCTGCCGGAGCCAGCCTTCA---GCAAAGGCCTCCTGGGCTCACCAGTGA-----------------------------------------------------------------------------------------------------------------------
>norvegic
---------------------------------------------------------------------------------------------------------------------------------------------------------------------------------------------------------------------------------------------------------------------------------------------------------------------------------------------------------------------ATGGGCATCCGCTGCTCT---ACATGGTTGCGGTGGCCGCTG------------TCGCCG---CAGCTGCTG---TTGTTGCTGCTACTGTGC------CCCACA---------GGC---------------------------------------------------------------------------------------------------------------------TCCCGTGCC---CAGGACGAGGACGGAGACTACGAAGAG---------------------------------------------------------------------------------------------------------------------------------CTGATGCTCGCCCTCCCGTCCCAGGAGGATAGCCTGGTT---GATGAGGCCTCACACGTG------GCCACCGCCACCTTCCGCCGTTGCTCCAAGGAGGCCTGGAGGCTGCCAGGAACCTACGTGGTGGTGCTGATGGAGGAGACCCAGCGGCTGCAGGTTGAACAAACTGCCCATCGCCTGCAGACCTGGGCGGCCCGCCGGGGCTATGTCATCAAGGTTCTGCATGTCTTTTATGACCTCTTCCCTGGCTTCTTGGTGAAGATGAGCAGTGACCTGTTGGGCCTGGCCCTGAAGTTGCCCCATGTGGAGTACATCGAGGAAGACTCATTAGTCTTCGCCCAGAGCATCCCATGGAACCTGGAGCGGATTATCCCAGCGTGGCAGCAGACAGAGGAA---GATAGCTCCCCTGACGGAAGTAGCCAGGTGGAGGTGTATCTCTTAGATACCAGCATCCAGAGTGGCCACCGGGAGATCGAGGGCAGAGTTACCATCACTGACTTCAACAGTGTGCCTGAGGAGGACGGGACACGTTTCCACAGACAGGCGAGCAAGTGTGACAGCCATGGCACCCACCTAGCAGGTGTGGTCAGCGGCCGGGATGCTGGTGTGGCCAAGGGCACCAGTCTGCACAGTCTGCGTGTGCTCAACTGTCAAGGGAAGGGCACAGTCAGCGGCACCCTCATAGGCCTGGAGTTTATTCGGAAGAGCCAGCTAATCCAGCCTTCGGGGCCACTCGTGGTGCTGCTGCCCCTGGCGGGTGGGTATAGCCGGATCCTTAACACTGCCTGCCAGCGCCTGGCAAGGACTGGGGTAGTGCTGGTGGCAGCAGCTGGGAATTTCCGAGATGATGCCTGCCTCTACTCCCCAGCCTCTGCTCCA---GAGGTCATTACAGTTGGGGCCACTAATGCCCAGGACCAGCCAGTCACCCTGGGGACTTTGGGGACAAACTTTGGACGCTGTGTGGATCTCTTTGCCCCCGGGAAGGACATCATCGGAGCCTCCAGTGACTGTAGCACGTGCTACATGTCACAGAGTGGGACGTCACAAGCTGCTGCCCACGTGGCTGGCATTGTGGCTATGATGCTGAACCGGGATCCAGCACTTACCCTGGCTGAGCTGCGGCAGAGGTTGATCCTCTTCTCTACCAAAGATGTCATCAACATGGCCTGGTTCCCTGAGGACCAGCGGGTGCTGACCCCCAACCGGGTGGCCACACTGCCCCCCAGCACCCAGGAGACAGGCGGGCAGCTGCTCTGCCGGACAGTGTGGTCCGCCCACTCAGGGCCCACCCGTACAGCAACAGCCACAGCCCGCTGTGCCCCTGAAGAGGAACTGCTGAGCTGCTCCAGCTTCTCCAGGAGCGGGAGGCGACGGGGTGATCGAATTGAGGCCATAGGGGGCCAGCAGGTCTGCAAGGCCCTCAATGCATTTGGGGGTGAGGGTGTCTATGCTGTCGCAAGGTGCTGCCTGCTTCCCCGTGTCAACTGCAGCATCCACAACACTCCTGCAGCCAGAGCTGGTCCGCAGACCCCCGTCCACTGCCACCAGAAGGACCATGTTCTCACAGGCTGCAGCTTCCACTGGGAAGTGGAAAACCTTAGAGCCCAGCAGCAGCCTCTGCTGAGGTCCAGACATCAACCTGGCCAATGCGTTGGCCACCAGGAGGCCAGTGTCCACGCTTCCTGCTGCCATGCTCCAGGTCTGGAATGCAAAATCAAGGAGCAT---GGCATCGCAGGTCCTGCAGAGCAGGTC---------ACCGTGGCCTGTGAGGCAGGATGGACCCTGACTGGATGCAACGTTCTCCCTGGGGCATCCCTCCCTCTGGGGGCCTACAGTGTGGACAACGTGTGTGTGGCACGAATCCGTGATGCTGGTAGAGCGGACAGGACCAGTGAAGAAGCCACGGTAGCTGCTGCC------ATCTGCTGCCGGAGCCGGCCTTCG---GCAAAGGCCTCCTGGGTTCACCAGTGA-----------------------------------------------------------------------------------------------------------------------
>surdaste
---------------------------------------------------------------------------------------------------------------------------------------------------------------------------------------------------------------------------------------------------------------------------------------------------------------------------------------------------------------------ATGGGCACTCACTGCTCT---GCGTGGCCGCAGTGGCCTCTGTCA---------GCGCCG---CTGCTGCTG---CTGTTGCTACTACTGTGC------CCCATG---------GGC---------------------------------------------------------------------------------------------------------------------GCTGGTGCCCAG---GACGAAGACGGAGACTACGAAGAG---------------------------------------------------------------------------------------------------------------------------------CTGATGCTAGCCCTCCCGTCCCAGGAGGATGGCCTGGCT---GATGAGGCCACACACGTG------GCCACTGCCTCCTTCCGCCGTTGCTCCAAGGAGGCCTGGAGGCTGCCAGGAACCTACGTGGTGGTGCTGATGGAGGAGACCCAGCGGCTGCAGATTGAACAAGCTGCCCATCGCCTGCAGACCCGGGCTGCCCGCCGGGGCTATGTCATCAAGGTTCTGCATATCTTTTATGACCTCTTCCCTGGCTTCTTGGTGAAGATGAGCAGTGACCTGTTGGGCCTGGCCCTGAAGTTGCCCCATGTGGAGTACATCGAAGAAGACTCATTTGTCTTCGCCCAGAGCATCCCATGGAACCTGGAGCGGATTATCCCAGCGTGGCAGCCAACAGAGGAAGGTGGTAAGGTGCCCGATGGAAGTAGCCAGGTGGAGGTGTATCTCTTAGATACCAGCATCCAGAGTGGCCATCGGGAGATTGAGGGCAGGGTCACCATCACTGACTTCAACAGTGTGCCCGAGGAGGATGGGACACGCTTCCACAGACAGGCGAGCAAGTGTGACAGCCATGGCACTCACCTGGCAGGTGTGGTCAGCGGCCAGGATGCTGGTGTGGCCAAGGGCACCAGCTTACACAGTCTGCGTGTGCTCAACTGTCAAGGGAAGGGCACAGTCAGCGGCACCCTCATGGGCCTGGAGTTTATTCGGAAGAGCCAGCTAATCCAGCCTTTGGGACCACTAGTGGTTCTGCTGCCCCTGGCTGGTGGGTATAGCCGGATCCTCAACACTGCCTGCCAGAACCTGGCAAAGACAGGGGTGGTGCTGGTTGCAGCAGCTGGGAACTTCCGGGACGATGCCTGCCTCTACTCCCCAGCTTCTGCTCCA---GAGGTCATCACAGTTGGGGCCACAAATGCCCAGGACCAGCCAGTCACCCTGGGGACTTTGGGGACCAACTTTGGACGCTGTGTGGATCTCTTTGCCCCCGGGAAGGACATCATCGGAGCCTCCAGTGACTGCAGCACATGCTTCATGTCACAGAGTGGGACATCACAGGCTGCTGCCCACGTGGCTGGCATTGTGGCTATGATGCTGACTCGGGAGCCGACACTTACCCTGGCTGAGCTTCGACAGAGGTTGATCCACTTCTCTACCAAAGGTGTCATCAACATGGCCTGGTTCCCTGAGAACCAGCAGGTGCTGACCCCCAACCTGGTGGCCACACTGCCCCCCAGCACTCATAAGGCAGGTGGGCAGCTGCTCTGCAGGACAGTGTGGTCGGCACACTCAGGGCCCACTCGTACAGCTACAGCTACAGCCCGCTGCGCCCCAGAGGAGGAATTGCTGAGCTGCTCCAGCTTCTCCAGGAGCGGGAGGCGACGGGGCGATCGGATTGAGACCATAGGGGGCCAGCAGGTCTGCAAGGCCTTTAATGCATTTGGGGGTGAGGGTGTCTACGCTGTCGCTAGGTGCTGCCTGCTTCCCCGTGCCAACTGCAGCATCCACAAAACCCCTGCAGCCAGAGCTGGCCTGGAGACCCATGTCCACTGCCACCAGAAGGACCATGTTGTCACAGGCTGCAGCTTACACTGGGAAGTGGAAGACCTTAGTGTCCAGCGGCAGCCTGCGCTGAGGTCCAGACGTCAGCCTGGCCAGTGTGTTGGCCATCAGGCAGCCAGTGTCTATGCTTCCTGCTGCCATGCCCCAGGTCTGGAATGCAAAATCAAGGAGCAT---GGCATCTCAGGTCCTGCAGAACAGGTC---------ACTGTGGCCTGTGAGGCAGGATGGACCCTGACTGGATGCAATGTGCTCCCTGGGGCATCCCTCGCTCTGGGGGCCTACAGTGTGGACAACCTCTGTGTGGCAAGAATCCATGACACTGACAGAGCAGACAGGACCAGTGAAGAAGCCACAGTAGCTGCTGCC------ATCTGCTGCCGGAGCCGGCCTTCA---GCAAAGGCCTCCTGG---GTTCAGTGA-----------------------------------------------------------------------------------------------------------------------
>coucha
---------------------------------------------------------------------------------------------------------------------------------------------------------------------------------------------------------------------------------------------------------------------------------------------------------------------------------------------------------------------ATGGGCACCCACTGCTCT---TGGTGGCCACGGTGGCCGCTG------------TCGCCG---CTGCTGCTG---CTGTTGCTGCTACTGTGC------CCCACG---------GGC---------------------------------------------------------------------------------------------------------------------GCCGGTGCCCAG---GACGAGGAGGGAGATTACGAAGAG---------------------------------------------------------------------------------------------------------------------------------TTGATGCTTGCCCTCCCGTCCCAGGAGGATGGCCTGGCT---GATGAGGCCGCACATGTG------GCCACCGCCACCTTCCGCCGTTGCTCCAAGGAGGCCTGGAGGCTGCCAGGAACCTACATGGTGGTGCTGATGGAGGAGACCCAGCGACTGCAGATTGAACAAGCTGCGCATCGCCTGAAGACCCGGGCTGCTCGCCGGGGTTATGTCATCAAGGTTCTGCATGTCTTTTATGACCTCTTCCCAGGCTTCTTGGTGAAGATGAGCAGTGACCTGTTGGGTCTGGCCCTGAAGTTGCCCCATGTGGAGTACATTGAGGAAGACTCATTTGTCTTCGCCCAGAGCATCCCATGGAACCTGGAGCGGATTATCCCAGCTCGGCAGCAGACAGAGGAA---GACAGCTCCCCTGATGGAAGTAGCCAGGTGGAGGTGTATCTCTTAGATACCAGCATCCAGAGTGGCCATCGGGAGATTGAGGGCAGGGTCACCATCACTGACTTCAACAGCGTGCCCGAGGAGGATGGGACACGCTTCCACAGACAGGCAAGCAAGTGTGATAGCCATGGCACCCACCTGGCAGGTGTGGTCAGCGGCCGGGATGCTGGTGTGGCTAAGGGCACCAGCCTGCACAGTCTTCGTGTGCTCAATTGTCAAGGGAAGGGCACAGTCAGCGGCACTCTCATAGGCCTGGAGTTCATTCGGAAGCGCCAGCTAGTCCAGCCTTCAGGACCACTCGTGGTGCTGCTGCCCCTGGCGGGTGGGTATAGCCGGATCCTCAACACTGCCTGCCAGCACCTGGCAAGGACTGGGGTAGTGCTGGTGGCAGCAGCGGGGAACTTCCGGGACGATGCCTGCCTCTACTCCCCAGCTTCCGCTCCA---GAGGTCATCACAGTTGGGGCCACAAATGCCCAGGACCAGCCAGTCACCCTGGGGACTTTGGGGACCAACTTTGGACGCTGTGTGGATCTCTTTGCCCCCGGGAAGGACATCATCGGAGCCTCCAGTGACTGCAGCACATGCTTCATGTCACAGAGTGGGACATCACAGGCTGCTGCCCACGTGGCTGGCATTGTGGCTATGATGCTGACTCGAGAGCCGACACTTACCCTGGCTGAGCTGCGGCAGAGGTTGATCTACTTCTCTACCAAAGACGTCATCAACATGGCCTGGTTCCCTGAGGACCAGCAGGTGCTGACCCCCAACCTGGTTGCCATACTGCCCCCCAGCACGCATGAGACAGGTGGGCAGCTGCTGTGCAGGACGGTGTGGTCGGCCCACTCGGGGCCCACTCGTACAGCTACAGCTATAGCTCACTGTGCCCCAGAAGAGGAGCTGCTGAGCTGTTCCAGCTTCTCCAGGAGCGGGAGGCGAAGGGGTGATCGGATTGAGGCCATAGGGGGCCAGCATGTCTGCAAGGCCCTCAATGCATTTGGGGGTGAAGGTGTCTATGCTGTCGCGAGGTGCTGCCTGCTTCCCCGTGCCAACTGCAGCATCCACAACACCCCTGCAGCCAGAGCTGGCCTGGAGACCCATGTCCACTGCCACCAGAAGGACCATGTTCTCACAGGCTGTGGCTTCCATTGGGAGGCGGAAGGTCTTAGCATCCAGCGGCAGCCTGTGCTGAGGTCCAGACGCCAGCCTGGCCAGTGCGTTGGCCACCAGGCGGCCAGTGTCTATGCTTCCTGCTGCCATGCCCCGGGTCTGGAATGTAAAATCAAAGAGCAT---GGCATCTCAGGTCCTGCAGAGCAGGTC---------ACCGTGGCCTGTGAGGCAGGATGGACCCTGACTGGATGCAATGTGCTCCCTGGGGCATCCCTCACTCTGGGGGCCTACAGTGTGGACAACCTGTGTGTGGCAAGAGTCCTTGACACTGACAGAGCAGACAGGACCAGTGAAGAAGCCACAGTAGCTGCTGCC------GTCTGCTGCCGGAGCCGGCCTTCA---GCAAAGGCCTCCTGG---GTTCAGTGA-----------------------------------------------------------------------------------------------------------------------
>pahari
---------------------------------------------------------------------------------------------------------------------------------------------------------------------------------------------------------------------------------------------------------------------------------------------------------------------------------------------------------------------ATGGGCACCCACTGCTCT---GCG---------TGGCCGCTGTTGCCG------CCGCCG---CTGCTGCTG---CTGTTGCTGCTACTGTGC------CCCACG---------GGC---------------------------------------------------------------------------------------------------------------------GCCGGTGCCCAG---GACGAGGACGGAGACTATGAAGAG---------------------------------------------------------------------------------------------------------------------------------CTGATGCTCGCCCTCCCGTCCCAGGAGGATGGCCTGACT---GATGAGGTCGCACATGTG------GCCACCGCCACCTTCCGCCGTTGCTCCAAGGAGGCCTGGAGGCTGCCGGGAACCTACATTGTGGTGCTGATGGAGGAGACCCAGAGGCTGCAGATTGAACAAACTACCCACCGCCTGCAGACCCGGGCTGCCCGCCGGGGCTATGTCATCAAGGTTCTGCATATCTTTTATGACCTCTTCCCTGGCTTCTTGGTGAAGATGAGCAGTGACCTGTTGGGCCTGGCCCTGAAGTTGCCCCATGTGGAGTACATTGAGGAAGACTCCTTTGTCTTCGCCCAGAGCGTCCCGTGGAACCTGGAGCGGATTATCCCAGCATGGCACCAGACAGAGGAA---GACCGCCCCCCTGATGGAAGCAGCCAGGTGGAGGTGTATCTCTTAGATACCAGCATCCAGGGTGCCCATCGGGAGATTGAGGGCAGGGTCACCATCACTGACTTCAACAGCGTGCCGGAGGAGGATGGGACACGCTTCCACAGACAGGCCAGCAAGTGTGACAGCCACGGCACCCACCTGGCAGGTGTGGTCAGCGGCCGGGATGCTGGTGTGGCCAAGGGCACCAGCCTGCACAGTCTGCGTGTGCTCAACTGTCAAGGGAAGGGCACAGTCAGCGGCACCCTCATAGGCCTGGAGTTTATTCGGAAGAGCCAGCTAATCCAGCCTGCGGGGCCACTCGTGGTTCTGCTGCCCCTGGCTGGCGGGTATAGCCGCATCCTCAACACTGCCTGCCAGCACCTGGCAAGGACTGGGGTGGTGCTGGTGGCAGCAGCTGGCAACTTCCGGGATGATGCCTGCCTCTACTCCCCAGCTTCTGCCGCA---GAGGTCATCACAGTTGGGGCCACGAATGCCCGGGACCAGCCAGTCACCTTGGGAACTTTGGGGACTAACTTTGGACGCTGTGTGGATCTCTTTGCCCCCGGGAAGGACATCATCGGAGCTTCCAGTGACTGCAGCACATGCTTCATGTCACAGAGTGGGACATCACAGGCTGCTGCCCACGTGGCTGGCATTGTGGCTCTGATGCTGACCCGGGAGCCTGCACTTACCCTGGCAGAGCTTCGGCAGAGGCTGATCCACTTCTCTACCAAAGACGTCATCAACATGGCCTGGTTCCCTGAGGACCAGCAGGTGCTGACCCCCAACCTGGTGGCCACACTGCCCCCCAGCACCCATGAGACAGGCGGGCAGCTGCTCTGTAGGACGGTGTGGTCGGCACACTCGGGACCCACTCGTGCAGCTACAGCTGCAGCCCGCTGTGCCGCAGAAGAGGAACTGCTGAGCTGTTCCAGCTTCTCCAGGAGCGGGAGGCGACGCGGTGATTGGATTGAGGCCATAGGGGGCCAGCAGGTCTGCAAGGCCCTCAATGCATTTGGGGGTGAGGGTGTCTACGCCGTTGCGAGATGCTGCCTGCTTCCCCGTGCCAACTGCAGCATCCACAACACCCCTGCAGCCAAAGCTGGCCTGGAGACCCATGTCCACTGCCATCAGAAGGACCATGTTCTCACAGGCTGCAGCTTCCATTGGGAAGTGGAAGACCTTAGTGTCCAGAGGCAGCCCACGCTGAGGTCCAGACGGCAGCCTGGCCAGTGCATTGGCCACCGGGCAGCCAGTGTCTATGCTTCCTGCTGCCATGCCCCAGGGCTAGAATGCAAAATCAAGGAGCAT---GGGATCTCAGGTCCTGCAGAGCAGGTC---------ACCGTGGCCTGTGAGGCAGGATGGACCCTGACTGGATGCAATGTGCTCCCTGGGACATCCCTCACTCTGGGAGCCTACAGCGTGGACAACCTGTGTGTGGCAAGAGTCCATGACACTGACAGAGCAGACAGCACCAGTGGAGAAGCCACAGTAGCTGCTGCC------ATCTGCTGCCGGAGCCGGCCTTCA---GCAAAGGCCTCCTGG---GTTCAATGA-----------------------------------------------------------------------------------------------------------------------
>musculus
---------------------------------------------------------------------------------------------------------------------------------------------------------------------------------------------------------------------------------------------------------------------------------------------------------------------------------------------------------------------ATGGGCACCCACTGCTCT---GCGTGGCTGCGGTGGCCGCTGTTGCCGCTGTTGCCGCCG---CTGCTGCTG---CTGTTGCTGCTACTGTGC------CCCACC---------GGC---------------------------------------------------------------------------------------------------------------------GCTGGTGCCCAG---GACGAGGATGGAGATTATGAAGAG---------------------------------------------------------------------------------------------------------------------------------CTGATGCTCGCCCTCCCGTCCCAGGAGGATGGCCTGGCT---GATGAGGCCGCACATGTG------GCCACCGCCACCTTCCGCCGTTGCTCCAAGGAGGCCTGGAGGCTGCCAGGAACCTACATTGTGGTGCTGATGGAGGAGACCCAGAGGCTACAGATTGAACAAACTGCCCACCGCCTGCAGACCCGGGCTGCCCGCCGGGGCTATGTCATCAAGGTTCTACATATCTTTTATGACCTCTTCCCTGGCTTCTTGGTGAAGATGAGCAGTGACCTGTTGGGCCTGGCCCTGAAGTTGCCCCATGTGGAGTACATTGAGGAAGACTCCTTTGTCTTCGCCCAGAGCATCCCATGGAACCTGGAGCGAATTATCCCAGCATGGCACCAGACAGAGGAA---GACCGCTCCCCTGATGGAAGCAGCCAGGTGGAGGTGTATCTCTTAGATACCAGCATCCAGGGTGCCCATCGGGAGATTGAGGGCAGGGTCACCATCACCGACTTCAACAGCGTGCCGGAGGAGGATGGGACACGCTTCCACAGACAGGCGAGCAAGTGTGACAGCCACGGCACCCACCTGGCAGGTGTGGTCAGCGGCCGGGATGCTGGTGTGGCCAAGGGCACCAGCCTGCACAGCCTGCGTGTGCTCAACTGTCAAGGGAAGGGCACAGTCAGCGGCACCCTCATAGGCCTGGAGTTTATTCGGAAGAGTCAGCTAATCCAGCCCTCGGGGCCACTCGTGGTTCTGCTGCCCCTGGCCGGTGGGTATAGCCGCATCCTCAACGCTGCCTGCCGGCACCTGGCGAGGACTGGGGTGGTGCTGGTTGCAGCAGCTGGGAACTTCCGGGACGACGCCTGCCTCTACTCCCCAGCTTCTGCTCCA---GAGGTCATCACAGTCGGGGCCACGAATGCCCAGGACCAGCCAGTTACCTTGGGGACTTTGGGGACTAATTTTGGACGCTGTGTGGATCTCTTTGCCCCCGGGAAGGACATCATCGGAGCGTCCAGTGACTGCAGCACATGCTTCATGTCACAGAGTGGGACCTCACAGGCTGCTGCCCACGTGGCCGGCATTGTGGCTCGGATGCTGAGCCGGGAGCCCACACTTACCCTGGCCGAGCTGCGGCAGAGGCTGATCCACTTCTCTACCAAAGACGTCATCAACATGGCCTGGTTCCCTGAGGACCAGCAGGTGCTGACCCCCAACCTGGTGGCCACACTGCCCCCCAGCACCCATGAGACAGGCGGGCAGCTGCTCTGTAGGACGGTGTGGTCGGCACACTCGGGGCCCACTCGAACAGCTACAGCTACAGCCCGCTGTGCCCCAGAAGAGGAGCTGCTGAGCTGCTCCAGCTTCTCCAGGAGCGGGAGGCGTCGTGGTGATTGGATTGAGGCCATAGGAGGCCAGCAGGTCTGCAAGGCCCTCAATGCATTTGGGGGTGAGGGTGTCTATGCCGTCGCGAGATGCTGCCTGGTTCCCCGTGCCAACTGCAGCATCCACAACACCCCTGCAGCCAGAGCTGGCCTGGAGACCCATGTCCACTGCCACCAGAAGGACCATGTTCTCACAGGCTGCAGCTTCCATTGGGAAGTGGAAGACCTTAGTGTCCGGAGGCAGCCTGCGCTGAGGTCCAGACGTCAGCCTGGCCAGTGCGTTGGCCACCAGGCGGCCAGTGTCTATGCTTCCTGCTGCCATGCCCCAGGGCTGGAATGCAAAATCAAGGAGCAT---GGGATCTCAGGTCCTTCAGAGCAGGTC---------ACTGTGGCCTGCGAAGCAGGATGGACCCTGACTGGATGCAATGTGCTCCCTGGGGCATCCCTCACTCTGGGAGCCTACAGCGTGGACAACCTGTGTGTGGCAAGAGTCCATGACACTGCCAGAGCAGACAGGACCAGTGGAGAAGCCACAGTAGCTGCTGCC------ATCTGCTGCCGGAGCCGGCCTTCA---GCAAAGGCCTCCTGG---GTTCAGTGA-----------------------------------------------------------------------------------------------------------------------
>variegat
---------------------------------------------------------------------------------------------------------------------------------------------------------------------------------------------------------------------------------------------------------------------------------------------------------------------------------------------------------------------ATGGGCACCGGCAGGTCC---GGGCGG---CAGTGGGCG------------------CAG---CTGCTGCCG---TTGCTGCTGCTCCTGAGC------CCTGGG---------GGT---------------------------------------------------------------------------------------------------------------------GCCAGCGCTCAGGAGGACGAGGACGGCGACTACGAGGAG---------------------------------------------------------------------------------------------------------------------------------CTGGTGCTCTCCTTGCGGTCCGAGGAGTACAGCCCGGCC---GACGCGGCCCAGCACGTG------GCCACCGCCGCCTTCCATCGCTGCGCCAAGGATGCCTGGAGGTTGCCAGGCACCTATGTGGTGCTGCTGAAGGAAGGCACCCACCGTTCGCAGACGGAGCGCACTGCACGTCGCCTGCAGGCCCAAGCTGCCCGCCGCGGCTACCTCACCAAGGTCCTGCACATCTTCCACGACCTCTTTCCTGGCTTCCTGGTGAAGATGAGCGGTGACCTGCTGGACCTGGCTCTGAGGTTGCCCCGTGTCGAGTACGTCGAGGAGGACTCCTCTGTCTTTGCTCAGAGCATCCCGTGGAACCTGGAGCGGATTATCCCTACACGATACCAGAAGGATGAA---TACTGCCCCCCCAGTGGAGGGGGCCTGGTGGAGGTGTATCTCTTAGACACGAGCATCCAGAGTGGCCACCGGGAAATTGAGGGCAGGGTCACAGTCACTGACTTTGAGAGCGTGCCCGAGGAGGACGGGACACGCTTCCACAGACAGGCAAGCAAGTGTGATAGCCATGGCACCCACCTGGCAGGGGTGGTCAGTGGCCGGGATGCTGGCGTGGCCAAGGGCGCCAGCCTGCGCAGCCTGCGTGTGCTCAACTGCCAAGGAAAGGGCACGGTCAGCAGCACCCTCATAGGTCTGGAGTTTATTCGGAAAAGCCAGCTGGCCGAGCCTGGGGGGCCACTGGTGGTGCTGCTGCCCCTGGTGGGCGGGTACAGCCGGGTCCTGAACGCCGCCTGCCAGCGCCTGGCGGGGACGGGCGCAGTGCTGGTCGCCGCGGCTGGCAACTTCCGGGACGACGCCTGCCTCTACTCCCCAGCCTCGGTTCCC---GAGGTCATCACTGTTGGGGCCACCAATGCCCAGGACCAGCCAGTGACCCTGGGAACATTGGGGACCAATTTTGGCCACTGCGTGGACCTCTTTGCCCCAGGGGAGGACATCATCAGTGCCTCCAGCGACTGCAGCACCTGCTTCGTATCACAGAGTGGGACATCACAGGCTGCTGCCCACGTGGCTGGCATTGCGGCCAGGATGCTGACGGCCGAGCCCAAGCTCACCCTGGCTGAGCTGAGGCAGAGACTGATTCACTTCTCTGCCAAAGATGTCATCAATGAGGCCTGGTTCCCTGAGGACCAGAGGGTCCTGACCCCCAACCTGGTGGTCACACTGCCCCCCAGCACCCATGGAGCAGGTGGACAGCTGTTGTGCAGAACCGTGTGGTCGGCACACTCAGGGCCTACTCGGATGGCCATGGCGGTGGCCCGCTGCGCCCCAGATGAGGAGCTGCTGAGCTGCTCCAGTTTCTCCAGGAGCGGGAAGCGGCGGGGCGAGCGCATTGAGGCCCGAGAGGGCAGGCGGGTCTGCCTGGCCCACAACGCATTTGGAGGTGAGGGTGTCTACGCCGTTGCCAGGTGCTGCCTGCTGCCCCGGGCCAACTGCAGCGTCTACACAGCTCCACCAGCTGGGGCTGGTGTGGGCACCCACATCCACTGCCACCCGCAGAGCCACGTCCTCACAGGTTGCAGCTCCCACTGGGAGGCGGAGGACATTGGCACCCACAGGTGGCCTATGCCGAGGCGACGAGGTCAGCCCGAGTGGTGTGTCGGCCACAAGGAGGCCAGCGTCCATGCTTCCTGCTGCCATGCCCCGGGGCTGGAGTGCAAAGTCAAGGAGCAC---GGGATCCTGGACCCTGCACAGCAGGTC---------ACCGTGGCCTGTGAGGAGGGCTGGACCCTGACCGGTCGCAGTGCGCTCCTGGGGGCTTCCCACATCCTGGGGGCCTACATCACGGACAACACATGTGTGGTGAGGGTCCGGAATGTCGGTACAGGAGGCAGGACCAGTGAGGAGGCCACGGCAGCCACTGCC------ATCTGCTGCCGGAGCTGGCCCTCG---GAGCAGGCCTCACAAGAGCTCCAGTGA-----------------------------------------------------------------------------------------------------------------------
>bactrian
ATGGGGCTCGAGTGGCGTGATCTCCCGGGCCCCGGGCGTCGCGCACCCACACCCCAG------------------------------------------------------------------------------------------------------------------------------------------------------------------------------------------------------------------------------------------------------------------------------------------------------------CAGGTTTCAGCCTCGGCGTTGAGGCGCTCTCGGCTGCAGGCG---------------GACTCAGGCTTAGCT---CGGCTACTGCTCTTGGGC------CCTGGA---------GGC---------------------------------------------------------------------------------------------------------------------TCGGGCGTACAGGAGGACGAGGACGGCGACTACGAGGAA---------------------------------------------------------------------------------------------------------------------------------ATGGTGCTCGCCTTCAGGTCGGAGGAGGACGGCCTGACT---GACACGACCCAGCACGTG------GCCACCGCCAGTTTCCATCGCTGCGCCAAGGACGCCTGGAGGTTGCCAGGCACCTACATGGTGGTGCTGAAGGAG---ACCTACCGCTCGCAGACCGAGCACACTGCCCGCCGCCTGCAGGCCCGGGCTGCCCGCCGGGGCTACCTCACCAGGATCCTGCACGTCTTCCATGACCTCCTCCCTGGCTTCCTGGTGAAGATGAGTGGCGACCTGCTGGAGCTGGCCCTGAGGTTGCCCCACGTCCAGTACATTGAGGAGGACTCCTTCGTCTTTGCCCAGAGCATCCCGTGGAACCTGGAGCGAATTCTCCCTGTGCGGCCCCAGGTGGATGAA---CACCACGCCCCCAATGGAGGCGGCCTGGTGGAGGTGTATCTCTTAGACACCAGCATCCAAAGTGGCCACCGGGAACTTGAGGGCAGGGTCACAGTCACTGACTTCGAGAACGTGCCCGAGGAGGACGGGACACGCTTCCACAGACAGGCAAACAAGTGTGACAGCCATGGCACCCACCTGGCGGGGGTGGTCAGTGGCCGGGATGCGGGTGTGGCCAAGGGCGCCAGCCTGCGCAGCTTACGTGTACTCAACTGCCAAGGGAAGGGCACAGTGAGCAGCACCCTCACAGGCTTGGAGTTTATTCAGAAAAGCCAGCTGGCCCAGCCTGGGGGGCGGTTGGTGGTGCTGCTGCCGCTGGTGGGAGGGGCCAGCCGGGCCCTCAACGCCGCCTGCCAGCACCTGGCGAGGACGGGGGCAGTGCTGGTGGCCGCAGCCGGCAACTTCCGGGACGACGCTTGCCTCTACTCCCCAGCCTCGGCTCCT---GAGGTCATTACTGTTGGGGCCACCAATGCCCAAGACCAGCCAGTGACCCTGGGGGTCCTGGGGACCAACTTCGGCCGCTGCGTGGACCTCTTTGCCCCGGGGGACGACATCATTGGTGCCTCCAGCGACTGCAGCACCTGCTTCACGTCACAGAGTGGGACGTCACAGGCTGCCGCCCATGTGGCTGGCATTGTGGCCATGATGCTGACGGCCGAGCCGGAGCTCACCCTGGCTGAGCTGAGGCAGAGACTGATCCATTTCTCTGCCAAAGACGTCATCAACAAGGCCTGGTTTCCCGAAGACCAGCGGGTGCTGACCCCCAACCTGGTGGCCACACTGCCCCCCAGAACCTATAAAGCAGGTGGGACGCTGTTCTGCAGGACCGTGTGGTCGGCACACTCAGGACCCACGCGGATGGCCACGGCTGAGGCCCGCTGCCCCGCCCCCGAGGAGCTTCTGGGCTGCTCCAGCTTCTCCAGGAGCGGGAGGCGGCGGGGCGAGCGCATTGAGGCCCGAGGGGGCAGGCATGTCTGCCTGGCCCACAATGCGTTTGGGGGTGAGGGTGTCTATGCCGTTGCCAGATGCTGCCTGCTGCCCCAGGCCAACTGCAGTGTCCACACAGCTCCGCCAGCCAGGGCTGGTGTGCTGACCCAAGCCCACTGCCACCAGCAGGGCCACGTCCTCACAGGCTGCAGCTCCCACTGGGAAGTGGAGGACTTTGGCACCCATGGGCCACCTGTGCTGAGGCCACGAGGTCAGGCTGATCAGTGTGTGGGCCACGCGGAGGCCAGTGTCCATGCCTCCTGCTGCCACTCGCCAGGTCTGGAGTGCAAATTCAGGGAGCAC---GGGATCCCGGGCCCTGCGGAGAAGGTC---------ACCGTGGCCTGCAAGGAGGGCTGGACGCTGACCGGCTGCGGGGCCCACCCCGGGGCCTCCCACACCCTGGGGGCCTATGCAGTGGACAACACGTGTGTGGTGAGGGGCCGGGACGTGGGTGTGCGAGGCAGGACGGGTGAGGAGGCTGCCGTGGCCATTGCC------ATCTGCTGCAGGAGCCGGTCAGGG---GAGCAGGCCTCCCCGGGGACCCAGTGA-----------------------------------------------------------------------------------------------------------------------
>dromedar
---------------------------------------------------------------------------------------------------------------------------------------------------------------------------------------------------------------------------------------------------------------------------------------------------------------------------------------------------------------------ATGGGCGCGGACAGCTCC---TGGCGGCCATGGTGGCCC------------------CCGCTGCTGCTGCTG---CTGCTACTGCTCTTGGGC------CCTGGA---------GGC---------------------------------------------------------------------------------------------------------------------TCGGGCGTACAGGAGGACGAGGACGGCGACTACGAGGAA---------------------------------------------------------------------------------------------------------------------------------ATGGTGCTCGCCTTCAGGTCGGAGGAGGACGGCCTGACT---GACACGACCCAGCACGTG------GCCACCGCCAGTTTCCATCGCTGCGCCAAGGACGCCTGGAGGTTGCCAGGCACCTACATGGTGGTGCTGAAGGAG---ACCCACCGCTCGCAGACCGAGCACACTGCCCGCCGCCTGCAGGCCCGGGCTGCCCGCCGGGGCTACCTCACCAGGATCCTGCACGTCTTCCATGACCTCCTCCCTGGCTTCCTGGTGAAGATGAGTGGCGACCTGCTGGAGCTGGCCCTGAGGTTGCCCCACGTCCAGTACATTGAGGAGGACTCCTTCGTCTTTGCCCAGAGCATCCCGTGGAACCTGGAGCGAATTCTCCCTGTGCGGCCCCAGGTGGATGAA---CACCACACCCCCAATGGAGGCGGCCTGGTGGAGGTGTATCTCTTAGACACCAGCATCCAAAGTGGCCACCGGGAACTTGAGGGCAGGGTCACAGTCACTGACTTCGAGAACGTGCCCGAGGAGGACGGGACACGCTTCCACAGACAGGCAAACAAGTGTGACAGCCATGGCACCCACCTGGCGGGGGTGGTCAGTGGCCGGGATGCGGGTGTGGCCAAGGGCGCCAGCCTGCGCAGCTTACGTGTACTCAACTGCCAAGGGAAGGGCACAGTGAGCAGCACCCTCACAGGCTTGGAGTTTATTCAGAAAAGCCAGCTGGCCCAGCCTGGGGGGCGGTTGGTGGTGCTGCTGCCGCTGGTGGGAGGGTACAGCCGGGCCCTCAACGCCGCCTGCCAGCACCTGGCGAGGACGGGGGCAGTGCTGGTGGCCGCAGCCGGCAACTTCCGGGACGACGCTTGCCTCTACTCCCCAGCCTCGGCTCCC---GAGGTCATTACTGTTGGGGCCACCAATGCCCAAGACCAGCCAGTGACCCTGGGGGTCCTGGGGACCAACTTCGGCCGCTGCGTGGACCTCTTTGCCCCGGGGGACGACATCATTGGTGCCTCCAGCGACTGCAGCACCTGCTTCACGTCACAGAGTGGGACGTCACAGGCTGCCGCCCACGTGGCTGGCATTGTGGCCATGATGCTGACAGCCGAGCCGGAGCTCACCCTGGCTGAGCTGAGGCAGAGACTGATCCATTTCTCTGCCAAAGACGTCATCAACAAGGCCTGGTTTCCCGAAGACCAGCGGGTGCTGACCCCCAACCTGGTGGCCACACTGCCCCCCAGAACCTATAAAGCAGGTGGGACGCTGTTCTGCAGGACCGTGTGGTCTGCACACTCAGGACCCACGCGGATGGCCACGGCTGAGGCCCGCTGCACCGCCCCTGAGGAGCTTCTGGGCTGCTCCAGCTTCTCCAGGAGCGGGAGGCGGCGGGGCGAGCGCATTGAGGCCCGAGGGGGCAGGCATGTCTGCCTGGCCCACAATGCGTTTGGGGGTGAGGGTGTCTATGCCGTTGCCAGATGCTGCCTGCTGCCCCAGGCCAACTGCAGTGTCCACACAGCTCCGCCAGCCAGGGCTGGTGTGCTGACCCAAGCCCACTGCCACCAGCAGGGCCACGTCCTCACAGGCTGCAGCTCCCACTGGGAAGTGGAGGAATTTGGCACCCATGGGCCACCTGTGCTGAGGCCACGAGGTCAGGCTGATCAGTGTGTGGGCCACGCGGAGGCCAGCGTCCATGCCTCCTGCTGCCACTCGCCAGGTCTGGAGTGCAAATTCAGGGAGCAC---GGGATCCCGGGCCCTGCGGAGAAGGTC---------ACCGTGGCCTGCAAGGAGGGCTGGACGCTGACCGGCTGCGGGGCCCACCCCGGGGCCTCCCACACCCTGGGGGCCTATGCAGTGGACAACACGTGTGTGGTGAGGGGCCGGGACGTGGGTGTGCGAGGCAGGACGGGTGAGGAGGCCGCCGTGGCCATTGCC------ATCTGCTGCAGGAGCCGGTCAGGG---GAGCAGGCCTCCCCGGGGACCCAGTGA-----------------------------------------------------------------------------------------------------------------------
>scammoni
---------------------------------------------------------------------------------------------------------------------------------------------------------------------------------------------------------------------------------------------------------------------------------------------------------------------------------------------------------------------ATGACACACTCAGACCTG---CGGAAAGACTTGGGGGCTGGG---------------GGC---AGCGAGGGG---TCCGCAGTCACTGGCGGC------GGCGGC---------GGCGAGGAGGAGGACCCG------------------------------------------------------------------------------------------------------GACGGAGCGCAGGAGGACGAAGACGGCGACTACGAGGAG---------------------------------------------------------------------------------------------------------------------------------CTGGTGCTCGCCTTCCGGTCGGAGGAGGACAGCTCGGCT---GACACGGCCCAGAACGTG------GCCACCGCCACCTTCCACCGCTGCGCAAAGGACGCCTGGAGGTTGCCAGGCACCTACATGGTGGTGCTGAAGGAAGAGACCCACCGCTCGCAGACGGAGCGCACCGCCCGCCGCCTGCAGGCCCAGGCCGCCCACCGTGGCTACCTCACCAAGATCCTGTACGTCTTCCACGACCTTCTCCCCGGCTTCCTGGTGAAGATGAGCGGCGACCTGCTGGAGCTGGCCCTGACGTTGCCCCACGTCCAGTACATCGAGGAGGACTCCTTCGTCTTTGCCCAGAGCATCCCGTGGAACCTGGAGCGGATTCTCTCTGCGCGGCGCCAGGCGGATGAA---CACCACGCTCCTACTGGAGGTGGCCTGGTGGAGGTATATCTCTTAGACACCAGTATCCAAAGTGGCCACCGGGAAATTGAGGGCAGGGTGGTAGTCACTGACTTCGAGAACGTGCCCGAAGAGGATGGGACACGCTTCCACAGACAGGCGAACAAGTGTGACAGCCATGGCACCCACTTGGCTGGGGTCGTCAGTGGCCGGGATGCCGGCGTGGCCAAGGGCGCCAGCCTGCGCAGCCTGCGTGTGCTCAACTGCCAAGGGAAGGGCACGGTGAGCAGCACACTCACAGGCCTGGAGTTTATTCGGAAAAGCCAGCTGGCCCAGCCGGCGGGGCGGTTGGTAGTGCTGCTGCCCCTGGCAGGTGGGTACAGTCCGACCCTCAACGCCGCCTGCCAGCACCTGGTCGGGACAGGGGCAGTGCTGGTGGCCGCTGCGGGCAACTTCAGGGATGACGCTTGTCTCTATTCCCCGGCCTCAGCTCCC---GAGGTCATTACTGTTGGGGCCACCAATGCCCAGGACCAGCCGGTGACCCTGGGGGTCCTGGGGACCAACTTTGGCCGCTGCGTGGACCTCTTTGCCCCAGGGGACGACATCATTGGTGCCTCCAGTGACTGCAGCACCTGCTTCACATCACAGAGTGGGACGTCACAGGCTGCCGCCCATGTGGCTGGCATCGTGGCTAGGATGCTGACCGCTGAGCCGGAGCTCACCCTGGCTGAGCTGAGGCAGAGGCTGATCCGTTTCTCTGCCAAAGACGTCATCAATGAGGCCTGGTTCCCCGAGGACCAGCGGGTGCTGACCCCCAACCTGGTGGCTACACTACCCCCCAGCACCTATGGAGCAGGTGGGCAGCTGTTCTGCAGGACCGTGTGGTCGGCGCACTCGGGGCCCACGCGGATGGCCACGGCCGAGGCCCGCTGCGCTGCCCCCGAGGAGCTGCTGGGCTGCTCTAGCTTCTCCAGGAGCGGGAAGCGGCGGGGCGAGCGCATTGAGGCCCGAGGGGGCAGGCGCGTCTGCCTTGCCCACAACGCGTTTGGGGGTGAGGGTGTCTACGCCGTTGCCAGGTGCTGCCTGCTGCCCCAGGCCAACTGCCGTGTCCACACGGCTCCGCCAGCTGGGGCCGGAGTGCAGACCCAGGCCCGCTGCCCCCAGCCGGGCCACGTCCTCACAGGCTGCAGCTCCCACTGGGAGGTGGAGGACCTTGGCACCCCCAGGTGGCCTGTGCTGAGGCCACGGGGTCAGCCCGACCAGTGTGTGGGCCACAGGGAGGCCAGCATCCACGCTTCCTGCTGTCACGCGCCGGGTCTGGAGTGCAAAGTCAGGGAGCAC---GGGATCCCGGGCCCTGCAGAGAAGGTC---------ACCGTGGCCTGCGAGGGAGGCTGGACACTGACCGGCTGCGGGACCCTCCCCGGGGCCTGCCCCACCCTGGGGGCCTACGCTGTGGACAACACGTGTGTGGTGAGGGGCCGGGACATCGGAGCAGGAGGCAGGACGGGCGAGGAGGCCGCCGTAGCCGTCGCC------ATCTGCTGCCGGAGCCGGCCCTCAGGGGAGCAGGCCCCCCAGGAGGCCCAGTGCCCGCCCTGCCCAGGACGCGTGCATGGGGAAGGGGCCAGGGCCTGGGGGCCGTGGTCCCAGGCCTCGGCTGGGCTTTGA-----------------------------------------
>leucas
---------------------------------------------------------------------------------------------------------------------------------------------------------------------------------------------------------------------------------------------------------------------------------------------------------------------------------------------------------------------ATGGTTACGGGCAGCTCC---CGGCGGCCGTGGTGGCCG------------------CCGCTGCTGCTGCTC---CTGCTGCTGCTCCTGGGA------CCCGCG---------GGC---------------------------------------------------------------------------------------------------------------------GCCCGCGCGCAGGAGGACGAAGACGGCGACTACGAGGAG---------------------------------------------------------------------------------------------------------------------------------CTGGTGCTCGCCTTCCGGTCGGAAGAGGACAGCTCGGCT---GACACGGCCCAGAACGTG------GCCACCGCCACCTTCCACCGCTGCGCAAAGGACGCCTGGAGGCTGCCAGGCACCTACATGGTGGTGCTGAAGGAAGAGACCCACCGCTCGCAGACGGAGCGCACCGCCCGCCGCCTGCAGGCCCAGGCCGCCCACCGCGGCTACCTCACCAAGATCCTGCACGTCTTCCATGACCTTGTCCCCGGCTTCCTGGTGAAGATGAGCGGTGACCTGCTGGAGCTGGCCCTGACGTTGCCCCACGTCCAGTACATCGAGGAGGACTCCTTCGTCTTTGCCCAGAGTATCCCGTGGAACTTAGAGCGGATTCTCCCTGCGCGGCGCCAGGCGGATGAA---CACCACGCTCCTACTGGAGGTGGCCTGGTGGAGGTATATCTCTTAGACACCAGTATCCAAAGTGGCCACCGGGAAATTGAGGGCAGGGTGGTAGTCACTGACTTCGAGAACGTGCCCGAAGAGGATGGGACACGCTTCCACAGACAGGCAAACAAGTGTGACAGCCATGGCACCCACTTGGCAGGGGTGGTCAGTGGCCGGGATGCTGGCGTGGCCAAGGGCGCCAGCCTGCGCAGCCTGCGTGTGCTCAACTGCCAAGGGAAGGGCACGGTGAGCAGCACACTCACAGGCCTGGAGTTTATTCGGAAGAGCCAGCTGGCCCAGCCGGCGGGCCGGTTGGTAGTGCTGCTGCCCCTGGCGGGTGGGTACAGCCCGGCCCTCAACGCTGCCTGCCAGCACCTGGCTGGGACGGGGGCAGTGCTGGTGGCCGCTGCCGGCAACTTCAGGGATGACGCCTGTCTCTATTCCCCGGCCTCAGCTCCC---GAGGTCATTACTGTTGGGGCCACCAATGCCCAGGACCAGCCGATGACCCTGGGGGTCCTGGGGACCAACTTTGGCCGCTGCGTGGACCTCTTTGCCCCAGGGGACGACATCATTGGTGCCTCCAGTGACTGCAGCACCTGCTTCACATCACAGAGTGGGACGTCACAGGCTGCCGCCCATGTGGCTGGCATTGTGGCTAGGATGCTGACCGCTGGGCCGGAGCTCCCCCTGGCCGAGCTGAGGCAGAGGCTGATCCGTTTCTCTGCCAAAGACGTCATCAATGAGGCCTCGTTCCCCGAGGACCAGCGGGTGCTGACCCCCAACCTGGTGGCTACACTACCCCCCAGCACCTATGGAGCAGGTGGGCAGCTGTTCTGCAGGACCGTGTGGTCGGCGCACTCGGGGCCCACGCGGATGGCCACGGCCGAGGCCCGCTGTGCTGTCCCTGAGGAGCTGCTGGGCTGCTCTAGCTTCTCCAGGAGCGGGAAGCGGCGGGGCGAGCGCATTGAGGCCCGAGGGGGCAGGCGCGTCTGCCTGGCCCACAACGCGTTTGGGGGTGAGGGTGTCTACGCCATTGCCAGGTGCTGCCTGCTGCCCCGGGCCAACTGCCGTGTCCACACGGCTCCGCCAGCTGGGGCCGGAGTGCAGACCCAGGCCCGCTGCCCCCAGCCGGGCCAAGTCCTCACAGGCTGCAGCTCCCACTGGGAGGTGGAGGACCTTGGCACCCCCAGCCGGCCTGTGCTGAGGCCACGGGGTCAGCCCGACCAGTGTGTCGGCCACAAGGAGGCCAGCATCCACGCTTCCTGCTGTCATGCGCCGGGTCTGGAGTGCAAAGTCAGGGAGCAC---GGGATCCCGGGCCCTGCAGAGAAGGTC---------ACCGTGGCCTGCGAGGGAGGCTGGACGCTGACCAGCTGCGGGACCCTCCCCGGGGCCTGCCCCGCCCTGGGGGCCTACGCGGTGGACAACACGTGCGTGGTGAGGGGCCGGGACATCGGAGCAGGAGGCAGGACGGGCGAGGAGGCCACCGTAGCCATCGCC------ATCTGCTGCCGGAGCCGGCCCTCAGGGGAGCAGGCCTCCCAGGAGGCCCAGTGA-----------------------------------------------------------------------------------------------------------------------
>asiaeori
---------------------------------------------------------------------------------------------------------------------------------------------------------------------------------------------------------------------------------------------------------------------------------------------------------------------------------------------------------------------ATGGCACGCTCAGACCTG---CGGAAAGACTTGGGGGCTGGG---------------GGC---AGCGAGGTG---TCCGCTGTCACT---GGC------GGCGGC---------GGCGAGGCGAAGGACCCGATG---------------------------------------------------------------------------------GAGTGGTTCAGACACCTCACACCATCTTTCGGGGACGAAGACGGCGACTACGAGGAG---------------------------------------------------------------------------------------------------------------------------------CTGGTGCTCGCCTTCCGGTCGGAAGAGGACAGCTCGGCT---GACACGGCCCAGAACGTG------GCCATCGCCACCTTCCACCGCTGCGCAAAGGACGCCTGGAGGCTGCCAGGAACCTACATGGTGGTGCTGAAGGAAGAGACCCACCGCTCGCAGACGGAGCGCACCGCCCGCCGCCTGCAGGCCCAGGCCGCCCACCGCGGCTACCTCACCAAGATCCTGCACGTCTTCCACGACCTTGTCCCCGGCTTCCTGGTGAAGATGAGCAGTGACCTGCTGGAGCTGGCCCTGACGTTGCCCCATGTCCAGTACATCGAGGAGGACTCCTTCGTCTTTGCCCAGAGTATCCCGTGGAACTTAGAGCGGATTCTCCCTGCGCGGCGCCAGGCGGATGAA---CACCACGCTCCTACTGGAGGTGGCCTGGTGGAGGTATATCTCTTAGACACCAGTATCCAAAGTGGCCACCGGGAAATTGAGGGCAGGGTGGTAGTCACTGACTTCGAGAACGTGCCCGAAGAGGATGGGACACGCTTCCACAGACAGGCGAACAAGTGTGACAGCCATGGCACCCACTTGGCAGGGGTGGTCAGTGGCCGGGATGCTGGCGTGGCCAAGGGCGCCAGCCTGCGCAGCCTGCGTGTGCTCAACTGCCAAGGGAAGGGCACGGTGAGCAGCACACTCACAGGCCTGGAGTTTATTCGGAAGAGCCAGCTGGCCCAGCCGGTGGGCCGGTTGGTAGTGCTGCTGCCCCTGGCAGGTGGGTACAGCCCGGCCCTCAACGCTGCCTGCCAGCACCTGGCTGGGACGGGGGCAGTGCTGGTGGCCGCTGCCGGCAACTTCAGGGATGACGCCTGTCTCTATTCCCCGGCCTCAGCTCCC---GAGGTCATTACTGTTGGGGCCACCAATGCCCAGGACCAGCCGGTGACCCTGGGGGTCCTGGGGACCAACTTTGGCCGCTGCGTGGACCTCTTTGCCCCAGGGGACGACATCATCGGTGCCTCCAGTGACTGCAGCACCTGCTTCACATCACAGAGTGGGACGTCACAGGCTGCCGCCCATGTGGCTGGCATTGTGGCCAGGATGCTGACCGCTGAGCCGGAGCTCACCCTGGCCGAGCTGAGGCAGCGGCTGATCCGCTTCTCTGCCAAAGACGTCATCAATGAGGCCTCGTTCCCCGAGGACCAGCGGGTGCTGACCCCCAACCTGGTGGCTACACTACCCCCCAGCACCTATGGAGCAGGTGGGCAGCTGTTCTGCAGGACCGTGTGGTCGGCGCACTCGGGGCCCACGCGGATGGCCACGGCCGAGGCCCGCTGTGCTGCCCCTGAGGAGTTGCTGGGCTGCTCTAGCTTCTCCAGGAGCGGGAAGCGGCGGGGCGAGCGCATTGAGGCCCGAGGGGGCAGGCGCGTCTGCCTGGCCCACAACGCATTTGGGGGTGAGGGTGTCTACGCCATTGCCAGGTGCTGCCTGCTGCCCCGGGCCAACTGCCGTGTCCACACGGCTCCGCCAGCTGGGGCCGGAGTGCAGACCCAGGCCCGCTGCCCCCAGCGGGGCCAAGTCCTCACAGGCTGCAGCTCCCACTGGGAGGTGGAGGACCTTGGCACCCCCAGTCGGCCTGTGCTGAGGCCACGGGGTCAGCCCGACCAGTGTGTCGGCCACAAGGAGGCCAGCATCCACGCTTCCTGCTGTCATGCGCCGGGTCTGGAGTGCAAAGTCAGGGAGCAC---GGGATCCTGGGCCCTGCAGAGAAGGTC---------ACCGTGGCCTGCGAGGGAGGCTGGACGCTGACCAGCTGCGGGACCCTCCCCGGGGCCTGCCCCGCCCTGGGGGCCTACGCGGTGGACAACACGTGTGTGGTGAGGGGCCGGGACATCGGAGCAGGAGGCAGGACGGGCGAGGAGGCCACCGTAGCCATCGCC------ATCTGCTGCCGGAGCCGGCCCTCAGGGGAGCAGGCCTCCCAGGAGGCCCAGTGA-----------------------------------------------------------------------------------------------------------------------
>orca
---------------------------------------------------------------------------------------------------------------------------------------------------------------------------------------------------------------------------------------------------------------------------------------------------------------------------------------------------------------------ATGGGTACGGGCAGCTCC---CGGCGGCCGTGGTGGCCG------------------CCGCTGCTGCTGCTC---CTGCTGCTGCTCCTGGGA------CCCGCG---------GGC---------------------------------------------------------------------------------------------------------------------GCCCGCGCGCAGGAGGACGAAGACGGCGACTACGAGGAG---------------------------------------------------------------------------------------------------------------------------------CTGGTGCTCGCCTTCCGGTCGGAGGAGGACAGCTCGGCT---GACACGGCCCAGAACGTG------GCCACCGCCACCTTCCACCGCTGCGCAAAGGACGCCTGGAGGCTGCCAGGCACCTACATGGTGGTGCTGAAGCAAGAGACCCACCGCTCGCAGACGGAGCGCACCGCCCGCCGCCTGCAGGCCCAGGCCGCCCACCGCGGCTACCTCACCAAGATCCTGCACGTCTTCCACGACCTTGTCCCTGGCTTCCTGGTGAAGATGAGCGGTGACCTGCTGGAGCTGGCCCTGACGTTGCCCCACGTCCAGTACATTGAGGAGGACTCCCTCGTCTTTGCCCAGAGTATCCCGTGGAACTTAGAGCGGATTCTCCCTACGCGGCGCCAGGCGGATGAA---CACCACGCTCCTACTGGAGGTGGCCTGGTGGAGGTATATCTCTTAGACACCAGTATCCAAAGTGGCCACCGGGAAATTGAGGGCAGGGTGGTAGTCACTGACTTCGAGAACGTGCCCGAAGAGGATGGGACACGCTTCCACAGACAGGCGAACAAGTGTGACAGCCACGGCACCCACTTGGCAGGGGTGGTCAGTGGCCGGGATGCTGGCGTGGCCAAGGGCGCCAGCCTGCGCAGCCTGCGTGTTCTCAACTGCCAAGGGAAGGGCACGGTGAGCAGCACACTCACAGGCCTGGAGTTTATTCGGAAGAGCCAGCTGGCCCAGCCGGCGGGCCGGTTGGTAGTGCTGCTGCCCCTGGCAGGTGGGTACAGCCCGGCCCTCAACGCCGCCTGCCAGCAGCTGGCCGGGACGGGGGCAGTGCTGGTGGCCGCTGCCGGCAACTTCAGGGATGACGCCTGTCTCTATTCCCCGGCCTCAGCTCCC---GAGGTCATTACTGTTGGGGCCACCAATGCCCAGGACCAGCCGGTGACCCTGGGGGTCCTGGGGACCAACTTTGGCCGCTGCGTGGACCTCTTTGCCCCAGGGGACGACATCATTGGTGCCTCCAGTGACTGCAGCACCTGCTTCACATCACAGAGTGGGACGTCACAGGCTGCCGCCCATGTGGCTGGCATCGTGGCTAGGATGCTGACCGCTGAGCCGGAGCTCACCCTGGCTGAGCTGAGGCAGAGGCTGATCCGTTTCTCTGCCAAAGACGTCATCAATGAGGCCTGGTTCCCCGAGGACCAGCGGGTGCTGACCCCCAACCTGGTGGCTACACTACCCCCCAGCACCTATGGAGCAGGTGGGCAGCTGTTCTGCAGGACCGTGTGGTCGGCGCACTCGGGGCCCACGCGGATGGCCACGGCCGAGGCCCGCTGTGCTGCCCCTGAGGAGCTGCTGGGCTGCTCTAGCTTCTCCAGGAGCGGGAAGCGGCGGGGCGAGCGCATTGAGGCCCGAGGGGGCAGGCGCATCTGCCTGGCCCACAACGCGTTTGGGGGTGAGGGTGTCTACGCAGTTGCCAGGTGCTGCCTGCTGCCCCGGGCCAACTGCCGTGTCCACACGGCTCCGCCAGCTGGAGCCGGAGTGCAGACCCAGGCCCGCTGCCCCCAGCATGGCCAAGTCCTCACAGGCTGCAGCTCCCACTGGGAGGTGGAGGACCCTGGCACCCCCAGGCGGCCTGTGCTGAGGCCACGGGGTCAGCCCGACCAGTGTGTCGGCCACAAGGAGGCCAGCATCCACGCTTCCTGCTGTCACGCGCCGGGTCTGGAGTGCAAAGTCAGGGAGCAC---GGGATCCCGGGCCCTGCAGAGAAGGTC---------ACCGTGGCCTGCGAGGGAGGCTGGACGCTGACCAGCTGCGGGACCCTCCCCGGGGCCTGGCCCGCCCTGGGGGCCTACGCGGTGGACAACACGTGTGTGGTGAGGGGACGGGACATCGGAGCAGGAGGCAGGACGGGCGAGGAGGCCACCGTAGCCATCGCC------ATCTGCTGCCGGAGCCGGCCCTCAGGGGAGCAGGCCTCCCAGGAGGCCCAGTGA-----------------------------------------------------------------------------------------------------------------------
>obliquid
---------------------------------------------------------------------------------------------------------------------------------------------------------------------------------------------------------------------------------------------------------------------------------------------------------------------------------------------------------------------ATGGGTACGGGCAGCTCC---CGGCGGCCGTGGTGGCCG------------------CCGCTGCTGCTGCTC---CTGCTACTGCTCCTGGGA------CCCGCG---------GGC---------------------------------------------------------------------------------------------------------------------GCCCGCGCGCAGGAGGACGAAGACGGCGACTACGAGGAG---------------------------------------------------------------------------------------------------------------------------------CTGGTGCTCGCCTTCCGGTCGGAGGAGGACAGCTCGGCT---GACACGGCCCAGAACGTG------GCCACCGCCACCTTCCACCGCTGCGCAAAGGATGCCTGGAGGTTGCCAGGCACCTACATGGTGGTGCTGAAGGAAGAGACCCACCGCTCGCAGACGGAGCGCACCGCCCGCCGCCTGCAGGCCCAGGCCGCCCACCGCGGCTACCTCACCAAGATCCTGCACGTCTTCCACGACCTTGTCCCCGGCTTCCTGGTGAAGATGAGCGGTGACCTGCTGGAGCTGGCCCTGACGTTGCCCCACGTCCAGTACATCGAGGAGGACTCCTTCGTCTTTGCCCAGAGTATCCCGTGGAACTTAGAGCGGATTCTCCCTGCGCGGCGCCAGGCGGATGAA---CACCACGCTCCTACTGGAGGTGGCCTGGTGGAGGTATATTTCTTAGACACCAGTATCCAAAGTGGCCACCGGGAAATTGAGGGCAGGGTGGTAGTCACTGACTTCGAGAACGTGCCCGAAGAGGATGGGACACGCTTCCACAGACAGGCGAACAAGTGTGACAGCCACGGCACCCACTTGGCAGGGGTGGTCAGTGGCCGGGATGCTGGCGTGGCCAAGGGCGCCAGCCTGCGCAGCCTGCGTGTTCTCAACTGCCAAGGGAAGGGCACGGTGAGCAGCACACTCACAGGCCTGGAGTTTATTCGGAAGAGCCAGCTGGCCCAGCCGGCGGGCCGGTTGGTAGTGCTGCTGCCCCTGGCGGGTGGGTACAGCCCGGCCCTCAACGCCGCCTGCCAGCACCTGGCTGGGACCGGGGCAGTGCTGGTGGCCGCTGCCGGCAACTTCAGGGATGACGCCTGTCTCTATTCCCCGGCCTCAGCTCCC---GAGGTCATTACTGTTGGGGCCACCAATGCCCAGGACCAGCCGGTGACCCTGGGGGTCCTGGGGACCAACTTTGGCCGCTGCGTGGACCTCTTTGCCCCAGGGGATGACATCATTGGTGCCTCCAGTGACTGCAGCACCTGCTTCACATCACAGAGTGGGACGTCACAGGCTGCCGCCCATGTGGCTGGCATTGTGGCTAGGATGCTGACCGCCGAGCCGGAGCTCACCCTGGCTGAGCTGAGGCAGAGGCTGATCCGTTTCTCCGCCAAAGACGTCATCAATGAGGCCTGGTTCCCCGAGGACCAGCGGGTGCTGACCCCCAACCTGGTGGCTGCACTACCCGCCAGCACCTATGGAGCAGGTGGGCAGCTGTTCTGCAGGACTGTGTGGTCGGCGCACTCGGGGCCCACGCGGATGGCCACGGCCGAGGCCCGCTGTGCTGCCCCTGAGGAGCTGCTGGGCTGCTCTAGCTTCTCCAGGAGCGGGAAGCGGCGGGGCGAGCGCATTGAGGCCCGAGGGGGCAGGCGCGTCTGCCTGGCCCACAACGCGTTTGGGGGTGAGGGTGTCTACGCAGTTGCCAGGTGCTGCCTGCTGCCCCGGGCCAACTGCCGTGTCCACACGGCTCCGCCAGCTGGAGCCGGAGTGCAGACCCAGGCCCGCTGCCCCCAGCGGGGCCAAGTCCTCACAGGCTGCAGCTCCCACTGGGAGGTGGAGGACCCTGGCACCCCCAGGCGGCCTGTGCTGAGGCCACGGGGTCAGCCCGACCAGTGTGTCGGCCACAAGGAGGCCAGCATCCACGCTTCCTGCTGTCACGCGCCGGGTCTGGAGTGCAAAGTCAGGGAGCAC---GGGATCCCGGGCCCTGCAGAGAAGGTC---------ACCGTGGCCTGCGAGGGAGGCTGGACGCTGACCAGCTGCGGGACCCTCCCCGGGGCCTGGCCCGCCCTGGGGGCCTACGCGGTGGACAACACGTGTGTGGTGAGAGGCCGGGACATCGGAGCAGGAGGCAGGACGGGCGAGGAGGCCACCGTAGCCATCGCC------ATCTGCTGCCGGAGCTGGCCCTCAGGGGAGCAGGCCTCCCAGGAGGCCCAGTGA-----------------------------------------------------------------------------------------------------------------------
>novemcin
---------------------------------------------------------------------------------------------------------------------------------------------------------------------------------------------------------------------------------------------------------------------------------------------------------------------------------------------------------------------ATGGGCACGGGCAGCTGC---GAGGGGCGCTGGCGGCCGCTG------------------------CTGCTG---CTGCTTCTGTTCCTGGGC------CCTGCG---------GGC---------------------------------------------------------------------------------------------------------------------ACCCGCGCGCACCAGGACGAGGACGGCGCCTACCCCGAG---------------------------------------------------------------------------------------------------------------------------------CTGGCGCTCACCTTCGCGTCGGAGGAGGACAGCCCATCG---CCTGCGGCCCAGCACGTG------GCCGCCGCCACCTTCCGCCGCTGCGCCAAGGACGCCTGGAGGCTGCGGGGCACCTACGTGGTGGTGCTGAAGGAGGAGACTCGGCGCTTGCAGACGGAGCGCACCGCCCGCCGCCTGCAGACCCGGGCCGCCCGCCAGGGCTACCTCGCCGAGATCCTGCACGTCTTCCACGAGCTCTTCCCCGGCTTCTTGGTGAAGATGAGTGGCGATCTGCTGGACCTGGCCCTGAGGCTGCCCCACGTGGAGTACATCGAGGAGGACTCCTCTGTCTTTGCCCAGAGCATCCCCTGGAACCTGGAGCGGATCATCCGCGTGGGATACCAAGCGAACGGA---CACCAGCCCCCCAATGCGGGCAGCCTGGTGGAGGTGCATCTCCTGGACACCAGCGTCCAGAGTGGCCACCGGGAAATTGAGGGCAGGGTCACCGTCACAGATTTTGAGAACATCCCCGAGGAAGATGGGACACGCTTCCACAGGCAGGCGAACAAGTGTGACGGTCATGGCACTCACCTGGCGGGCGTGGTCAGCGGCCGGGACGCCGGCGTGGCCAAGGGCGCCAGCCTGCGCATCCTCCGCGTGCTCAACTGCCAAGGCAAGGGGACGGTCAGCGGCACGCTCATCGGCCTGGAGTTTATTCGGAAAAGCCAGCTGTCCCAGCCCAGGGGGCCTCTGGTGGTGCTGCTGCCCCTAGTGGGAGGGTACAGCCGCGTCCTCAATACCGCCTGCCAGCGCCTGGCGGGCACCGGGGTGGTGCTGGTGGCTGCTGCTGGCAACTTCCGGGATGACGCCTGCCTCTACTCACCAGCCTCGGCTCCC---GAGGTCATCACTGTTGGGGCCACTGATGCCCAGGATCAGCCGGTGACCCTGGGAGCCCTGGGGACCAATTATGGCCGTTGTGTGGACCTCTTTGCCCCAGGGGATGACATCATCGGTGCCTCCAGTGACTGCAGCACCTGCTTTGCCTCACAAAGTGGGACGTCGCAGGCTGCCGCCCACGTGGCTGGCATTGTGGCCATGATGCTGACCGCCGAGCCGGGGCTCACCCTGGCTGAGCTCAGGCAGAGGCTGATCCACTTCTCTGCCAAAGACGTCATCAACGAGGCCTGGTTCCCTGAGGAGCAGCGGGCGCTGACTCCCAACCGGGTGGCCACACTGCCCCCCAGCACCCCTGGAGCAGGTGGACAGCTGTTGTGCAGGACCGTGTGGTCAGCGCGCTCGGGGCCTACGCGGGCAGCCACAGCCGTGGCCACCTGCGCCGTGGACGAGGAGCTGCTGAGCTGCTCCAGTTTCTCTCGGAGCGGGAAGCGGCAGGGCGAGCGCATCGAGACCCGAAGGGGCCGGCGGGTGTGCCTGGCCCACAACGCGTTTGGGGGTGAAGGCGTCTACGCTGTGGCCAGGTGCTGCCTGCTGCCGCGGGCCAGCTGCAGCGTCCACTCGGCTCTGCCGGCCGGGGCGGGTGTGGAGACCCGTGCCCGCTGCCCCCAGCAGGGCCACGTGCTCACAGGCTGCAGCTCCCACTGGGAGGCGGAGGACCCTGGCGCCCACAGGCGGCCCGCGACCCGGCCACGAGGTCAGCCCGACCAGTGCGCGGGCGGCAGAGCGGCCAGCGTCCACGCCTCCTGCTGCCGCGCGCCGGGGCTGGAGTGCCAAGTCAGGGAGCAC---AGCCTCCCGGCTCCTGCGGAGAAGGTGCGGGGACGTCGCCGTGGCTGCGAGGAGGGCTGGGCCCTGACGGGCTGCAGCGCGCCCCCCGGGGCCTCCCCCGTCCTGGGGGCCTACGCCGTGGACCACACGTGCGTGGTGAGGAGCCGGGACGCTGGCACCGGAGGCGGGACGAGCGAGGAGACCGTGGCGGCCGTGGCC------GTGTGCTGCCGGAGCCGGCCCTTG---GAGCAGGCCGCCCGCGAGTTCCAGCGACAGCCGCGACCCCAGGGACCGAGGCCGGGGTGCGGGCCGGGGCTGGGTGCCGTGGTCCCGTCGGGGGAGCCCTGCAACGGTTCCGATTTCCCCTCCTTCAGGTCCCCTCCCTGA-----
>asiatica
---------------------------------------------------------------------------------------------------------------------------------------------------------------------------------------------------------------------------------------------------------------------------------------------------------------------------------------------------------------------ATGGGCATGGGCAGCTGC---GGGAGGCCGTGGTGGCCGTTA---------------CTG---CTGCTGTTG---TTGCTACTTCTTCAGAGC------CCCAAG---------GGC---------------------------------------------------------------------------------------------------------------------TCCCGCGTACAGGAAGATGAGGATGCAGACTACGAGGAG---------------------------------------------------------------------------------------------------------------------------------TTTGTGCTTGCCTTCTCATCCGAGGAGGACAACTCGGCA---GACGTGGCTCAGGAAGTA------GCTACTGCCACCTTCCACCACTGCGCCAAGGATGCTTGGAGACTGCCGGGCACCTACGTGGTGGTGCTGAAGGAGGAGACCCACAGCTCGCAGACGTTGCACACTGCCCGCCGCCTGCAGTCCCGCGCTGCCCGCCGGGGCTACCTCATCAAGATCCTGCACATCTTCCATGATCTCTTTCCCGGCTTCCTGGTGAAGATGAGTGGTGACCTGCTGGACCTGGCCCTGAGGCTGCCCCACGTGGAATACATCGAGGAAGACTCCTCTGTATTTGCCCAGAGCATCCCGTGGAACCTGGATCGGATTATCCCTGCTTGGTACAAGGCAGATGAC---TTCCAACCACCCAATGGTGGTGGCCTGGTGGAGGTGTATCTCTTAGACTCCAGCATCCAGAGTGACCACCGGGAATTTGAAGGGAGGGTTACAGTCACTGATTTTGAGAATGTGCCAGAAGAGGATGGGACTCGCTTCCACAGACAGGCAAACAAGTGTGACAGCCATGGTACTCATCTGGCAGGGGTGGTCAGTGGCCGGGATGCCGGCGTGGCCAAGGGTGCCAGTCTGCGCAGCCTGCGAGTGCTCAACTGCCAAGGGAAGGGCGCGGTCAGCAGCACCCTCATAGGCCTGGAGTTCATTCGGAAAAACCAGCTGGCCCAGCCCACAGGACCACTGGTGGTGCTGTTGCCCCTGGCGGGCGGCCACAGCCGGGTGCTCAACGCTGCCTGCCAGCAGCTGGCAAGGGCCGGGATGGTACTGGTAGCTGCTGCTGGCAATTTCCGAGATGACGCCTGCCTCTACTCGCCGGCCTCGGCCCCC---GAGGTCATCACTGTTGGAGCCACGAATGCTCAGGACCAGCCAGTGATGCTGGGAGCCCTGGGGACCAACTTTGGCCGCTGTGTGGATGTCTTTGCTCCAGGGGATGACATCATCGGTGCCTCCAGTGACTGCAGCACTTGTTTTGCATCCCAGAGTGGGACATCACAGGCTGCGGCACATGTGGCTGGCATTTTGGCCATGATGCTAACCGTTGAGCCGGAGCTCACCCTGGCTGAACTGAGACAGAGACTTATCCACTTCTCTGCCAAAGGCGTCATCAATGAAGCCTGGTTCCCTGAGGGCCAGCGGGTACTGACCCCCAACCTGGTGGCCACATTGCCCCCCAGTGCCCACAGAGCAGGTGGGCAGCTACTCTGCAGGACTGTGTGGTCGGTGCATTCGGGGCCCACACGGATGGCCACAGCTGTGGCCCACTGTGCCACCAAGGAGGAGCTGCTGAGCTGCTCGAGTTTCTCCAGAAGCGGGAAGAGGCGTGGCGAGAGCATCCAGTCCCATGGAGGCAGGCGAGTCTGCCTGGCCCACAATGCCTTTGGAGGTGAGGGTGTCTACGCTGTTGCCAGGTGCTGCTTGCTACCTCAGGCCAGCTGCAGCGTCCACACAACACCACCAGCCAGGGCTGGAGTAGAGACCCACGCTCACTGCCGCCAGCAGAACCAAGCCCTCACAGGCTGTAGCTCCCACTGGGAGGCTGAGGACTTCGGCAACCACAGGCACCCTGTGCTGAGGCCACATGGTCAATCCGGCCAGTGTGTAGGCCACCAGGAGGCCAGCATCCATGCTTCCTGCTGTCATGCACCGGGTCTGGAGTGCAAAATCAAGGAACAT---GGTGTCTCAGGTCCTGCAGAGAAGGTG---------ACTGTGGCCTGTGAGGAGGGCTGGACCCTGACAGGCTGCAGTGCCCTCCCCGGGCCCGCCCGAGTCCTTGGGGCCTACACTGTGGACAACACGTGCGTGGTGAGAAGTCAGGACACTGGTGCAGGAGGCAGGACCAGCGAGGAGGCTCTAGCCGCTGTTGCT------ATCTGCTGCCGG---------------AGCCAGGCCTCCCTGGAACTCCAGTGA-----------------------------------------------------------------------------------------------------------------------
>edwardii
---------------------------------------------------------------------------------------------------------------------------------------------------------------------------------------------------------------------------------------------------------------------------------------------------------------------------------------------------------------------ATGTATTCTAGG---------AGGCAACTTTGGTGGCCGCTG---------------------CTGCTCCTG---CTGCCGCTGCTCCTGGGT------CCCGCG---------GGC---------------------------------------------------------------------------------------------------------------------GCCCGAGCACTGGAGGATGAAGACACCGACTACGAGGAG---------------------------------------------------------------------------------------------------------------------------------CTGGTGCTCTCCTTGGCGTTGGAGGAGGACCGCCCAACA---GACGCGGCTCGGCACGCC------GTCCTTGCCCCCTTCTACCGCTGCTCCAAGGATGCTTGGAGACTACCGGGCACCTATGTGGTTGTCCTGAAGGAGAAGACTCACCTCTCACAGACGAAGCATACTGCCCACCTTCTGCAGTCCCGTGCTGCCCACCGGGGCTACCTCACCAAAATCCTGCACATCTTCCACGATCTCTTCCCCGGCTTTGTAGTGAGGATGAGTGGTGACCTGCTGGACCTGGCCCTGCGGCTGCCCCACGTTGAATACATTGAGGAAGACTCCTTCGTTTTTGCTCAGAGCATCCCATGGAACTTAGCGCGGATCAACCCTGCTCAGCACAAGCTGGATGAC---CACCTACACTCCAACGATAGCAGCATCGTGGAGGTCTATCTCTTAGACACCAGCATCCAGAGTGGCCACCGAGAAATTGAAGGCAGGGTCACAGTCACCGATTTTGAGAATGTTCCAGAAGAGGATGGGACTCGTTTCCACCGACAGGCAAGCAAGTGTGGCAGCCATGGTACTCATCTGGCAGGTGTGGTCAGCGGCCGGGATGCTGGTGTGGCCAAGGGCGTCAGCCTGCGCAGTCTGCGTGTGCTTAACTGCCAGGGGAAGGGCACGGTCAGCAGCACCCTCATAGGCCTGGAGTTTATTCGGGAAAGCCAGCTGGCCCAACCCTCAGGACCGCTGGTGGTACTGCTGTCCCTGGTGGGTGGGCATAGCCGGGCCCTCAACTCTGGCTGCCGGAACTTGGCCAGAGCTGGGGTGGTGCTGATCGCTGCTGCTGGCAACTTCCGGGACGACGCCTGCCTCTACTCACCGGCCTCAGCTCCT---GAGGTCATCACGGTCGGGGCCACAAATGCCCAGGACCAGCCAGTGACCCTGGGAACCCTGGGGACCAACTTTGGCCGCTGCGTGGACCTCTTTGCCCCAGGGGATGATATTATCAGTGCCTCCAGTGACTGCAGCACCTGCTTTGCATCACAGAGTGGGACATCACAGGCTGCTGCACACGTGGCTGGCATTTCAGCCATGCTGCTGTCCGCCGAGCCAGAGCTCACCCTGGCCGAGCTGAGGCAGAGACTGATCCACTTCTCTGCAAAAGGCGTCATCAATGAGGCCTGGTTCCCTGAAGACCAGCGGCTACTGACCCCCAATCTAGTGGTCATGCTGCCCCCCAGCACCCCTGGAGTAGGTGAGCAGCTGCTCTGCAGGACGGTGTGGTCACCGCACTCCGGTCCTACTCGGATGGCCACAGCCGTGACCCACTGCGCCACCGAGGAGGAGCTGCTGAGCTGCTCGAGCTTCTCCAGAAGTGGAAAGAGGCGGGGCGAGCGCATCGAGACCCGAGGGGGCAGGCGGGTGTGCCTGGCCCACAATGCGTTCGGGGGAGAGGGTGTCTACGCCATCGCCAGGTGCTGCGTGCTGCCTCAGGCCAACTGCATTGTCCACACAGCGCCACCTGCTGAGAGAGGGTCAATGACCCATGCCCACTGCCACCAGCAAGGCCACGTTCTAACCGGCTGCAGCTCCCACTGGGAGGACAAGGACTTTGGCACGCACAGGCAGCCTGAGCTGAGGCTCCCCGGTCAGCCTGGCCAGTGTGTGGGCCACCACAAGGCCAACGTCCACGCTTCCTGCTGCCATGCACCAGGCCTGGAGTGCAAAGTCAAGGAGCAT---GAGGTCTCTGGCCCAGCAGAGAAGGTG---------GTTGTGGCCTGTGAGGAGGGCTGGACCCTGACGGGCTGCAGTGCCCTCTCTGGGGCCTACCAGGTGCTGGGGGCCTACCCTGTGGACAACATGTGTGTGGTGAGGAGCCGGGACACTGGTGCTGGAGGCAGGGTCAGTGACAAGCCCACGGCTGCCCTTGCG------ATCTGCTGCCGGAGCAGACCCTCA---GAGAAGGCCTTCTTGGAGCCCCAGTGA-----------------------------------------------------------------------------------------------------------------------
>africana
---------------------------------------------------------------------------------------------------------------------------------------------------------------------------------------------------------------------------------------------------------------------------------------------------------------------------------------------------------------------ATGGGCACGGGCAGCTGC---GGGCGGCTGCGGTGGCCGCTG---------------------CTGCTGCTG---CTGTTGCTGCTCCTGGGC------CCCATG---------GGC---------------------------------------------------------------------------------------------------------------------GCCCGCGCGCAGGAAGATGAGGATCGCGACTACGAAGAG---------------------------------------------------------------------------------------------------------------------------------CTGGTGCTCGCCTTCTTGTCCAAGGATGACGGCCCGGCA---GACCTGGCTGAGCAAGTA------GCCACTGCCACCTTCCACCGCTGCGCCAAGGATGCTTGGAGGCTGCCGGGCACCTACATGGTGGTGCTGAAGGAGGAGACCCACCGCTCGCAGACGGAGCGCACTGTCCGCCGCCTGCAGGCCCGTGCAGCCCGCCGGGGCTACCTCACGAAGATTTTGCATGTCTTTCACGATCTCTTCCCTGGCTTCCTGGTGAAGATGAGTGGTGACCTACTGGACCTGGCTCTGAGGTTGCCCCACGTCGAGTACGTCGAGGAAGACTCCTCTGTCTTTGCCCAGAGCATCCCATGGAACCTGGAGCGGATGATCCCTGCGCAGTACAAGGCGGATGAC---TACCAGCCCCCCAATGGCAGCGGCCTGGTGGAGGTATATCTCTTAGACACTAGCATCCAGAGTGGCCACCGGGAAATTGAGGGCAGGGTCACAGTCACCGATTTTGAGAATGTGCCAGAAGAGGACGGGACTCGCTTCCACAGACAGGCGAACAAGTGTGAGAGCCACGGGACTCACCTGGCAGGGGTGGTCAGCGGCCGGGATGCTGGTGTGGCCAAGGGTGCCAGCCTGCGCAGCCTGCGCGTGCTCAACTGCCAAGGGAGGGGCACAGTCAGCAGCATCGTCATAGGCCTGGAGTTTATTCGGAAGAGCCAGCTGTCGCAGCCCACGGGGCCGCTGGTGTTGCTGCTGCCACTGGTGGGTGGGCACAGCCGGGTCCTCAATGCTGCCTGCCAGCGCCTGTCCAGGGCCGGGGTGGTGCTGGTCGCTGCTGCCGGCAACTTCCGGGATGACGCCTGCCGCTACTCACCAGCCTCGGCTCCT---GAGGTCATCACTGTTGGGGCCACCAATGCCCAGGACCAGCCAGTGACCCTGGGAGTCCTGGGGACCAACTTTGGCCGTTGTGTGGACCTCTTTGCCCCAGGGGACGACATCATCGGTGCCTCCAGTGATTGCAGCACCTGCTTTGCATCACAGAGTGGGACATCACAGGCCGCCGCACATGTGGCTGGTATCCTGGCCGTGATGCTGACCGCCGAGCCGGAGCTTACCCTGGCCGAGCTGAGGCAGAGACTGATCCACTTCTCTGCCAAAGGCCTCATCAATGAGGCCTGGTTCCCTGAGGACCAGAGGGTACTGACCCCCAACCTGGTGGCCACACTGCCCCCTAACGCCCATGACGCAGGTGGGCAGCTGCTGTGCAGGACTGTGTGGTCGGCACATTCAGGGCCTACACGGATGGCCACGGCTGTGGCCCGCTGCGCCACTGACGAGAAGTTGCTGAGCTGCTCCAGTTTCTCCAGGAGTGGGAAGAGGCGGGGCGAGCGCATTGAGGTCCGAGGGGGCAGACGAGTCTGCCTGGCCCACAATGCGTTTGGGGGTGAGGGTGTCTACGCCGTTGCCAGGTGCTGCTTGCTGCCCTGGGCCAACTGCAGCATCCACACAGCACCACCAGCTGGGACTGGGATGGAGACCCATTCCCGCTGTCACCAGCAGGGCCACGTCCTCACAGGCTGCAGCTCCCACTGGGAGACGGAGGACCTTGGCACCCACAGGCGGCCGGTGCTGAGGCCACGAGGGCAGCCCGGCCAGTGTGTGGGCCACCAGGAGGCCAGCGTCCATGCTTCCTGCTGCCATGCACCCGGTCTGGAGTGCAAAGTCAAGGAGCAT---GGAGTCCCAGGCCTTGCAGAGAAGGTG---------GCTGTGGCCTGTGAGGAGGGCTGGACCCTGACCGGCTGCAGTGTTCTCCCCGGGGCCTCCCTTGTCCTGGGGGCCTATGCTGTGGACAACACATGTGTGGTGAGGAGCCAGGACGTCAGTACAGGAGGCAGAACCAGTGAGGAAGCCACGGCCGCTGTTGCG------ATCTGCTGCCGGAGCTGA-----------------------------------------------------------------------------------------------------------------------------------------------------------
>latirost
---------------------------------------------------------------------------------------------------------------------------------------------------------------------------------------------------------------------------------------------------------------------------------------------------------------------------------------------------------------------ATGGGCACGGGCAGCTGC---GGGCGGCCGTGGTGGCCTCTG---------------------CTGCTGCTG---CTGTTGACGCTCTTGGGC------CCCGCG---------GGC---------------------------------------------------------------------------------------------------------------------GCCAGCGCACAGGAAGATGAGGATGGCGACTACGAGGAG---------------------------------------------------------------------------------------------------------------------------------CTGGTGCTCGCCTTCCTGTCTGAGGATGACGGCCCGGCA---GACGTGGCTCAGCAAGTA------GCCATTGCCACCTTCCACCGCTGCGCTAAGGATGCTTGGAGGCTGCCGGGCACCTACATGGTGGTGCTGAAGGAGGAGACCCACCGCTCGCAGACGGAGCGCACTGCCCGCCGCCTGCAGTCCCGTGCTGCCCGCCGGGGCTATCTCACCAAGATCCTGCACGTCTTCCACCGTCTCTTCCCTGGCTTCCTGGTGAAGATGAGTGGCGACCTGCTGGACCTGGCCCTGAGGTTGCCCCACGTCGAGTACATCGAGGAAGACTCCTCTGTCTTTGCCCAGAGCATCCCGTGGAACCTGGAGCGGATTATCCCTGCGCGTTACAAGGCGAACGAC---TACCAGCCCCCCAATGGTGGCGGCCTGGTGGAGGTATATCTCTTAGACACCAGCATCCAGAGTGGCCACCGGGAAATTGAGGGCAGGGTCACCGTCACCGATTTTGAGAATGTGCCAGAAGAGGATGGGACTCGCTTCCACAGACAGGCGAACAAGTGTGAGAGCCACGGGACTCACCTGGCAGGGGTGGTCAGCGGCCGGGATGCTGGTGTGGCCAAGGGCACCAGCCTGCGCAGCCTGCGCGTGCTCAACTGCCACGGGAGGGGCACAGTCAGCAGCGTCCTCATCGGCATGGAGTTTATTTGGAAGAGCCAGCTGGCCCAGCCCGCAGGGCCGCTGGTGGTGCTGCTGCCCCTGGTGGGCGGGCACAGCCGGGTCCTCAACGCTGCCTGCCAGCGCCTGGCCAGGGCCGGGGTGGTGCTGGTCGCCGCTGCCGGCAACTTCCGGGACGATGCCTGCCTCTACTCGCCGGCCTCAGCTCCT---GAGGTCATCACTGTTGGGGCCACCAATGCCCAGGACCAGCCGGTGACCCTGGGAGTCCTGGGGACCAACTTTGGCCGCTGTGTGGACCTCTTTGCCCCAGGGGACAATATTATCGGTGCCTCCAGTGACTGCAGCACCTGCTTTGCATCACAGAGTGGGACATCACAGGCTGCCGCACATGTGGCTGGTATTTTGGCCATGATGCTGACTGCTGAGCCAGACCTCACCCTGGTTGAGCTGAGGCAGAGGCTGATCCACTTCTCTGCCAAAGGCCTCATCAATGAGGCCTGGTTCCCTGAGGACCAGCGGGTGCTTACTCCCAACCTGGTGGCCACACTGCCCGCCAGTGCCCACGGAGCAGGTGGGCAGCTGCTCTGCAGGACTGTGTGGTCACCGCACTCAGGGCCTACTCGGATGGCCACAGCCATGGCCCGCTGCGCCACGAACGAGGAGCTGCTGAGCTGCTCGAGTTTCTCCAGGAGTGGGAAGAGGCGGGGCGAGCGCATTGAGGCCCGAGGGGGCAGGCGAGTCTGCCTGGCCCACAATGCATTTGGGGGTGAGGGTGTCTACGCCATTGCCAGGTGCTGCTTGTTGCCCCGGGCCAACTGCAGCATCCACACAGTGCCACCAGCCGGGACTGGGGTGGAAACCCACGCCCACTGCCACCAGCAGAGCCATGTCCTCACAGGCTGCAGCTCCCACTGGGAGGCGGAGGACCTTGGCACCCAGAGGCAGCCTGTGCTGAGGCCACGAGGTCAGCCTGGCCAGTGTGTGGGCCACCAGGGGGCCAGCGTCCATGCTTCCTGCTGCCACGCACCGGGTCTGGAGTGCAAAGTCAAGGAGCAT---GGAGTCCTGGGCCCTGCAGAGAAGGTG---------GCTGTGGCCTGTGAGGAGGGCTGGACCTTGACGGGCTGCAGTGCCCTCCCTGGGGCCTCGCTCGTCCTGGGGGCCTACCCTGTGGACAGCATATGTGTGGTGAGGAGCCAGGATGTCGGCGCAGGAGGCAGGACCAGTGAGGAGGCCACGGCCGCCGTTGCA------ATCTGCTGCCGGAGCCGACCCTTG---GAGCAGGCTTCCTCAGAGCTCCAGTGA-----------------------------------------------------------------------------------------------------------------------
>domestica
---------------------------------------------------------------------------------------------------------------------------------------------------------------------------------------------------------------------------------------------------------------------------------------------------------------------------------------------------------------------ATGGGATCCCGGTGGCGTGATCTCCCCGCGCCCTGGGCGTCA---CACGTCCACGCCCCGCAGGATTTAGGGAAAGCTCTGCCG---------------CCAGCCTCACAGAAGGGGCCCCGAGTTCCCAGCCTTTGCCAGCCCGGGTCCGTGCCCCCCGCGTGCGCGCTGGCCTTAGGCTCGGCGCCACTGGGACGCAGCTCGGGAAGGTGCGGGGACGGGCTCTGGCACACCCCTCGGACCCGCGCTCCCACACGGGGTCACCACACGCCCCCGGCAGCATGGGCACCCCAGGGCTCCGGCTCCAGCTCTCGCCGCTGCTGCCGCTGCTACTGCTGCTCCCGAGGCCCTCGCCGGCCTGGGCGCAGGAGGACCACGAGGTCGAAGGAGACGCCGATCTCCCCAGCGCTCGCCTTCCCCGTGAAGGAGGATAATCAAGCT---GACCTGGTTCCGCAGCAGGCGCCGGCCGCCGCGGCCTTCTACCACAGCAACAAGCATGCCTGGAGGCATCCTGGCAACTACCTGGTGATTCTGAAAGAGGAAACGCATAAATCCCAGACAGAGCGCACCATCCGCCGCCTCCAGGCTCGGGCTGCCAAGCACGGCTACCTCACCAAGATCCTCCACGTTTTCCATGACCTCTTTCCTGGCTTCCTGGTGAAGATGAGCAGCAACATGCTGGATATGGCACTGAAGTTACCACATGTGGACTACATCGAGGAAGATGCCTTTGTCTTCGCACAGAGCATTCCCTGGAACCTGGACAGGATTGTCCTGGCACCATCCAGATCAGAGGAA---TACAGTCCGCCCAATAAGGGCGACCAGGTGGAAGTGTATCTGCTGGACACCAGCCTCCAGAGTGGGCACCGGGAGATTGAGGGGAAGGTCACGGTGGCGGACTTTGAGGACGTCCCAGACGAGGACGGCGCTCAATTCCACAGCCAGGCCAGTAAGTGTGAGAGTCACGGCACCCACGTGGCCGGAGTGCTGAGTGGCAGGGATGCCGGGGTGGCCAGGGCGGCCGCCGTCCGCAGTGTCCGGGTCCTCAACTGCCAAGGCAAGGGAACAGTGAGCGGCACCGCCAGGGGCCTGGAGTTCATCCGCAGGACGCAGCTGGTCCAGCCCTACAGTCCCCTCATCGTCCTGCTGCCCTTCGCGGGCGGCCACAGTCGCACCCTGAACGCCGCCTGCCGGCTCCTGGTGCGCTCGGGGGCGGCCGTGATCGCCGCCGCCGGGAACTACAGAGACGACGCCTGCTCCTACTCGCCAGCTTCTGAACCC---GAGGTCATCACGGTGGGGGCCACAAACGCGCAGGACCAGCCGGCCGCCTTGGGGGCTCTGGGCACCAACTTTGGCCGATGTGTGGACCTCTTTGCCCCGGGGGAGGACATCATAGGCGCCTCCAGCGACTGTGGCACCTGCTTTACCTCTCAGAGCGGAACGTCCCAGGCAGCGGCCCATGTCGCGGGCATCGCTTCCATGCTCCTTAATGCCGAGCCCAGCCTGACCGTCCCGGAACTGAGGCAGAGACTGATCCATTTCTCTGTCAAGAATGCAATCAATGAGGCCTGGTTTCCTGAAGACCAGAGGCTGCTGACCCCCAACCTGGTGGCCCGGCTGCCGTCCAGGCTT---GGAGCAGAGGAGCAGCTGTACTGCCGGACAGTGTGGTCAAGGAACTCGGGTCCAATGCGGACAGCCATTGCCACAGCTCACTGCAGCTGGAACGAGGAGATGTTGAGCTGTTCCAGTTTCTCCAAGAGTGGGAAGAGGAGAGGAGAGAGAATGGAGCTCCGTGGGGGCAGGAAAGAATGTCTGGCCTTCAGTGCCTTTGGGGGACACAGAGTCTACGCCATCGCCAGGTGCTGCATTCTGCCCCGAGCCCAGTGCCACGTCCAGGCATCTGACCAGCGCAAGGACAGTGGAGAGGTCCGTGCTCGCTGTGATGAGGAGAGCCATGTAGTCACAGGTTGCATGTCCCATTCCCAAATGGAGGAGTTTGGGGACCAGGTGAAGCCCATTATGAGAAGCCAGCATGGTCACAGCCAGTGCGTGAGCCGAAGGGAGATGAACCTTCACGCTTCCTGCTGCCATGCCCCGGACCTGGAATGCAGAGTGAAGGAGCAAGTGAAGAAAGAGGACCACCTAGAGAAGGTG---------ACTGTGGCCTGTGAAGAAGGCTGGACCCTGACTGGGTGCAGTGCCTACTCCCCCGGCCCACACACCCTGGGCGCCTACCCTGTGGACAACACCTGCCTGGTTCGGAGCCATGTTGGCAGCAGAGGAGGCCGG------------CCAACAGCCGCCATCGTC------ATCTGTTGCAGGAAGAGACCTTTG---CCAGCCGACCAGAAGAATTCCCAGTGA-----------------------------------------------------------------------------------------------------------------------
>harrisii
---------------------------------------------------------------------------------------------------------------------------------------------------------------------------------------------------------------------------------------------------------------------------------------------------------------------------------------------------------------------ATGGGAGCGTCCCCAGGC------CAGCCCCGGGAGGGTCTG------------------------------------------------GGA------GGCGCCTGGTCTGCTGGG---------------------------------------------------------------------------------------------------------------------TCCTCGCTGCAGAAGGGTCACACGGAGGAGCACGTGCCGGGGGCGGGGTGGGGAGGCGTCCCCTCT---------------------------------------------------CTTCCTCCTCAGAGTGTCAGCTCCTCGAAGGCGGCCTTTGGCCTCCCCCCGGTGGTGAATGTTCTGCGCACTCTGCAGGGAGGCAGGGGA---TCTGAGTTCGAATTCGGT------CCCCGAGCC------------TTCACTGGTCACGCCTGGCGGCATCCGGGCCACTACCTGGTGGTGCTGAAGGAGGAGACGCACAAGTCGCAGACGGAGCGCACGGTCCGCCGCCTCCAGGCCCGGGCCGCCAAGCACGGCTACCTCACCAAGGTCCTGCACGTCTTCCACGACCTCCTTCCCGGCTTCCTGGTGAAGATGAGCAGCGACGTGCTGGATATGGCACTAAGGTTACCTCACGTCGACTACATTGAAGAAGACGCCTTTGTCTTTGCGCAGAGCGTTCCCTGGAACCTGGACAGGATTGTCCTGGCACCTCATGGAGCAGAGGAA---TACAGCCCGCCCAATAAAGGCGACCAGGTGGAAGTATACCTGCTGGACACCAGCATCCAGAGTGGACATCGGGAGATTGAGGGGAAGGTCACCATCACTGACTTTGAGAATGTCCCAGAGGAGGATGGCACCCGCTTCCACAGACAGGCCAGTAAATGTGACAGTCACGGGACCCACATGGCCGGAGTGGTGAGTGGCAGGGATGCTGGAGTTGCCAAAGGGGCCAGTGTCCGGAGCCTCCGAGTCCTGAACTGTCAAGGGAAGGGAACCGTCAGTGGGACGCTCATTGGCCTGGAGTTCATCCGCACGACCCAGAAAGCCCAGCCTTACAGCCCCCTGGTAGTGCTGCTGCCCTTCGCCGGGGGCCACAGCCCCACACTGAATGCCGCCTGCCGGCTCATGGTGCGCACCGGGGTGGCGATGATCGCGGCCGCCGGCAACTACAGAGATGACGCTTGCTTATACTCGCCGGCTTCCGAACCC---GAGGTCATCACCGTGGGCGCCACAAATTCCCATGATCAGCCAGTCACCATGGGAACCGGAGGGACCAACTTTGGCCGCTGCGTAGACCTTTTTGCCCCTGGGGAAGACATCATCGGTGCCTCCAGCGACTGTAGCACCTGTTTTACCTCTCAAAGTGGAACATCTCAGGCTGCCGCCCATGTGGCAGGCATCGCCGCCATGCTCCTCAATGCCGAGCCTAGCCTGACCATGTCAGAGCTGAGGCAGAGACTCATACATTTCTCCATCAAGAATGTGATCAACGAGGCTTGGTTTCCTGAAGACCAGAGGCTGCTGACCCCCAATTTGGTGGCCGGGCTGCCGTCCAGCCTT---GGAGCAGAAGAGCAGCTGTTCTGCCGGACAGTGTGGTCCCCCAACTCGGGCCCGACCCGGAAGGCCATTGCGGTGGCCCGCTGCGGCCTGGGCGAGGAGATGCTGAGTTGCTCCAGTTTCTCTAAGAGCGGGAAGAGGAGAGGAGAGCGGATGGAGGTGCACGAGGGCAGGAAGGAATGCCTGGCCTACAACGCATTTGGGGGACAGGGCGTCTACGCCATCGCCAGGTGCTGCCTGCTGCCCAGAGCCCAGTGTCACGTCCGGGCCTCGCACCAAGGAGAGGATGGCGGGGAGGTCCGTGCCCGCTGTGATGAGGAGAGTCACGTGGTTACAGGCTGCGCCTCCCACTCCCATCGGGAGGATCTTGAGGACCAGGTGAAGCCCGTCATGAAGAGCAAGCAGGGCCACAGCCATTGTGTGAGCCGAGGCCAGTCCAGCCTCCATGCCTCCTGCTGCCATGCCCCAGGACTGGAGTGCCGGGTGAAGGAGCAT---GCCCCCGAGGGCCTCACGGAGAAGGTG---------ACAGTGGCTTGTGAAGAAGGCTGGACGCTGACCGGATGCAACGCCTACTCCCCCGGCCCGAGCACCCTGGGCGCCTACCCCGTGGACAACACCTGCCTGGTCAAGAGCCATGCCGGCAGCAGAGGGGGCCGCCAAGCA------------GCCGCCATGGCC------ATCTGCTGTAGGAACCGACAGCTG---CCCAGAGACCAGCAGACTTCCCCGTGA-----------------------------------------------------------------------------------------------------------------------
>ursinus
---------------------------------------------------------------------------------------------------------------------------------------------------------------------------------------------------------------------------------------------------------------------------------------------------------------------------------------------------------------------ATGGGCGCCTGCACTCTG---AGTGCGCCCTGG------------------------------------------CTCCTGCTGGGGCTGGGGCTACCGCTGCTGCTGCTCCTGGGGCCTGGCCTG------------------------------------------------------------------------------------------------------------GCCTGTGCGCAGGAGGACGACGAAGGGGACTACGATCTC---------------------------------------------------------------------------------------------------------------------------------CTAGCGCTCGCTTTCCCCTTCGAGGAGGACAATCAGACC---GACTTTGTCAAGCAGGTG------GCGTCAGCAGCCTTCTACCGCAGCAACAAGCATGCGTGGCGGCGTCCTGGCAACTACCTGGTGGTGCTGAAGGAGGAAACGCACAAATCCCAGACAGAGCGCACCATCCGCCGTCTCCAAGCTCGGGCTGCCAAGCATGGCTACCTCACCAAGATCCTCCATGTCTTCCATGACCTCTTTCCTGGCTTCTTGGTGAAGATGAGCAGTGATGTGCTGGACGTGGCACTGAGGCTACCCCACATCGACTACATCGAAGAAGACGCCTTTGTCTTTGCACAGAGCGTTCCCTGGAACCTGGACAGGATTGTCTTGGCACCACACAGACCAGAGGAG---TACACTCCACCCAATAAAGGTGACCAGGTGGAAGTATATCTGCTGGATACCAGCATCCAGAGTGGACATCGGGAGATTGTGGGGAAGGTCACTGTCACTGACTTTGAGAATGTTCCAGAAGAGGATGGCACTCGCTTCCACAGACAGGCCAGTAAATGTGATAGTCATGGAACCCACATGGCTGGAGTTGTGAGTGGCAGGGATGCTGGTGTTGCCAAAGGGGCCAGTGTCCAGAGCCTCCGGGTCCTGAACTGTCAAGGCAAGGGGACGGTCAGTGGCACGCTCATCGGCCTGGAGTTCATCCGAACGACCCAGATAGCCCAGCCTTACAATCCCCTGGTCGTCCTGCTTCCCTTTGCCGGGGGATACAGCCGCATACTGAACGCTGCTTGTCGGCTCATGGCGCGCACCGGGGTGGTGATGATTGCGGCTGCCGGCAACTACAAAGAGGATGCTTGCTTATACTCCCCGGCTTCTGAACCT---GAGGTCATCACTGTGGGGGCCACAAACTCACATGACCAGCCGATCACCATGGGAGTCCTGGGGACCAACTTTGGCCGCTGTGTGGACCTCTTTGCCCCTGGGGAAGACATCATTGGCGCCTCCAGTGACTGCAGCACCTGTTTTACCTCTCAGAGTGGAACATCTCAGGCCGCTGCCCATGTTGCAGGCATCACCGCCATGCTCCTCAATGCCGAGCCCAGCCTGACCATCTCAGGACTGAGGCAGAGACTGATACGCTTCTCCATCAAGAATGTGATCAACGAGGCCTGGTTCCCTGAAGACCAGAGGCTGCTGACCCCCAACTTGGTGGCCGCTCTGCCGCCCAGCCTC---GAGGCAGAGGAGCAGCTGTACTGCCGGACGGTGTGGTCCTCGACCTCGGGCCCGACTCGGACGGCCGTTGCCTCGGCTCGCTGCAGCGACAATGAGGAGATGCTGGGTTGCTCCAGTTTCTCCAAAGGCGGGAAAAGGAGAGGAGAGCGGATGGAGGTCCGCGAGGGCAGGAAAGAATGCCTGGCCTACAATGCGTTTGGGGGACAGGGAGTCTATGCCATCGCCAGGTGCTGTGTGCTGCCCAGAGCCCGATGTCACGTCCAGGCAGCTCACCAGGGGGAGGCTGCTGGAGAGGTCCGTGCCCGCTGTGATGAGGAGAGTCATGTAGTCACAGGCTGCACCTCCCATTCCCAAAGGGAGAAATCCGGGGACTGGGTGAAGCCCGTCATGAAAAGTCATCACGGTCACAGCCAGTGTGTGAGCCCGGGGGAGGGGAGCCTTCACGCCTCCTGCTGCCACGCCCCGGACCTGGAGTGCAGGGTGAAGGAGCAC---GAACCCAAGGGCCCCGTGGAGAAGGTG---------GCGGTGGCCTGTGAAGAAGGCTGGACGCTGACTGGGTGCAGCGCCTACTCCCCGGGCCCAAACACGCTGGGTGCCTACCCCGTGGACAACACCTGCCTGGTTCAGAGCCAC------------GCTGGCAGCGGAGGAAGCCACCCGGCGGCCGCCATAGTC------ATCTGCTGTAAGAACAGACGGCTG---CCCCAGGACCAGCAGCATTCCCAGTGA-----------------------------------------------------------------------------------------------------------------------
